# Supplementary material for: Integrated Multi‐Omics Profiling to Characterize Molecular Subtypes and Reveal Potential Therapeutic Strategies for Colorectal Cancer
Source: MedComm (2020). 2025 Dec 8;6(12):e70492. doi: 10.1002/mco2.70492 (PMC12686132; doi:10.1002/mco2.70492)
Supplement: Supplementary file 2 — Table S1: Clinicopathologic information in the CRC cohort. [file MCO2-6-e70492-s007.xlsx]

## Sheet: Legend
Table S1. Clinicopathologic information in the CRC cohort.
Description
1. Clinical_information. Clinicopathologic information of 144 CRC patients.

## Sheet: 1. Clinical_information
Patient No.	Gender	Age	Patient type	Date of surgery	Overall survival(month)	Overall survival(day)	Survival(1,dead;0,alive)	Tumor site	Histology	Stage	Tumor (T) WES ID	Adjacent tissue (NAT) WES ID	Tumor (T) RNA-seq ID	Adjacent tissue (NAT) RNA-seq ID	Tumor (T) proteomic ID	Adjacent tissue (NAT) proteomic ID	Tumor (T) phosphoproteomic ID	Adjacent tissue (NAT) phosphoproteomic ID
CRC001	male	48	EOCRC	2020-11-06	23	690	0	rectum	adenocarcinoma	I					CZE005T	CZE005N	CZE005T	CZE005N
CRC002	female	36	EOCRC	2019-12-24	33.6	1008	0	transverse colon	adenocarcinoma	I					CZE008T	CZE008N
CRC003	female	31	EOCRC	2019-11-19	34.7667	1043	0	right hemicolon	adenocarcinoma	IIA					CZE009T	CZE009N
CRC004	female	33	EOCRC	2019-10-08	36.1667	1085	0	transverse colon	adenocarcinoma	IIA					CZE010T	CZE010N	CZE010T	CZE010N
CRC005	female	39	EOCRC	2019-07-12	39.1	1173	0	transverse colon	adenocarcinoma	IIA					CZE011T	CZE011N	CZE011T	CZE011N
CRC006	male	44	EOCRC	2019-10-11	36.0667	1082	0	right hemicolon	adenocarcinoma	IIA					CZE012T	CZE012N	CZE012T	CZE012N
CRC007	male	48	EOCRC	2019-12-04	34.2667	1028	0	rectum	adenocarcinoma	IIA					CZE014T	CZE014N	CZE014T	CZE014N
CRC008	female	36	EOCRC	2020-11-26	22.3333	670	0	rectum	adenocarcinoma	I	CZE015T	CZE015N	CZE015T	CZE015N	CZE015T	CZE015N
CRC009	male	41	EOCRC	2020-11-25	22.3667	671	0	right hemicolon	adenocarcinoma	IIA					CZE016T	CZE016N	CZE016T	CZE016N
CRC010	female	41	EOCRC	2020-12-09	21.9	657	0	rectum	adenocarcinoma	IIA	CZE017T	CZE017N	CZE017T	CZE017N	CZE017T	CZE017N	CZE017T	CZE017N
CRC011	male	42	EOCRC	2020-10-28	23.3	699	0	sigmoid	adenocarcinoma	IIA	CZE018T	CZE018N	CZE018T	CZE018N	CZE018T	CZE018N	CZE018T	CZE018N
CRC012	male	49	EOCRC	2020-09-29	24.2667	728	0	left hemicolon	adenocarcinoma	IIA	CZE019T	CZE019N	CZE019T	CZE019N	CZE019T	CZE019N	CZE019T	CZE019N
CRC013	female	49	EOCRC	2020-11-11	22.8333	685	0	sigmoid	adenocarcinoma	IIB	CZE020T	CZE020N	CZE020T	CZE020N	CZE020T	CZE020N	CZE020T	CZE020N
CRC014	female	49	EOCRC	2020-11-25	22.3667	671	0	right hemicolon	adenocarcinoma	IIA	CZE021T	CZE021N	CZE021T	CZE021N	CZE021T	CZE021N
CRC015	male	42	EOCRC	2021-05-11	16.8	504	0	rectum	adenocarcinoma	IIA	CZE022T	CZE022N	CZE022T	CZE022N	CZE022T	CZE022N	CZE022T	CZE022N
CRC016	male	46	EOCRC	2019-07-10	39.1667	1175	0	right hemicolon	adenocarcinoma	IIA					CZE027T	CZE027N	CZE027T	CZE027N
CRC017	male	48	EOCRC	2019-08-20	37.8	1134	0	right hemicolon	adenocarcinoma	IIA					CZE028T	CZE028N	CZE028T	CZE028N
CRC018	male	43	EOCRC	2021-05-28	16.2333	487	0	left hemicolon	adenocarcinoma	IIA					CZE037T	CZE037N
CRC019	male	41	EOCRC	2019-12-11	34.0333	1021	0	right hemicolon	adenocarcinoma	IIIB	CZE039T	CZE039N	CZE039T	CZE039N	CZE039T	CZE039N	CZE039T	CZE039N
CRC020	female	49	EOCRC	2019-05-14	41.0667	1232	0	left hemicolon	adenocarcinoma	IIIB	CZE040T	CZE040N	CZE040T	CZE040N	CZE040T	CZE040N	CZE040T	CZE040N
CRC021	female	35	EOCRC	2020-12-08	21.9333	658	0	sigmoid	adenocarcinoma	IIIB	CZE042T	CZE042N	CZE042T	CZE042N	CZE042T	CZE042N	CZE042T	CZE042N
CRC022	male	39	EOCRC	2020-09-30	24.2333	727	0	rectum	adenocarcinoma	IIIB					CZE043T	CZE043N	CZE043T	CZE043N
CRC023	female	41	EOCRC	2020-08-27	20.7	621	1	sigmoid	adenocarcinoma	IIIB					CZE044T	CZE044N	CZE044T	CZE044N
CRC024	male	42	EOCRC	2020-07-22	26.5667	797	0	rectum	adenocarcinoma	IIIB					CZE045T	CZE045N	CZE045T	CZE045N
CRC025	female	42	EOCRC	2020-09-27	24.3333	730	0	sigmoid	adenocarcinoma	IIIB	CZE046T	CZE046N	CZE046T	CZE046N	CZE046T	CZE046N	CZE046T	CZE046N
CRC026	male	42	EOCRC	2020-12-10	21.8667	656	0	sigmoid	adenocarcinoma	IIIB	CZE047T	CZE047N	CZE047T	CZE047N	CZE047T	CZE047N	CZE047T	CZE047N
CRC027	female	44	EOCRC	2020-12-01	22.1667	665	0	rectum	adenocarcinoma	IIIB					CZE048T	CZE048N
CRC028	male	32	EOCRC	2019-08-09	17.4667	524	1	right hemicolon	adenocarcinoma	IIIB					CZE051T	CZE051N
CRC029	female	49	EOCRC	2019-09-12	37.0333	1111	0	right hemicolon	adenocarcinoma	IIIB					CZE053T	CZE053N
CRC030	female	49	EOCRC	2021-07-15	14.6333	439	0	sigmoid	adenocarcinoma	IIIA					CZE065T	CZE065N
CRC031	male	47	EOCRC	2020-06-10	27.9667	839	0	rectum	adenocarcinoma	IV					CZE066T	CZE066N	CZE066T	CZE066N
CRC032	male	42	EOCRC	2019-05-15	20.9667	629	1	right hemicolon	adenocarcinoma	IV					CZE067T	CZE067N	CZE067T	CZE067N
CRC033	male	49	EOCRC	2020-01-08	33.1	993	0	sigmoid	adenocarcinoma	IV					CZE069T	CZE069N	CZE069T	CZE069N
CRC034	female	41	EOCRC	2020-06-19	27.6667	830	0	sigmoid	adenocarcinoma	IV					CZE070T	CZE070N	CZE070T	CZE070N
CRC035	female	36	EOCRC	2020-11-17	22.6333	679	0	sigmoid	adenocarcinoma	IIC	CZE071T	CZE071N	CZE071T	CZE071N	CZE071T	CZE071N	CZE071T	CZE071N
CRC036	male	36	EOCRC	2021-08-24	13.3	399	0	sigmoid	adenocarcinoma	IV	CZE080T	CZE080N	CZE080T	CZE080N	CZE080T	CZE080N	CZE080T	CZE080N
CRC037	male	44	EOCRC	2021-08-28	13.1667	395	0	rectum	adenocarcinoma	IIIB	CZE081T	CZE081N	CZE081T	CZE081N	CZE081T	CZE081N
CRC038	male	47	EOCRC	2021-08-26	13.2333	397	0	left hemicolon	adenocarcinoma	IIA	CZE083T	CZE083N	CZE083T	CZE083N
CRC039	female	46	EOCRC	2020-08-21	25.5667	767	0	rectum	adenocarcinoma	I	CZE166T	CZE166N	CZE166T	CZE166N	CZE166T	CZE166N	CZE166T	CZE166N
CRC040	male	44	EOCRC	2020-07-29	26.3333	790	0	rectum	adenocarcinoma	I					CZE174T	CZE174N	CZE174T	CZE174N
CRC041	female	40	EOCRC	2021-03-23	18.4333	553	0	sigmoid	adenocarcinoma	IIA	TJE023T	TJE023N	TJE023T	TJE023N	TJE023T	TJE023N	TJE023T	TJE023N
CRC042	male	32	EOCRC	2021-03-30	18.2	546	0	right hemicolon	adenocarcinoma	IIA					TJE024T	TJE024N
CRC043	female	44	EOCRC	2021-03-05	19.0333	571	0	sigmoid	adenocarcinoma	IIIA	TJE049T	TJE049N	TJE049T	TJE049N	TJE049T	TJE049N	TJE049T	TJE049N
CRC044	female	42	EOCRC	2021-06-18	13.5	405	1	right hemicolon	adenocarcinoma	IV					TJE075T	TJE075N
CRC045	female	42	EOCRC	2021-07-28	14.2	426	0	rectum	adenocarcinoma	I					TJE077T	TJE077N
CRC046	female	43	EOCRC	2021-06-18	15.5333	466	0	sigmoid	adenocarcinoma	IIIB					TJE078T	TJE078N
CRC047	female	33	EOCRC	2019-05-02	41.4667	1244	0	left hemicolon	adenocarcinoma, part mucinous adenocarcinoma	IIB	ZJE225T	ZJE225N	ZJE225T	ZJE225N
CRC048	female	38	EOCRC	2018-12-19	45.9333	1378	0	rectum	adenocarcinoma	I	ZJE226T	ZJE226N	ZJE226T	ZJE226N
CRC049	male	38	EOCRC	2018-10-15	48.1	1443	0	rectum	adenocarcinoma，part mucinous adenocarcinoma	IIB	ZJE227T	ZJE227N	ZJE227T	ZJE227N
CRC050	female	42	EOCRC	2019-10-17	35.8667	1076	0	rectum	adenocarcinoma	IIIB	ZJE228T	ZJE228N	ZJE228T	ZJE228N
CRC051	female	42	EOCRC	2019-05-02	41.4667	1244	0	rectum	adenocarcinoma	I	ZJE229T	ZJE229N	ZJE229T	ZJE229N
CRC052	female	42	EOCRC	2018-11-07	47.3333	1420	0	rectum	adenocarcinoma	IIIB	ZJE231T	ZJE231N	ZJE231T	ZJE231N
CRC053	male	42	EOCRC	2018-09-17	19.7333	592	1	rectum	adenocarcinoma	IV	ZJE232T	ZJE232N	ZJE232T	ZJE232N	ZJE232T	ZJE232N	ZJE232T	ZJE232N
CRC054	female	43	EOCRC	2019-05-27	40.6333	1219	0	rectum	adenocarcinoma	IIIA	ZJE233T	ZJE233N	ZJE233T	ZJE233N
CRC055	female	43	EOCRC	2019-05-15	41.0333	1231	0	rectum	adenocarcinoma	IIIA	ZJE235T	ZJE235N	ZJE235T	ZJE235N
CRC056	female	44	EOCRC	2019-10-18	20.5	615	1	right hemicolon	adenocarcinoma	IIIB	ZJE236T	ZJE236N	ZJE236T	ZJE236N
CRC057	female	45	EOCRC	2018-09-21	20.3667	611	1	rectum	adenocarcinoma	IIIB	ZJE237T	ZJE237N	ZJE237T	ZJE237N
CRC058	female	46	EOCRC	2019-12-16	33.8667	1016	0	rectum	adenocarcinoma，part mucinous adenocarcinoma	IIB	ZJE238T	ZJE238N	ZJE238T	ZJE238N
CRC059	female	46	EOCRC	2019-09-29	36.4667	1094	0	rectum	adenocarcinoma	IIB	ZJE239T	ZJE239N	ZJE239T	ZJE239N
CRC060	male	46	EOCRC	2019-06-14	40.0333	1201	0	rectum	adenocarcinoma	IIB	ZJE240T	ZJE240N	ZJE240T	ZJE240N
CRC061	male	46	EOCRC	2019-06-03	40.4	1212	0	rectum	adenocarcinoma	IIIB	ZJE241T	ZJE241N	ZJE241T	ZJE241N
CRC062	male	46	EOCRC	2019-04-24	41.7333	1252	0	right hemicolon	adenocarcinoma，part mucinous adenocarcinoma	IIB	ZJE242T	ZJE242N	ZJE242T	ZJE242N
CRC063	male	46	EOCRC	2019-03-20	42.9	1287	0	right hemicolon	adenocarcinoma，part mucinous adenocarcinoma	IIB	ZJE243T	ZJE243N	ZJE243T	ZJE243N
CRC064	male	46	EOCRC	2019-02-18	43.9	1317	0	rectum	adenocarcinoma，part mucinous adenocarcinoma	I	ZJE244T	ZJE244N	ZJE244T	ZJE244N
CRC065	male	46	EOCRC	2018-11-12	47.1667	1415	0	rectum	adenocarcinoma	I	ZJE245T	ZJE245N	ZJE245T	ZJE245N
CRC066	male	47	EOCRC	2019-05-30	40.5333	1216	0	rectum	adenocarcinoma	IIIB	ZJE247T	ZJE247N	ZJE247T	ZJE247N
CRC067	male	47	EOCRC	2018-11-02	47.5	1425	0	rectum	adenocarcinoma	I	ZJE248T	ZJE248N	ZJE248T	ZJE248N
CRC068	male	47	EOCRC	2018-10-04	48.4667	1454	0	rectum	adenocarcinoma	IIB	ZJE249T	ZJE249N	ZJE249T	ZJE249N
CRC069	female	47	EOCRC	2018-09-05	49.4333	1483	0	colon	adenocarcinoma	IIB	ZJE250T	ZJE250N	ZJE250T	ZJE250N
CRC070	male	48	EOCRC	2019-01-24	44.7333	1342	0	right hemicolon	adenocarcinoma	IIB	ZJE252T	ZJE252N	ZJE252T	ZJE252N
CRC071	female	49	EOCRC	2019-05-15	41.0333	1231	0	rectum	adenocarcinoma	IIB	ZJE253T	ZJE253N	ZJE253T	ZJE253N
CRC072	male	49	EOCRC	2019-02-21	43.8	1314	0	rectum	adenocarcinoma，part mucinous adenocarcinoma	IIIB	ZJE254T	ZJE254N	ZJE254T	ZJE254N
CRC073	female	71	LOCRC	2019-10-16	35.9	1077	0	rectum	adenocarcinoma	I					CZL086T	CZL086N	CZL086T	CZL086N
CRC074	male	70	LOCRC	2019-12-12	34	1020	0	rectum	adenocarcinoma	I					CZL087T	CZL087N	CZL087T	CZL087N
CRC075	female	70	LOCRC	2019-12-18	33.8	1014	0	sigmoid	adenocarcinoma	I					CZL088T	CZL088N	CZL088T	CZL088N
CRC076	male	70	LOCRC	2019-10-09	36.1333	1084	0	right hemicolon	adenocarcinoma	I					CZL089T	CZL089N	CZL089T	CZL089N
CRC077	female	72	LOCRC	2019-12-11	34.0333	1021	0	sigmoid	adenocarcinoma	I	CZL090T	CZL090N	CZL090T	CZL090N	CZL090T	CZL090N	CZL090T	CZL090N
CRC078	female	81	LOCRC	2019-07-30	38.5	1155	0	sigmoid	adenocarcinoma	IIA					CZL094T	CZL094N	CZL094T	CZL094N
CRC079	male	69	LOCRC	2019-07-19	38.8667	1166	0	rectum	adenocarcinoma	IIA					CZL100T	CZL100N
CRC080	female	66	LOCRC	2019-07-18	38.9	1167	0	sigmoid	adenocarcinoma	IIA					CZL101T	CZL101N
CRC081	male	75	LOCRC	2019-05-13	/	/	/	sigmoid	adenocarcinoma	IIA	CZL103T	CZL103N	CZL103T	CZL103N	CZL103T	CZL103N	CZL103T	CZL103N
CRC082	female	66	LOCRC	2020-12-21	21.5	645	0	right hemicolon	adenocarcinoma	IIA					CZL105T	CZL105N	CZL105T	CZL105N
CRC083	male	74	LOCRC	2020-11-24	22.4	672	0	transverse colon	adenocarcinoma	IIA					CZL108T	CZL108N	CZL108T	CZL108N
CRC084	male	76	LOCRC	2020-08-18	25.6667	770	0	rectum	adenocarcinoma	IIA					CZL109T	CZL109N	CZL109T	CZL109N
CRC085	male	76	LOCRC	2020-07-21	26.6	798	0	sigmoid	adenocarcinoma	IIA					CZL111T	CZL111N	CZL111T	CZL111N
CRC086	male	70	LOCRC	2020-11-04	23.0667	692	0	sigmoid	adenocarcinoma	IIA	CZL112T	CZL112N	CZL112T	CZL112N	CZL112T	CZL112N	CZL112T	CZL112N
CRC087	male	74	LOCRC	2019-10-17	35.8667	1076	0	left hemicolon	adenocarcinoma	IIA					CZL113T	CZL113N
CRC088	male	83	LOCRC	2020-11-27	22.3	669	0	rectum	adenocarcinoma	IIA					CZL114T	CZL114N
CRC089	male	78	LOCRC	2019-08-02	38.4	1152	0	right hemicolon	adenocarcinoma	IIA					CZL115T	CZL115N
CRC090	male	71	LOCRC	2020-06-16	27.7667	833	0	left hemicolon, rectum	adenocarcinoma	IIA					CZL116T	CZL116N	CZL116T	CZL116N
CRC091	male	76	LOCRC	2020-08-11	25.9	777	0	rectum	adenocarcinoma	IIA	CZL117T	CZL117N	CZL117T	CZL117N	CZL117T	CZL117N
CRC092	female	66	LOCRC	2020-08-04	26.1333	784	0	rectum	adenocarcinoma	IIA					CZL118T	CZL118N
CRC093	male	67	LOCRC	2020-06-24	27.5	825	0	transverse colon	adenocarcinoma	IIA					CZL119T	CZL119N	CZL119T	CZL119N
CRC094	male	71	LOCRC	2020-12-10	21.8667	656	0	right hemicolon, sigmoid	adenocarcinoma	IIA					CZL120T	CZL120N
CRC095	male	70	LOCRC	2020-08-18	25.6667	770	0	sigmoid	adenocarcinoma	IIA	CZL121T	CZL121N			CZL121T	CZL121N
CRC096	male	77	LOCRC	2020-07-28	26.3667	791	0	rectum	adenocarcinoma	IIA	CZL122T	CZL122N	CZL122T	CZL122N	CZL122T	CZL122N
CRC097	male	70	LOCRC	2020-11-17	22.6333	679	0	rectum	adenocarcinoma	IIIB					CZL123T	CZL123N	CZL123T	CZL123N
CRC098	male	80	LOCRC	2020-12-05	22.0333	661	0	sigmoid	adenocarcinoma	IIIB					CZL125T	CZL125N	CZL125T	CZL125N
CRC099	female	70	LOCRC	2020-09-21	24.5333	736	0	right hemicolon	adenocarcinoma	IIIA					CZL126T	CZL126N	CZL126T	CZL126N
CRC100	female	71	LOCRC	2020-12-22	21.4667	644	0	rectum	adenocarcinoma	IIIB	CZL128T	CZL128N	CZL128T	CZL128N	CZL128T	CZL128N	CZL128T	CZL128N
CRC101	male	73	LOCRC	2020-12-29	8.26667	248	1	rectum	adenocarcinoma	IIIC					CZL129T	CZL129N	CZL129T	CZL129N
CRC102	male	65	LOCRC	2020-07-22	26.5667	797	0	rectum	adenocarcinoma	IIIB					CZL130T	CZL130N	CZL130T	CZL130N
CRC103	male	71	LOCRC	2020-11-27	22.3	669	0	rectum	adenocarcinoma	IIIB	CZL131T	CZL131N	CZL131T	CZL131N	CZL131T	CZL131N	CZL131T	CZL131N
CRC104	male	74	LOCRC	2020-10-21	23.5333	706	0	sigmoid	adenocarcinoma	IIIB					CZL132T	CZL132N	CZL132T	CZL132N
CRC105	male	81	LOCRC	2019-08-01	/	/	/	sigmoid	adenocarcinoma	IIIB					CZL133T	CZL133N	CZL133T	CZL133N
CRC106	male	71	LOCRC	2020-11-16	22.6667	680	0	left hemicolon	adenocarcinoma	IIIC	CZL134T	CZL134N			CZL134T	CZL134N	CZL134T	CZL134N
CRC107	male	69	LOCRC	2019-11-27	34.5	1035	0	rectum	adenocarcinoma	IIIB					CZL135T	CZL135N	CZL135T	CZL135N
CRC108	male	84	LOCRC	2019-07-16	38.9667	1169	0	sigmoid	adenocarcinoma	IIIA					CZL136T	CZL136N	CZL136T	CZL136N
CRC109	female	70	LOCRC	2020-08-28	25.3333	760	0	rectum	adenocarcinoma	IIIC					CZL138T	CZL138N	CZL138T	CZL138N
CRC110	female	71	LOCRC	2019-09-24	36.6333	1099	0	right hemicolon	adenocarcinoma	IIIB					CZL139T	CZL139N	CZL139T	CZL139N
CRC111	male	74	LOCRC	2019-05-07	/	/	/	sigmoid	adenocarcinoma	IIIB	CZL140T	CZL140N	CZL140T	CZL140N	CZL140T	CZL140N	CZL140T	CZL140N
CRC112	male	78	LOCRC	2020-08-27	20.4667	614	1	sigmoid	adenocarcinoma	IIIB					CZL141T	CZL141N	CZL141T	CZL141N
CRC113	male	69	LOCRC	2020-12-08	21.9333	658	0	right hemicolon	adenocarcinoma	IIIB	CZL142T	CZL142N	CZL142T	CZL142N	CZL142T	CZL142N	CZL142T	CZL142N
CRC114	male	83	LOCRC	2019-10-16	35.9	1077	0	right hemicolon	adenocarcinoma	IIIC					CZL143T	CZL143N	CZL143T	CZL143N
CRC115	male	77	LOCRC	2020-12-09	19.0333	571	1	rectum	adenocarcinoma	IIIB	CZL144T	CZL144N	CZL144T	CZL144N
CRC116	female	78	LOCRC	2019-05-08	13	390	1	right hemicolon	adenocarcinoma	IIIB	CZL145T	CZL145N	CZL145T	CZL145N	CZL145T	CZL145N	CZL145T	CZL145N
CRC117	male	66	LOCRC	2019-11-27	34.5	1035	0	rectum	adenocarcinoma	IIIA					CZL146T	CZL146N
CRC118	female	66	LOCRC	2020-11-18	22.6	678	0	left hemicolon	adenocarcinoma	IIIB					CZL147T	CZL147N	CZL147T	CZL147N
CRC119	male	70	LOCRC	2019-07-12	39.1	1173	0	rectum	adenocarcinoma	IIIA					CZL148T	CZL148N	CZL148T	CZL148N
CRC120	female	73	LOCRC	2019-07-04	39.3667	1181	0	right hemicolon	adenocarcinoma	IIIB	CZL149T	CZL149N	CZL149T	CZL149N	CZL149T	CZL149N	CZL149T	CZL149N
CRC121	male	69	LOCRC	2019-07-05	39.3333	1180	0	rectum	adenocarcinoma	IIA	CZL150T	CZL150N	CZL150T	CZL150N	CZL150T	CZL150N	CZL150T	CZL150N
CRC122	male	71	LOCRC	2019-08-02	16.5333	496	1	rectum	adenocarcinoma	IIIB					CZL151T	CZL151N	CZL151T	CZL151N
CRC123	male	88	LOCRC	2019-11-26	21.9667	659	1	sigmoid	adenocarcinoma	IIIB					CZL153T	CZL153N	CZL153T	CZL153N
CRC124	female	72	LOCRC	2020-07-31	26.2667	788	0	sigmoid	adenocarcinoma	IV	CZL155T	CZL155N	CZL155T	CZL155N	CZL155T	CZL155N
CRC125	female	69	LOCRC	2020-11-26	22.3333	670	0	sigmoid	adenocarcinoma	IIA	CZL156T	CZL156N	CZL156T	CZL156N	CZL156T	CZL156N	CZL156T	CZL156N
CRC126	male	65	LOCRC	2020-11-27	22.3	669	0	sigmoid	adenocarcinoma	IIIB	CZL158T	CZL158N	CZL158T	CZL158N	CZL158T	CZL158N	CZL158T	CZL158N
CRC127	male	65	LOCRC	2020-09-27	24.3333	730	0	rectum	adenocarcinoma	IIIB	CZL176T	CZL176N	CZL176T	CZL176N	CZL176T	CZL176N	CZL176T	CZL176N
CRC128	male	65	LOCRC	2020-10-20	23.5667	707	0	rectum	adenocarcinoma	I	CZL177T	CZL177N	CZL177T	CZL177N	CZL177T	CZL177N
CRC129	female	52	LOCRC	2019-12-18	33.8	1014	0	right hemicolon	adenocarcinoma	IIA	ZJL199T	ZJL199N	ZJL199T	ZJL199N
CRC130	female	57	LOCRC	2019-09-27	36.5333	1096	0	sigmoid	adenocarcinoma	IIB	ZJL200T	ZJL200N	ZJL200T	ZJL200N
CRC131	male	62	LOCRC	2019-11-18	34.8	1044	0	rectum	adenocarcinoma	I	ZJL203T	ZJL203N	ZJL203T	ZJL203N	ZJL203T	ZJL203N
CRC132	male	62	LOCRC	2019-08-12	38.0667	1142	0	rectum	adenocarcinoma	I	ZJL205T	ZJL205N	ZJL205T	ZJL205N
CRC133	male	65	LOCRC	2019-11-05	35.2333	1057	0	rectum	adenocarcinoma	IIA	ZJL207T	ZJL207N	ZJL207T	ZJL207N
CRC134	female	67	LOCRC	2019-10-17	35.8667	1076	0	right hemicolon	adenocarcinoma	IIB	ZJL208T	ZJL208N	ZJL208T	ZJL208N
CRC135	male	68	LOCRC	2019-12-09	34.1	1023	0	left hemicolon	adenocarcinoma	IIIB	ZJL209T	ZJL209N	ZJL209T	ZJL209N
CRC136	male	69	LOCRC	2019-11-14	34.9333	1048	0	right hemicolon, rectum	adenocarcinoma	IIIB	ZJL210T	ZJL210N	ZJL210T	ZJL210N
CRC137	male	72	LOCRC	2019-12-13	33.9667	1019	0	rectum	adenocarcinoma	I	ZJL212T	ZJL212N	ZJL212T	ZJL212N
CRC138	male	73	LOCRC	2019-10-09	36.1333	1084	0	rectum	adenocarcinoma	I	ZJL214T	ZJL214N	ZJL214T	ZJL214N
CRC139	male	74	LOCRC	2019-11-07	28.3	849	1	rectum	adenocarcinoma，part mucinous adenocarcinoma	IIB	ZJL215T	ZJL215N	ZJL215T	ZJL215N
CRC140	male	78	LOCRC	2019-10-24	35.6333	1069	0	rectum	adenocarcinoma，part mucinous adenocarcinoma	IIA	ZJL218T	ZJL218N	ZJL218T	ZJL218N
CRC141	female	79	LOCRC	2019-11-07	35.1667	1055	0	rectum	adenocarcinoma，part mucinous adenocarcinoma	IIIB	ZJL219T	ZJL219N	ZJL219T	ZJL219N
CRC142	male	79	LOCRC	2019-10-17	9.4	282	1	rectum	adenocarcinoma	IIIC	ZJL220T	ZJL220N	ZJL220T	ZJL220N
CRC143	male	82	LOCRC	2019-12-12	34	1020	0	sigmoid	adenocarcinoma	IIA	ZJL222T	ZJL222N	ZJL222T	ZJL222N
CRC144	male	84	LOCRC	2019-08-19	37.8333	1135	0	rectum	adenocarcinoma	I	ZJL223T	ZJL223N	ZJL223T	ZJL223N
