# Supplementary material for: Integrated Multi‐Omics Profiling to Characterize Molecular Subtypes and Reveal Potential Therapeutic Strategies for Colorectal Cancer
Source: MedComm (2020). 2025 Dec 8;6(12):e70492. doi: 10.1002/mco2.70492 (PMC12686132; doi:10.1002/mco2.70492)
Supplement: Supplementary file 4 — Table S3: Transcriptomic data in the CRC cohort. [file MCO2-6-e70492-s003.xlsx]

## Sheet: Legend
Table S3. Transcriptomic data in the CRC cohort.
Description
1. RNA_seq (FPKM). This sheet contains information of 15409 mRNA and quantified in at least half samples across 79 CRC patients. The values were subjected to normalize the data using FPKM method and log2 transformation.

## Sheet: 1. RNA_Seq (FPKM)
Gene	CZE015N	CZE017N	CZE018N	CZE019N	CZE020N	CZE021N	CZE022N	CZE039N	CZE040N	CZE042N	CZE046N	CZE047N	CZE071N	CZE080N	CZE081N	CZE083N	CZE166N	TJE049N	ZJE225N	ZJE226N	ZJE227N	ZJE228N	ZJE229N	ZJE231N	ZJE232N	ZJE233N	ZJE235N	ZJE236N	ZJE237N	ZJE238N	ZJE239N	ZJE240N	ZJE241N	ZJE242N	ZJE243N	ZJE244N	ZJE245N	ZJE247N	ZJE248N	ZJE249N	ZJE250N	ZJE252N	ZJE253N	ZJE254N	TJE023N	CZL090N	CZL103N	CZL112N	CZL117N
A1BG	0.728157	1.22592	1.79831	1.48107	2.07685	1.61616	2.569	0.485565	1.97009	1.36642	2.28117	1.67292	0.916793	2.47394	3.06255	2.28707	1.07004	1.09136	1.15512	1.17712	1.64348	0.853619	1.29185	1.13161	0.985976	1.31064	1.2351	1.20113	0.881615	0.545732	1.28653	1.02349	1.28833	0.868793	1.08336	1.16329	1.38831	1.07331	1.37604	0.953261	0.817097	0.840236	1.44839	1.30169	0.628438	0.65445	2.13111	1.65495	0.986281
A2M	6.50355	7.20017	6.37342	6.53137	6.74334	6.19861	6.82909	6.87612	7.33563	6.58223	6.93662	7.164	5.94177	6.75666	7.11623	6.7119	6.7943	7.56134	7.63897	7.16202	7.32215	7.09698	7.5227	7.45539	7.07489	6.48032	7.3461	7.64908	7.31826	7.18571	7.50799	7.24254	7.39739	7.50705	7.84194	7.14021	7.29281	7.223	7.70952	7.20387	7.72225	7.56055	7.29254	7.18201	7.25397	6.77669	6.86305	6.61464	7.59519
A4GALT	4.07129	3.46652	2.72987	3.62909	2.81199	2.27925	2.51016	3.35248	3.48269	3.48288	3.39581	3.86682	3.18426	1.97432	2.85186	2.28042	3.17167	3.42619	2.11861	2.29855	2.521	2.34565	2.37826	2.20182	2.15764	3.10143	2.14726	2.15101	2.0627	1.72155	1.87886	2.33187	1.91672	2.19621	2.48548	2.31697	2.75791	2.53115	2.50106	1.84959	2.17609	2.73336	2.16884	1.90381	3.77215	3.2796	3.08254	2.42192	3.55465
AAAS	4.63064	4.99466	4.54774	4.71103	4.60015	4.52089	4.35756	4.37141	5.34338	4.72521	4.41458	4.7585	5.03879	4.36263	4.50035	4.16643	4.90262	4.51393	4.17801	4.46101	4.24188	4.22945	4.21332	4.36483	4.20126	4.43406	4.05435	4.23428	4.32177	4.21605	4.2492	4.45317	4.12323	4.10608	4.11314	4.31893	4.3396	4.258	4.4685	4.51045	4.23474	4.05583	4.30244	4.48791	4.59365	4.71408	4.27138	4.24135	4.32053
AACS	2.15368	2.63421	3.53427	2.89543	3.13297	3.20645	3.52888	2.40111	2.24081	3.05049	3.5694	2.09158	2.62975	3.85503	3.59232	3.68653	2.41919	2.88907	4.03946	4.34972	3.81416	4.05046	4.11888	4.10005	4.03791	3.67614	4.11528	4.12753	4.1959	4.73656	4.46643	4.63866	4.18145	4.02852	4.0979	4.05738	4.09323	4.42774	4.15743	4.21306	4.20868	3.52377	4.08226	4.18142	3.68414	2.41468	3.48394	4.02362	2.69608
AADAT	2.04671	1.93275	1.38037	1.53548	1.33252	0.609341	0.746967	2.36362	1.10271	0.928067	1.04237	1.24484	2.05651	0.889022	0.623197	0.760123	2.78084	2.07611	1.19693	1.54045	1.29675	1.35732	1.08807	1.32674	1.47365	2.36968	1.75791	1.07564	1.39753	1.73214	1.43995	1.96999	1.64723	1.09015	1.12879	0.888683	1.69357	1.53921	1.73001	1.37502	1.63547	0.910162	1.66842	1.58386	1.33732	2.8933	1.23684	1.2961	2.2015
AAGAB	2.52683	3.14034	4.19954	3.52456	3.82441	3.59657	4.1615	2.99478	2.75432	3.47595	4.02635	2.89148	2.95056	4.34253	3.79593	4.09093	3.21489	3.32239	4.01088	3.9094	3.96899	4.16319	4.08021	4.05054	3.99161	4.4478	4.01537	3.83782	3.98007	4.33111	4.28767	4.36415	4.30796	3.95865	3.93898	3.68869	3.79149	4.12282	4.10831	3.96247	3.94297	3.43054	4.17307	4.22302	3.14942	2.91294	3.98522	4.52118	2.60717
AAK1	0.922172	1.09036	0.99377	1.03322	0.816846	1.10454	1.16042	1.18975	0.877668	1.19236	0.996229	0.976815	0.926379	0.957379	1.14549	1.0248	1.57491	1.29604	1.41266	1.05322	1.41992	1.09502	1.33711	1.28044	1.19345	1.46833	1.27397	1.33321	1.14749	1.23723	1.33856	1.25927	1.17538	1.56336	1.30577	1.36908	1.12471	1.13891	1.03157	1.13876	1.26541	1.19477	1.36225	1.1205	1.15302	1.17582	0.800141	0.966876	0.849722
AAMDC	5.03375	4.81986	4.66924	5.17103	4.25411	5.16209	4.98189	4.51191	5.60601	5.87423	5.18391	5.85974	4.81089	4.79076	4.91788	4.59991	3.90555	3.23027	2.21053	3.04887	2.92161	2.591	2.86372	2.39911	3.09161	2.23508	2.5762	2.91191	2.64712	2.79258	2.35441	2.44143	2.91216	3.10327	2.52775	2.99451	2.61243	2.86361	2.90282	3.06832	2.80759	2.99362	2.72941	2.98575	3.49814	4.08852	4.88531	3.58481	4.0383
AAMP	5.81719	5.94393	6.42815	6.16689	6.24387	6.02539	6.30333	5.89348	5.68285	5.69165	6.30298	5.53128	5.67109	6.56409	5.96328	6.42354	5.69386	5.89351	6.30623	6.41423	6.29875	6.50034	6.25446	6.26284	6.38738	6.43611	6.34014	6.40639	6.30163	6.40308	6.32696	6.37465	6.39241	6.23017	6.31089	6.41436	6.46362	6.44644	6.44415	6.50194	6.42521	6.00127	6.38808	6.35963	6.06036	5.60099	6.33914	6.32621	5.67426
AAR2	4.02042	4.29929	3.54506	3.65836	3.59295	3.35484	3.23841	4.00066	4.07787	3.23342	3.44843	3.81594	4.14065	3.32205	3.27101	3.25114	3.84474	4.16883	3.65966	3.64598	3.68492	3.63386	3.67719	3.41622	3.63007	3.60455	3.66488	3.71025	3.62005	3.44491	3.40166	3.59395	3.40213	3.6094	3.52793	3.45564	3.63272	3.57217	4.00226	3.69472	3.53261	3.70102	3.61319	3.62131	4.36704	4.07509	3.77627	3.37496	4.08652
AARS1	4.86103	5.36635	4.59251	4.69499	4.66665	3.91348	4.09286	5.11462	4.56889	4.18955	4.57577	4.93766	5.34872	4.34065	3.90514	4.13978	5.02047	5.1914	4.84213	4.43649	4.52788	4.84482	4.6652	4.66844	4.76239	5.86552	4.56424	4.64201	4.68716	4.26918	4.79051	4.81554	4.74687	4.42996	4.7242	4.35212	4.68695	4.7979	4.92485	4.61834	4.8105	4.56853	4.62507	4.60428	5.30825	5.30205	4.31085	4.78246	5.22609
AARS2	1.94536	1.89809	2.25373	2.17485	1.96381	2.01009	2.1055	2.07058	1.78932	1.71812	1.80373	1.60202	1.82706	1.94267	2.23077	2.01351	2.63971	2.3097	2.69845	2.70718	2.91832	2.55543	2.65401	2.63508	2.58466	2.95583	2.60141	2.50875	2.59825	2.52375	2.48263	2.9715	2.62537	2.51669	2.73203	2.46002	2.85143	2.6974	2.74785	2.68959	2.56772	2.82211	2.81096	2.57422	2.53219	2.35897	1.8376	2.24102	2.01132
AASDH	1.57082	1.69095	1.66338	1.56053	1.69224	1.18326	1.54739	1.87885	1.17622	1.4872	1.50454	1.1048	1.48883	1.54908	1.42839	1.59502	1.9621	1.92148	1.76229	2.25694	1.84032	1.95531	1.74642	2.1627	1.92973	1.60403	1.85897	1.86762	2.06533	1.81926	1.75004	1.91787	1.90243	1.69821	1.86385	1.65941	1.64803	1.83581	1.937	1.97882	1.51566	1.54623	1.722	1.95192	1.2584	1.8795	1.2446	1.83488	1.55816
AASDHPPT	1.8979	2.20992	1.95795	1.56357	1.74578	0.778726	1.22458	3.02448	0.950623	1.04912	1.50397	1.65801	1.91536	1.48592	1.51451	1.30716	3.0662	2.92901	2.84472	2.92428	2.89539	2.90292	2.60202	2.9431	2.87755	3.32124	2.78406	2.81924	2.76588	2.5638	2.76071	2.83883	2.7086	2.83219	2.88904	2.79749	2.91078	2.71479	3.00116	2.72909	2.82014	2.81359	2.7473	2.99519	2.17511	3.32981	1.63853	2.3185	2.80394
AASS	2.67452	1.70305	1.08827	1.57247	1.00533	0.737128	0.795263	3.02087	1.33567	0.872475	0.819035	1.38949	1.773	0.424582	0.679573	0.416805	3.13145	2.03347	0.845766	1.34712	1.1585	1.17612	1.39181	1.20927	1.23765	1.43768	1.22787	1.1828	1.25219	0.98977	0.988493	1.38803	0.949282	1.57539	1.61764	1.40377	1.36311	1.18002	1.13666	1.15685	1.46594	1.76365	1.16605	1.21581	0.944994	3.02013	1.16208	0.960197	2.38556
AATF	4.27697	4.88882	4.19607	4.24454	4.46807	4.30924	4.57811	4.1546	4.94663	4.42207	4.56515	4.7301	4.30941	4.48948	4.64571	4.52303	4.14656	4.37191	4.2601	4.26868	4.12614	4.18213	4.2297	4.19087	4.08107	4.65148	4.15462	4.25025	4.30269	4.04077	3.98547	4.11553	4.11842	3.99679	4.17191	4.10027	4.09144	4.16028	4.5975	4.30981	4.19224	4.15011	4.19257	4.13703	4.50455	4.29235	4.48606	4.0837	4.11047
AATK	2.1902	1.98921	1.5161	2.20517	2.1602	1.25587	2.0234	2.14741	0.785993	1.16153	1.26135	1.54518	2.11809	0.514589	1.51419	0.798737	3.18874	2.55104	0.923791	2.57052	2.11723	1.01113	2.37946	1.71464	1.8375	2.58586	1.87374	0.813816	1.90483	1.87731	0.769081	2.32095	1.35577	1.32069	1.87685	1.60666	2.26937	1.98097	2.27809	1.03249	1.08585	4.0155	1.79517	2.66421	2.21729	2.96742	1.80288	0.899979	1.90376
ABAT	0.778995	0.947216	1.34195	1.41417	1.1763	1.0392	1.12621	2.1133	0.285669	0.748422	0.905053	0.475249	0.881331	1.14316	0.646007	1.60158	1.88909	2.50594	3.06727	2.65806	2.47796	1.87619	3.1022	2.14422	2.68277	0.936836	2.83296	2.99547	3.22665	3.38075	2.60236	2.70563	2.80702	3.89387	2.83221	3.45576	2.48523	2.73817	2.46684	2.85422	2.6801	3.52614	2.73005	2.96943	1.84137	2.23537	1.29865	1.51287	0.908749
ABCA1	1.78389	1.532	1.15624	1.68901	1.50265	0.94068	1.15074	3.29494	1.59086	1.25102	1.38602	2.14512	1.02992	0.795677	0.897283	0.875714	3.11405	2.30658	2.64814	2.23158	2.65482	2.38953	2.44203	2.64498	2.47694	1.50937	2.69913	2.65111	2.45861	1.17017	2.32861	2.4784	2.11695	2.781	2.25584	1.75532	2.63038	2.63755	2.41845	2.08743	2.27362	2.45055	2.29186	2.20396	2.04903	3.65541	0.799116	0.805039	2.41212
ABCA2	2.34176	2.93648	2.92227	3.09385	2.54602	2.98215	3.03302	3.02474	2.89637	2.81529	2.84607	2.60325	2.64945	2.27115	2.95254	2.82477	3.34967	3.31115	3.46176	3.62124	3.62098	2.44287	3.93775	3.16874	3.86543	4.14221	3.56796	3.69789	3.6219	3.67467	3.38341	3.56787	3.31225	3.50212	3.63193	3.58389	3.98596	3.70474	3.60706	3.59541	3.32738	3.6609	3.63611	3.58375	3.67666	3.34648	2.7352	2.88686	2.81198
ABCA3	2.22344	2.76006	1.56409	2.40928	1.64394	1.80088	1.2385	2.97405	3.06272	2.30677	1.92697	2.63871	2.73442	0.564451	1.45356	0.882757	2.58481	3.12806	1.38635	1.3584	1.61279	1.08758	1.59301	1.60335	1.47202	3.02754	1.57735	1.1562	1.23287	1.09744	1.15351	1.60764	1.1074	1.2347	1.4285	1.19125	1.65586	1.29435	1.43148	1.22048	1.55439	2.04707	1.42086	1.47326	3.04705	3.06675	1.52481	0.735361	2.48883
ABCA5	1.12435	1.2655	1.87658	1.8475	1.47284	1.78569	1.98269	2.05155	0.644487	1.52873	1.31173	0.562581	1.02152	1.73581	1.77607	1.68993	3.11555	2.25956	2.35873	2.65431	2.67687	2.51974	2.8012	2.43179	2.90818	0.469775	2.57817	2.83371	2.77442	2.76303	2.32264	2.39233	2.62585	3.0332	2.1291	2.8	2.62836	2.49699	2.5133	2.50723	2.48358	3.12571	2.69596	2.96418	1.50085	1.9384	1.35917	1.91045	1.72429
ABCA7	0.907292	1.85231	2.76771	2.39814	2.44969	3.53346	2.84192	1.59923	2.55686	3.16747	2.66526	2.324	0.944255	2.28867	3.68041	2.64141	2.38018	1.91292	2.42945	2.14022	2.01649	1.65231	2.28709	2.29654	2.18406	2.09734	2.19039	2.41608	2.10286	2.67458	2.31145	2.38381	2.11097	2.4486	2.36473	2.54421	2.30534	2.66596	2.34262	2.10733	2.67169	2.074	2.01073	2.55068	1.89963	1.19104	2.00409	2.49566	0.997489
ABCA9	1.53657	0.70541	0.960056	1.34319	0.842592	0.353508	0.409542	2.20837	0.484204	0.374868	0.595333	0.762571	1.21962	0.143643	0.564239	0.300054	2.98011	2.11895	0.696505	1.07575	1.05536	0.840672	0.97082	0.441358	0.79396	0.0151618	0.962779	0.526278	0.792032	0.326345	0.586999	0.706285	0.506072	0.779356	1.01743	0.773174	1.17805	0.85697	0.622116	0.442195	0.873219	1.74518	0.912699	0.681764	1.30274	3.57007	0.822443	0.258734	2.38868
ABCB1	1.00216	2.13252	3.44053	3.15322	2.82796	3.37923	3.72676	1.95483	0.33509	2.95047	3.65825	0.768365	0.473203	3.41358	2.77063	4.02841	3.3808	3.66323	4.11583	2.87106	4.39933	3.66208	4.40066	3.81351	4.07035	0.974324	4.03763	4.42327	4.40004	4.84631	3.61976	3.34996	4.05956	4.2303	3.86181	4.06956	4.03508	3.91188	3.1079	3.2517	3.46343	5.79474	4.6882	4.14857	2.90491	1.42614	2.88691	2.28176	0.518548
ABCB10	1.89176	1.49518	1.73673	1.7125	1.6813	1.02408	1.54082	2.41696	0.785217	0.846584	1.39507	1.43944	1.46369	1.0483	1.36497	1.07715	2.57294	2.23857	3.15107	3.11504	3.08341	3.16496	2.77548	2.93018	3.13963	3.30202	3.07995	3.20164	3.11982	3.46283	3.29564	3.30586	3.11764	3.18108	3.43087	3.12253	3.16026	3.25081	3.23822	3.14213	3.11749	3.34949	3.15814	3.04437	1.90929	2.55333	1.15685	2.55608	2.53373
ABCB4	0.270388	0.353016	0.41702	0.390067	0.309145	0.567301	0.43651	0.269265	0.302347	0.363107	0.416792	0.528744	0.284458	0.371417	0.620956	0.398494	0.638995	0.570855	0.469338	0.548819	0.425343	0.27801	0.474066	0.587965	0.404318	0.307048	0.444857	0.451488	0.327143	0.17546	0.306956	0.267556	0.32575	0.475458	0.332839	0.354735	0.366706	0.599555	0.443663	0.452601	0.392295	0.404745	0.436865	0.4916	0.348702	0.405515	0.2963	0.218523	0.230662
ABCB6	2.73003	3.39705	2.49049	2.82569	2.20579	2.72373	2.11875	2.94258	3.39998	3.08688	2.43079	3.06616	2.80189	2.32672	2.46635	2.10941	2.93864	2.96175	1.88596	2.06984	1.95711	2.48257	2.204	2.62428	2.16647	2.87575	2.1324	2.57271	2.19459	1.99672	2.10311	2.54859	2.28924	1.88327	2.29963	2.46154	2.17181	2.11054	2.174	2.2012	2.03563	2.16933	2.21057	2.21428	2.99068	3.08432	1.85261	2.15075	2.9705
ABCB7	2.86069	2.69027	2.8863	2.42937	2.71895	2.47017	2.75975	2.8886	2.94625	2.39883	2.62401	2.56685	2.6976	2.7306	2.80366	2.4627	2.92548	2.82705	2.90736	2.96447	2.80729	2.6934	2.80055	2.56558	2.78613	2.59818	2.87802	2.82343	2.76138	2.75416	2.61367	2.85272	2.82065	2.94522	2.88252	2.92947	2.6144	2.74745	2.92542	2.8287	2.95663	2.78293	2.86066	2.86878	2.06717	2.6899	2.76063	2.81178	2.54681
ABCB8	2.79568	3.06023	2.92629	3.32906	3.03504	3.56803	3.4568	2.81639	3.29882	3.34924	3.07629	3.02603	3.05199	3.30557	3.136	3.31919	3.05014	2.9339	2.83228	2.88014	2.80801	3.05916	2.62493	2.96586	2.66846	3.24278	3.02544	2.92097	2.97692	3.17824	3.01646	3.25081	3.04298	2.71744	2.97752	2.93527	2.58092	2.8921	3.12087	3.23982	3.1501	2.90728	2.99172	3.0597	3.25929	2.93919	3.18752	3.16342	2.49103
ABCB9	0.252254	0.559238	1.16394	0.896239	1.10417	0.966842	1.43473	0.672433	0.648336	0.744642	1.29238	0.676655	0.404789	1.59939	1.08182	1.54016	0.839707	0.774518	1.36455	0.904344	0.926318	0.637704	1.26142	1.12892	1.21912	1.58163	0.907765	0.721045	1.06748	0.869414	0.897603	1.00217	1.36925	0.806505	1.00603	0.896568	0.893737	1.04868	0.905938	1.08244	0.970343	1.03214	1.02607	1.10116	0.875231	0.606012	0.888515	0.795498	0.643522
ABCC1	3.12774	3.0736	2.29829	2.46875	1.94856	2.06052	1.54534	3.21687	2.93172	2.38462	2.19553	2.78716	3.16579	1.70512	2.2147	1.59842	3.20644	3.13714	2.86806	2.59443	2.69573	2.76765	2.56119	2.999	2.67966	3.58756	2.87422	2.73599	2.69142	2.51753	2.90511	2.94378	2.7805	2.91998	2.75766	2.87674	2.79343	2.82678	2.89735	2.65597	3.48238	2.89761	2.40809	2.72186	3.06434	3.20235	1.80498	2.19353	3.29327
ABCC10	1.73324	2.03032	1.86118	2.05189	1.75443	1.74643	1.60951	2.07607	1.74504	1.85459	1.75909	1.79226	2.15022	1.60921	1.69814	1.64148	2.60919	2.22485	2.36398	2.14685	2.06891	2.26822	2.23702	2.32565	2.26108	2.73014	2.3008	2.4221	2.40831	2.50412	2.12109	2.33412	2.21525	2.42761	2.24309	2.34843	2.28159	2.43211	2.35342	2.11381	2.38644	2.32135	2.28796	2.53781	2.27399	2.34677	1.46189	1.93396	2.0723
ABCC3	0.17536	1.82204	4.21088	3.83653	3.4902	4.84463	4.0178	1.81544	0.383464	4.39648	3.92399	0.476436	0.046368	4.5222	4.24173	4.56985	3.27401	3.23496	4.99999	5.08873	4.84961	4.54793	4.99639	4.71202	5.03749	4.20484	4.69811	5.18463	5.20569	5.2767	4.45748	5.35037	4.89657	5.22725	5.17699	5.24079	5.02352	5.19222	4.8256	4.86495	4.44589	3.31377	5.02869	4.78157	4.20804	0.461193	3.76631	4.15719	0.175773
ABCC4	1.50063	1.22223	1.608	1.16289	1.00292	0.67869	0.980871	1.6986	0.69275	0.537181	1.12995	1.3884	1.55641	1.44761	0.726749	0.944679	2.18485	2.27081	2.7201	2.47536	2.25804	2.59038	2.63068	2.19614	2.71467	1.35288	2.78367	2.3074	2.86243	2.24437	2.33367	2.46516	2.26525	2.63594	2.71587	2.22171	2.44022	2.28645	2.53696	2.71519	2.64484	1.90814	2.39664	1.90858	1.82475	2.64896	1.15276	1.45912	1.8008
ABCC5	2.14394	2.49767	2.05633	2.17309	1.90107	2.35875	2.33397	2.67118	2.46403	2.44222	2.12858	2.18978	2.16083	2.27859	2.25475	2.07642	3.05302	2.49364	2.04259	2.49367	2.19101	1.95907	2.2496	2.86257	2.20076	1.4744	2.13897	2.18334	2.2525	2.11382	2.16917	2.3254	1.89856	2.51174	2.23786	2.22682	2.48793	1.9857	2.47267	2.03136	2.31515	1.91726	2.29145	2.44342	2.05264	2.8285	1.49279	1.46075	2.31073
ABCC6	0.0501976	0.418297	1.44491	1.1871	1.18121	1.33944	0.966577	0.43629	0.368193	1.21012	0.870974	0.166205	0.208274	1.59282	1.21544	1.59654	1.1795	0.621687	1.72603	1.63736	1.66749	1.60695	1.64304	1.47384	1.69784	1.55306	1.79407	1.88744	1.72503	2.03386	1.49125	1.30819	1.65268	2.11251	1.37	2.05304	1.49763	1.77812	1.8798	1.69334	1.77406	2.88002	1.48401	2.00063	1.42834	0.189381	1.30782	1.7058	0.826748
ABCC9	1.07962	0.934358	0.266454	0.645041	0.483088	0.216127	0.0872789	2.39004	0.892312	0.38023	0.264054	1.03367	0.969886	0.0599905	0.0762789	0.00879132	2.11862	2.25741	0.302372	0.476448	0.603333	0.340843	0.491428	0.406692	0.370193	0.732858	0.274677	0.285791	0.249857	0.309571	0.206868	0.462326	0.321741	0.497417	0.44377	0.411327	0.749596	0.319611	0.293879	0.139761	0.855358	1.55123	0.285718	0.321488	1.37565	2.34762	0.412802	0.133763	2.32689
ABCD1	3.04517	3.65718	2.56235	3.39713	2.76826	3.0903	2.58139	3.63133	3.97002	3.28894	2.84087	3.45563	3.33718	2.139	2.60923	2.39239	3.23078	3.57613	3.07995	2.39217	2.58719	2.60152	2.96532	3.14097	2.69433	3.11095	2.65904	2.87076	2.81666	2.56537	3.08391	2.71483	2.27974	2.68316	2.39504	2.54308	2.60509	2.75293	3.04567	2.64791	2.78137	4.3038	2.43256	2.6947	3.92016	3.31282	2.26843	2.37887	3.52597
ABCD3	3.03083	3.23978	4.23212	4.07288	3.6326	3.94685	3.63236	3.76382	2.24475	3.48623	3.51178	2.61815	2.8612	4.03895	3.43249	3.83631	4.11193	3.92067	5.12153	4.84829	4.92931	4.77788	4.64997	4.7276	5.05099	4.77424	5.02211	5.35515	5.05837	5.24069	5.00269	5.22829	5.33448	5.31371	5.14312	4.94286	4.72514	4.75944	4.69753	5.18897	4.85441	4.883	4.89513	4.96982	3.60343	3.7663	3.6203	4.69409	3.32523
ABCD4	3.55491	3.78149	4.05265	4.21495	3.95537	4.17128	4.22078	3.27469	3.80045	4.12168	3.80225	3.72214	3.6613	3.92723	4.33887	4.18649	3.939	3.70142	3.77571	3.87739	3.81833	3.72033	3.74405	3.82048	3.75356	3.15401	3.92749	3.80782	3.89179	4.04705	3.52408	3.54206	3.67196	3.79591	3.38906	3.75053	3.81166	3.86638	3.90289	3.70567	3.65826	4.10966	3.8201	4.04244	3.40517	3.51583	3.92499	3.51226	3.31171
ABCE1	3.09064	2.43215	2.71321	2.55198	2.71774	1.36212	2.42127	3.70518	1.78326	1.70259	2.76951	2.0563	2.44557	2.16417	2.11462	2.12977	3.55581	3.32342	4.1751	4.10906	3.91209	4.35104	3.76399	4.16075	4.02244	5.09845	4.02746	4.11072	4.11722	3.87854	4.10926	4.43414	4.09824	3.66207	4.234	3.75031	4.06631	4.06139	4.31283	3.92909	4.08523	3.55816	4.2269	3.80082	2.74808	3.68588	2.46878	3.57	3.36586
ABCF1	4.28502	4.68808	4.14032	4.40903	4.09509	4.47617	4.2389	4.16986	4.7199	4.32021	4.47952	4.5139	4.42564	4.22865	4.42188	4.30064	4.20002	4.33531	4.47668	4.44651	4.37772	4.39898	4.26956	4.38224	4.37522	4.09591	4.2794	4.51507	4.4735	4.36196	4.36388	4.53409	4.42605	4.38734	4.47939	4.42966	4.38816	4.44885	4.43368	4.4948	4.3039	4.44838	4.52172	4.46185	4.59109	4.22711	4.08101	4.17525	3.98274
ABCF2	2.01905	2.74137	2.23554	2.63047	2.21713	2.7563	2.27785	1.91788	2.94716	2.70744	2.78767	3.02198	2.41807	2.50881	2.56652	2.6029	1.99295	2.02975	1.69779	1.7283	1.79616	2.03617	1.72973	1.64041	1.93042	2.19008	1.83738	2.02429	2.04492	1.78545	1.91761	1.9394	1.88257	1.78308	1.64489	1.90275	1.81028	1.49309	2.07424	1.96227	1.78667	1.46287	2.01367	1.91289	2.47249	2.09645	2.13157	1.83798	2.04451
ABCF3	3.49772	3.77029	4.37969	4.25337	4.18334	4.19383	4.35152	3.61178	3.68169	3.87725	4.22671	3.58713	3.46411	4.23643	4.26699	4.37258	3.90814	4.18578	4.29026	4.44889	4.41748	4.49861	4.30876	4.29062	4.36746	3.55814	4.43686	4.42741	4.33	4.339	4.27374	4.46621	4.35467	4.33652	4.56706	4.58146	4.35031	4.36319	4.49115	4.51202	4.32291	4.18842	4.53146	4.52499	4.50663	3.74826	4.12583	4.0965	3.61172
ABCG1	1.15675	1.38675	1.71125	1.86366	1.88877	1.98404	2.03231	2.15615	1.6298	1.55701	1.8441	1.55894	0.690106	1.82483	1.4399	1.94206	2.29295	2.87179	2.64226	2.19171	2.92136	2.69585	3.25542	2.78107	2.92849	2.64566	2.67204	3.02616	2.54292	2.30723	2.8558	2.24174	2.46888	3.05292	2.30258	2.75918	2.88267	2.73927	2.64111	2.58972	2.70581	3.20197	2.8026	2.61572	2.70028	2.39257	1.42788	1.59501	1.02278
ABCG2	0.299093	1.08642	3.24079	2.87034	1.86661	3.64644	2.47554	0.649463	0.163633	3.91383	1.49922	0.41326	0.255719	3.29794	1.87849	4.44649	2.45313	3.11619	3.95635	2.13262	3.14919	1.58805	3.27632	2.06176	2.9599	1.29332	3.00458	3.15294	3.29898	3.88157	4.06782	3.01571	3.98702	4.21826	3.84697	3.34594	2.6586	3.2699	1.59417	3.59774	1.73788	5.34502	2.50368	2.9226	2.85086	0.610169	1.89426	3.73555	0.727215
ABHD1	0.429464	0.692865	0.826325	0.667081	0.757545	0.870177	0.893939	0.450764	1.12646	0.790535	0.659747	0.599638	0.468909	0.748207	0.642793	0.371331	0.662838	0.502048	0.316235	0.202066	0.226483	0.213855	0.246944	0.437899	0.117476	0.597383	0.37433	0.274268	0.430751	0.250001	0.318253	0.255219	0.230375	0.143538	0.274596	0.244191	0.240965	0.139856	0.323277	0.22605	0.342155	0.318058	0.245507	0.137373	0.318089	0.408466	0.811713	0.442444	0.681988
ABHD10	2.84544	3.38403	3.81938	3.82435	4.01468	3.6334	3.86128	3.58523	3.82288	3.70274	3.84706	3.40379	2.95762	3.71049	3.70734	3.53412	3.76159	3.51104	3.56647	3.89896	3.81991	3.76754	3.52771	3.71567	3.63647	4.51829	3.87252	3.6955	3.83377	3.79251	3.77185	3.92493	3.76833	3.5871	3.68956	3.5893	3.60798	3.78272	3.86884	3.89167	3.54419	3.63556	3.55423	3.86123	3.28679	3.77104	3.81474	3.96527	2.97902
ABHD11	2.91134	3.93583	5.4706	5.42971	4.92501	6.05035	6.09562	3.10775	3.28623	5.48879	5.51463	3.11418	3.22343	5.8066	6.13214	5.95557	3.63909	3.89962	5.60159	5.57003	5.42185	5.73695	5.29106	5.20318	5.45478	5.18432	5.47485	5.49234	5.53567	5.75781	5.26068	5.72901	5.55361	5.3662	5.55259	5.94952	5.55024	5.65267	6.22954	5.61201	5.42993	4.45695	5.60683	5.64292	4.96691	2.78103	5.56397	5.46991	2.76168
ABHD12	3.86379	4.69527	4.78687	5.02724	4.72361	5.5004	5.27796	3.82416	4.5113	5.1838	5.02951	4.26739	3.84358	5.2292	4.94892	5.37017	4.2001	4.51522	5.02053	4.62241	5.01298	4.7775	4.87714	4.79126	4.81373	5.67572	4.78563	5.01671	4.95702	5.07151	5.27092	4.93686	5.00368	5.23279	5.04532	5.0733	4.83009	4.98634	4.96228	5.03326	4.95082	5.25409	4.56628	4.95172	4.79314	3.89588	4.96449	5.08601	3.94677
ABHD13	1.46547	1.20943	1.49167	1.4287	1.72933	1.05135	1.34713	2.15245	1.02488	1.17736	1.34201	1.04597	1.07063	1.45531	1.11369	1.22867	2.23871	2.09468	2.44535	2.60087	2.56536	2.56087	2.41412	2.62384	2.69399	2.70613	2.69971	2.57921	2.57123	2.56527	2.52976	2.79149	2.53643	2.46573	2.52098	2.47779	2.63698	2.66988	2.61722	2.2619	2.58379	2.54068	2.64984	2.6561	1.73782	2.45855	1.37972	2.29815	2.10962
ABHD14A	3.61749	4.08284	3.53089	4.23223	4.13165	3.71566	4.1167	2.98104	4.98165	4.11438	4.0494	4.73873	3.64051	3.51015	4.28885	3.78907	3.2982	3.90025	2.91457	3.12547	3.35195	2.63226	3.41321	2.68235	3.24683	2.57614	2.84229	2.94786	2.80868	2.8321	2.81445	3.18987	2.88887	2.37993	3.0734	2.93496	3.18715	3.39248	3.2383	3.02602	2.64312	2.74512	3.10436	3.16174	3.93514	3.583	3.96357	3.15999	3.55424
ABHD14B	5.14969	5.40645	6.01478	5.3487	5.60604	5.9763	6.10198	4.75311	5.73599	6.14287	5.7891	5.36623	5.06253	6.32152	6.60895	6.08252	5.21857	5.13553	5.83752	6.04094	5.83483	5.69369	5.97152	5.4803	5.83754	5.58921	5.77019	5.90895	5.73942	6.04999	5.62639	5.75741	5.71878	5.91461	5.6784	6.0953	5.98975	6.02245	5.91466	5.87408	5.81576	5.98302	5.76654	5.87086	5.78819	5.05579	5.86354	5.61237	5.4668
ABHD15	1.24309	1.76105	2.53393	2.37441	2.48207	2.49689	2.33245	2.16032	1.48885	2.3571	2.17838	1.40966	1.49203	2.55314	2.36341	2.89998	2.01884	2.78373	3.51944	3.37754	3.2704	3.11083	3.3449	3.18467	3.63193	3.6181	3.28874	3.7373	3.45037	3.68966	3.6883	3.46195	3.41135	3.72385	3.46752	3.75724	3.37512	3.50929	3.58936	3.50035	3.28486	3.79877	3.62509	3.63744	2.96164	1.91826	2.33918	2.7116	2.57024
ABHD16A	4.18565	4.40012	4.67622	4.55026	4.71194	3.92163	4.22227	4.22245	3.7631	3.74325	4.44597	3.93563	4.56183	4.60106	3.99232	4.54027	4.57176	4.81019	4.76623	4.86111	4.78713	4.94979	4.94781	4.82146	4.86891	4.98725	4.96654	4.88096	4.75324	5.02898	4.82112	4.89496	4.85719	4.76473	4.70675	4.73471	4.71603	5.03473	5.11104	4.96907	5.00803	4.75913	4.99344	5.10523	4.88366	4.54021	4.47329	4.52819	4.47599
ABHD17A	4.68915	5.06537	5.05715	5.23468	5.14839	5.0927	5.15268	4.32959	5.26015	5.09544	5.22165	4.96786	4.6275	5.13708	5.26558	5.21225	4.42885	4.67156	4.44728	4.51601	4.55852	4.52786	4.46573	4.72319	4.4912	4.43889	4.61796	4.6123	4.39391	4.55681	4.73093	4.5165	4.51804	4.58541	4.61446	4.63126	4.63785	4.66166	4.67787	4.52013	4.46011	4.68169	4.57604	4.69696	4.87338	4.36021	5.05442	4.9328	4.48176
ABHD17B	1.33164	1.06739	2.14496	2.04936	2.08004	1.97667	1.74975	1.97677	0.792543	1.71738	1.88857	1.10476	1.1125	2.00642	1.82454	2.19034	1.95056	2.05797	3.05815	3.03622	3.26109	3.17393	2.9153	3.73215	3.19164	2.91608	3.13334	3.28411	3.13655	3.10782	3.08688	2.94545	3.12806	3.26565	3.28799	3.24979	3.28868	3.07309	2.95532	3.13974	3.32289	2.8788	3.22381	3.02215	1.75527	1.78531	1.76168	2.48776	1.65605
ABHD17C	0.838032	2.40849	5.05051	4.92062	4.82212	5.30344	5.19581	2.41626	1.27611	4.84449	4.63598	1.11446	1.51413	5.20875	5.29907	5.09878	3.2257	4.5126	5.87754	5.73116	5.86117	6.10883	5.97584	6.09194	6.05068	5.99332	6.14387	6.2323	5.98346	6.38165	5.99218	5.85383	6.08933	6.15296	6.02605	6.0227	5.7091	5.82957	5.6124	6.00926	5.94162	4.71482	5.98617	5.97431	4.5409	1.7391	4.46648	5.91467	1.94004
ABHD18	1.36987	1.05582	1.32767	0.933117	1.09266	0.578966	0.67331	1.85914	0.219238	0.418294	0.834913	0.448422	1.45353	1.02341	0.680597	0.824479	2.16387	1.92876	2.3446	2.19924	2.1977	2.20694	2.2147	2.58344	2.04977	2.17716	2.33435	2.24154	2.28006	2.59177	2.51091	2.30148	2.29168	2.51714	1.97927	2.45024	2.2147	2.27179	2.17368	2.41596	2.46938	2.16963	2.3045	2.10177	1.71616	2.15442	1.0421	1.7383	1.80124
ABHD2	1.24635	0.876072	1.26461	0.847866	1.14067	1.05623	0.737488	2.84637	0.454734	0.893973	1.54898	0.761204	0.738871	1.18075	1.05452	1.01936	1.58183	2.46557	4.00871	3.45269	3.67377	3.64499	3.73114	4.02396	3.79921	6.34611	3.76456	3.45024	3.80438	3.75662	3.9537	4.13135	3.80426	4.00236	4.38309	3.58205	3.71256	3.40098	3.20903	3.26087	4.12427	3.86797	3.59934	3.38989	2.14933	2.59825	1.14938	1.57739	2.31216
ABHD3	1.40994	1.65237	4.05489	3.32758	3.62918	2.5758	2.77744	2.62744	0.146379	2.39987	2.6751	0.552042	0.952149	3.02959	2.28463	3.56654	3.99287	4.42655	5.43917	4.82201	5.22961	5.38561	5.22219	5.59219	5.12674	3.74957	5.08197	5.53811	5.44381	5.6949	5.61068	4.97528	5.28606	5.58735	5.1112	5.7461	4.94279	5.36948	4.61079	5.24168	5.20727	4.26908	4.89511	5.22772	3.97658	2.41817	2.62395	5.21343	1.93927
ABHD4	2.9926	3.64367	2.78671	3.04703	2.98945	2.69717	2.39677	3.71778	3.09917	2.59278	2.70191	2.87747	3.41002	2.8372	2.25808	3.00734	3.80258	3.92453	3.42766	3.19032	3.22484	2.82702	3.67555	3.46466	3.31342	3.24562	3.22639	3.40704	3.29958	3.56768	3.45204	3.26032	3.23181	3.70551	3.46518	3.64122	3.09345	3.32465	3.19793	3.38786	3.42806	3.71762	3.2433	3.37701	4.14034	3.59875	2.65875	2.76072	3.95006
ABHD5	2.0947	1.88559	2.3213	2.31561	1.89463	2.86862	1.75338	2.25745	1.2938	2.15782	2.11011	1.67764	1.69189	2.22587	1.42961	2.57812	2.58741	2.2593	2.67043	2.2818	2.38001	2.8038	2.40769	2.43492	2.43781	2.49175	2.3357	2.79678	2.41391	2.58993	2.61372	2.52322	2.74806	3.06935	3.12215	3.22561	2.15047	2.33503	2.08529	2.61866	2.55029	2.47292	2.3632	2.38943	2.02646	2.26426	1.99387	2.51458	3.06235
ABHD6	2.29246	2.67299	2.46484	2.41992	2.63009	2.41705	1.97467	2.69918	1.99438	2.08773	2.10983	2.17003	2.2196	2.19024	1.46508	2.36157	3.02865	3.25393	3.42018	3.09365	2.91194	3.14542	3.20931	3.19605	3.43484	3.20407	3.05437	3.71298	3.29189	3.53567	3.35383	3.24582	3.36932	3.0626	3.40852	3.21279	3.21271	3.06404	3.38156	3.54357	2.77463	4.71697	3.29382	3.40532	3.31907	3.52421	2.11505	2.95026	3.27502
ABHD8	3.55138	4.33739	3.16298	4.19113	3.78483	3.30232	2.32708	3.99195	4.41338	3.67573	3.15533	4.42898	4.09678	2.70399	2.67527	2.71574	3.83639	3.87491	2.82715	2.63242	2.42447	2.22624	2.81506	2.78392	2.45351	3.05189	2.71761	2.26513	2.21589	1.8359	2.79318	2.53556	2.48129	2.97661	2.74964	2.46237	2.67516	2.5964	2.7666	2.55368	2.66088	2.90609	2.5829	2.61497	4.06083	3.9787	2.93325	2.71994	3.66281
ABI1	2.9451	2.96833	3.53386	3.33267	3.3303	2.82341	3.21548	3.47406	2.1527	2.55829	3.11953	2.47237	2.56384	3.14123	3.08494	3.24719	3.90075	3.83007	4.47524	4.37389	4.49064	4.50784	4.47054	4.40008	4.40026	4.7259	4.48961	4.50263	4.40183	4.45162	4.47795	4.34454	4.48119	4.58134	4.54527	4.41187	4.3095	4.358	4.39906	4.47206	4.61373	4.35286	4.36687	4.50412	3.54216	3.79704	2.96954	3.9757	3.39251
ABI2	2.95713	3.05743	1.63568	2.19521	1.77096	1.44656	1.30913	3.8099	2.72125	1.99187	1.87429	2.72903	2.80523	1.3475	1.51616	0.929951	3.72664	3.54756	2.28369	2.33819	2.38065	2.16224	2.41044	2.26004	2.31279	2.89007	2.22532	2.17339	2.28402	1.90246	1.88014	2.45207	2.0506	1.97189	2.30614	1.9554	2.47619	2.11063	2.44091	2.01066	2.25157	2.67556	2.17794	2.2723	2.89377	3.86727	1.61398	1.42115	3.53436
ABI3	1.41068	1.90845	3.41656	3.24133	4.19812	3.27986	3.81722	1.27374	2.44551	2.78026	3.98115	2.62034	1.18776	3.75378	4.0773	3.86782	2.15925	2.94692	4.17641	3.26392	3.98074	4.19345	3.66828	4.12424	3.74019	2.63912	4.08047	3.85283	3.68249	2.59106	4.38698	3.62603	3.49483	4.10719	3.82994	3.53649	3.63175	3.90965	4.03324	3.9857	3.91234	3.72547	3.71808	3.68914	2.6869	1.72078	2.99242	4.09656	1.76769
ABI3BP	2.67427	2.55641	2.38623	2.31718	1.89243	1.28567	1.81603	3.73513	1.9031	1.48079	1.90696	2.23702	2.09652	1.2425	2.54459	0.982682	4.18592	4.11444	3.69303	3.84355	3.71772	3.61772	4.00849	4.31025	3.5081	0.717232	3.62484	2.80245	3.68798	2.92863	3.11183	3.67565	3.11941	3.47846	3.4041	3.22881	3.94465	3.67116	3.69107	3.21283	3.25462	3.97149	2.88454	3.4555	3.00471	3.64394	2.4158	2.0903	3.45302
ABITRAM	2.86677	2.81173	2.95133	2.50808	2.51252	1.63117	2.18747	2.94797	1.81775	1.5991	2.46065	2.25046	2.64131	2.64194	2.13021	2.32393	3.58766	3.02731	2.88109	3.31869	3.11577	3.17353	3.09556	3.42402	3.12733	3.43022	3.06766	3.09212	3.32284	3.53104	2.98112	3.14703	3.1486	3.29021	2.97237	2.99234	3.15437	3.40108	3.36865	3.30439	2.96952	3.17712	3.20662	3.40293	2.58092	3.40362	2.16975	3.06295	3.14703
ABL1	4.92948	3.90203	3.41178	3.63605	3.02067	2.39324	2.32876	5.0194	2.82142	2.74985	2.83473	3.43414	4.81606	2.52908	2.35583	2.71236	4.98977	4.9403	4.69792	4.55224	4.44402	4.44469	4.71365	4.43441	4.54181	3.94053	4.43126	4.62636	4.52016	4.49127	4.48328	4.65526	4.48043	4.7816	4.94974	4.68002	4.82799	4.53242	4.62646	4.4491	4.83348	4.6373	4.639	4.44643	5.02367	5.34391	3.14288	3.1612	5.40334
ABL2	1.75618	0.932053	0.758473	0.887426	0.90173	0.605273	0.668371	1.40232	0.908528	0.683496	0.688097	0.978011	0.959291	0.612319	0.701102	0.510005	1.43023	1.32098	1.59811	1.57043	1.55891	1.28557	1.5546	1.83847	1.47119	1.80759	1.43624	1.14397	1.65477	1.16862	1.48429	1.46279	1.52103	1.41806	1.59476	1.33241	1.5748	1.41151	1.38502	1.13459	1.6853	1.62064	1.42329	1.28987	1.20529	1.59335	0.659146	0.777397	1.38718
ABLIM1	2.30025	1.73352	3.18236	2.83047	2.60146	2.89019	3.21246	3.49964	2.60988	2.93533	3.06072	2.21741	2.35651	3.44546	3.41981	3.10073	3.17935	3.44532	4.48056	4.52866	4.4398	4.1093	4.58856	4.37028	4.4332	5.42248	4.52315	4.37044	4.48857	4.40798	4.13421	4.45701	4.33066	4.55996	4.50927	4.4046	4.55254	4.23407	3.97913	4.29279	4.63112	4.09002	4.32843	4.39021	3.21289	3.27761	3.14678	3.29789	3.08052
ABLIM2	0.780213	1.08888	1.54933	1.53274	1.35054	1.41821	1.85251	1.7443	1.07435	1.48012	1.25402	0.819584	0.954135	1.43379	1.63616	1.56722	1.2427	1.77542	1.40818	1.68728	1.58839	1.30474	1.90311	1.13681	1.56224	1.57862	1.37021	1.41006	1.8081	1.75783	1.44098	1.41119	1.7181	1.46452	1.31427	1.89776	1.53992	1.78937	2.31034	1.73201	1.30529	1.49945	1.53447	1.87755	1.48026	1.51778	1.68984	1.26748	0.807721
ABLIM3	1.7305	1.93351	1.515	2.1109	1.20359	1.40381	1.23271	2.68465	2.41641	1.78933	1.65899	1.87542	2.14622	1.35886	1.46403	1.06756	2.31788	2.39403	1.58563	1.48389	1.94156	1.38686	1.73546	1.66803	1.69475	2.15554	1.62375	1.46916	1.41952	1.04855	1.40054	1.65912	1.53687	1.75603	1.90028	1.42506	1.83254	1.48848	1.64937	1.49323	1.74751	2.03434	1.71991	1.57491	2.40937	2.1689	1.79612	1.06888	3.65055
ABO	0.166836	0.727437	3.55504	3.11135	2.5479	3.6057	3.52422	1.54902	0.26956	3.33947	2.96873	0.15875	0.0895205	2.58414	2.83942	2.74206	1.88689	2.74761	4.1156	4.35528	4.41663	3.4319	3.95332	3.9594	3.98876	1.51432	4.3884	4.77088	4.65054	3.77269	3.04197	4.15016	4.18436	3.58317	3.25801	3.54138	3.30835	3.59969	4.50493	4.43248	4.17645	4.91347	3.17624	4.23221	2.47286	0.511852	2.79071	2.98824	0.352223
ABR	2.50889	3.19919	3.83975	3.82338	3.11264	3.7681	3.48052	3.72112	2.88081	3.51678	3.2594	2.53459	2.95048	3.49347	3.66907	3.68014	3.66273	3.94536	4.49323	4.36472	4.25061	4.16948	4.30107	4.1436	4.3022	3.83453	4.4868	4.50315	4.43901	4.32123	4.46426	4.35599	4.37357	4.42067	4.402	4.4373	4.42596	4.49845	4.30477	4.41245	4.24537	3.99933	4.42133	4.40423	4.3025	3.61173	3.11075	3.66176	2.81797
ABRACL	2.3751	3.92312	6.13281	5.67768	6.01243	5.86936	6.05266	3.35292	1.97125	5.19606	5.45037	2.99358	2.377	6.59852	5.58853	6.20492	4.49792	5.08022	6.15234	5.76598	6.13874	5.94713	5.90226	5.67351	6.03444	5.10702	5.92106	6.29763	6.29751	6.36948	6.34083	6.04531	6.24679	6.04894	5.8352	6.37879	5.60571	6.09399	5.78948	6.2146	5.73913	5.53193	6.12944	6.14461	5.14073	2.90123	5.81061	6.3717	2.15466
ABRAXAS1	2.22895	2.33246	1.98677	1.82831	2.07384	1.27594	1.49047	2.70935	1.92405	1.64567	1.72988	1.9493	1.91109	1.59362	1.57545	1.41436	2.92094	2.60372	2.2253	2.57775	2.55905	2.25234	2.52765	2.23484	2.62387	2.40964	2.45756	2.45304	2.3737	2.37405	2.05738	2.23929	2.50536	2.58954	2.41713	2.28371	2.35972	2.52808	2.27021	2.30309	2.2787	2.57676	2.27089	2.44493	1.94227	2.83509	1.93	1.94031	2.70739
ABRAXAS2	2.23533	2.71013	2.84227	2.37045	2.37665	2.22346	2.35366	3.06355	1.93906	2.2237	2.50222	2.25413	2.5198	2.50317	2.10629	2.47824	3.07894	2.93553	3.22624	3.29606	3.22843	3.16125	3.10655	3.16625	3.182	3.17979	3.05593	3.18717	3.04423	3.25005	2.98636	3.06846	3.19999	3.24713	3.17735	3.07102	2.95035	3.13644	3.17303	3.16237	3.00787	3.02324	3.23277	3.23697	2.41621	3.13587	2.39706	3.06401	2.98586
ABT1	3.28425	3.74018	4.31963	3.7896	4.06899	3.45408	3.8516	3.29422	3.27397	3.25097	3.84211	3.13523	3.38921	4.21911	3.94487	4.25193	3.38157	3.72168	3.94005	4.08263	3.97803	3.94743	3.86299	3.80598	4.01597	4.05401	3.89868	3.90596	3.82034	4.11375	3.88311	3.92181	3.91946	3.83389	3.95031	3.78148	4.04484	4.12818	4.11451	3.90757	3.78899	3.78248	4.05758	4.1201	3.58455	3.18442	4.21102	4.11052	3.15766
ABTB1	5.75769	6.06079	5.5008	6.09672	5.59931	5.80299	5.57109	5.15848	7.00918	5.75001	5.66347	6.30115	5.67859	5.62541	6.13024	5.25305	5.33781	5.17535	3.80347	4.33912	4.25699	3.6635	4.42533	4.16416	4.26084	4.7058	4.20546	4.31797	4.13704	3.99422	3.8885	3.68475	3.97424	4.38103	4.0163	4.34217	4.31152	4.38281	4.35411	4.28657	4.38263	4.74131	4.2722	4.55112	5.21328	5.36864	5.36214	4.19972	5.40844
ABTB2	0.677883	1.06191	1.60198	1.24978	1.27569	1.21348	1.50075	1.52661	0.430929	1.29731	1.54791	0.531266	1.28661	1.05396	1.28496	1.51105	1.2059	2.06473	2.42373	1.70267	2.61643	2.69308	2.78062	2.44452	2.39951	3.28782	2.32878	2.14006	2.45864	3.24142	2.49957	2.17452	2.65873	3.08196	2.11461	2.31057	2.56089	2.45177	2.36065	2.10256	2.09326	2.82017	2.76575	2.68834	2.1114	1.71455	1.03566	1.88984	1.3795
ACAA1	4.63341	5.37271	6.63494	6.16859	6.34083	6.97699	6.49485	4.73206	4.63572	6.55269	6.01944	4.72935	4.85571	7.10548	6.23989	7.15415	5.27446	5.59356	6.10572	5.98999	5.99742	5.68555	5.9505	5.7478	6.01019	4.79724	6.07058	6.16491	6.13908	6.10747	6.23278	6.51365	6.32524	6.45026	6.07297	6.23359	5.82627	6.19611	5.89033	6.41903	5.85982	6.15463	5.98568	6.2815	6.12695	4.53659	6.2602	6.60315	4.62685
ACAA2	4.99779	5.15815	6.98798	6.85624	6.14707	7.0153	6.01503	5.1488	4.32547	5.85244	5.72891	4.59134	4.88017	6.86738	4.79695	6.92106	5.37663	5.9045	7.11341	6.0518	6.65367	6.72297	6.17621	6.06111	6.23554	5.05753	6.42284	7.19097	6.65627	6.67546	7.26422	6.26887	6.7473	7.36438	7.05054	7.16663	6.05881	6.19801	6.20636	6.98368	6.71433	6.14273	6.1799	6.37869	6.22588	5.00405	6.51826	7.41	5.35375
ACACA	1.91088	1.90638	1.44846	1.52783	1.28346	0.945578	1.27342	2.48489	1.47239	1.38283	1.3228	1.41884	2.25989	1.2075	1.05451	1.12553	2.43977	2.635	2.6155	2.41197	2.22306	2.57212	2.27314	2.68574	2.38987	3.75292	2.59666	2.3222	2.52735	2.81788	2.7737	3.14113	2.65117	2.22692	2.68625	2.18022	2.37221	2.67416	2.56863	2.366	2.82374	1.95517	2.46793	2.44242	2.4368	2.61094	1.39363	1.76948	2.70666
ACACB	4.31469	4.1805	3.0496	3.7665	2.7486	3.46981	2.28763	4.42652	4.92542	3.37085	2.50022	4.46888	3.92656	1.81144	2.58235	2.23265	4.90369	4.26462	2.7876	2.84248	3.03131	2.42317	3.05206	2.68564	3.07212	1.11001	2.8511	2.76587	2.69109	2.74889	2.44719	2.85856	2.77804	3.30988	3.20462	3.10222	2.95033	2.82321	2.64867	2.83316	3.19804	3.23391	2.87432	3.03805	4.09126	4.84147	3.07196	1.67003	5.64113
ACAD10	2.60687	2.86261	3.48652	3.51181	3.03696	3.60223	3.53167	2.83089	2.95148	3.20025	2.99132	2.69127	2.65983	3.71312	3.67385	3.60833	2.9473	3.07862	3.38455	3.83634	3.63728	3.23405	3.48156	3.05273	3.58842	3.07121	3.66131	3.66522	3.84808	3.67197	3.42415	3.61405	3.41648	3.99217	3.49322	4.10491	3.41354	3.705	3.69074	3.5081	3.69925	3.51211	3.1142	3.52277	3.12557	2.74056	3.11494	3.18644	2.82035
ACAD11	3.79992	3.63174	2.56013	2.87248	2.61202	1.87568	2.18019	4.22757	3.59985	2.6997	2.23742	3.38102	4.03913	1.65387	2.18055	1.69198	4.44793	3.50669	1.73212	2.65094	2.39297	2.02651	2.37352	2.12537	2.24368	2.0494	2.2532	1.96718	2.20557	2.19918	1.66871	2.0458	2.292	2.66027	2.62765	2.67615	2.31386	2.3416	2.3026	2.12302	2.77911	3.95978	2.25134	2.45734	2.69821	4.43718	2.42273	2.40399	3.77109
ACAD8	2.45272	2.58701	2.91644	2.76145	2.72939	2.21465	2.42508	2.79993	1.94071	2.2068	2.38392	1.91917	2.77312	2.79572	2.12519	2.75821	3.30817	2.85364	3.2832	3.17609	3.31079	3.41379	3.20037	3.08403	3.27383	2.70816	3.2897	3.31572	3.15469	3.22131	3.23872	3.46494	3.32918	3.2642	3.18017	3.30724	3.33882	3.40331	3.25677	3.35903	3.21716	2.97145	3.31614	3.38291	2.91155	3.18897	2.47941	2.85052	2.72112
ACAD9	3.56958	3.82598	3.66531	3.69364	3.53094	3.63738	3.52862	3.55823	3.80366	3.55072	3.70508	4.32339	4.15388	3.51502	4.26455	3.56961	3.69453	3.90323	4.00376	4.55727	3.66105	3.95088	3.90414	3.95748	3.76433	3.74221	3.83373	3.81906	3.8502	3.92334	3.78448	4.38663	3.8087	3.67723	3.74428	3.93893	3.97607	4.0643	4.07903	4.01137	3.97546	3.64	3.90022	3.92245	3.98329	4.11469	3.6088	3.74102	3.77093
ACADM	4.3645	4.03602	4.45077	4.10965	4.48682	2.81112	3.26037	4.82572	1.86208	2.10171	3.42545	2.93048	3.78745	3.44775	2.68509	3.71629	5.09485	4.57692	5.29466	5.27849	5.01104	5.02109	5.07628	4.91638	5.36397	4.21765	5.14297	5.64846	5.28531	4.99617	5.02748	5.12837	4.82807	5.40582	5.28989	5.59693	5.16364	5.32633	5.00688	5.29725	4.90742	5.40594	4.9744	5.41556	3.84489	5.20489	2.87483	5.10602	4.82357
ACADS	4.68213	5.48656	7.44522	7.28239	6.76794	8.4126	7.58361	4.47457	6.07357	7.32396	7.0863	5.67628	5.11398	8.00649	7.39521	8.20145	4.9456	5.5406	6.91298	6.62153	6.63901	6.45487	6.62365	5.86144	6.62597	5.00581	6.73907	7.1288	6.74815	7.35511	7.00501	6.53719	6.94294	7.24161	6.72874	7.55098	6.57496	6.82024	6.80775	7.02242	6.69309	6.95225	6.50334	6.87443	6.70501	4.3196	7.17359	6.99579	5.23365
ACADSB	2.18586	1.98151	2.47996	2.15104	1.84679	1.26754	2.01741	3.28948	1.19946	1.34379	1.72081	1.43411	2.07399	1.83869	1.66954	1.94605	3.10128	3.00731	3.69929	3.66396	3.60632	3.67783	3.74192	3.24637	3.45592	3.27124	3.67415	3.72651	3.73623	3.42531	3.27959	3.59707	3.51641	3.54324	3.59139	3.60561	3.7292	3.75941	3.58645	3.69688	3.51398	2.89731	3.30319	3.62835	2.0008	3.27853	1.79811	2.60255	2.9581
ACADVL	7.62619	7.85608	7.98385	8.13571	7.75748	8.86738	8.08574	6.97671	7.76473	8.2753	8.08667	7.57922	7.63496	8.07201	8.2472	8.44201	7.69461	7.28487	7.5195	7.67162	7.4051	7.41602	7.22603	7.15725	7.44119	6.8923	7.28998	7.58895	7.42368	7.7854	7.56291	7.37601	7.37795	7.66021	7.72111	7.95833	7.63042	7.35724	7.48711	7.75837	7.55291	7.63747	7.56405	7.62047	7.66094	7.25869	7.6955	7.79619	7.35931
ACAP1	1.37228	1.89474	4.20005	3.82887	4.45461	4.39567	4.21784	1.78264	2.59418	4.26486	3.94614	3.75433	1.22345	3.64649	5.62254	3.67581	3.05521	3.52895	3.67018	3.6609	3.5565	2.94872	3.45523	3.78099	3.56277	1.3727	3.49208	3.27039	2.83919	2.05934	3.35337	3.55756	3.35338	3.38104	3.22788	3.65912	3.26383	3.71817	3.37936	3.05308	3.44943	3.40816	3.41238	3.56636	2.57163	1.79364	2.9642	3.63809	1.16076
ACAP2	1.67214	1.37141	1.78799	1.63796	1.77252	0.791371	1.37738	2.75344	0.239403	0.711508	1.04226	0.900245	1.13645	1.19732	0.978287	1.29783	3.18454	2.74404	3.63243	3.46603	3.65124	3.45992	3.5392	3.63543	3.47566	3.77865	3.57842	3.70646	3.58648	3.58187	3.54072	3.64416	3.65142	3.73962	3.60983	3.54332	3.33441	3.51162	3.3584	3.4082	3.47448	3.50432	3.45135	3.54065	2.49221	2.96979	1.32109	2.82255	2.70893
ACAP3	4.36415	4.22548	3.6968	4.01367	3.40766	3.8509	3.49382	3.46575	4.50966	4.01119	3.47738	4.12007	4.48192	2.98142	3.42426	3.18984	4.58308	3.60813	2.35247	2.76294	2.69644	2.41182	2.58319	2.70883	2.76337	2.0735	2.64359	2.86886	2.67587	2.87836	2.72672	3.24604	2.88368	2.56489	2.81633	2.76842	2.95922	3.09688	3.00591	2.84414	2.7358	2.9437	2.90766	2.92141	3.80783	4.04345	3.18859	2.91989	3.71168
ACAT1	5.67082	5.77039	6.87301	6.29098	6.39097	6.20516	6.35503	5.70825	5.70228	5.95339	6.24638	5.36447	5.65017	6.90522	5.85662	6.9041	5.46559	5.56494	5.97252	5.96845	6.05239	5.9217	5.82869	5.51586	5.80787	5.00601	5.85009	6.08149	6.10364	5.97662	5.8629	6.03947	6.22264	5.87272	5.6819	5.99268	5.76543	5.96111	5.8762	6.00301	5.7235	4.79779	5.73859	6.08268	5.17188	5.5433	6.44374	5.92461	5.68705
ACAT2	3.18236	3.59764	4.60847	4.19683	4.30607	4.79374	4.25089	3.26255	2.83157	3.83421	4.20951	2.85389	2.90253	4.40654	4.02569	4.59498	3.49669	4.00767	4.636	4.46267	4.45993	5.24937	4.27507	4.94173	4.17113	4.72162	4.38393	4.87018	4.25439	5.29094	5.49077	5.26175	4.83422	4.39672	5.40177	4.73783	4.14571	5.03403	4.27883	4.7549	4.98471	3.42283	4.61899	4.36651	4.16966	3.16386	5.05784	6.04734	2.68137
ACBD3	2.56686	2.51739	3.13065	2.56738	3.07874	2.18614	2.93755	3.68284	1.67641	2.21146	2.76582	2.072	2.31118	2.9183	2.83756	2.48115	3.62337	3.53924	4.38201	4.44674	4.52245	4.83616	4.48074	4.77786	4.39231	4.88947	4.55834	4.19519	4.50536	4.44942	4.48653	4.6876	4.51283	4.29329	4.61699	4.18726	4.41771	4.52247	4.44074	4.35895	4.53489	3.89361	4.51978	4.45303	3.1288	3.66348	2.63308	3.8658	3.48105
ACBD4	3.41397	3.86138	3.31008	3.93665	3.2516	4.32151	3.42846	3.10395	4.5123	3.90386	3.4227	3.78585	3.50995	3.09172	3.67753	3.52851	3.33675	3.22907	2.4954	2.75258	2.65248	2.23092	2.77075	2.44287	2.62101	2.33202	2.53187	2.75696	2.38298	2.75727	2.49106	2.56901	2.28289	2.71571	2.62647	3.02744	2.57259	2.69475	2.6805	2.60025	2.55567	3.70115	2.42171	2.72681	3.14954	3.19363	3.077	2.42973	2.9589
ACBD5	1.11811	1.11953	2.08015	1.57285	1.84676	0.74305	1.17599	2.4462	0.363918	0.758815	1.41064	0.599009	1.02286	1.53757	1.07303	1.53193	2.45758	2.4978	3.52553	3.64591	3.58925	3.65083	3.41893	3.45541	3.47143	4.6202	3.51804	3.59089	3.61996	3.73072	3.41486	3.54242	3.51946	3.79951	3.54101	3.49061	3.54116	3.51571	3.32881	3.59733	3.74392	4.00724	3.46543	3.54984	2.19626	2.66605	1.33169	2.65365	2.34082
ACBD6	4.80309	5.01159	4.35701	4.50832	4.26761	3.58982	4.0799	4.52222	4.92114	4.23363	4.2638	4.788	4.92187	4.08733	4.04333	3.98925	4.34795	4.40669	3.76079	4.2511	4.12597	3.8999	4.09763	3.78903	3.9271	4.42627	4.08208	3.98229	3.99554	3.76611	4.05096	4.06021	3.85446	4.01979	4.03102	4.05871	4.12724	4.14052	4.42945	4.05862	4.28672	3.82827	3.9331	3.95541	4.48115	4.63838	4.58908	3.96941	4.42333
ACBD7	0.011833	0.0521612	0.384335	0.171832	0.416272	0.205665	0.162189	0.0893414	0.0487241	0.292638	0.114541	0.0120899	0.10064	0.476755	0.306332	0.162604	0.0882116	0.338886	0.306179	0.459805	0.310133	0.351101	0.391963	0.629167	0.680684	2.59623	0.426532	0.458198	0.466559	0.328166	0.541728	0.524263	0.511196	0.603418	0.219505	0.275328	0.342215	0.31989	0.575308	0.456581	0.561229	0.296349	0.421462	0.26317	0.0901096	0.112378	0.371738	0.380904	0.0265546
ACCS	3.36047	3.65305	2.76572	3.7808	3.32427	4.08173	3.30712	3.31937	3.62303	4.23522	3.50506	2.59666	3.54492	2.72667	4.6688	3.55632	2.95766	3.15275	2.74475	3.56586	3.3348	1.65282	1.91076	2.70938	2.17143	1.99045	1.91112	2.80563	2.18808	2.23873	2.34982	2.37669	3.12959	2.16726	1.74589	2.40312	3.37132	3.11407	2.16231	1.96643	3.50413	2.45839	1.68591	2.46053	2.51065	3.07588	2.87491	2.1159	3.03622
ACD	4.04726	4.09811	3.4035	3.74453	3.79291	3.77581	3.31832	3.12536	4.37872	3.74072	3.64315	4.14989	3.85803	3.18539	3.70222	2.99849	3.49666	3.40355	2.78506	2.75476	2.75148	2.81942	2.82914	2.63089	2.78608	3.25535	2.55857	2.83579	2.42838	2.80019	2.78998	2.74157	2.66065	2.66573	2.85538	2.54236	2.62422	2.85696	2.91912	2.87679	2.51317	2.84919	2.90605	2.8365	3.63562	3.27927	3.41253	2.89798	3.40517
ACE	0.861248	1.00323	3.03959	2.55425	2.87574	2.53742	2.00901	2.02418	1.95846	2.06024	2.23576	1.31333	0.89224	3.23088	3.13959	2.80951	1.88495	2.82013	3.40794	3.38018	3.26753	3.65724	3.96468	3.12713	3.48912	4.55546	4.03775	3.47225	3.0544	3.82204	2.73719	3.55225	3.65731	3.52493	3.63998	2.63004	4.12753	3.90356	3.78328	3.35022	3.97955	8.32921	3.80457	3.29207	3.35675	1.29831	2.21235	3.13809	1.94262
ACE2	0.118475	1.09366	2.92684	3.32195	2.02299	3.57105	2.63322	0.931887	0.0273283	1.88746	2.28824	0.0874168	0.0255628	2.20475	2.29433	3.71994	1.30701	2.03406	3.00884	2.23063	2.63887	3.06401	3.09396	2.65284	2.72692	1.71854	2.53936	3.94697	3.32413	3.73193	3.06113	1.91975	2.52814	4.5056	3.43468	4.00789	2.21441	1.7382	2.66127	2.56918	3.14545	7.24618	3.41756	2.71525	1.77902	0.129004	2.68185	3.42455	0.47819
ACER2	0.447351	0.803108	1.12014	0.634312	0.698344	0.550054	0.742732	0.84012	0.401348	0.744192	0.917217	0.245776	0.218529	1.29478	0.541182	1.13488	1.37505	1.26107	1.61481	1.38701	1.36926	1.01142	1.7986	1.23118	1.84761	2.67325	1.67359	1.28968	1.53778	1.93216	1.49313	1.34502	1.73536	1.91997	1.24122	1.49041	1.31361	1.55415	1.19373	1.90259	1.58234	1.24429	1.3488	1.85576	1.04531	0.646535	0.694022	1.38389	1.30248
ACER3	0.905228	1.38759	1.56295	1.58402	1.59001	2.27133	1.49976	1.75165	0.748565	1.80536	1.72131	0.786132	0.992049	1.89313	1.79907	1.84875	1.93148	1.93027	2.64308	2.47826	2.74764	2.82945	2.62342	2.78565	2.59557	2.95117	2.62355	2.25642	2.47505	2.66953	2.53355	2.61049	2.57878	2.54986	2.39644	2.41257	2.40108	2.4695	2.58695	2.44253	2.2957	2.0839	2.6357	2.63993	1.87796	1.64219	1.54662	1.96427	1.64393
ACHE	2.09402	3.83567	3.07456	4.02445	3.10632	3.11104	3.48775	3.46517	2.85829	2.90856	3.51609	2.63253	2.3079	2.79035	3.63181	3.09358	3.99814	4.02311	2.66507	2.40806	3.26193	3.94202	3.00119	3.96344	3.13351	3.27379	3.05505	2.52771	2.99115	3.30838	2.96258	2.64373	2.29309	2.47288	3.01457	2.30083	3.06756	2.7756	2.66292	2.0382	2.82641	3.65552	3.15918	3.18555	4.01386	3.68513	3.08712	3.51549	0.768425
ACIN1	4.03452	4.24544	4.15099	4.22512	4.04158	3.80911	3.82108	4.38014	3.71015	3.80579	3.9169	3.80709	4.24422	3.84355	3.92034	3.85632	4.82791	4.58833	4.43527	4.49586	4.36044	4.33361	4.38195	4.44758	4.51531	4.69465	4.45849	4.4852	4.4517	4.44423	4.36368	4.604	4.42079	4.49322	4.44296	4.51668	4.35425	4.46793	4.49364	4.46678	4.48226	4.35914	4.54554	4.42466	4.67575	4.57886	3.68961	4.06127	4.23342
ACKR3	3.55288	2.74786	2.83332	3.60728	2.89733	1.32772	2.23734	4.86948	2.02317	1.64044	2.52416	2.55098	3.33756	2.32036	1.95395	2.38873	3.80858	4.53169	3.03195	3.09602	3.70205	2.46045	3.10006	3.00768	3.61541	2.72066	3.07101	3.11073	2.83132	2.48293	2.76504	3.22775	2.46544	2.74604	3.15129	3.27266	4.28825	3.52588	3.53108	2.89678	2.52995	4.168	3.12292	3.10182	3.45284	4.22343	3.15818	2.83702	4.39688
ACLY	3.21169	3.21747	3.19616	3.17633	3.02694	2.72839	2.96134	4.08885	2.86371	2.77393	3.13025	2.95972	3.44751	3.29224	3.14353	2.89578	4.08272	4.39203	4.94888	4.86835	4.81765	5.01921	4.78324	5.12982	4.83717	5.60009	5.06112	4.5975	4.91515	5.22257	5.08608	5.2293	4.91372	4.7469	5.01389	4.61286	4.91923	4.96642	5.04216	4.8	5.17997	5.20244	4.94292	4.75817	4.34427	4.15696	3.11581	4.29788	3.92908
ACO1	3.79839	3.94864	3.78936	3.47306	3.70614	3.03412	3.32852	4.58948	3.55099	3.50275	3.60246	3.56298	4.25533	3.47148	3.07955	3.5241	4.37823	4.2317	4.74737	4.55315	4.22096	4.26149	4.5668	4.46902	4.4492	4.40383	4.42293	4.43278	4.56773	4.32932	4.31969	4.51195	4.14353	4.4158	4.60565	4.43661	4.56049	4.25431	4.44132	4.43079	4.49163	4.77822	4.2897	4.19657	4.43326	4.34911	3.81329	4.32461	5.06539
ACO2	5.40434	5.74846	6.16705	5.91162	5.87215	6.23174	5.97205	5.44644	5.35426	5.78601	5.98075	5.28838	5.57817	6.28474	5.74302	6.33645	5.34906	5.91816	6.68057	6.44632	6.33872	6.23152	6.64622	6.0679	6.43	5.73891	6.48045	6.67162	6.50991	6.82565	6.5901	6.41007	6.41308	6.80714	6.56376	6.74512	6.34151	6.41673	6.38764	6.54099	6.43563	6.94868	6.35627	6.44177	6.30634	5.37638	5.90906	6.38507	5.53723
ACOT1	2.81757	2.65313	1.91277	2.7478	2.21096	1.31424	2.10522	2.48205	2.36458	2.16274	2.06038	2.36559	3.0928	2.05966	1.29345	1.77235	2.37048	2.45861	1.77067	1.73005	1.87013	1.49491	1.7925	1.7857	1.6701	1.37791	1.76295	1.74417	2.03311	1.8822	1.68535	1.80644	2.21344	1.63304	1.82909	2.09188	1.79518	1.6119	1.87231	2.08936	1.97082	1.77182	1.64328	1.88839	2.88666	2.30226	2.2028	1.69706	2.98744
ACOT11	0.952828	1.19288	2.75714	2.56845	2.31193	2.83587	2.59259	1.71031	1.35122	2.51705	2.43192	0.71461	1.03689	3.2131	2.49935	3.34989	1.64057	2.17613	3.21417	3.3128	3.35949	2.87047	3.32107	3.02553	3.28184	3.48472	3.22522	3.60787	3.56878	4.00277	3.49348	3.66857	3.6846	3.64989	3.41372	3.6968	3.26593	3.45776	3.42376	3.6494	3.24836	3.74775	3.43381	3.67862	2.98212	1.16731	2.48783	3.07224	1.03647
ACOT13	2.91173	3.18959	4.07868	3.48038	3.98533	3.40353	3.99114	3.01845	2.89327	2.93417	3.71986	2.84059	2.75046	4.06484	3.33243	4.20399	2.89466	3.02747	3.50567	4.15225	3.51148	3.61148	3.75462	3.2083	3.89432	2.32697	3.62977	4.02045	3.64843	3.93303	3.63886	3.5513	3.90608	3.81438	3.64594	3.78076	3.50209	3.7133	3.65115	3.96581	3.60505	2.71785	3.60926	4.02413	2.64777	2.69559	4.04291	4.14277	2.65675
ACOT2	4.91378	4.82981	3.93389	4.43709	3.9251	2.72267	3.5675	4.99629	3.505	3.11656	3.45636	3.59179	5.6773	3.99031	2.4424	3.72363	4.90398	4.97996	4.27284	4.28814	4.18135	4.42148	4.06269	4.12257	4.20619	3.72073	4.44203	4.49489	4.30657	4.74448	4.23977	4.32425	4.40222	4.50724	3.98036	4.66186	4.2363	4.49906	4.25075	4.35865	4.1951	4.30363	4.35156	4.55034	4.51939	4.58865	4.13342	3.37566	5.34037
ACOT4	0.782333	1.39523	1.92933	2.29492	1.50717	2.56404	2.7589	1.22872	0.902403	1.79661	1.80411	0.873733	1.23146	2.42157	1.1779	2.70666	0.993571	1.85214	2.54831	2.19986	2.44738	2.15614	2.0424	1.21504	2.55945	2.85531	2.05154	3.28482	2.54365	2.57669	2.40384	2.34221	2.13501	2.35268	1.9628	2.8535	2.10351	2.24247	1.70235	2.37294	1.77555	2.52772	2.13405	2.61439	1.79535	1.09679	2.27622	1.50869	1.53685
ACOT7	3.67993	4.8873	4.78495	4.87498	4.67568	4.81724	4.36679	3.96461	4.19879	4.5353	4.48496	4.46155	4.07358	5.07327	3.9801	4.52286	4.13605	4.7209	4.78145	4.50643	4.52962	4.7735	3.94677	4.46031	4.54624	5.15714	4.62181	4.76291	4.78724	4.90199	5.05517	5.11486	5.01469	4.48882	4.79456	4.65117	4.32533	4.7099	4.71898	5.06773	4.63711	5.25811	4.51376	4.39809	4.93018	4.31302	5.02962	5.46023	2.70816
ACOT8	4.16815	5.10351	5.86849	6.09576	5.97286	6.91423	6.51234	4.07942	5.29866	6.22361	5.91699	4.90805	4.06471	6.68416	6.42432	6.82923	4.18259	4.77476	4.89229	5.00743	4.90721	4.84487	4.89479	4.46682	4.84442	4.12043	4.96098	5.41462	5.26606	5.31143	5.13311	4.97573	5.21248	5.36401	4.6947	5.23707	4.438	5.15085	5.12329	5.43112	4.88152	4.76098	5.08847	5.21402	4.94382	4.13964	5.97017	5.59678	3.60079
ACOT9	3.90497	3.75634	3.16913	3.40652	2.925	2.81316	2.68455	3.94238	3.55214	3.27557	3.54731	3.68424	4.24983	3.09326	2.61996	2.85835	3.65123	3.40422	2.85964	2.93274	2.87364	2.80231	2.89259	2.90151	2.87954	3.00204	2.9546	2.72873	3.02835	2.66384	2.83868	2.99126	2.78281	2.84807	2.8392	2.7996	2.89721	2.74595	2.91366	2.71413	2.90657	2.96947	2.85932	2.8655	3.25061	3.55606	3.15231	3.01339	3.50576
ACOX1	2.26012	2.74403	3.70006	3.91131	2.77927	5.09974	3.27057	3.10914	2.43759	4.24688	2.98151	2.34812	2.45496	3.91132	3.27942	4.28421	3.30064	3.75914	4.87199	3.769	4.25195	3.83427	4.1106	3.78286	4.20618	3.26622	3.99336	4.73285	4.4143	4.59334	4.82769	4.20935	4.54901	5.45447	4.98635	5.14672	4.02107	3.93086	3.88032	4.45419	4.50058	4.57641	4.14334	3.91327	3.92572	2.80442	3.09	3.90823	2.98799
ACOX2	3.74499	3.87201	2.65758	2.95612	2.54553	2.12826	2.11065	4.14602	2.84366	2.33279	2.01384	2.79861	3.9377	1.92767	1.22302	2.28538	4.26915	3.94962	3.1508	3.24084	2.91042	2.30823	2.90137	2.22645	3.32479	1.20189	2.85784	3.34263	3.14331	3.6232	2.54845	3.11495	3.2658	3.44598	2.79451	2.9903	3.27587	3.29688	3.28361	3.1025	3.01986	4.16004	2.78667	3.32396	4.07278	4.32475	2.38992	2.60822	4.15599
ACOX3	2.26002	2.19512	2.23721	2.3565	2.03878	2.61301	2.08999	2.43361	2.70816	2.31987	2.16473	2.56836	2.68315	2.53241	2.35225	2.35194	1.8684	2.03057	2.29972	2.16435	2.34696	2.29069	2.08931	2.23737	2.23946	1.97143	2.32305	2.33413	2.24582	2.43184	2.18465	2.02404	2.41686	2.57948	2.5596	2.45876	2.30425	2.43188	2.3143	2.37805	2.32979	2.28357	2.18106	2.10874	2.31256	1.98816	2.00407	2.49405	2.60568
ACP1	5.01649	5.02158	5.76968	4.90836	5.58299	4.6436	5.41427	5.19693	4.11584	4.33655	5.38177	4.37719	4.94398	5.51794	5.03795	5.47158	5.29567	5.14539	5.53296	5.89068	5.65114	5.85353	5.48381	5.66197	5.73854	6.18917	5.72855	5.81875	5.78732	5.99255	5.64881	5.8486	5.90576	5.57312	5.67563	5.5675	5.62458	5.78639	5.85793	5.80248	5.7941	5.53511	5.76674	5.74893	4.59359	5.34016	5.59961	6.12084	5.00266
ACP2	2.80865	4.00188	4.32477	4.35641	4.4408	4.43798	4.3912	3.49443	3.95676	4.42334	4.25222	3.68193	3.57208	4.67696	4.29869	4.69689	3.43502	4.16774	4.85513	4.42238	4.57641	4.8549	4.55612	4.63968	4.67164	4.01687	4.73763	4.69002	4.69275	4.63949	4.75807	4.30392	4.39772	4.86779	4.67576	4.70813	4.48275	4.59373	4.38739	4.60059	4.5853	4.92864	4.43783	4.78948	4.4402	3.62365	4.01323	4.51879	3.47138
ACP5	2.11012	3.73628	5.31797	4.24897	6.28062	4.75821	5.82052	1.88586	3.59146	4.60974	5.88486	3.99608	3.01795	5.44264	6.20828	6.33944	2.92525	4.11659	5.66857	5.51958	5.83039	5.06772	5.4316	5.90498	4.93247	4.53432	6.07329	5.19107	5.67405	3.71598	7.12253	5.86313	5.00097	5.29486	4.44777	4.43296	5.32664	6.05166	6.19301	5.47808	5.2085	5.35641	5.66951	5.32988	3.723	3.29157	4.75877	6.0332	2.47297
ACP6	0.928908	1.48658	1.1284	1.1065	1.24007	1.10779	1.34574	1.03027	1.07238	0.955468	1.20009	0.984706	1.28615	1.31384	1.39842	1.09109	1.22392	1.16631	1.2363	1.2472	1.14768	0.766361	1.06254	0.849816	0.966692	1.0804	0.797299	0.93677	0.977429	1.39897	0.774465	1.08857	1.22832	0.959557	1.09037	1.20192	1.23404	1.30855	1.1191	1.30704	1.49735	0.92615	1.18139	1.34021	1.08757	1.19748	1.24771	1.28015	0.914493
ACRBP	0.250234	0.819898	0.562161	0.754689	0.951778	0.932668	0.677236	0.349887	0.541755	0.858321	0.736312	0.440725	0.568365	1.15343	1.17341	0.772765	0.416429	0.618537	1.09272	0.886997	0.89857	1.10575	1.00069	1.09152	0.872851	3.41597	1.41873	1.10111	1.2625	0.993588	1.27179	0.966485	1.09516	0.717812	1.23674	0.840314	0.843484	1.49533	0.912493	0.956677	1.25431	2.22749	1.2144	1.25413	0.44472	0.416171	0.290224	0.9284	0.355392
ACSBG1	0.684732	1.00263	0.579991	0.64381	0.522323	0.370773	0.275592	0.698152	0.575631	0.260291	0.360598	0.582253	0.887443	0.208243	0.2526	0.250024	0.76556	1.16664	0.321922	0.458192	0.313846	0.261402	0.269053	0.367645	0.411931	0.117735	0.434278	0.337903	0.273896	0.346147	0.264423	0.479527	0.285504	0.325247	0.346537	0.264825	0.391324	0.305128	0.376709	0.349532	0.327805	0.700501	0.281255	0.155551	0.796484	1.40927	0.359552	0.352537	0.440686
ACSF2	2.67703	3.143	5.0389	5.33963	4.71803	6.68053	5.64393	2.86117	3.76061	5.90598	4.93551	3.15127	2.45372	6.00611	5.72242	6.25857	3.42699	3.85791	5.00445	4.77522	4.64752	4.23595	4.85203	3.76033	4.68254	2.23351	4.74725	5.17531	4.75246	4.77233	4.82042	4.44577	4.70131	5.53737	4.82172	5.71923	4.59309	4.82674	4.74255	5.07137	4.41	5.11372	4.46985	4.87896	4.37783	2.5462	4.96834	4.80224	3.31923
ACSF3	1.24289	1.42088	1.79627	1.16998	1.98483	2.35553	2.10042	1.05764	1.87746	1.70492	1.86563	0.914334	1.21961	2.22573	2.31989	1.87923	1.26644	1.48163	1.9955	1.8697	1.86389	1.77271	1.80726	1.77511	1.79577	1.16899	1.87688	1.79877	1.77665	1.89629	1.80727	1.67242	1.80105	2.01062	1.94013	2.21536	1.9663	1.76299	1.99971	1.79243	2.02409	2.0702	1.81076	2.00148	1.83709	1.1802	1.85684	1.70602	1.08284
ACSL1	3.19154	3.24021	2.7987	2.4227	2.22604	1.51467	1.38358	4.45794	2.19228	2.0405	2.29953	2.61442	3.32616	1.63831	1.46418	1.30667	4.34132	3.43181	3.15616	3.10507	2.95816	3.37396	3.18329	3.37484	2.71886	2.88133	3.30359	2.84044	2.62638	3.74883	3.20112	3.65367	3.05449	3.22906	3.97836	2.68461	2.93577	3.08739	2.7908	2.63499	3.58553	2.77024	2.32058	2.59464	3.28255	3.98719	2.46307	3.29372	5.81716
ACSL3	3.03495	3.21782	3.42615	2.81072	3.16127	2.75163	3.02503	3.83588	2.93004	2.76966	3.01122	3.25444	2.67128	3.02948	2.89275	2.81353	3.83827	3.67998	4.35386	4.38118	4.30598	4.37591	4.30004	4.74264	4.38455	5.01484	4.34824	4.27771	4.4204	4.66084	4.28862	4.77382	4.27286	4.08406	4.12432	3.72221	4.10366	4.51018	4.41264	4.21976	4.47989	3.44111	4.2124	4.2659	3.42357	4.0662	3.04815	4.345	3.53843
ACSL4	2.50545	2.0602	1.63128	1.67629	1.66671	0.704314	1.24889	3.80327	1.14837	1.07239	1.58666	1.74927	2.51647	0.736853	1.07417	0.788009	3.59851	3.17608	3.33557	3.09777	3.39241	3.21941	3.06282	3.7313	2.9687	3.78331	3.29537	2.91308	2.9035	2.74377	3.16467	3.10701	3.05663	3.10088	3.41261	2.79403	3.00808	3.05278	3.38423	2.82064	3.31871	3.48267	3.08496	3.16392	2.57586	3.87903	0.961447	2.60717	3.19299
ACSL5	1.23954	3.079	5.89033	5.28043	5.07661	6.54845	5.7425	2.78216	1.03099	5.957	5.45075	1.29341	0.724795	6.04695	5.9973	6.28717	4.45218	4.77398	6.63042	6.32899	6.24702	6.69343	6.39548	6.29081	6.27117	5.57363	6.29665	6.60282	6.47877	6.6639	6.30665	5.99083	6.16739	6.61389	6.49912	6.65793	6.40314	6.14045	6.12113	6.47379	6.43703	6.86897	6.44898	6.33713	5.12819	1.8662	5.30662	6.24015	2.44572
ACSL6	0.305881	0.252336	0.241231	0.316944	0.209976	0.134924	0.019454	0.821375	0.151069	0.0547417	0.101153	0.292405	0.303549	0.0447715	0.159579	0.0595408	0.42537	0.530242	0.539007	0.302244	0.424973	0.40722	0.45565	0.270412	0.3861	0.0588748	0.440603	0.287936	0.193872	0.282031	0.467398	0.336269	0.23748	0.293051	0.473213	0.648429	0.469121	0.264998	0.816729	0.331786	1.08736	0.8314	0.28744	0.29124	0.302975	0.897903	0.0119304	0.127934	0.243298
ACSM1	0.0902598	0.0455388	1.59714	0.445729	0.634133	0.385337	1.16071	0.289929	0.0838451	0.376368	1.00549	0.303995	0.162042	0.83619	1.23874	0.596619	0.297287	0.168067	0.783057	0.840565	0.76896	1.14226	0.805512	0.455489	0.787374	0.310517	0.670635	0.911908	0.992609	0.923776	0.953213	0.86559	0.936702	0.886837	0.593534	0.818134	0.617342	0.556846	0.602415	0.985888	0.641899	0.400016	0.473429	0.577824	0.224554	0.108893	0.729702	0.81004	0.165244
ACSM3	0.352049	0.377971	4.14482	2.55095	3.54906	2.37785	3.83042	0.655713	0.0974225	2.42084	3.09013	0.0955331	0.306539	4.02592	3.17085	3.53584	0.447135	1.59885	3.93689	4.30555	3.82193	4.31409	4.00532	3.89428	4.25649	3.60411	4.23039	4.29476	4.07976	3.82059	3.59643	4.0066	4.00631	3.76946	3.86616	4.16267	4.15372	4.29931	4.23777	4.37058	3.95836	2.421	3.89047	4.28149	1.87822	0.534558	3.2526	3.35602	0.338531
ACSS1	3.58209	4.30559	4.16049	4.26875	3.72582	4.21227	4.28818	4.13468	4.15288	4.79782	4.21716	3.99325	3.68282	4.13182	4.51782	4.21327	3.88408	3.9304	4.18757	4.24667	4.29942	4.16163	4.61843	4.25006	3.62998	4.4606	4.39478	4.22628	4.49844	4.33246	4.31486	4.24059	4.32412	4.27271	4.2131	4.48107	4.36449	4.55434	4.59319	4.38746	4.21817	5.15163	4.57227	4.43408	3.90137	3.98571	3.60275	3.92639	3.39188
ACSS2	3.54753	4.15234	6.04094	5.48511	5.28248	6.00938	5.57941	4.04079	3.68652	5.31198	5.27696	3.49066	3.47955	6.00103	5.58014	6.01546	4.74628	5.08046	6.34787	6.04266	6.04222	6.09985	6.12403	6.12902	6.12206	4.68093	5.82327	6.53619	6.41492	6.51577	6.44749	6.14111	6.20817	6.35208	6.41055	6.39385	5.96542	6.33239	5.97449	6.34302	6.11303	5.74655	6.0863	6.14589	5.86123	3.77518	5.4622	6.50582	4.37951
ACTA2	11.4425	11.0587	9.11714	10.455	9.33087	9.57836	7.93708	10.9544	11.5212	10.9297	9.4527	10.6252	11.6288	7.06665	7.75594	7.11516	10.7282	10.1751	6.70288	7.05162	7.28829	6.55131	7.26353	6.73245	7.19226	7.65	7.11245	6.58523	6.73007	6.55937	6.4596	7.13986	6.65415	6.56409	6.97347	6.81173	7.2029	6.97891	6.90563	7.10454	7.25444	7.5146	7.25477	6.95712	10.6185	10.0688	9.04858	7.29611	10.5758
ACTB	12.5547	12.6142	11.1754	12.2967	11.3941	11.5924	10.5389	12.4418	12.3781	11.9914	11.375	12.4936	12.8709	10.7716	10.7127	10.6725	12.0747	12.3699	11.3091	10.6478	11.0131	11.3713	10.7951	11.2956	10.9224	11.8144	11.1385	10.9693	10.9056	11.1195	11.3332	11.2361	10.9281	11.0678	11.1702	11.1648	10.9076	10.8768	10.9458	10.8869	11.1436	11.1999	11.1605	10.7434	12.7518	12.2205	11.1898	11.3374	12.6075
ACTG1	8.99105	9.05324	10.0152	10.0624	10.0682	10.1842	10.1424	8.95872	9.00109	9.70141	10.1504	9.05362	9.22222	10.4096	10.2491	10.2326	9.01015	9.75497	10.7678	10.5715	10.5367	10.8994	10.5177	10.707	10.5416	11.1994	10.7409	10.5063	10.6767	10.5384	10.6921	10.8079	10.5402	10.5838	10.7608	10.7834	10.6892	10.645	10.7037	10.6431	10.6071	10.2197	10.9013	10.3775	10.3827	8.60398	10.1592	10.5139	9.31355
ACTG2	13.0193	12.5751	10.6736	12.4685	10.993	11.2761	6.46019	12.9764	12.19	12.6328	10.9361	13.0377	13.8127	5.6442	6.24094	5.41132	12.3023	12.0543	5.52662	5.43412	5.87805	5.34843	5.64755	5.49978	5.89973	6.496	5.79461	4.98015	5.47885	5.26596	4.97736	5.99365	5.09214	5.08112	5.29758	5.05655	5.6285	5.67581	5.42828	5.73714	8.26971	9.56462	6.10242	5.64305	12.3124	12.0176	10.6788	6.2151	12.523
ACTL10	0.674565	1.02752	2.12564	1.68344	2.43888	2.34677	2.4339	0.781456	1.92489	1.87352	2.45824	1.8107	0.794825	2.52358	2.64097	2.23295	0.620037	1.07535	1.54025	1.91415	1.29632	1.94926	1.19386	1.79313	1.63876	1.64886	2.29268	2.01007	2.06806	2.12108	1.72527	1.73646	1.79302	1.63882	1.82623	1.63581	2.17355	1.80377	2.31796	2.14873	1.70614	1.30886	2.06284	1.78448	1.91343	0.672666	2.18259	1.80087	0.460166
ACTL6A	4.20285	3.75855	4.58614	3.86295	4.42767	2.56128	3.57661	4.41562	2.2603	2.16596	3.54316	2.97867	3.92666	3.7308	2.5978	3.86824	4.87028	4.54158	4.83438	5.02156	4.7879	5.13317	4.74732	4.8882	4.81791	5.59087	4.90112	4.81786	4.94456	5.005	4.9928	5.26427	5.09518	4.56652	4.99109	4.7752	5.02243	5.00842	5.16599	4.95391	4.87545	4.38074	5.0725	4.70802	4.11451	4.85845	4.21017	4.93107	4.22505
ACTN1	7.3946	7.27683	5.43765	6.49296	5.36584	4.89111	3.30815	7.95742	6.70051	6.1044	5.50421	6.80129	8.02604	3.48907	3.26349	3.11246	7.60942	7.56688	4.89567	4.88507	4.86898	4.90176	4.92241	5.01438	4.81098	5.85319	4.95319	4.91832	4.79552	4.71002	4.89237	5.04128	4.65035	4.515	4.94089	4.84866	4.93458	4.97044	4.88339	4.97577	5.42162	5.70264	4.79352	4.70681	7.87412	7.82911	4.9006	4.16671	7.69042
ACTN4	6.08577	5.82307	6.43312	6.0292	5.87158	6.01433	5.8411	6.86449	4.72826	5.80773	6.24789	4.45827	6.69811	6.31172	5.69137	6.39738	6.46192	6.82441	7.79099	7.32444	7.5738	7.65449	7.5327	7.55135	7.49658	7.87277	7.4731	7.55556	7.57566	7.76718	7.64854	7.77398	7.5606	7.69529	7.80803	7.69002	7.47819	7.51693	7.42998	7.64143	7.53976	7.27894	7.70473	7.40898	7.38369	6.07844	5.98267	6.97587	6.58131
ACTR10	5.4924	5.51468	5.52788	5.50253	5.55005	4.62333	5.18936	5.28651	4.87571	4.72159	5.22776	5.1973	5.40639	5.33401	4.59968	5.19523	5.51204	5.67585	5.10287	5.37278	5.29884	5.52398	5.2115	5.30994	5.2551	5.48487	5.38857	5.26144	5.24198	5.35797	5.33863	5.30704	5.29273	5.26832	5.45957	5.36373	5.29725	5.21988	5.18834	5.30006	5.28927	5.32223	5.41083	5.42917	4.99895	5.5919	5.24248	5.77068	5.40583
ACTR1A	6.11677	6.28252	5.41892	5.88346	5.48347	5.7849	5.33277	5.84744	6.38906	5.76261	5.5873	6.29062	6.31899	5.29064	5.33723	5.30493	5.87347	5.99984	5.2182	5.30311	5.25149	5.31421	5.19904	5.2731	5.23809	5.46185	5.17825	5.164	5.31423	5.32194	5.4589	5.49964	5.26531	5.28878	5.23494	5.30255	5.24321	5.34266	5.25659	5.36068	5.34359	5.4249	5.35302	5.31548	6.17949	6.11474	5.50618	5.25774	6.04157
ACTR1B	5.20408	5.44786	5.23513	5.4723	5.19242	4.69511	4.87795	5.49099	5.02251	4.89832	4.98749	5.01209	5.49781	5.078	4.85532	5.23581	5.41528	5.79558	5.31643	5.52182	5.61331	5.36725	5.43734	5.24311	5.60126	5.34199	5.48662	5.40035	5.44591	5.71314	5.47827	5.58049	5.4925	5.51555	5.47556	5.57821	5.5589	5.53682	5.66921	5.63382	5.55578	5.54339	5.50566	5.72554	5.77925	5.44977	5.08987	5.21434	5.44582
ACTR2	4.73408	4.72555	5.35051	4.76844	5.29619	4.2254	4.735	5.58277	2.61184	3.8501	4.66716	3.78095	4.23652	4.73425	4.42592	4.68134	5.88577	5.77194	7.1813	6.85968	6.81183	7.05688	6.5752	7.04405	6.82252	6.80884	6.93787	6.92485	6.91879	6.93644	7.0386	7.10968	6.95964	6.95953	6.98482	6.78072	6.575	6.77046	6.65486	6.87619	6.84868	6.33045	6.89486	6.74485	5.36301	5.76316	4.74874	6.42159	5.20138
ACTR3	4.6748	4.38922	4.67027	4.33741	4.86134	4.21223	4.10999	5.0023	3.23452	3.88246	4.34877	3.99747	4.33689	4.44627	4.22178	4.21514	5.08285	5.18414	5.78454	5.51643	5.54437	5.90694	5.419	5.90806	5.49585	5.57179	5.73049	5.66223	5.63959	5.63777	5.75882	5.78878	5.82527	5.53941	5.63943	5.51771	5.26888	5.48973	5.5301	5.61298	5.63793	5.22737	5.68561	5.48318	4.76061	4.93182	4.1452	5.76127	4.90273
ACTR3B	0.553069	0.899593	0.763369	0.908673	0.676529	0.551121	0.794425	0.58855	0.576806	0.474833	0.827183	0.672211	0.821473	0.715727	0.699408	0.622979	0.951954	1.13656	1.07562	1.24464	0.918187	1.22644	1.03	1.00622	1.03968	1.12051	1.10242	1.02465	1.03235	0.910782	0.943226	1.11291	1.0739	0.848695	0.943995	0.888105	1.29655	0.971263	1.43736	1.25198	1.14117	0.75193	1.0183	1.00355	0.955137	1.04448	0.735706	0.812412	0.931061
ACTR3C	0.330419	0.126878	0.220178	0.228653	0.224943	0.431301	0.3379	0.248754	0.1746	0.224692	0.259069	0.0631378	0.11644	0.349754	0.353235	0.373117	0.357281	0.363324	0.46391	0.489107	0.439656	0.557878	0.279444	0.480822	0.466071	0.143873	0.46134	0.547146	0.468509	0.551755	0.321144	0.480295	0.324396	0.432211	0.36047	0.610162	0.4789	0.461562	0.389672	0.479332	0.456804	0.319102	0.496407	0.5772	0.288644	0.226071	0.322226	0.276773	0.139791
ACTR5	2.04524	2.40902	2.66847	2.80511	2.317	2.77217	2.53495	2.28575	2.52911	2.6081	2.53565	2.31793	2.11963	2.46749	2.89681	2.41407	2.47523	2.36569	2.22919	2.62628	2.34428	2.50132	2.41254	2.50358	2.65322	2.79455	2.49052	2.40784	2.4622	2.6041	2.51349	2.35138	2.52117	2.42972	2.70496	2.4343	2.67133	2.54999	2.81151	2.41984	2.48267	2.19574	2.59165	2.57292	2.31603	2.373	2.54704	2.34892	2.1903
ACTR6	3.96387	3.9968	4.11013	3.80982	4.08755	2.59358	3.20223	4.13529	2.10394	2.44831	3.5425	3.11119	3.3924	3.27434	2.98569	3.52133	4.31615	3.9502	3.59289	4.28118	4.06764	3.96604	3.83278	3.91929	4.01386	3.96679	4.01495	4.18259	3.78707	3.97914	3.78783	3.96195	4.00861	4.08719	3.93825	3.90258	3.93463	3.93484	4.06202	3.95873	4.17317	3.85255	3.98197	4.18326	3.06294	4.37387	3.58266	4.35235	4.05987
ACTR8	0.981666	1.32524	1.55897	1.55365	1.69545	1.25224	1.63535	1.86008	1.57245	1.4012	1.38786	1.50526	1.19849	1.7531	1.46922	1.48491	1.8722	1.75746	1.9772	2.12932	1.95732	2.0978	2.24869	2.17609	2.22816	2.08854	2.07303	1.92463	2.09046	2.01615	2.02767	2.42639	2.03262	2.24894	2.01772	2.16421	1.93654	2.01504	2.03714	2.00853	2.27141	1.8818	1.9517	1.97029	1.46644	1.88818	1.40258	1.63995	1.6437
ACTRT3	1.09048	1.05425	0.625929	0.961623	0.564903	0.788322	0.244382	0.995595	1.17905	0.916346	0.245084	0.593735	0.386931	0.683572	0.65306	0.480563	1.01241	0.562457	0.827681	0.769084	0.779501	1.25144	0.721819	1.00653	0.948456	0.850539	0.745382	0.855254	0.597741	0.985775	0.859987	0.673398	0.820775	1.26089	0.582201	0.786126	1.1156	0.619544	1.16044	1.01361	0.761931	0.485325	0.817586	0.752173	0.0908413	0.904063	0.831098	0.960205	0.590504
ACVR1	2.28892	2.73378	1.68322	2.00127	1.70107	1.07191	1.18711	3.35549	1.59409	1.00147	1.39444	1.94964	2.69964	1.11158	0.960008	1.1918	3.18874	3.50891	2.71119	2.71771	2.94507	2.69587	2.89774	2.89215	2.81713	3.50365	2.81786	2.70667	2.88225	2.41181	2.71724	2.62635	2.36763	2.64369	2.7152	2.44873	2.86776	2.89167	2.89297	2.57211	2.69523	2.98638	2.74821	2.76865	3.16435	3.47861	1.36142	2.2345	3.41674
ACVR1B	1.98423	1.62333	2.94221	2.50159	2.64215	2.52978	2.91837	2.05561	0.970877	2.21898	2.76173	0.909252	1.55067	2.96432	2.79892	3.26235	2.64327	3.03985	4.60934	4.60782	4.65512	4.40448	4.80543	4.49404	4.78183	3.33621	4.67969	4.60673	4.86856	4.87954	4.47741	4.54912	4.50935	4.73392	4.37619	4.55628	4.65502	4.48383	4.51355	4.61385	4.49347	4.26597	4.67504	4.68827	3.63402	2.05995	2.64673	3.24152	2.5895
ACVR2A	2.32809	2.14249	2.01042	2.12926	1.44258	1.85789	1.68206	2.00794	1.60931	1.953	1.65924	1.78911	1.84326	2.05382	1.57089	1.87908	2.64215	2.33329	1.90301	2.01348	2.21732	1.88234	2.12171	1.95728	2.10647	2.03718	1.8845	2.29294	2.17286	2.2544	2.05225	1.97732	1.91467	2.36865	2.11077	2.26547	2.18551	2.0915	2.05636	1.8779	2.10913	2.43188	1.97966	1.96651	2.10067	2.2898	1.77594	1.89122	2.19524
ACVR2B	0.234545	0.294501	0.280012	0.342285	0.241364	0.270985	0.299019	0.822848	0.276538	0.203215	0.387403	0.457666	0.318336	0.188017	0.31633	0.259379	0.812353	0.675841	0.624502	0.774865	0.627321	0.55276	0.66164	0.610466	0.669006	0.879225	0.664563	0.445715	0.708165	0.486281	0.564821	0.765994	0.736497	0.613374	0.701531	0.665629	0.712829	0.659945	0.636466	0.596627	0.716366	0.693525	0.592379	0.633559	0.562208	0.762351	0.21564	0.169018	0.694275
ACVRL1	2.66483	3.27337	5.39049	5.01587	5.09796	5.38571	5.87823	2.78036	2.60946	5.11055	5.4552	2.90726	2.32951	5.59424	5.88675	5.51781	3.63814	4.482	5.50631	5.32178	5.7457	6.08238	5.7451	5.94166	5.57023	2.4543	5.75414	5.74154	5.83646	5.48148	5.632	5.54031	5.47351	5.42737	5.33656	5.17688	5.43167	5.8182	5.65976	5.39962	5.48066	4.05652	5.76397	5.89292	4.67309	3.20193	5.015	4.84463	3.62826
ACYP1	3.43289	3.58351	3.69073	3.99945	3.59614	3.47107	3.47278	2.94777	3.05202	3.32646	3.30918	2.95462	2.78151	3.83033	3.31118	3.7306	3.2563	3.07083	2.13524	2.99458	2.50929	2.30869	2.91254	2.49622	2.60088	3.24995	2.20217	2.43015	2.58904	2.72493	2.16995	2.78053	2.66613	2.72216	2.38311	2.84936	2.59364	2.85027	2.53473	2.71934	2.7661	1.99568	2.63182	2.26726	2.69282	3.19746	3.06959	3.61538	2.44237
ACYP2	1.30673	1.70242	1.43373	1.27292	1.43327	1.03329	1.17079	1.20211	1.28779	1.25291	1.1196	1.51444	1.62524	1.17605	1.31239	1.24613	1.31743	1.58099	1.10733	1.26353	1.16513	1.13675	1.21309	1.18688	1.17568	0.792239	1.42696	1.02148	1.06635	1.07959	1.13935	0.876802	1.38378	1.13589	1.02244	1.27767	1.0184	1.03773	1.24318	1.16649	1.2647	0.953695	1.15914	1.2272	1.03494	1.46115	1.27148	0.773588	1.77697
ADA	2.61364	2.03918	2.95138	2.59633	3.19053	2.37362	2.19771	2.23913	2.47647	2.48058	2.82386	2.69989	2.07068	2.24301	3.11664	2.57357	2.89967	2.71835	2.84628	2.40239	3.10826	2.43831	2.42579	2.98345	2.10282	3.99308	2.86331	2.59266	1.94355	1.86953	2.86692	2.09898	2.48174	2.59664	2.22692	2.45939	2.40575	2.06881	2.67824	2.4417	3.00276	2.81356	2.34583	2.60783	2.36116	2.54745	2.32491	3.01164	2.66346
ADA2	0.65751	1.61773	2.98795	1.86557	2.8102	1.70112	2.69924	1.2237	1.59276	1.47166	2.87062	1.26019	0.86892	2.7078	3.18791	2.78524	1.96995	2.42551	4.27225	3.59086	3.94632	3.64733	4.12529	4.65527	3.91868	2.08354	4.41325	3.32256	3.8041	2.2381	4.6334	3.99353	4.0804	3.73857	3.84442	3.19919	3.74889	4.07032	4.2904	4.04357	4.14011	3.43179	3.92097	4.19042	2.04047	1.34052	2.17723	3.13987	1.17363
ADAL	1.21494	1.20843	0.78581	1.35066	0.924965	0.708463	1.09136	1.92122	1.29794	1.42549	0.626213	1.38007	1.35419	1.33102	1.14379	1.13688	1.56385	1.95309	1.30979	0.947596	1.47674	1.18137	1.15184	0.924693	1.70451	1.44093	1.39943	1.48902	1.19338	1.02794	1.51551	1.30314	1.13447	1.16028	1.64639	1.12937	1.25873	1.71451	1.08307	1.32524	1.06207	1.35902	1.57098	1.2009	0.956072	1.39474	0.969531	1.14777	1.90661
ADAM10	1.99587	2.09013	2.658	2.34846	2.18838	2.14426	2.54807	2.62809	1.3464	1.76026	2.14462	1.71272	1.57273	2.35848	2.2373	2.23366	2.94572	3.0656	3.52413	3.73355	3.78164	3.58995	3.81685	3.73603	3.73275	4.07626	3.70859	3.66391	3.86985	3.81047	3.6051	3.61962	3.54708	3.87946	3.63098	3.58116	3.63844	3.56728	3.57158	3.52073	3.72458	3.45865	3.66486	3.79466	2.2336	2.92181	2.26501	2.95186	2.49605
ADAM15	4.46883	4.55515	5.38058	4.90322	5.33739	5.28442	5.56608	4.34591	4.79484	5.05957	5.33286	4.64719	4.37728	5.52827	5.4841	5.33946	4.46623	4.91883	5.57205	5.47054	5.54192	5.97737	5.29868	6.0063	5.66933	5.79746	5.49719	5.3428	5.41678	5.78914	5.84871	6.0625	5.54774	5.36183	5.91999	5.33184	5.91796	5.7783	5.63038	5.64895	5.57771	4.94385	5.51406	5.52101	5.60408	4.26289	5.83742	5.98898	4.97236
ADAM17	1.66149	1.79452	1.52036	1.45602	1.30556	1.51482	1.43622	1.96515	1.36928	1.34822	1.61975	1.39174	1.44548	1.48247	1.46918	1.58584	1.96881	1.942	2.11745	2.22036	2.24829	1.99505	2.12468	2.44662	2.20197	2.69133	2.23977	2.23365	2.10498	2.01528	2.206	2.17106	2.2178	2.05405	2.17158	1.981	2.03007	2.06807	2.10941	2.0383	2.20268	2.19726	2.10946	2.218	1.47784	2.02637	1.62031	1.55691	1.72211
ADAM19	2.87009	2.70049	1.70519	2.00075	1.6936	1.26811	1.17584	3.43783	1.88301	2.0922	1.58134	2.15148	3.53279	0.773357	1.64713	0.907678	3.37099	3.34919	2.90109	2.36749	2.75796	2.37745	2.56264	2.99466	2.4886	3.18454	2.46661	2.38343	2.2211	1.65023	2.61045	2.50845	2.38354	2.27385	2.45398	2.22646	2.50378	2.42811	2.24726	2.23407	2.93206	2.72367	2.56857	2.29494	3.15963	3.1397	1.07546	1.26041	3.07986
ADAM22	0.179418	0.0409313	0.370432	0.117355	0.0826636	0.200312	0.192928	0.554614	0.0596206	0.103316	0.183107	0.0791302	0.0657278	0.0462006	0.286613	0.110941	0.872463	0.997692	0.780067	1.08338	0.767412	0.766481	0.93409	0.613278	0.773033	0.554486	0.971076	0.525892	0.883279	0.578341	0.704733	0.939897	0.665354	0.691061	1.00812	0.896007	0.97965	0.654596	0.69376	0.639912	0.80705	0.576807	0.770411	0.956386	0.381025	0.688033	0.19223	0.290874	0.787447
ADAM23	0.491655	0.964263	0.579628	0.82574	0.53848	0.311612	0.463886	1.46799	0.509338	0.311539	0.40343	0.625659	0.926817	0.297824	0.461738	0.24277	1.71212	1.72743	0.649274	1.07275	0.768495	0.56729	0.846585	0.837791	0.63543	0.229876	0.931057	0.363946	0.594737	0.451367	0.52353	1.11562	0.605975	0.759507	0.80885	0.772044	0.888724	0.959007	0.911634	0.411532	1.40763	1.36204	0.553635	0.555861	1.18123	1.63268	0.481725	0.44434	1.03039
ADAM28	0.189812	0.332379	1.617	0.790444	1.60165	0.892782	1.39984	0.629921	0.110035	0.458883	1.50093	0.767972	0.357874	1.70344	1.59117	1.51802	1.34875	1.24235	3.51108	2.62671	2.35247	2.07891	2.76038	2.65968	1.91606	0.899841	2.29775	2.95473	2.4398	2.70078	2.6601	2.50736	2.80982	3.09036	2.93508	2.69558	2.34611	2.36181	2.83293	1.89532	2.14704	2.49547	2.43699	2.4919	0.336528	0.756583	1.33286	2.29681	0.201653
ADAM32	0.249903	0.362158	0.53962	0.511298	0.436938	0.320041	0.648457	0.347613	0.438257	0.381962	0.475138	0.323343	0.0393525	0.964647	0.2965	0.911221	0.556383	0.594859	1.03699	0.84947	0.63295	0.948555	0.923046	0.553962	1.13165	0.930365	0.723972	0.597395	0.924231	0.82843	0.741013	0.615578	0.208924	0.439012	0.382944	0.952746	0.590421	1.15156	1.17367	0.39562	0.892567	0.170211	0.439547	0.555358	0.332292	0.530474	0.157955	0.337079	0.187318
ADAM33	6.79506	5.65195	4.05197	5.3975	4.368	4.48345	3.16165	5.86122	6.15474	5.29911	4.21719	5.78538	7.13019	1.76242	3.04185	2.65061	6.70921	5.10441	1.99261	2.91192	2.73576	2.08509	2.9255	2.31891	2.77504	1.64621	2.5613	2.14264	2.82404	2.71339	2.21397	2.84067	2.24982	2.57997	2.68069	2.60396	3.15812	2.84158	2.63573	2.35774	2.55498	3.63225	2.86093	2.76687	4.59303	6.60001	3.76885	2.99155	6.12333
ADAM8	1.00216	0.900955	2.26514	1.92103	2.19895	1.91538	2.00374	0.797651	0.879482	1.6776	2.2014	1.25787	0.925363	1.41123	2.8292	1.79162	1.58003	2.05393	2.79984	2.37582	2.51845	2.08274	2.29351	3.56352	2.39614	2.67166	2.40085	2.44403	1.80615	1.81238	2.63526	2.61091	2.46677	2.47501	2.51277	2.24912	2.20653	2.64357	2.85096	2.02889	2.73036	2.84008	2.32396	2.31483	1.42769	1.05671	1.18208	2.21988	0.808487
ADAM9	4.05184	3.2161	3.36081	2.86188	3.47645	1.52594	2.6884	5.20497	1.44984	2.04484	2.95313	2.69706	3.12518	2.20705	2.44756	2.15385	4.95228	4.45793	4.62488	4.8425	4.84329	5.27293	4.84822	5.47994	5.01437	6.32346	4.90443	4.63501	4.99425	5.27723	5.09549	5.09017	4.75088	4.90312	5.18036	4.60554	4.85117	4.74808	4.9944	4.57512	5.16117	4.7278	4.93328	4.94897	3.70691	4.81266	2.23538	4.66308	4.51011
ADAMDEC1	0.125747	0.156404	6.83316	2.1528	6.75417	2.07527	6.27971	1.60581	0.115155	1.75644	6.48638	1.37497	0.0779029	6.60143	5.54415	6.68186	3.09895	4.06506	8.32784	7.60304	7.53173	7.6199	7.86156	7.14558	8.2103	3.21061	8.07156	8.74997	8.63647	6.61789	8.21585	7.79618	7.99845	8.42768	7.21982	7.73253	7.91753	8.04291	8.05534	8.21673	7.16628	8.72542	7.66818	8.39917	1.87099	1.67345	4.8619	6.77564	0.269543
ADAMTS1	5.2684	2.62544	3.62965	3.60704	3.14974	1.81071	2.49616	5.29136	2.76107	2.51206	2.85683	3.90918	4.14335	2.45953	2.7409	1.98508	5.23827	3.77318	4.66917	3.90162	2.97366	3.46866	3.67786	4.16179	4.38265	2.57646	2.74252	2.48247	3.48873	2.89517	3.18158	3.70886	2.87608	3.39663	4.44312	4.81301	5.66463	2.68225	3.41648	3.01698	3.87131	3.71786	3.13283	2.72135	2.81301	5.6419	4.08172	2.82448	6.42672
ADAMTS10	2.36588	2.76833	1.96983	2.06834	2.02989	1.65773	1.66634	2.75478	3.01095	2.20292	1.70536	2.51936	3.33365	1.03498	1.65876	1.27603	2.95336	2.68179	1.26356	1.81448	1.26557	1.34796	1.79589	1.63812	1.5919	1.12053	1.45892	1.41074	1.31483	1.02909	1.20885	1.59859	1.41939	1.527	1.70936	1.59381	1.51905	1.53336	1.61893	1.24681	1.56703	1.90038	1.47054	1.43315	2.36623	2.60844	1.82174	1.46628	2.77798
ADAMTS12	0.747347	0.557745	0.310401	0.752745	0.468466	0.276519	0.0890819	1.30691	0.894262	0.70511	0.396266	0.548273	0.875807	0.247072	0.213408	0.189611	0.83607	0.802949	0.316555	0.249306	0.366858	0.0647062	0.228368	0.468307	0.287851	2.1245	0.283733	0.412086	0.590817	0.232696	0.360012	0.321933	0.376556	0.36024	0.383267	0.206678	0.250687	0.329438	0.372774	0.252835	0.360027	0.503452	0.231402	0.225145	0.490815	0.797815	0.284957	0.223932	1.31816
ADAMTS13	0.766929	1.10973	1.43133	1.36179	1.22703	1.31905	1.11229	1.0575	1.20978	1.0877	1.16557	1.18425	1.20157	0.986536	1.48224	0.906942	1.1476	0.967191	0.751588	1.21101	1.10946	0.606824	1.31389	1.04716	1.34239	0.317652	1.03426	1.19934	0.908478	1.09688	0.709746	1.05608	1.06515	1.08796	0.930985	1.15118	1.18374	1.15736	1.25832	1.24202	0.945516	0.943341	0.851191	1.19909	0.762961	1.113	0.874891	0.847586	0.656688
ADAMTS14	0.0685376	0.352551	1.09296	0.96782	0.674113	0.997914	0.821142	0.502445	0.505568	0.846504	0.897538	0.41134	0.153278	0.777444	0.917863	1.12484	0.750935	0.808699	1.26424	1.03241	1.4447	1.04456	1.34204	1.37149	1.21644	1.52591	1.19155	1.30393	1.11884	1.13694	1.22028	1.12512	1.24798	1.06428	1.27614	1.55972	1.48035	1.18349	1.10835	1.35157	1.19025	1.61633	1.16958	1.07227	0.63045	0.120367	0.745436	0.984948	0.238273
ADAMTS15	0.88642	0.557488	1.46623	1.2476	0.952642	0.736474	0.936159	1.6009	1.26245	1.23928	0.978753	0.893755	0.470329	0.538034	1.31646	0.736899	1.67531	1.09599	1.29638	1.9374	1.43607	1.86015	1.69685	2.05797	1.45721	0.584882	1.76885	1.00951	1.41277	1.3612	1.5801	1.2713	1.23087	1.45151	1.36515	1.32908	2.35955	1.58914	1.88198	1.11234	1.25292	1.21479	1.14274	0.728662	0.937778	0.837227	1.39054	1.72443	2.24121
ADAMTS2	0.911479	1.0133	1.32109	1.38754	1.02207	0.480038	0.902518	2.10683	1.15794	0.93064	1.28646	1.09811	2.01658	0.704753	0.989873	1.27173	1.55488	1.65314	1.40286	1.33652	1.77416	1.51767	1.53962	1.8123	1.43764	3.88787	1.32812	1.09428	1.71746	1.0637	1.51369	1.70374	1.29379	1.62656	1.83672	1.25678	1.88424	1.41564	1.46414	1.07837	1.48832	2.09373	1.20484	1.47152	1.37838	1.23954	0.814661	1.32957	1.89842
ADAMTS4	4.00511	0.340843	0.388978	0.335246	0.0345979	0.156971	0.0315129	1.21096	0.221269	0.212127	0.155654	0.696651	1.52548	0.133975	0.0955771	0.0458776	1.36493	0.407026	0.338971	0.071969	0.190089	0.452468	0.203285	0.500992	0.122508	1.53508	0.126832	0.162757	0.117167	0.114179	0.0668402	0.128225	0.0399341	0.225989	0.323946	0.88642	0.632884	0.130576	0.19885	0.118423	0.704799	0.269084	0.142193	0.112329	0.25403	1.55231	1.47063	0.0509038	2.26792
ADAMTS5	0.429563	0.339937	0.497364	0.599782	0.295353	0.308884	0.200631	2.12938	0.232643	0.388253	0.284827	0.35301	0.177425	0.160316	0.234803	0.220288	1.30889	1.19802	0.706924	1.06007	0.979171	0.559294	1.16932	0.91398	1.03835	0.966849	0.721059	0.73617	0.840249	0.67952	0.949742	0.997069	0.723693	1.26402	2.10296	0.888285	1.32114	0.889145	0.837924	0.587581	0.949329	2.03364	0.523922	0.508471	0.482995	1.05381	0.430748	0.545977	1.98394
ADAMTS7	1.69263	2.09374	1.29317	1.92269	1.1867	1.01353	0.684101	1.44236	1.97548	1.43674	1.25766	1.25977	2.46797	0.884595	0.848676	1.17691	2.05857	1.79883	0.933231	0.909418	0.804461	0.791911	1.04027	1.00256	1.16584	2.072	1.05946	1.42999	1.02744	1.71035	0.891379	1.00179	1.20239	1.04799	1.26272	1.3181	1.2069	0.947655	1.23048	1.09654	1.39998	1.72512	0.73598	0.934666	1.66932	1.69485	1.13278	1.056	1.44396
ADAMTS9	1.77896	1.72723	0.66662	1.18268	0.70513	0.832559	0.57093	1.75016	1.38584	1.25799	0.756948	1.29101	1.48494	0.471405	0.903026	0.367425	1.8127	1.54528	1.36043	0.951412	1.07532	1.47835	0.800494	1.65357	0.982472	1.47544	0.969347	1.1487	1.13847	1.05521	0.864694	1.12239	0.949958	1.0193	1.56031	1.15049	1.21695	0.924027	1.03704	0.872343	1.88896	1.11777	0.756914	0.896444	1.31393	1.47014	0.971868	0.613192	2.42891
ADAMTSL1	0.294969	0.451967	0.492883	0.423143	0.368724	0.374997	0.361766	1.66803	0.292754	0.432773	0.38723	0.407397	0.478178	0.30074	0.537926	0.324925	0.687415	1.28673	1.04496	1.16192	1.24303	0.666739	1.28516	0.816822	1.13917	0.194672	0.834123	0.994453	0.955339	0.935652	0.642681	0.814089	0.920355	1.17997	1.15444	0.963173	1.31198	0.921849	0.955463	0.829936	1.05975	0.961212	0.891236	0.912113	0.939774	0.858006	0.476091	0.26262	0.474402
ADAMTSL2	1.35461	1.15225	1.33874	1.8272	1.83958	1.38163	1.12905	2.02119	1.53216	1.76828	1.57876	1.99704	1.60041	0.714082	1.17434	1.20898	1.97802	2.21955	1.37909	1.02626	1.08228	0.580937	0.878517	0.821642	1.37096	1.39051	1.06253	1.36825	0.938324	0.851779	0.921095	1.29968	1.23714	1.17633	1.01442	1.0577	1.57386	1.64141	1.51927	1.08542	1.66827	1.02171	1.28637	1.37339	1.92089	2.02623	1.2457	0.897598	2.04036
ADAMTSL4	2.55732	1.78094	2.25006	2.93729	2.59241	1.98598	2.08788	3.32134	2.55103	2.63805	2.35317	2.34622	2.55512	1.16122	2.52101	1.94196	3.14465	3.02926	1.95019	2.5034	2.71646	2.12411	2.53354	2.20752	2.34905	2.5537	2.16053	1.75205	2.53646	1.42524	2.02516	2.38147	1.95299	2.22904	2.81654	1.92493	2.69167	2.20162	2.41818	2.06598	2.0948	2.62937	2.19589	2.04747	2.63403	3.21598	2.20568	1.98726	2.73684
ADAMTSL5	0.94392	0.655212	0.885039	1.41672	1.04669	0.325071	1.05999	1.88247	1.30257	0.914412	0.706568	0.885462	1.33018	0.455705	0.805506	0.64599	1.20953	1.21025	0.778798	1.13126	0.895624	0.961365	1.3388	0.896944	0.954536	2.73166	1.14127	0.858766	1.09458	0.998306	0.916638	0.736326	0.960218	0.839671	0.896157	1.04324	1.35781	0.775593	1.21163	0.784974	0.990152	2.48863	0.964497	1.04586	1.75215	1.16287	0.752756	1.09902	0.889389
ADAP1	3.97248	4.38104	5.57275	5.50142	5.44877	6.11959	5.6108	4.02977	5.37645	5.27429	5.56238	4.58019	5.54686	5.78057	5.43487	6.21966	4.46115	4.6398	5.49662	5.32551	5.23439	5.35668	5.55373	5.16751	5.43623	6.30151	5.5769	5.87606	5.38415	5.96643	5.7962	5.49678	5.72642	5.48639	5.38597	5.94845	5.35392	5.63465	5.42978	5.68479	5.20938	5.19345	5.75977	5.64208	5.24579	2.81027	5.41735	5.80274	3.52706
ADAP2	0.708653	1.7816	1.55492	1.6938	2.2476	1.4009	1.75317	1.07557	1.30628	1.25127	1.86216	1.04988	0.67764	2.21572	1.61058	2.2263	0.968254	1.94785	3.17923	2.36623	2.94404	2.66429	2.50267	3.12071	2.66414	2.74838	3.08172	2.68394	2.89305	1.9469	3.42526	2.5259	2.76694	2.86033	2.80911	1.73593	2.37627	2.75087	2.93487	2.89003	2.32619	2.93152	2.6898	2.44004	1.29515	1.30477	1.28134	2.49371	1.47942
ADAR	3.66892	4.14835	4.15711	4.11405	3.76475	4.12443	3.75526	4.73568	4.14192	3.95257	3.86479	3.67123	3.85948	3.85041	4.09854	3.77706	4.64468	5.17056	5.64195	5.19256	5.35442	5.88679	5.31341	5.50621	5.2004	5.6951	5.4495	5.3118	5.25268	5.04079	5.4258	5.34016	5.10585	5.43213	5.25138	5.12121	5.31975	5.2586	5.2469	5.14766	5.43105	5.57181	5.33635	5.20607	4.79046	4.79496	3.7326	4.54656	4.38614
ADARB1	3.03472	2.75328	1.24261	2.21135	1.32809	1.33369	0.708587	3.00831	2.97098	2.33609	1.49593	2.73519	2.93333	0.382273	1.01351	0.642444	2.66785	2.20444	0.852802	0.779499	0.811586	0.801756	0.993186	1.16166	0.970368	1.02781	0.858895	0.742517	0.908456	0.553568	0.785868	0.911015	0.684935	0.864488	0.794774	0.741973	0.929387	0.831639	0.671121	0.597052	0.95369	1.04603	0.901535	0.789181	2.54054	2.98517	1.23236	0.791024	2.718
ADAT1	1.1367	1.16033	1.44378	1.09096	1.02925	0.822673	0.984301	1.9327	0.82096	0.821442	1.09275	0.672034	1.26106	1.29272	0.957194	1.11296	1.87376	1.94071	2.6121	2.42963	2.25325	2.58472	2.22062	2.48658	2.42781	2.5073	2.4693	2.61765	2.35748	2.46118	2.28597	2.94904	2.4187	2.47606	2.53129	2.30316	2.55234	2.42367	2.45091	2.34406	2.60505	2.26288	2.47319	2.42975	1.57772	1.41597	1.23926	1.51013	1.62824
ADAT2	0.523182	0.641213	0.9724	1.02929	0.715125	1.07802	1.01928	0.733099	0.584057	0.893159	0.988307	0.454519	0.848736	0.806974	1.17552	1.04208	1.35034	0.822729	0.802882	1.34787	1.11547	1.1884	1.10232	1.20813	1.03029	1.04802	1.05691	1.09926	1.14558	1.13102	1.03863	1.31393	1.10152	0.971592	1.06898	1.09494	1.14194	1.3225	1.20112	1.02378	1.19564	0.781898	1.07976	1.06363	0.58994	0.671414	0.592412	1.09121	0.663094
ADAT3	2.15514	2.39185	3.90347	3.43382	3.19571	4.58172	4.24479	1.2884	2.71287	4.00754	3.91891	2.28811	1.46444	4.17807	4.27703	4.35537	1.82659	2.1914	3.2561	2.93037	2.78984	2.86785	3.00939	2.60342	2.80313	2.79828	3.07885	2.97808	2.7044	3.72138	3.26964	3.02181	2.6512	3.05918	3.02136	3.28848	3.05911	3.21951	3.03746	3.00771	2.81411	2.49538	2.75295	2.95724	3.38412	1.25388	3.571	3.89513	1.48593
ADCK1	2.26107	2.5129	1.95602	2.42352	2.30772	2.72179	2.41714	1.70005	3.00223	2.55024	2.20178	2.55789	2.26059	1.94487	2.4068	1.88759	1.83975	1.99533	1.80139	1.88659	1.59228	2.04235	1.78738	1.76606	1.84151	1.84457	1.64127	2.07686	1.94627	1.81309	2.05425	2.33288	1.90755	1.75656	1.5055	1.63586	1.85181	1.80968	2.01048	1.95206	1.79539	1.52656	1.62112	1.97029	2.29817	2.04742	1.63717	1.94218	1.799
ADCK2	2.95387	3.33321	4.032	3.83066	4.00313	3.65648	3.9807	3.0309	3.4143	3.52641	3.91333	2.95107	3.23148	4.40597	4.23851	4.18885	3.22352	3.54389	4.20432	4.30993	4.06838	3.98852	4.21457	4.18832	4.16081	4.7468	4.35326	4.06405	4.12035	4.22765	4.15171	4.38712	4.0766	3.95939	3.99227	4.21359	4.15848	4.32298	4.50959	4.32109	4.09644	3.65534	4.19516	4.35037	4.03285	3.12657	3.96472	3.82449	3.26495
ADCK5	2.72468	3.36309	4.02545	4.32726	3.98558	4.8714	4.61484	1.96145	3.81028	4.16025	4.17163	3.36719	2.90874	4.41873	4.93248	4.56398	2.92546	3.05261	3.00973	3.5465	3.0614	3.0433	3.07773	3.14349	3.31304	3.30595	3.24815	3.58505	3.50763	3.87456	3.38494	3.22477	3.34214	3.61594	3.18266	3.63465	3.34452	3.68112	3.52593	3.40639	3.33416	3.79724	3.43218	3.74352	3.63265	2.46276	3.74335	3.63111	2.30689
ADCY2	2.2495	2.04634	0.931495	1.37208	1.20265	0.736737	0.371005	2.74379	1.60355	0.901119	0.85366	1.9674	1.54231	0.481865	0.347194	0.308055	2.65159	2.71255	0.855451	0.743403	1.07168	0.490275	1.00709	0.630477	0.642349	0.462072	0.722474	0.723938	0.69589	0.43508	0.619991	0.776593	0.745365	0.935958	0.813564	0.682225	0.622166	0.966533	0.655426	0.682052	1.10368	1.33057	0.71816	0.684886	2.01915	2.78989	1.41286	0.433982	2.06158
ADCY3	2.40376	2.2361	2.88763	2.62754	2.46188	1.95255	1.96447	3.09824	2.3918	1.98128	3.09436	2.4075	2.36478	1.93373	2.52555	2.43771	3.32416	3.51022	3.41772	3.63078	3.6083	3.28419	3.24114	3.61345	3.00209	4.15716	2.80189	3.06543	3.40571	3.37808	2.99014	3.38004	3.28436	3.24723	3.8908	3.17614	3.66121	2.99659	3.82591	3.04231	3.73222	3.11759	3.6335	3.11124	3.24384	3.09098	2.6139	2.6016	3.57463
ADCY4	1.63327	2.33052	2.05524	2.39939	1.74443	2.07916	1.82539	2.45109	2.75299	2.05718	2.0655	2.32572	1.69539	1.65953	2.28073	1.34946	2.88479	2.49311	1.3992	2.09317	1.62369	1.72493	1.78483	1.65747	2.04433	1.31542	1.63654	1.63011	1.60781	1.65098	1.55049	1.70742	1.6792	1.77602	1.73566	2.03414	2.08394	1.77228	1.82188	1.28761	1.68282	1.91946	1.87847	1.90092	2.07054	2.23632	1.96013	1.70993	2.89319
ADCY5	4.23549	4.05503	2.31287	3.28191	2.2407	2.45666	1.22668	4.42469	3.95621	2.8773	2.40057	3.24818	4.14479	1.03304	1.54779	1.50859	4.12773	3.97424	1.98479	2.01532	2.33058	1.90978	2.46798	1.77305	2.06477	0.230202	2.2544	1.80144	2.13364	1.7242	1.8326	2.41472	2.19757	1.69236	2.1661	2.03019	2.18208	2.06708	1.99588	2.07636	2.08378	2.6915	2.22448	1.85977	4.25629	4.22464	2.13256	1.31335	4.58733
ADCY6	2.42497	2.67477	3.71086	3.44063	3.03824	3.19991	3.27727	3.38393	2.32457	3.0649	2.99616	2.11551	2.73736	3.39869	3.26597	3.66829	3.89596	3.63128	4.59242	4.33211	4.69336	4.25837	4.70031	4.64193	4.85393	3.77252	4.66143	4.76612	4.78277	4.2475	4.51807	4.79162	4.67251	4.55442	4.57592	4.48895	4.73557	4.74015	4.71164	4.81625	4.29512	4.15777	4.55473	4.78762	3.67073	3.32847	3.0843	3.31791	4.02839
ADCY7	0.647775	0.838613	1.47172	1.13669	1.41157	0.416465	1.00428	1.91445	0.44055	0.691308	0.970176	0.890703	0.619682	0.920475	1.35084	0.996879	2.30099	2.29273	3.11712	3.018	3.19906	2.79667	3.28848	3.51318	3.2349	2.73408	3.39508	2.81736	3.16158	2.23257	3.40067	3.36506	3.07494	2.98534	3.09867	2.34528	3.20297	3.04608	3.27259	2.81524	2.82833	2.96858	3.14592	3.15029	1.63256	1.87373	0.805979	1.86436	0.895235
ADCY9	1.58602	2.00562	1.77619	1.84719	1.3759	2.23475	1.46182	2.80982	1.62303	2.07301	1.69601	1.58056	2.13163	1.50442	1.27883	1.96474	2.57936	3.03303	3.33123	3.00577	3.11926	3.22531	3.32101	3.11402	3.17239	2.45889	3.2459	3.34826	3.43278	3.19638	3.36796	3.12146	3.20147	3.09856	3.18751	2.84855	3.15943	3.14736	2.94734	3.09722	2.73086	3.79862	3.06957	3.05194	3.25909	2.80168	1.40999	1.95194	2.53894
ADD1	5.05309	5.04456	4.46551	4.40621	3.98048	2.41107	2.79408	6.32416	2.53622	2.57521	3.58961	3.18613	5.61155	3.35943	2.47268	3.62152	5.90701	6.42763	5.75503	5.53527	5.74253	5.5814	5.75294	5.49002	5.63769	5.36763	5.64835	5.57416	5.72425	5.48556	5.60423	5.61787	5.49147	5.91608	5.7517	5.641	5.70768	5.65016	5.6862	5.56782	5.70597	5.83045	5.60537	5.60335	6.3292	6.27061	3.95383	4.64824	6.2492
ADD3	2.99696	2.696	4.30537	3.71121	4.05297	2.88601	3.79835	4.17066	1.46123	2.69025	3.70511	2.29502	2.51815	3.47212	3.57729	3.67877	4.85836	4.56981	5.43536	5.80544	5.61393	5.14306	5.68004	5.35427	5.5545	5.76599	5.55039	5.30117	5.62929	5.35362	5.21198	5.57992	5.37176	5.21667	5.37867	5.35646	5.58935	5.59115	5.58521	5.49676	5.1357	5.70238	5.40954	5.45403	3.61433	4.4666	3.73004	4.33344	3.89056
ADGRA2	4.72544	3.80366	2.93135	3.2874	3.05333	1.89388	2.01142	4.75821	3.66582	2.89836	2.67627	3.65873	4.63532	1.8292	2.21799	1.91315	5.04019	5.24289	3.87195	3.80485	4.07475	3.45168	4.24772	3.9156	3.9654	4.30807	3.89275	3.40327	3.91612	3.11954	3.71843	3.86403	3.60197	3.62422	4.1263	3.43702	4.09617	3.80097	3.87902	3.49933	3.67196	4.34802	3.86897	3.73366	5.12274	4.64797	2.35457	2.75865	5.50069
ADGRA3	3.68228	3.5336	3.10212	3.22071	2.60093	2.84607	2.76017	3.95887	2.28418	2.60585	2.92201	2.77823	3.289	3.13907	2.66705	2.96737	4.08516	3.78884	4.13335	4.26729	4.16422	3.90755	4.28415	3.48601	4.27648	3.84333	4.08504	4.2513	4.23901	4.25063	3.47297	4.07644	4.27802	3.97158	3.87272	4.28662	4.37542	4.34386	4.21139	4.42091	4.08952	3.00819	4.24772	4.22138	3.92541	4.20425	2.83133	2.84595	3.85683
ADGRB2	0.889902	2.2259	0.512847	1.07353	0.63042	0.534972	0.505498	1.26915	1.52658	1.13808	0.735665	1.26611	1.43504	0.34846	0.653581	0.35587	1.40143	1.39935	0.56513	0.6354	0.941122	0.37599	0.689665	0.824505	0.693544	1.85702	0.720187	0.56554	0.707422	0.291422	0.528946	0.717127	0.55692	0.433662	0.815259	0.585778	0.481205	0.455575	0.546545	0.697875	0.606412	1.84051	0.835608	0.624524	1.59676	1.30884	0.597722	0.710978	0.888832
ADGRE2	0.123574	0.172304	0.44755	0.193316	0.278835	0.159228	0.426565	0.180665	0.0706796	0.04066	0.523193	0.0741212	0.0981606	0.309906	0.409268	0.274993	0.270562	0.19677	1.1545	0.820162	1.19362	1.24516	0.853379	1.73535	0.956462	1.408	1.2219	0.953647	0.664204	0.593863	1.13005	1.21619	0.925483	1.10885	1.21131	0.521486	0.868619	0.90884	0.995661	0.953531	1.32374	1.26029	1.10149	1.2158	0.129893	0.173529	0.258702	0.728649	0.217763
ADGRE5	3.76941	4.18287	5.12864	4.94822	4.75122	5.44455	5.41637	4.79238	5.84764	5.53906	5.31453	4.35313	4.26892	5.41026	5.71565	5.4509	4.20739	4.6036	5.45024	5.36893	5.04516	5.51559	5.31304	5.45354	5.42518	5.72319	5.13534	5.09632	5.32292	5.41875	5.26131	5.37669	5.1207	5.17927	5.3175	5.24099	5.04783	5.1591	5.45602	5.42913	5.26473	4.83265	5.2193	5.10696	5.26432	3.94583	4.7745	5.12372	3.96527
ADGRF5	1.35054	1.08749	0.906154	1.08005	0.711852	0.923652	0.699299	2.7986	1.47206	0.999589	1.11894	1.35934	0.938178	0.692157	0.783744	0.613562	2.76975	2.57432	2.10545	2.09004	1.88182	1.91559	2.39159	2.09672	2.08623	2.48486	1.96779	1.86908	1.90817	1.60662	1.39886	2.06235	1.86099	2.48474	2.4872	2.41311	2.38463	1.72733	1.59715	1.79249	2.42143	2.49388	1.77713	1.75345	1.9929	2.35432	1.09759	1.3535	4.08704
ADGRG1	0.706444	0.38911	2.13096	0.978424	1.63392	0.416901	1.35052	1.14867	0.0643395	0.313035	1.41318	0.0902508	0.42847	1.99371	0.954609	1.8719	1.19523	1.4981	3.69118	3.8519	3.36725	3.46482	3.79648	3.5164	3.74128	2.9845	3.73843	3.67734	3.78764	4.05791	3.49239	3.70418	3.64937	3.62946	3.6366	3.62014	3.68056	3.63341	3.88916	3.70552	3.9844	2.65278	3.5884	3.72007	2.40015	1.03678	1.7025	2.68458	2.0931
ADGRG3	0.377243	0.0801556	0.264814	0.147759	0.518915	0.239693	0.264266	0.253061	0.440126	0.350989	0.550584	0.179634	0.11169	0.359126	0.77724	0.276895	0.444948	0.381302	0.282581	0.242926	0.398437	0.390623	0.263388	1.01576	0.311853	0.723262	0.249612	0.304611	0.154265	0.239966	0.234546	0.235162	0.208539	0.393096	0.350075	0.370528	0.36121	0.296998	0.482224	0.276931	0.630025	1.19683	0.24506	0.30175	0.323448	0.467274	0.320303	0.404214	0.219206
ADGRG5	0.00883938	0.159326	1.01319	0.440776	1.82722	0.952235	1.18293	0.131386	0.123951	0.808595	0.944804	0.344864	0.0341625	1.0042	1.92457	0.605458	0.709461	0.734076	2.06458	1.30958	1.399	1.41675	1.70667	1.98778	1.52557	2.5961	1.32292	1.85851	1.4162	0.988228	1.89552	1.63243	1.60678	1.54797	1.51597	1.04204	1.58695	1.50884	1.70163	1.62461	1.75686	1.77058	1.68093	1.55007	0.56653	0.129659	0.499362	1.30876	0.0296916
ADGRG6	0.794143	0.885149	0.809051	0.750388	0.890269	0.227833	0.608771	1.83067	0.0843898	0.34518	0.707239	0.49544	0.556187	0.755064	0.353009	0.627648	1.95739	2.13323	2.0826	2.28669	1.96044	2.05636	2.13272	2.09259	1.8674	2.64439	2.056	2.01433	2.0703	2.16395	1.73751	2.18925	2.10191	2.21735	2.6692	2.10092	2.13497	2.10056	2.1355	1.76992	2.28976	2.53168	1.84158	2.10171	1.29765	2.05554	0.696218	1.42048	1.11191
ADGRL1	2.95827	2.75239	1.97537	2.62448	2.00395	2.45647	1.86128	2.97179	3.67169	2.80946	1.97697	3.11342	3.12101	1.57558	1.95751	1.8098	3.35044	2.93117	2.17583	1.85968	2.32316	1.89286	2.21386	2.0599	2.41733	2.27641	2.07082	2.28974	2.14757	2.0886	1.9083	2.43052	2.36372	2.40864	2.22459	2.2683	2.09401	2.3301	1.92946	2.28686	2.14008	2.40717	1.95942	2.12988	3.35159	3.14645	1.89762	1.78395	3.2007
ADGRL2	1.63789	1.58302	1.01491	1.26444	1.39992	0.552185	1.09958	2.84264	0.883396	0.844995	0.853081	1.2502	1.42599	0.642798	1.0304	0.701303	2.8206	2.70771	1.90559	2.25036	2.69865	2.30798	2.40333	2.68218	2.47919	1.70814	2.46202	1.8952	2.1173	1.76991	1.78754	2.4251	2.00391	2.05151	2.20558	1.68655	2.69845	2.38293	2.41528	2.03656	2.20635	2.42652	2.16444	2.45982	1.82181	3.01593	1.08477	1.33953	2.64809
ADGRL3	0.205206	0.157766	0.310507	0.289165	0.243888	0.0647698	0.218106	1.06305	0.108527	0.0798786	0.148722	0.188199	0.200366	0.243595	0.218552	0.221461	0.883736	0.810356	0.951499	0.768612	1.09285	0.738522	0.968471	0.820006	1.05495	0.0179815	1.01342	0.856991	1.09516	0.836384	0.84003	0.938794	0.892231	0.994935	1.04834	0.915596	0.990422	0.880054	0.974391	0.967024	0.855399	1.23781	0.99114	0.945698	0.451492	0.773283	0.279667	0.29126	0.882325
ADGRL4	1.86198	1.29569	1.50928	1.52384	1.1584	1.13851	0.976306	2.56743	1.95243	1.03708	1.66366	1.57498	0.85623	1.53567	0.953895	1.0219	2.42572	2.83072	1.75016	2.39395	2.29752	2.33995	2.47541	2.39065	1.94623	2.32093	1.98416	2.14997	1.86061	2.03806	1.80623	2.11174	1.83138	2.29142	2.67583	2.06877	2.35145	1.85819	1.89061	1.60532	2.47374	2.60165	1.95264	2.09231	1.77147	2.10142	1.71676	2.31861	3.78551
ADH1B	4.4531	4.75636	5.02295	5.16106	5.23491	3.33623	4.33387	5.69323	2.90706	3.66812	4.46129	4.80275	3.69893	3.27313	4.37162	3.79727	7.15134	6.07384	5.0982	5.95708	6.11505	5.40453	5.67622	5.44872	5.7433	0.33202	5.26881	4.6678	5.55193	4.4822	5.36057	5.87376	5.44462	5.21696	6.21101	4.89105	5.99177	5.86984	5.56303	4.76775	4.72485	6.13275	5.56923	5.58543	5.26503	6.63065	4.41146	5.70893	7.76644
ADH1C	1.79177	2.60342	9.31121	8.04263	8.41982	8.41864	9.00575	3.20937	1.4392	7.48768	8.2791	1.68864	1.10674	8.79865	7.78011	9.56408	3.70398	5.30971	8.7048	8.3858	8.49768	8.21539	8.01851	7.64069	8.33965	1.72579	8.2859	9.09857	8.54958	7.89728	7.86833	8.38333	8.28899	8.41682	8.65759	9.13947	8.32634	8.11429	8.16933	8.70427	8.0801	7.09139	8.25421	8.21907	7.21009	3.61161	8.77628	7.87284	2.86942
ADH5	6.92344	7.10016	6.63834	6.32772	6.40081	5.83011	5.85859	7.11274	6.29602	5.93068	6.06457	6.11457	6.9403	6.60999	5.66209	6.38941	7.00143	6.63471	6.03797	6.38017	6.06429	6.34964	6.20008	5.88522	6.09538	6.08862	5.99263	6.24391	6.03635	6.18862	6.05891	5.91978	6.29675	6.29842	6.35348	6.56779	6.05268	6.16806	6.21909	6.297	6.55492	6.01061	5.96135	6.0084	6.31019	7.32623	6.25451	6.42962	6.84896
ADI1	4.75249	4.78832	4.89538	4.90015	4.78621	4.27344	4.61908	4.7322	4.50034	4.55066	4.65246	4.42895	4.9621	5.10258	4.48636	4.87631	4.62356	4.66395	4.21276	4.75486	4.82288	4.6076	4.86834	4.53763	4.58286	4.36142	4.7675	4.94582	4.8465	4.89023	4.70288	4.78001	4.88968	4.82414	4.59997	4.86871	4.6539	5.00355	4.82474	5.00565	4.68112	5.43188	4.7645	4.86358	4.78329	4.22944	4.56657	4.68163	4.82139
ADIPOR1	4.32601	4.38305	4.74173	4.16893	4.45032	3.852	4.48558	4.70316	3.82169	3.80323	4.30046	3.65712	4.20582	4.68414	4.23305	4.54512	4.77559	4.98687	5.60345	5.55633	5.71733	5.53195	5.64664	5.85108	5.74015	5.80839	5.71447	5.55915	5.51834	5.62291	5.68741	5.62418	5.61269	5.64352	5.60846	5.48792	5.71177	5.66975	5.68269	5.74633	5.5652	5.48394	5.62179	5.67185	4.85785	4.80335	4.58642	5.09429	4.81933
ADIPOR2	3.8258	3.58832	4.08921	3.67888	3.46111	3.71921	3.58771	3.89005	2.68882	3.60681	3.4093	2.89841	3.6461	4.03644	3.40643	4.11089	4.33863	4.37163	5.02848	4.65214	4.83701	4.79948	4.74503	4.93576	4.76567	4.74276	4.83185	4.80967	4.7377	5.00304	4.88928	4.89333	4.91769	5.09773	4.99972	4.953	4.80127	4.7866	4.62516	4.72497	4.99158	4.83558	4.90411	4.78827	4.36584	4.10968	3.9125	4.52901	4.61501
ADIRF	7.06485	5.65738	7.67932	7.81603	7.52089	9.4759	8.48082	7.285	7.73185	8.31664	7.91745	7.94869	5.58199	7.3653	8.14756	8.43458	7.67877	7.28277	6.29004	6.7763	6.56624	6.18859	6.76976	5.67243	6.70214	6.21474	6.46308	6.85635	6.72861	6.58148	6.38199	6.53407	6.64396	6.52099	6.59598	7.6982	7.06033	6.67202	6.69447	6.42215	6.10655	8.97618	6.85461	6.55551	7.16539	5.89573	8.87428	7.31676	9.36126
ADK	2.56841	2.28713	2.8176	2.03684	2.5829	1.94031	2.33433	2.55206	2.10719	1.97632	2.49343	2.28888	2.64051	2.07962	2.06755	2.73908	2.84863	2.6861	2.88938	2.68626	2.64227	2.81021	2.44103	2.69364	2.64166	2.97585	2.54358	2.63688	2.7495	2.53601	2.55973	2.86229	2.73306	2.69053	3.06955	2.48951	2.67463	2.75439	2.98888	2.78464	2.85305	2.4701	2.52851	2.52748	2.07022	2.84471	2.72675	3.17062	2.43236
ADM	3.16677	3.98775	4.3822	4.97581	4.98896	4.75033	5.31781	4.28927	2.47964	4.56293	5.21432	3.37974	3.42939	6.12406	4.88945	5.07892	4.53857	5.28534	4.10796	4.11483	4.73117	5.57976	4.73361	6.03115	4.4507	4.2668	4.57671	3.90133	3.90725	5.1193	4.42295	3.58972	4.06307	4.50135	4.01406	5.28668	4.52856	4.89411	4.1295	3.7129	5.05316	3.83588	4.58833	4.25991	5.01774	4.18261	3.86786	5.45855	5.23222
ADM5	1.60542	1.34208	1.74079	1.96271	1.56434	2.64202	1.62037	1.89999	2.95559	2.37334	2.37888	2.49637	0.783218	1.46083	3.10565	1.95574	0.991837	1.98267	0.706597	0.978654	0.57901	1.44041	0.701164	0.904402	1.33153	1.01104	0.884339	1.3778	1.03541	0.318062	0.59914	0.481741	0.255155	1.35532	0.982662	0.711025	1.10089	0.782729	1.59488	0.874974	0.639935	1.18398	0.935126	1.08153	1.59518	1.32265	2.65058	1.38081	1.65308
ADNP	2.69132	2.70002	2.542	2.58807	2.25866	2.18454	2.1816	3.43201	2.68579	2.36821	2.21434	2.78926	2.73603	2.28725	2.48658	1.97111	3.60277	3.69612	3.70634	3.52315	3.60393	3.42501	3.61176	3.38057	3.51342	3.70127	3.59844	3.4	3.47505	3.43745	3.37068	3.66681	3.3162	3.66774	3.67452	3.40867	3.54643	3.46266	3.77125	3.47862	3.63281	3.43447	3.52452	3.53749	3.29767	3.56444	2.20011	2.48093	3.28859
ADNP2	2.32854	1.44966	1.60564	1.44164	1.17598	1.18457	1.41122	2.2147	0.993081	1.1136	1.22077	1.42869	1.62733	1.52128	1.42579	1.35375	2.31037	2.37021	2.70553	2.6287	2.85594	2.70497	2.70963	2.76563	2.71278	3.31419	2.86396	2.72022	2.74944	2.68191	2.81238	2.7864	2.73515	2.87878	2.77501	2.61796	2.72429	2.69209	2.81423	2.74813	2.89211	2.59861	2.69123	2.67043	1.94442	2.34964	1.55182	2.0165	2.10425
ADO	2.55017	2.76366	2.42045	2.76167	2.39724	2.1457	2.26246	3.15936	2.69086	2.69922	2.31456	2.85702	2.50324	2.06749	2.46918	2.19122	3.41588	3.2063	3.30872	3.39849	3.24101	3.10362	3.08336	3.21149	3.19802	3.69266	3.28404	3.37479	3.15038	3.09294	3.15991	3.1179	3.17051	3.09923	3.37764	3.11503	3.46347	3.19418	3.40693	3.23956	3.0953	3.29107	3.32335	3.34964	2.95759	3.23237	2.2924	2.49601	2.9821
ADORA2A	1.33002	1.49333	2.16221	1.50435	2.01175	1.92944	2.11497	1.18763	1.57844	1.76746	2.09597	1.31953	1.00481	2.01367	2.7693	1.86207	1.64331	2.10961	2.47757	2.1273	2.34087	2.16893	2.23441	2.76757	2.13404	1.41128	2.29438	2.53769	1.95929	1.23524	2.35743	2.2772	2.4723	2.24092	2.42446	2.06304	2.22644	2.56343	2.18166	2.35683	2.20473	2.22327	2.49826	2.34733	1.72893	1.30999	1.57201	1.96997	1.12921
ADORA2B	0.303853	0.883492	1.63317	1.26702	0.882607	1.78675	0.850299	0.598627	0.12406	1.01606	1.12702	0.309815	0.696221	1.31729	0.759263	1.85948	0.626044	0.93503	2.07204	1.72346	1.40946	2.22399	1.61757	1.82401	1.53635	1.91867	1.40528	2.40337	1.74192	2.02436	2.0676	1.7836	1.94636	2.77355	2.76264	2.83143	1.85347	1.45188	1.89313	2.14041	2.24412	0.607984	2.03666	1.27819	1.29879	0.255164	1.32339	2.07729	0.897896
ADORA3	0.902077	1.57333	1.94779	1.22504	3.15912	0.976293	2.12225	0.815598	1.00087	1.38426	2.53392	1.90341	0.75137	2.52004	1.71215	2.59989	1.21564	0.35615	3.28012	2.52342	1.53125	2.74453	2.88579	2.56172	2.44099	1.00454	2.20065	1.76385	2.84621	1.54657	3.58634	1.8745	2.50372	3.0707	2.8882	1.3633	2.22517	2.01267	2.93034	3.14689	2.2304	1.87203	1.8699	1.73756	0.398424	1.51044	1.17555	2.21547	0.894888
ADPGK	2.19395	2.26485	2.9634	2.67742	2.70845	2.32197	2.90247	2.53415	1.79063	2.27535	2.70619	2.05453	1.9957	2.87793	3.11551	2.82378	3.07086	2.96833	3.76911	3.62476	3.60566	3.7295	3.69007	3.89754	3.52298	3.40526	3.61874	3.64509	3.67268	3.34227	3.59882	3.90357	3.68741	3.67029	3.73243	3.37916	3.7182	3.70474	3.92026	3.47597	3.67142	3.42331	3.82284	3.63155	2.83584	2.86216	2.70729	3.25647	2.51793
ADPRH	1.45705	1.97618	1.18351	1.5995	1.18298	1.00323	0.921924	2.44238	1.99882	1.55493	1.41633	1.99099	1.86397	1.14709	1.5412	0.991814	2.30333	2.6563	1.86979	1.57417	2.10789	2.0291	1.74151	2.15219	1.86411	1.95959	1.88239	1.57645	1.58564	1.13042	1.8822	1.94134	1.74299	1.61545	1.66378	1.51845	1.95877	1.63868	2.13394	1.59276	1.86076	1.79225	1.78785	1.9785	2.1295	2.12533	1.43867	0.950683	2.71507
ADPRHL1	0.694899	1.01642	1.5135	1.29667	1.45204	1.00117	1.50271	1.05059	0.895503	1.20216	1.31046	0.572763	0.587477	1.99252	1.60594	1.50628	0.74364	0.761865	0.837056	1.67182	1.80841	1.55939	1.75792	1.35153	1.57078	0.934382	1.50801	1.98339	1.87219	2.33246	0.93749	1.42672	1.94354	1.70816	1.2633	1.93027	1.8515	1.74806	2.10457	1.8679	1.79347	2.27758	1.37474	1.95871	1.36765	0.883876	1.30577	1.01967	0.835995
ADPRM	2.66389	3.30405	2.91238	2.83052	3.2982	2.97647	2.86263	2.79382	3.39861	3.00041	3.04281	3.17369	3.0066	2.91502	3.26395	3.28712	2.80308	2.40042	1.99515	2.56766	2.33878	2.28944	2.67825	2.34229	2.3751	1.99206	2.30703	2.28862	2.11609	2.49872	2.00124	2.1814	2.26193	2.5017	2.1795	2.33947	2.45344	2.12745	2.32143	1.68702	2.37258	2.46169	2.41227	2.39573	1.98178	2.38726	3.23455	2.50903	2.59944
ADPRS	4.05323	4.48074	4.16763	4.47078	4.10957	3.93269	4.14766	3.54656	4.05045	3.73996	4.34444	3.85925	3.82121	4.21034	3.98971	4.18174	3.77479	4.12382	4.11094	4.23099	4.18343	4.29404	4.13886	4.22665	4.24405	4.1383	4.25224	4.04864	4.04624	4.08547	4.19669	4.02185	4.07168	3.85611	3.92384	4.16329	4.30604	4.39493	4.30213	4.25736	4.09668	4.06163	4.23206	4.28656	4.30415	3.89765	4.2805	4.35341	3.95061
ADRA2A	0.633142	0.958719	2.24611	2.79697	1.58297	3.51571	1.34631	2.20153	1.20047	2.07411	1.42814	1.36282	1.18226	2.07191	2.24001	2.62473	2.55913	3.73588	2.97368	3.02706	3.01093	2.39452	3.22993	3.0136	2.85276	1.14033	3.48717	4.67424	3.39896	3.23541	3.09253	3.36734	2.79379	4.00279	3.68724	4.5625	3.02543	2.94936	3.12363	3.01795	3.20001	2.52257	2.92171	2.78099	3.75844	1.39316	1.75007	2.77178	3.21653
ADRA2B	1.10865	0.333612	0.882202	1.27318	0.984861	1.14811	0.468722	1.4361	1.59835	0.979458	0.521363	1.60456	0.503063	0.147894	1.34731	0.879061	1.4461	1.297	0.384489	0.85746	0.48217	0.400263	0.625364	0.325906	0.554717	1.35852	0.286361	0.684265	0.5419	0.993965	0.304745	0.524029	0.547913	1.27532	1.55152	1.17771	0.994294	0.284818	0.690925	0.36844	0.570067	0.922165	0.630411	0.538228	0.794585	0.684657	1.24988	0.454711	1.76055
ADRM1	5.63209	6.22832	5.6679	5.90168	5.82155	6.05708	5.90677	4.88736	6.22374	5.92211	5.92321	6.17082	5.62737	5.90384	5.67636	5.86972	5.06949	5.24939	4.96347	4.79822	4.94029	5.3393	4.93067	5.00051	5.02818	5.53637	4.99683	5.08978	5.04266	5.11725	5.32414	5.36468	5.10272	5.03652	5.06972	5.19545	4.9919	5.1578	5.61783	5.1033	5.02785	4.88921	5.13261	4.84495	5.74571	5.13548	5.83731	5.68242	5.18382
ADSL	4.09589	4.10827	4.09436	3.73339	4.10076	3.38523	3.71904	3.96067	4.35177	3.83326	4.05088	4.09034	3.97416	3.77578	3.78275	3.69514	3.89563	3.88316	3.60928	3.85102	3.69166	3.82031	3.515	3.53027	3.79203	4.08036	3.86141	3.79413	3.77013	3.71632	3.79894	3.79789	3.80902	3.56324	3.82582	3.67257	3.8233	3.79735	3.94574	3.81247	3.82172	3.62362	3.82674	3.57945	3.71543	3.95752	4.15409	3.93452	3.67141
ADSS1	0.816727	1.32754	1.61434	1.22266	1.42224	1.03441	1.30683	0.676976	1.47504	0.993783	1.1135	1.21263	0.760681	1.37988	0.970464	1.40012	2.08531	1.59284	1.67299	1.91553	2.00237	1.05014	1.86116	1.2603	2.13242	1.80778	1.40832	1.52418	1.70655	1.57436	1.33672	1.55342	1.75465	1.33432	1.67437	1.42508	1.60759	1.79031	1.95735	1.49098	1.40845	1.99507	1.54721	1.8459	1.5549	1.42822	1.48705	1.49456	1.97174
ADSS2	2.88803	2.91134	3.64202	2.88335	3.25722	2.39981	3.05696	3.80585	2.16277	2.36818	2.97673	2.23876	2.82842	3.11513	2.70802	3.17302	3.88501	3.76102	4.10943	4.35467	4.15359	4.33368	4.09171	4.28123	4.24314	4.31472	4.2412	4.32535	4.13277	4.29863	4.18101	4.38314	4.27142	4.24694	4.27398	4.18162	4.11461	4.15752	4.10027	4.1676	4.24884	3.89122	4.17414	4.28704	3.2236	3.79749	2.98882	3.95376	3.20083
ADTRP	0.0554289	1.26875	4.53095	3.51456	3.6365	3.53073	3.79358	0.768195	0.0291635	2.87719	3.51933	0.12704	0.0272805	4.25749	3.46524	4.15537	2.05609	3.24792	4.35882	3.66946	3.8547	3.78142	4.13754	4.1306	3.80994	0.106334	4.10747	4.25971	4.36625	4.43318	4.41328	4.05989	4.00036	4.64486	4.45956	4.37447	4.07386	3.96475	3.28313	4.42033	4.41312	3.7407	4.00845	4.33832	2.91927	0.228023	3.80648	4.80741	0.0805571
AEBP1	5.8259	6.37949	5.37414	5.52145	5.16539	5.16965	5.07723	6.11481	6.70688	5.37349	5.6404	6.28531	5.86939	4.25947	5.46769	4.68283	6.24685	6.53966	4.93462	5.13043	5.56426	4.70145	5.57127	5.01756	5.05179	6.12453	5.02918	4.73365	5.02655	4.52821	4.50735	5.11127	4.7908	4.80126	5.26705	5.0564	5.49158	5.13321	5.09592	4.84503	4.94728	5.10109	4.91671	4.86211	6.6232	6.63969	5.36952	5.02845	5.71886
AEBP2	2.58697	2.08957	1.2935	1.30211	1.57324	0.818964	1.25369	2.8527	0.874075	0.908171	1.16917	1.61998	1.52129	0.887457	0.965189	0.885389	3.31998	2.61536	2.64008	2.77306	2.5575	2.51113	2.33693	2.52715	2.59847	2.93145	2.47604	2.55379	2.40828	2.45227	2.35826	2.52598	2.33172	2.46993	2.59447	2.55689	2.57319	2.48869	2.49516	2.38774	2.58884	2.48907	2.63578	2.59239	2.29811	3.3351	1.14661	1.88543	3.05556
AEN	2.63847	3.41433	2.34649	2.00936	2.12478	2.60673	2.26832	2.30973	2.57475	2.17561	2.25473	2.3854	1.85022	1.81122	2.88188	2.17419	2.48192	2.52459	2.69973	2.40711	2.16874	2.72471	1.94475	2.48558	2.47387	4.13418	2.28281	2.80486	2.32886	2.15685	2.49959	2.65435	2.47858	2.44077	2.65731	2.5505	2.69476	2.53907	2.97087	2.16051	2.52727	2.16509	2.77769	2.2766	2.62536	2.30112	2.2953	2.99888	2.35738
AFAP1	2.75509	2.47283	1.57453	1.81733	1.40506	0.880095	0.906262	3.8841	1.83609	1.61474	1.4248	2.11929	2.82367	1.26754	1.07003	0.936046	3.68688	3.6215	3.2065	3.20003	3.22343	3.10874	3.39348	3.18653	3.28565	3.21139	3.1407	2.99586	3.34938	3.29445	2.98712	3.18527	3.03364	3.19544	3.12107	3.28299	3.40981	3.2425	3.16495	3.07488	3.56572	3.08321	3.39623	3.26126	3.69378	3.82783	1.26615	1.82647	3.80157
AFAP1L1	0.460498	0.685362	0.781196	0.653198	0.576955	0.367893	0.141747	1.52236	0.762567	0.243439	0.448832	0.510858	0.673605	0.37129	0.512924	0.385912	1.26633	1.39811	0.847201	1.20968	1.26178	1.05094	1.14434	1.19473	1.14381	1.31567	0.715535	0.956287	0.887241	0.479105	0.922954	1.16073	1.07256	1.12716	1.32227	1.00171	1.47328	1.02048	1.03427	0.993	0.949752	1.71104	1.07661	1.23876	1.34514	1.23495	0.615651	0.74604	2.23936
AFAP1L2	2.35272	1.94766	1.73614	2.21809	1.51954	1.12551	1.16433	3.21092	1.31312	1.13772	1.5095	1.76622	2.22461	1.26246	1.0626	1.3721	3.01534	3.41144	2.12926	2.68887	2.63782	2.44458	2.55389	2.33111	2.4704	3.00975	2.48376	2.24814	2.62282	2.30455	1.91414	2.74259	2.28137	2.03073	2.59893	2.50151	2.546	2.39417	2.42037	2.00091	2.36044	2.81714	2.42601	2.73904	2.98895	3.26348	1.51982	1.52029	2.64885
AFDN	2.54311	2.57124	3.14584	2.89131	2.44007	2.53986	3.01837	3.48931	1.7567	2.44253	2.59197	1.85686	2.55624	2.9117	2.92229	2.87891	4.00487	3.63616	4.53768	4.59722	4.66404	4.47837	4.63246	4.59957	4.7671	4.8378	4.6251	4.31017	4.73346	4.76361	4.45699	4.68139	4.57361	4.61339	4.52338	4.48888	4.63081	4.53069	4.35107	4.35477	4.58642	4.33916	4.65992	4.52438	3.40629	3.75388	2.57932	3.23959	3.32242
AFF1	3.03681	2.90949	2.35843	2.42808	2.13516	2.00725	2.11291	4.01903	2.12965	2.08007	2.15342	2.59953	2.8507	2.0627	2.17526	2.11765	4.03499	3.63465	3.93028	3.77983	3.71473	3.66668	3.77974	3.77444	3.76787	3.38696	3.87734	3.469	3.7874	3.85808	3.62469	3.90015	3.5136	3.88191	3.97056	3.68441	3.91521	3.5429	3.50832	3.45261	4.1477	3.69072	3.55257	3.61634	3.2174	4.21461	2.22828	2.32754	3.87881
AFF3	0.664516	0.678515	0.328498	0.49561	0.486258	0.266595	0.0890269	1.73432	0.280618	0.341566	0.256521	0.715791	0.751246	0.0783322	0.370721	0.111609	1.39149	1.48983	0.810337	0.513843	0.654073	0.405885	0.716263	0.57921	0.687718	0.102394	0.479704	0.400613	0.573098	0.445239	0.572337	0.637247	0.463651	0.624419	0.621224	0.545851	0.699059	0.346624	0.492756	0.351555	0.661804	0.804855	0.573345	0.613694	0.855437	1.50244	0.278278	0.117081	1.20043
AFF4	3.02314	2.23898	2.02338	1.99395	1.66224	1.22513	1.468	3.88024	1.16445	1.0355	1.50239	1.93358	2.14762	1.23375	1.46974	1.2627	3.9038	3.37443	3.91185	3.63127	3.70625	3.77154	3.75431	3.9966	3.7419	3.90054	3.69287	3.55221	3.68339	3.7028	3.67126	3.81179	3.59414	4.00833	3.91942	3.63684	3.83176	3.4847	3.39983	3.36062	4.06357	3.58877	3.76942	3.55303	2.98488	3.9665	1.41724	2.29093	3.42823
AFG1L	0.278814	0.357936	0.644719	0.482224	0.468021	0.363271	0.601166	0.452803	0.249287	0.43596	0.389229	0.174697	0.279899	0.681387	0.294424	0.465757	0.342456	0.41154	0.932071	0.936711	0.892997	0.844625	0.826133	0.827077	0.998594	0.623592	0.85294	0.796343	0.829689	0.815113	0.991424	1.08664	0.918928	0.915496	0.727094	0.763482	0.686768	0.691964	0.901712	0.918406	0.634338	0.870498	0.944054	0.95998	0.325149	0.544932	0.58558	0.70791	0.336061
AFG3L2	4.41737	4.36817	5.58188	5.05525	5.00318	5.75024	5.74156	4.02594	4.53144	5.38691	5.39488	4.33154	4.01223	5.84078	5.55817	5.68148	4.2011	4.62168	5.68035	5.67743	5.52548	5.58032	5.5458	5.24665	5.59213	4.79181	5.59387	5.85361	5.65826	5.92064	5.62478	5.80295	5.79957	5.77248	5.61873	5.8546	5.5367	5.72046	5.59481	5.79752	5.57698	5.0995	5.59971	5.57114	4.68747	4.09492	5.61212	5.42484	4.05323
AFMID	1.76409	1.80841	3.47859	2.99239	3.21399	2.90507	3.4157	2.50617	2.36167	2.69804	3.07406	1.9795	1.58203	3.46623	3.64236	3.31723	2.15189	2.68574	2.89584	3.68705	3.21762	3.37847	3.26342	3.56389	3.09282	3.64556	3.37375	3.21224	3.4656	3.40963	2.90601	3.174	2.97476	3.09851	2.87444	3.44138	3.43606	3.2997	3.69307	3.43249	3.36714	3.10292	3.32046	3.51206	2.66359	1.80198	2.79674	3.3466	1.83446
AFTPH	3.00355	3.01883	3.63556	3.04574	3.28091	2.65151	3.33683	3.54385	1.65737	2.36709	2.88334	2.37347	2.46767	2.82934	3.09171	2.85377	3.865	3.84017	4.45002	4.54008	4.48071	4.49214	4.46352	4.49486	4.53698	4.05464	4.47757	4.3582	4.52236	4.4871	4.33975	4.47396	4.44911	4.56835	4.4854	4.37188	4.42195	4.43168	4.34486	4.54811	4.41503	4.03513	4.50666	4.44669	3.30695	3.81987	2.75266	3.92609	3.4188
AGA	2.78653	2.91022	3.56053	2.92727	3.44074	2.22742	3.39358	2.82163	2.5259	2.80758	3.28975	2.87746	2.61818	3.50474	3.04131	3.4233	3.24815	2.91745	2.95065	3.61471	3.31244	3.56602	3.73841	3.24209	3.10893	2.10668	3.56405	3.56811	3.52704	3.77078	3.41975	3.32482	3.50753	3.39588	3.31567	3.44814	2.89316	3.13798	3.56236	3.65362	3.59402	3.13066	3.36256	3.63897	3.03828	2.81371	3.76561	3.23184	2.52313
AGAP1	1.72051	1.5337	1.79811	1.82914	1.12944	0.942691	1.17655	2.88289	1.01172	1.52782	1.24236	1.56223	1.98756	1.01249	1.12263	1.26286	2.23505	2.47652	2.60134	2.06397	2.67145	2.33573	2.50482	2.40438	2.65433	2.05941	2.69683	2.58949	2.58954	2.22423	2.43427	2.56213	2.55708	2.55886	2.70865	2.48036	2.8433	2.56741	2.53009	2.62184	2.49679	2.6987	2.32122	2.40906	2.33784	2.58362	1.31299	1.38487	2.19491
AGAP2	0.645622	0.788082	1.33365	1.0575	1.41672	1.1518	0.966805	0.913636	0.935555	0.975444	1.04748	0.953173	0.579512	0.949858	1.73178	0.74599	1.15808	1.54865	1.65653	1.29664	1.57345	1.25644	1.38587	1.80487	1.32276	0.765383	1.66818	1.22388	1.23257	0.675714	1.5425	1.36374	1.36069	1.61715	1.58251	1.1691	1.29502	1.40175	1.39954	1.26292	1.62898	1.67401	1.62953	1.64424	1.30587	1.21606	0.818163	1.2266	1.1729
AGAP3	3.82942	4.2356	3.40013	4.29158	3.677	3.84019	3.47251	3.70479	4.5958	3.95176	3.67618	4.35454	4.20057	3.31656	3.66044	3.37387	3.93456	3.95064	2.86412	3.36008	3.24528	3.02301	3.25049	3.19864	3.16427	3.83506	3.29272	3.17155	3.24817	3.08075	3.3888	3.24329	3.09177	3.11157	3.14567	3.20815	3.27347	3.251	3.57027	2.93199	3.00119	3.67529	3.2243	3.47361	3.94438	4.00919	3.37798	3.28321	3.86909
AGAP4	1.73831	1.28413	1.41204	1.35625	1.35105	0.298987	0.660469	1.6795	0.78137	0.806892	0.76871	0.860423	1.75551	0.943167	0.800724	1.06259	2.43485	1.69281	1.2822	1.7588	1.01246	1.51659	1.47019	1.51665	1.72097	0.994147	1.518	1.37773	1.41897	1.64139	1.25937	1.54375	1.45298	1.39917	1.32895	1.75923	1.43929	1.46334	1.4755	1.23331	1.68249	1.50747	1.46435	1.70207	1.59708	2.09331	1.26647	1.22666	1.38523
AGAP5	1.11348	1.01915	1.00108	1.1726	1.04139	0.740057	0.658592	1.53621	0.855117	0.627906	0.639315	0.710384	1.51129	0.736366	0.697401	0.780921	2.04926	1.75671	1.22841	1.71495	1.51627	1.43697	1.62279	1.5046	1.26039	0.650343	1.11226	1.17273	1.08863	1.29884	1.34177	1.68448	1.39286	1.47137	1.72612	1.62014	1.54921	1.50894	1.68363	1.27989	1.51047	1.39744	1.34363	1.21139	1.39192	1.76964	0.533609	0.806534	1.20219
AGAP6	2.84266	2.88349	2.56162	2.71089	2.20943	1.78896	1.68613	2.46331	1.85603	1.81922	2.3086	2.18929	2.89546	1.34043	1.77054	1.98301	3.66715	2.69722	1.51367	2.22056	1.77873	1.87708	1.87589	2.12505	1.9153	1.44938	1.89573	1.93647	1.64821	2.00003	1.8702	2.22062	2.05984	1.99482	1.98875	2.02472	2.29696	2.1359	2.06936	2.04523	1.79502	1.9865	2.36471	1.92472	2.50934	3.23567	1.76722	2.22531	2.38776
AGAP9	0.584939	2.47875	2.10287	1.66957	1.14914	1.42203	0.43177	1.82305	0.828572	0.768917	0.302545	0.7764	2.09988	0.610856	1.48722	1.46287	2.42671	1.61794	1.24061	1.4787	0.657043	1.02669	0.456145	1.46779	0.723256	0.79515	0.737934	1.16076	1.11632	1.40062	1.1545	1.48974	1.29641	0.825182	1.78077	0.780237	1.67008	0.609465	2.02714	1.3011	0.850393	2.76446	0.43918	0.564679	1.48002	2.14351	0.97108	1.32217	0.837382
AGBL2	0.105791	0.165396	0.340964	0.266283	0.128203	0.16979	0.179984	0.283094	0.169497	0.166824	0.233514	0.047285	0.117372	0.27541	0.277743	0.175477	0.321511	0.350004	0.280385	0.535354	0.344393	0.369619	0.395541	0.463706	0.240459	0.271671	0.452987	0.482428	0.351564	0.238075	0.155073	0.187791	0.322793	0.542912	0.393166	0.542729	0.39332	0.268742	0.459749	0.427712	0.303113	0.537467	0.245503	0.457526	0.327893	0.058769	0.221864	0.388899	0.0774654
AGBL3	0.180409	0.166265	0.282093	0.182552	0.232926	0.0787008	0.12578	0.588216	0.0701957	0.101632	0.228162	0.0831517	0.209733	0.14503	0.20053	0.145384	0.81419	0.544826	0.510849	0.642586	0.380795	0.536202	0.510769	0.631799	0.530982	0.251654	0.466364	0.729392	0.579065	0.516557	0.337857	0.740711	0.419748	0.497581	0.381725	0.514748	0.501243	0.577904	0.442807	0.342954	0.332368	0.449896	0.483365	0.750147	0.16386	0.541423	0.183735	0.32762	0.400232
AGBL5	3.54983	3.48139	2.68305	3.24809	2.83616	2.76468	2.54569	3.67532	3.78259	3.20038	2.76155	3.30589	3.90672	2.47058	2.52334	2.5544	3.40536	3.80742	3.12532	3.14627	3.23036	2.92271	3.26998	2.94012	3.23082	4.01737	3.37655	3.17836	3.31699	3.04168	2.87671	3.26008	3.38092	3.38354	3.23298	3.25149	3.4256	3.38127	3.41016	3.21213	3.27886	3.21989	3.38554	3.14791	3.56128	3.52945	2.94456	2.69517	4.17457
AGER	3.13364	2.72644	2.8244	2.78816	2.74481	3.10769	2.00045	1.91698	3.76414	3.37127	2.84488	3.22162	3.05217	2.12571	3.39426	2.20767	3.13154	2.29948	0.861807	1.47305	0.974548	0.800915	1.19607	1.626	0.998774	0.825027	1.0849	1.15364	1.26345	1.07501	0.805165	1.65415	1.24863	1.14131	0.813485	1.18947	1.00464	1.0606	1.37305	0.933952	1.26292	1.33778	1.25019	1.37761	2.26887	1.7732	1.78871	1.8699	2.14167
AGFG1	2.37237	2.18776	2.27668	2.22819	1.98543	1.8811	2.12074	2.7132	1.37721	1.76511	2.03987	1.97463	1.97617	1.98321	2.10507	1.79565	2.8953	2.7029	3.425	3.34184	3.42316	3.45422	3.34288	3.48499	3.34037	3.83662	3.42968	3.29398	3.32484	3.30819	3.38073	3.49692	3.33219	3.5045	3.59297	3.21068	3.30663	3.28979	3.39708	3.11634	3.44506	3.40245	3.3819	3.13672	2.43582	2.97158	2.04086	2.70451	2.7992
AGFG2	2.43663	2.763	3.92321	3.56378	3.65602	4.45799	3.85197	2.65196	2.6577	3.42633	3.42637	2.56095	2.53377	4.12352	4.0806	4.35249	2.37321	3.23222	4.00469	4.00617	3.94513	3.685	3.80773	3.71505	3.9982	2.39227	3.97003	4.36828	4.04823	4.45695	3.94996	4.21565	3.91444	4.2924	3.95023	4.64477	3.98439	4.20377	3.81825	4.15455	3.9573	3.57124	3.84006	3.94579	3.82073	2.36854	3.6229	3.80615	2.53948
AGGF1	1.90717	2.13714	2.57522	2.1097	2.43468	1.90552	2.25024	2.96509	1.68869	1.72112	2.28677	1.82852	1.89429	2.3037	2.13812	2.36487	3.12068	3.00351	3.40159	3.61155	3.63537	3.45966	3.4247	3.50703	3.46315	3.76128	3.48441	3.4717	3.56167	3.72055	3.35363	3.70235	3.48449	3.52398	3.50772	3.32888	3.27963	3.64673	3.46657	3.44266	3.50289	3.57218	3.39461	3.47787	2.37641	3.06181	2.46278	2.96558	2.78906
AGK	1.35807	1.15222	1.24606	0.903686	1.10675	0.572721	0.769494	1.74156	0.517548	0.71685	0.876862	0.841038	1.46211	0.904934	0.770855	0.934736	1.98716	1.63136	1.51526	1.64219	1.77714	1.77264	1.49297	1.78111	1.57915	1.58533	1.71015	1.5412	1.66411	1.40799	1.52728	1.81595	1.68826	1.51232	1.65488	1.59259	1.74191	1.74637	1.66455	1.63201	1.86988	1.23022	1.69683	1.5908	1.29954	1.75837	0.976241	1.38094	1.67929
AGL	1.83958	1.20877	1.24909	1.1565	0.966155	0.386982	0.507005	3.76614	0.231656	0.389089	0.765092	0.747258	1.67994	0.640323	0.362389	0.570294	3.36611	2.88749	3.27787	3.09132	3.13385	3.02536	3.09154	2.83269	3.14947	3.63235	3.2506	2.98538	3.11044	3.14576	2.86365	3.12101	3.00248	3.23978	3.18128	2.98189	2.95578	2.92699	2.85812	2.72816	3.06304	2.65247	2.96441	2.89849	2.12385	3.5016	0.872529	1.5086	3.20774
AGMAT	0.0128797	0.189425	2.3494	1.89344	2.14454	2.8757	2.39106	0.261525	0.0787501	2.09007	2.52069	0.30829	0.0125558	2.92117	2.23862	3.0193	0.228523	1.0139	3.57136	3.35059	2.97755	3.40977	2.78564	3.20988	3.12005	5.19311	2.97008	3.83125	3.46428	3.88206	3.36937	4.01746	3.62745	3.49155	4.20681	3.67921	3.27202	3.41845	3.62833	3.37859	3.10334	3.7469	3.34659	2.76909	2.00635	0.121952	2.92632	3.70329	0.0431218
AGO1	1.34685	1.48228	1.20359	1.3152	1.21312	1.53406	1.20467	1.87502	1.44135	1.53632	1.23939	1.43111	1.31739	1.45529	1.47928	1.32729	1.7518	1.83278	2.14352	1.97702	2.11267	1.77739	2.19181	2.09105	2.09607	2.17834	1.9943	2.01913	2.04815	1.8674	2.11493	2.12532	2.1154	2.12158	2.18937	2.06357	2.22789	2.12652	2.01059	2.0287	2.1458	2.34754	1.98875	1.95774	1.84703	1.75934	1.15822	1.22839	1.63895
AGO2	1.62764	1.37805	0.910782	1.05814	0.848838	0.61818	0.762415	2.22958	1.00728	0.889773	0.963105	1.25759	1.48716	0.680581	0.754941	0.755478	2.1658	1.76547	1.68948	1.75642	1.90358	1.94833	1.86213	2.02255	1.81081	3.29996	1.97948	1.76239	1.68943	1.49178	2.00174	2.04766	1.92681	1.92055	2.28547	1.75475	1.9559	1.59773	1.87727	1.69241	1.92431	1.89021	1.82529	1.60509	1.71274	2.13952	0.878329	0.934143	1.68715
AGO3	0.349512	0.290759	0.188136	0.198891	0.231186	0.0888988	0.138406	0.714587	0.213968	0.168782	0.227652	0.221772	0.291816	0.184159	0.163642	0.132449	0.488658	0.581252	0.68577	0.476652	0.519495	0.579756	0.54553	0.58922	0.580329	1.03558	0.666358	0.518112	0.582531	0.494718	0.52507	0.642456	0.467609	0.475741	0.587059	0.528444	0.51226	0.528711	0.559628	0.495751	0.479766	0.580154	0.453279	0.510541	0.344459	0.565467	0.111749	0.290858	0.666203
AGO4	2.35899	2.20449	1.47039	1.58603	1.34165	0.941993	1.0039	2.88132	1.7722	1.28032	1.32174	1.78395	2.31052	1.13212	1.07535	0.937924	3.17639	2.58163	2.15645	2.35119	2.24668	2.09153	2.33065	2.40638	2.35382	2.06808	2.405	2.20614	2.03105	2.16686	2.10217	2.18836	1.98234	2.58175	2.42936	2.1747	2.31974	2.29021	2.30841	2.05742	2.49006	2.8656	2.22531	2.23852	2.12106	3.10514	1.04463	1.39082	2.83317
AGPAT1	4.62213	4.74599	4.28548	4.67856	4.50161	4.59433	4.36868	4.53016	5.03563	4.87512	4.43476	4.94822	4.66797	4.36655	4.58669	4.28216	4.56973	4.95234	4.5857	4.56587	4.52237	4.19739	4.7271	4.5269	4.57391	4.38227	4.67903	4.43356	4.63924	4.66223	4.51683	4.48619	4.51218	4.71666	4.53365	4.54043	4.5928	4.5912	4.61209	4.56337	4.44503	5.09782	4.59115	4.64226	4.98294	4.52239	4.39324	4.18765	4.82223
AGPAT2	4.74596	5.96381	7.27797	7.58922	6.91466	9.21518	7.72739	5.36267	6.09963	8.76865	7.6553	5.68189	4.77549	7.63507	7.6232	8.16769	5.94405	6.12232	7.02586	6.26247	6.47761	6.46743	6.8785	6.41352	6.82336	7.4901	6.45946	7.18439	6.54692	7.22342	7.12248	6.67933	6.95127	6.92468	7.19492	7.25504	6.55328	6.79642	6.42994	6.87807	6.38788	7.29615	6.78597	6.86302	7.16308	4.68161	7.51242	7.02996	7.05912
AGPAT3	2.52744	2.90649	3.10837	3.20441	2.86906	3.07258	2.96899	2.88418	2.488	3.07398	3.0122	2.38977	2.70859	3.04452	3.10116	3.51841	3.05466	3.45934	4.25201	3.82852	3.95043	4.0392	4.01435	3.99102	4.0841	4.26196	3.99867	4.24211	4.13522	4.00896	4.21011	4.06975	3.99888	4.13619	4.03743	4.14572	4.0772	4.03169	4.02416	4.1232	3.90849	4.31183	4.01383	4.06955	3.52902	2.92236	2.82662	3.32382	3.1019
AGPAT4	1.75384	1.85476	1.04692	1.95972	1.29062	1.00984	1.02378	2.30057	2.23652	1.68697	1.48563	2.03557	1.8619	0.67955	1.26099	0.465976	2.10572	1.79378	0.551332	0.660216	0.887887	0.850352	1.10997	1.2434	0.51977	1.08676	0.612191	0.634847	1.06148	1.22868	0.852243	1.04795	0.739476	0.58035	0.718187	0.695172	1.17178	0.69183	0.886562	0.803172	1.20051	0.919345	0.579646	1.01595	1.5089	2.15537	0.997944	0.880325	1.598
AGPAT5	0.883137	1.07574	2.87252	2.18766	2.25298	1.64586	2.24723	1.6475	0.421211	1.29687	2.21125	0.771786	0.866356	2.13131	2.09083	2.46054	2.16775	2.37609	3.63503	3.64272	3.43706	3.47349	3.18996	3.42989	3.52872	4.33672	3.49633	3.63806	3.50987	3.53784	3.61304	3.69378	3.46948	3.49208	3.76045	3.3971	3.54794	3.56625	3.64907	3.48104	3.47941	2.81472	3.4764	3.33436	1.83121	1.94868	2.20799	3.19448	1.51763
AGPS	2.27342	2.18727	2.3666	2.22295	2.35185	1.87905	2.05687	3.29142	2.27704	2.0456	2.10966	2.05121	2.16095	2.31007	1.80252	2.06931	2.97952	2.75393	3.49414	3.5189	3.35085	3.51107	3.15274	3.43941	3.40775	3.77291	3.5197	3.46114	3.5313	3.63963	3.59125	3.86418	3.58905	3.38948	3.54152	3.33069	3.41131	3.36903	3.45671	3.37288	3.49097	2.95884	3.56365	3.35318	2.52522	3.1938	2.26267	3.20172	2.7125
AGR2	2.39743	3.4544	9.747	7.24588	9.88422	8.17902	10.2342	2.41945	1.51542	7.96844	9.73298	1.81013	1.50249	10.4979	9.73872	9.96923	3.99286	6.32199	8.28202	9.35977	8.66793	9.46712	8.68691	9.79053	9.14795	8.86856	9.2031	8.35453	8.86945	9.35698	9.18678	9.56435	9.46446	8.31715	9.31414	8.18513	8.76841	9.2135	9.06584	9.01721	8.99071	7.745	9.27729	9.15162	7.05506	0.961514	10.1153	11.0318	1.45094
AGRN	2.38623	3.82452	3.63223	3.50576	2.98154	3.24715	3.5323	3.58375	3.66203	3.1808	3.46459	3.02867	3.4759	3.2032	3.50772	3.323	3.51115	4.20091	3.97847	4.06604	3.97604	4.15035	4.29429	4.00171	4.14916	5.23429	4.05265	3.98512	4.12583	4.41494	4.16651	4.47023	3.93772	3.96153	4.14158	3.93163	4.18947	4.14278	4.31915	3.97628	4.05116	4.36156	3.89492	4.13984	4.41958	3.55725	3.30342	4.0881	3.10225
AGT	1.60044	1.41961	1.382	1.51265	1.54308	1.10686	1.73517	0.894238	0.468944	0.582686	1.53481	1.35474	1.39065	0.925214	1.28109	1.82775	1.55823	1.38898	1.78501	1.06387	2.07234	2.27428	1.35037	2.18852	1.52962	1.19379	2.55284	1.75556	2.55564	1.75546	1.31342	1.28077	2.02005	2.10506	1.41988	2.46996	2.34357	2.02251	2.42196	2.28765	2.96917	3.53377	1.95256	1.55865	2.08088	2.0045	1.1234	2.08068	1.35699
AGTPBP1	1.10162	0.798071	0.860274	0.876243	0.8017	0.480778	0.563538	1.22077	0.433596	0.436173	0.733767	0.598541	0.911249	0.621763	0.621751	0.549807	1.41968	1.24547	1.19966	1.09561	1.35145	1.22672	1.04031	1.40433	1.19244	1.44177	1.29548	1.19627	1.08818	1.25364	1.17384	1.18025	1.21987	1.11704	1.39389	1.27126	1.22545	1.35952	1.31031	0.94902	1.33643	1.09759	1.12915	1.15389	0.597543	1.52601	0.73323	0.863092	1.16403
AGTRAP	4.26091	5.00194	4.57548	4.48155	4.94505	4.58807	4.56218	3.22773	5.23025	4.39594	4.85977	4.89667	4.09035	4.57614	5.06487	4.69251	3.38768	4.21288	4.14284	4.33894	4.13342	4.39315	3.99406	4.62198	3.98698	4.71002	4.4384	3.79262	4.11311	4.10547	4.43968	4.28897	3.93651	3.9065	4.49437	4.09307	4.00646	4.24195	4.57014	4.11486	4.08733	3.95293	4.06379	3.87011	4.47035	3.85212	4.90893	4.64035	4.04561
AHCTF1	2.02799	2.08331	1.75613	1.55976	1.41753	1.05372	1.26908	3.00849	1.11932	1.1612	1.50895	1.70358	1.94406	1.42496	1.41471	1.36199	3.08331	2.66786	2.82936	2.69317	2.65037	2.63261	2.68963	2.69948	2.67157	2.81959	2.59759	2.48765	2.61528	2.72111	2.45103	2.87093	2.56661	2.93887	2.89665	2.64659	2.87127	2.54311	2.41008	2.43676	2.69636	2.63055	2.82864	2.68843	1.96685	3.22245	1.44016	1.94156	2.89285
AHCY	4.01374	4.34556	4.58253	4.1332	4.68701	3.78299	4.3218	4.03306	3.86123	3.90306	4.57071	3.92713	4.14268	4.68644	3.98149	4.71294	4.0928	4.39112	5.17124	5.25342	5.1008	5.29999	4.91996	5.10417	5.06889	6.70067	5.05187	5.27576	5.18208	5.2528	5.24649	5.5301	5.29388	5.0418	5.31394	5.2676	5.18359	5.20204	5.86142	5.39367	5.39474	4.85318	5.16482	5.11727	4.83219	4.373	4.75619	4.94827	4.20176
AHCYL1	4.95277	4.59003	4.11071	4.28025	3.86108	3.83985	3.71515	5.36358	4.20147	3.85299	4.06756	4.49552	4.64983	4.09495	3.84582	3.9609	5.14136	5.13649	5.11768	5.08023	5.01975	5.10956	5.11748	5.06749	5.08191	5.14743	5.14121	5.06935	5.15909	5.13983	4.97029	5.23991	5.01054	5.16245	5.29945	5.1814	5.12931	4.98631	5.00946	5.13094	5.16822	5.50573	4.9404	4.99114	4.89206	5.2502	4.08964	4.20609	5.01993
AHCYL2	1.04719	2.05224	4.01275	3.44354	3.37914	3.52111	3.49844	2.98964	0.477205	2.74872	3.24239	0.751385	1.59418	3.99962	3.07215	4.19654	3.73966	4.53942	5.91224	5.62612	6.11301	5.26317	6.05211	5.70632	5.97066	4.89912	5.78867	5.85116	6.09384	6.17271	5.89903	6.20055	5.90369	6.34425	5.74601	6.32904	5.66749	5.74251	5.51768	5.81115	5.36233	3.60859	6.18047	5.70497	4.46514	3.24176	3.4435	4.55869	1.50325
AHDC1	2.0279	2.28835	1.49854	2.2839	1.62954	1.48287	1.23032	3.30827	2.39155	1.91465	1.80655	2.28941	2.63257	1.03374	1.47002	1.19691	3.1126	3.08648	2.05108	2.15788	2.03221	2.05015	2.51582	2.19255	2.15394	2.39422	2.05551	1.79625	2.0364	2.23711	1.98263	2.09625	1.77408	1.99138	2.0688	2.11776	2.08472	1.79085	2.03396	1.83763	2.2334	2.03501	2.18854	2.10884	2.99598	3.33553	1.29811	1.31309	3.13913
AHI1	1.83173	1.73894	1.58662	1.66615	1.29652	1.79352	1.48799	2.19509	2.11418	1.52611	1.52627	1.91158	1.77987	1.39677	1.71217	1.22973	2.33383	1.97628	1.55932	2.02716	1.8391	1.96941	1.76528	1.98945	1.88445	2.28496	1.6268	1.40892	1.5752	1.86172	1.52234	2.07663	2.04102	1.34022	1.67832	1.58783	1.98901	1.97446	1.81713	1.69227	1.81664	1.359	1.97945	1.86774	1.43322	2.37353	1.15815	1.30588	1.95703
AHNAK	6.48028	6.42316	5.14828	5.64368	4.63695	4.67223	4.46542	7.70564	5.74744	5.43081	5.02063	6.26995	6.63943	4.38528	4.7897	4.39655	7.44627	7.14343	5.98528	6.08724	6.50054	5.75705	6.64268	6.08894	6.31334	6.0658	6.24665	5.74467	6.35773	6.20483	6.23349	6.65481	6.46736	6.33658	6.57237	5.97093	6.45325	6.12605	5.95151	5.86453	6.34143	6.66385	6.37152	6.2499	7.14513	7.50921	4.99901	4.8496	7.27453
AHNAK2	3.71819	3.73854	1.38031	2.48483	1.61356	1.78424	0.454194	4.29995	3.87851	2.53737	1.64946	3.69404	3.70359	0.37171	0.72709	0.280652	3.8013	4.04045	0.972774	0.819142	0.980102	0.50363	1.15192	0.89142	0.972914	3.71061	0.882422	0.566578	0.822113	0.484206	0.84648	0.808701	0.679838	0.758777	0.922516	0.391009	0.832851	0.801194	0.829666	0.379065	1.46626	2.05152	1.03627	0.809318	4.31973	4.05932	1.81476	0.462346	4.01014
AHR	2.4045	2.1239	2.1414	1.88636	2.0761	0.798675	1.54202	3.26992	0.729658	0.883193	1.62828	1.45886	1.55861	1.59245	1.54371	1.46323	3.59505	3.36394	3.85868	3.91002	4.25441	3.8748	3.80375	4.45528	3.96853	5.30475	4.24497	3.68166	3.92194	3.31319	3.96366	4.19229	3.91412	3.92584	4.11784	3.4959	3.98613	3.87553	3.87981	3.55535	3.88909	4.13719	4.01243	4.11833	2.62851	3.62928	1.67944	2.83401	3.36819
AHRR	0.0817312	0.112936	0.760148	0.717876	0.265986	0.159555	0.301136	0.287689	0.132549	0.112006	0.314603	0.116862	0.261654	0.280778	0.416671	0.513197	0.776308	0.537797	1.48899	0.647374	0.906772	0.692022	0.97571	1.20543	0.881181	0.537736	1.55211	1.14048	1.03245	0.411898	1.77782	1.37041	1.1379	1.00347	1.09136	0.759072	0.953916	1.34623	0.896704	1.09031	0.935727	0.858205	1.12662	0.951524	0.340373	0.296626	0.236701	0.723668	0.279346
AHSA1	6.17718	6.30737	6.05325	6.00073	6.20633	5.52832	5.81938	6.06789	5.67558	5.5866	6.38397	6.23579	6.02429	5.94092	5.79652	5.87271	5.87806	5.8984	5.79779	6.11415	5.53107	6.11683	5.7241	5.7639	6.01812	6.80164	5.67145	5.87865	5.72834	5.75465	5.59823	6.13838	5.91009	5.17808	5.66444	5.75421	5.81248	5.52519	5.93048	6.04722	5.74515	5.29934	5.95204	5.99043	5.8223	6.15183	5.88172	5.91588	5.85857
AIDA	3.48382	3.1253	2.56618	2.38028	2.49476	0.877489	1.19911	4.58696	1.72908	1.43596	1.8769	2.22344	3.66508	1.31955	1.17939	1.48311	4.45698	4.41852	3.5362	3.82387	3.75989	3.76333	3.87587	3.79149	3.51666	4.50722	3.68216	3.50054	3.44438	3.63612	3.72718	3.36423	3.53825	3.56516	3.88714	3.78375	3.73293	3.5773	3.72477	3.63534	3.75772	3.85457	3.7019	3.80936	3.70558	4.85281	2.25306	2.92556	4.52228
AIF1	3.77798	5.33842	5.87005	5.25521	6.66288	5.04555	6.33776	3.01534	5.22121	5.37934	6.45277	5.15404	3.95604	6.63131	6.28868	6.24784	4.1029	4.62287	5.45772	5.38585	5.65778	5.63175	5.21744	5.92323	5.32307	3.58223	5.77755	5.37331	5.33628	3.57236	6.1397	4.98638	5.10207	5.15653	5.25081	4.31821	4.74343	5.51895	5.73689	5.63852	5.28631	5.5654	5.30374	5.37736	3.37126	3.67668	5.80424	6.54679	4.04719
AIF1L	1.79393	1.75791	2.04954	1.96958	1.78636	1.3721	2.14453	2.48025	1.89388	1.54732	1.95236	1.95623	1.2808	2.02082	1.39649	1.45369	2.82429	3.07999	2.59118	2.75642	2.62819	2.22139	2.27947	2.11024	2.41305	2.48451	2.46758	1.69279	2.26397	2.12526	2.11568	2.78368	2.56716	2.38326	2.42716	2.10963	2.47246	2.05871	2.19259	1.73418	2.51662	2.5967	2.60846	2.55451	2.63721	2.13142	2.49436	2.12545	4.26345
AIFM1	3.49988	3.84716	4.48908	4.10286	4.26072	4.44695	4.25294	3.3415	3.6831	4.17884	4.21587	3.75679	3.62556	4.59638	3.92455	4.58592	3.39146	3.66475	4.72787	4.36175	4.32041	4.41313	4.23432	4.21104	4.22684	4.24652	4.45796	4.58536	4.42264	4.47453	4.46008	4.75439	4.50935	4.35253	4.38548	4.59433	4.19087	4.39009	4.57763	4.55553	4.47986	4.14616	4.17856	4.43793	3.90834	3.44499	4.14704	4.67652	3.62619
AIFM2	2.68137	3.30585	3.45588	3.52865	3.10632	4.37179	3.52492	2.9238	3.0103	3.8077	3.22863	3.06953	2.58542	3.71606	3.39711	3.9233	3.17237	3.10243	3.41729	3.42284	3.51829	3.72331	3.30556	3.37525	3.37334	3.62594	3.42832	3.80309	3.46714	3.93996	3.46958	4.12955	3.94252	3.4482	3.69987	3.92535	3.35612	3.46942	3.52469	3.60522	3.37232	2.99186	3.62413	3.66488	3.39668	2.82615	3.37099	3.97854	3.96515
AIFM3	0.782906	1.89327	5.53636	5.36552	5.24335	6.3365	6.04372	1.49364	1.22223	5.19372	5.31489	1.09767	0.728639	5.47131	6.16833	6.22274	3.43726	3.83171	4.93798	4.92975	4.99542	4.95472	4.87513	4.3294	5.10622	2.63949	5.03765	5.7466	4.95273	5.4753	5.14719	5.39001	5.17083	4.45916	4.98828	5.53761	5.07297	5.42795	5.09505	5.41844	4.99529	1.17584	4.70085	5.01883	4.51089	0.937018	5.2026	5.13514	0.878849
AIG1	2.1264	2.29573	1.92415	2.03991	2.08045	1.51984	1.86921	2.20321	1.9785	1.80084	1.95371	1.94941	2.30754	1.83348	1.58131	1.66361	2.35498	2.11127	1.81401	2.02649	1.83072	1.57343	1.85434	1.6916	1.86807	2.27288	2.03785	1.86037	1.79411	1.63946	1.71987	1.95088	1.96179	1.64139	1.9316	1.73877	1.88527	1.95339	1.92386	1.88876	1.74296	3.08026	1.87861	2.0094	2.05562	2.48103	2.04178	2.05539	2.33759
AIMP1	3.76561	3.9026	4.09705	3.68732	3.93716	3.52155	4.11211	3.6709	3.48288	3.68408	3.84861	3.47067	3.4477	3.84899	3.76983	3.91188	3.96372	3.42751	3.63124	3.81225	3.76282	3.91289	3.60417	3.72013	3.82899	3.97405	3.68312	3.96677	3.7102	3.824	3.59029	3.82818	3.86168	3.60207	3.72204	3.74521	3.79091	3.92183	3.84943	3.80076	3.67133	3.59321	3.77264	3.80785	2.80743	4.06462	3.79028	4.15355	3.52242
AIMP2	3.35097	4.12743	4.30268	4.29022	4.16817	4.36238	4.27679	3.23182	3.94755	4.24217	4.26906	3.79896	3.77016	4.32641	4.04498	4.37521	3.20559	3.34774	4.04987	4.04821	3.74761	4.27363	3.6907	3.80869	3.83508	4.388	4.07921	4.33632	3.86437	4.25247	4.30487	4.28625	4.22917	4.12079	4.18146	4.18308	3.93185	4.17798	4.24638	4.14238	3.98631	3.677	3.91732	4.00937	3.88604	3.25578	4.42143	4.4558	3.15731
AIP	5.67232	6.22101	5.45897	5.89331	5.92521	5.95436	5.57695	5.11669	6.63298	5.91899	5.81896	6.3109	5.5236	5.56351	6.0571	5.71703	5.31687	5.69547	4.81632	4.89697	5.19396	4.51045	5.11938	4.73985	4.80677	5.15381	4.91715	4.99877	4.75334	4.42218	4.81006	4.70051	4.74014	4.92027	4.80271	5.00892	4.93553	4.873	4.93571	4.9289	4.81	5.24457	4.99427	5.01652	5.73832	5.46481	5.70476	5.13785	5.53502
AJM1	3.85744	4.21261	3.52444	3.93164	3.39171	3.79733	3.3157	3.4986	4.95707	4.11897	3.49884	4.16422	4.26221	3.13562	3.39239	3.23194	3.90975	3.22573	2.64041	3.19272	2.51118	2.14758	2.99568	2.31288	2.65917	2.08458	2.68522	3.00771	2.74035	3.22869	2.60879	2.79501	2.75289	2.6289	2.44204	3.14756	2.72349	3.02691	3.00461	3.16663	2.74261	2.8227	2.99788	2.99289	3.86716	3.84166	3.0965	2.79134	3.41727
AJUBA	0.538049	0.983694	0.559303	1.10185	0.645834	0.0723017	0.217967	1.81985	0.610131	0.431303	0.464206	0.499657	1.04963	0.318083	0.297855	0.362312	1.27242	1.51957	0.796827	1.00125	1.30011	0.731701	0.9395	1.18144	0.924009	3.67955	1.53922	0.622372	0.808704	0.813592	1.06836	1.32632	0.624522	0.55342	1.00154	1.03501	0.906149	0.961899	1.78703	0.98037	1.16956	1.02272	1.29337	0.925408	1.649	1.34469	0.616084	0.919293	1.17074
AK1	4.67857	5.67018	5.21223	5.70799	5.43634	5.79597	6.37265	4.29434	5.72932	6.15614	5.60951	5.66826	4.63333	5.73547	6.80913	5.10623	5.00701	5.12209	3.70974	4.44926	4.26834	3.59051	4.27102	4.49058	4.33835	3.48106	4.32564	3.3627	4.33215	4.81392	3.67851	4.59818	4.16975	3.41724	3.4145	4.77978	4.04667	4.87845	4.50332	4.41634	3.12966	2.64814	4.251	4.97533	5.06667	4.24008	4.88873	4.39324	4.42588
AK2	3.70038	4.01843	4.9781	4.5791	4.79072	4.94989	4.90393	3.73219	3.92384	4.35786	4.72286	3.74165	3.78002	5.09816	4.62495	5.10965	4.08534	4.07164	5.02281	4.92136	4.67722	5.07398	4.6274	4.66698	4.84941	4.78927	4.85606	4.96558	4.79572	4.86391	4.92204	5.06691	5.03288	4.88268	4.87032	4.83405	4.90631	4.80249	4.90951	4.91761	4.92033	4.89213	4.86051	4.68012	4.28375	3.70829	4.85612	5.13456	3.7714
AK3	4.14933	4.35008	4.42127	4.25244	3.922	3.57346	3.59708	4.75931	3.11536	3.65575	3.54472	3.7854	4.31675	4.04546	3.43808	3.61645	4.73302	4.53023	5.19852	5.13883	5.11875	4.91337	4.73622	4.65962	5.16864	4.98029	4.94593	5.19025	4.85441	5.18189	4.89554	4.97639	4.99435	5.32019	5.22006	5.29554	5.03941	5.07563	5.06178	4.63906	4.93703	4.79296	5.13819	5.12351	4.35636	4.70224	3.91973	4.75147	4.79353
AK4	3.04978	2.91239	1.7577	2.19239	1.94394	1.43521	1.98287	3.52476	2.75707	2.20063	2.07201	2.79549	3.08866	1.27263	1.3917	1.65525	3.45898	3.04437	2.19391	2.63912	2.01176	2.71687	2.46464	2.04338	2.35046	4.99077	2.36786	1.86038	2.52956	2.91281	2.52077	2.85329	2.45195	2.3103	2.31625	2.50375	2.72141	2.42484	2.60899	2.45107	2.07621	2.1297	2.3846	2.342	2.89438	3.60068	2.29998	2.03397	3.31804
AK6	4.18122	4.00847	3.99482	3.68138	4.0101	2.61188	3.49367	3.22216	2.93168	2.92478	3.73675	3.69849	3.10943	3.52837	3.21461	3.36915	3.76911	3.0625	2.74009	3.34572	2.79145	3.03271	2.82459	2.92866	3.09784	3.32073	2.88385	3.19419	2.95014	3.00758	3.07552	3.1067	3.34491	2.69524	3.04517	3.05151	2.83098	3.03171	2.9086	3.04318	2.84806	2.75593	3.10018	3.09331	2.20537	3.59393	3.47602	3.93061	3.26069
AK7	0.175523	0.060083	0.637702	0.148651	0.324391	0.272867	0.256432	0.0595849	0.088795	0.0761597	0.277504	0.108038	0.0525409	0.305251	0.177797	0.49516	0.346977	0.305598	1.31782	0.820722	0.965019	1.10406	0.580919	1.00125	0.783216	0.89793	0.966145	0.977385	0.846412	1.27268	0.977705	1.38938	0.889668	1.21521	1.26328	0.662566	0.654925	0.999601	0.669236	0.969611	1.04247	0.391205	0.653779	0.702301	0.408774	0.405311	0.448587	0.808157	0.196492
AK9	0.844229	0.572471	0.589411	0.645742	0.488128	0.259065	0.282347	1.194	0.401547	0.306581	0.250232	0.388972	0.760106	0.293949	0.317445	0.423742	1.24094	1.00873	0.420833	0.661732	0.513535	0.574602	0.652288	0.534824	0.590998	0.418556	0.543658	0.692479	0.666354	0.596807	0.475855	0.619771	0.457626	0.599133	0.592337	0.590275	0.542975	0.684347	0.584627	0.707847	0.753393	0.619656	0.664876	0.659988	0.532465	1.16212	0.421081	0.577419	0.719865
AKAP1	4.57599	4.36249	4.40456	4.26017	4.14248	4.61901	4.24593	4.56953	4.11462	4.42824	4.17974	4.3955	4.47552	4.37339	4.26252	4.46244	5.29716	5.19198	5.38636	5.39463	5.19603	5.1454	5.34052	5.01916	5.40119	5.75951	5.35204	5.50617	5.50467	5.60583	5.15855	5.41998	5.37946	5.48383	5.4075	5.4457	5.4713	5.37783	5.53659	5.43847	5.33748	5.14719	5.34716	5.36579	5.1005	5.0503	4.28504	4.44943	5.38556
AKAP10	2.59974	2.88108	2.39086	2.39411	2.35752	1.7843	1.92648	3.29108	1.87618	1.8395	2.12628	2.29536	2.79619	2.26518	1.89966	2.15817	3.44185	3.28937	3.09039	3.17927	3.31808	3.15523	3.27414	3.25838	3.14153	3.37784	3.20436	2.96044	3.05815	3.08924	3.14254	3.1249	3.18422	3.225	3.2554	3.11182	3.20966	3.23793	3.1126	2.93059	3.13551	3.20915	3.29577	3.43393	2.77875	3.34064	2.08839	2.47138	3.02396
AKAP11	2.50372	2.08354	1.25043	1.72349	1.54803	1.19057	1.20123	3.47088	1.16436	1.22494	1.28863	1.91262	1.49162	0.851217	1.2676	0.996285	3.50219	2.93571	3.06992	2.83532	2.9305	2.88211	2.99667	3.02668	2.99097	3.16232	2.93329	2.7909	2.91026	2.64914	2.94613	3.09982	2.84972	2.96184	3.04252	2.73938	3.05939	2.86368	2.94336	2.61477	3.02238	2.936	2.82471	2.88991	2.43793	3.74164	1.13235	1.79765	3.20917
AKAP12	4.76227	3.58006	2.11448	3.43766	1.99727	1.98216	1.03123	5.26379	3.2128	2.65174	2.38145	3.33207	3.67338	0.48752	1.36464	0.702201	4.6959	4.78406	2.20252	2.5269	2.55302	2.23303	2.75062	2.43368	2.55952	3.42476	2.28867	1.89516	2.14387	1.78872	1.67376	2.31041	2.08202	2.38641	2.62315	1.99323	2.8965	2.08671	2.32021	1.78589	3.04618	3.66382	2.25523	2.1825	3.8828	5.13157	2.03996	1.32999	4.6764
AKAP13	2.34712	2.28448	2.77882	2.21541	2.18455	2.0636	2.47307	3.00135	1.44537	1.84153	2.51854	1.75886	2.38767	2.31347	2.56944	2.49602	3.27654	3.30557	4.2551	3.81436	3.92481	3.94006	4.25897	4.16631	3.98487	4.08815	3.87444	3.73023	3.81634	3.88937	3.72247	3.95658	3.83144	4.27165	4.28255	3.94826	4.23789	3.63774	3.66632	3.70699	4.26489	3.85021	3.8701	3.76953	3.0207	3.15057	2.38643	2.43667	3.039
AKAP17A-2	0.76787	0.43196	0.511584	0.274282	0.721655	0.361585	0.157952	0.59412	0.239923	0.433171	0.255125	0.0988523	0.335896	0.193974	0.32101	0.302654	0.301561	0.262118	1.1332	0.52747	0.236076	0.307414	0.486255	0.961111	0.387609	0.265079	1.12883	0.132314	0.0542325	0.303753	0.172247	0.134419	0.118732	0.157267	0.10694	0.491698	0.161259	0.506171	0.288327	0.324372	0.936204	0.222942	0.473067	0.640716	0.253835	0.912138	0.319268	0.469017	0.245997
AKAP5	0.185119	0.286827	1.44418	0.605013	1.28169	0.47365	0.957131	0.517471	0.117379	0.394972	0.994277	0.126718	0.227724	1.30809	0.759681	0.816772	0.5766	0.614062	2.03068	2.54452	2.27887	2.19351	2.21376	2.49205	2.39141	0.975865	2.62924	2.30477	2.47684	2.59915	2.01186	2.10755	2.59084	2.33129	2.24264	2.04185	2.01333	2.58427	2.05156	2.35522	2.37437	1.52346	2.35456	2.55841	0.877398	0.398315	1.10547	2.06257	0.18283
AKAP6	1.0714	1.13296	0.449822	0.694979	0.339368	0.17247	0.0533821	2.82277	0.340488	0.324468	0.374655	0.639863	1.0904	0.0226061	0.0205664	0.0651314	2.01632	1.86237	0.338892	0.430989	0.441605	0.298484	0.480716	0.352944	0.371885	0.190437	0.302195	0.338947	0.342544	0.228298	0.162576	0.447314	0.178105	0.31601	0.407656	0.353061	0.426985	0.267478	0.177432	0.274326	0.522615	1.0647	0.355543	0.283192	1.15515	2.40974	0.207545	0.0945804	1.77402
AKAP7	1.54734	1.48549	2.37788	1.85934	2.23959	1.35861	2.46022	1.5618	1.01681	0.858126	1.71536	1.10228	1.30275	1.73647	2.35384	1.89279	2.16383	2.66848	2.52517	3.44862	2.91796	2.31624	3.1186	2.52101	3.00895	1.39959	2.7391	2.39128	2.66811	3.89853	2.33976	2.87578	2.63432	2.59702	2.11474	2.63957	3.04099	2.90833	3.47896	3.03367	2.15489	1.94408	2.46788	3.07529	2.27714	1.9672	2.81361	2.47329	1.82505
AKAP8	3.32579	3.02258	3.20774	3.17661	2.88948	3.00796	2.93677	3.51169	2.85086	3.00386	2.90698	2.95229	3.31311	3.09651	3.19692	2.80298	3.80399	3.62714	3.76938	3.88338	3.71911	3.69016	3.67458	3.55797	3.71937	3.85937	3.64908	3.61286	3.5729	3.8383	3.61386	3.73387	3.60854	3.72585	3.76025	3.81588	3.79322	3.74319	3.78834	3.63256	3.84115	3.4643	3.75169	3.64066	3.44324	3.65386	3.07256	3.06974	3.47407
AKAP8L	5.74875	5.85405	5.12622	5.58113	5.28484	6.45651	5.63734	4.67633	7.27924	6.5565	5.59408	6.47284	5.81618	5.15342	6.32275	5.03989	5.29624	4.75213	3.77453	4.06907	3.91808	3.87141	4.15268	3.97646	3.80273	3.76493	3.69672	3.85505	3.96714	3.99325	3.78232	3.81684	3.86516	4.03656	4.10663	4.35513	4.05565	4.11306	4.188	3.95729	4.28267	4.026	4.02927	4.1439	4.83237	5.02823	5.15951	4.29928	4.95379
AKAP9	1.50601	1.267	2.85981	1.97217	2.26996	1.67097	1.90203	2.29088	0.763497	1.11372	1.89162	0.787296	1.25855	2.47832	1.57493	2.27438	2.52887	2.27692	3.46148	3.46187	3.20957	3.22948	3.4462	3.48701	3.83998	2.11518	3.21859	3.44785	3.46841	3.51987	3.24839	3.35716	3.23169	3.71905	3.40588	3.19379	3.15406	3.19829	2.61253	3.33958	3.10638	3.33826	3.1112	3.45402	1.69995	2.33038	2.15319	2.60656	1.50622
AKIP1	3.60206	4.66148	3.82831	3.91894	3.90942	3.35878	3.42884	4.09384	4.58373	3.76207	3.89671	3.89473	4.20782	3.61467	3.25684	3.64733	3.56336	4.20095	3.68622	3.63171	3.49879	3.68267	3.3732	3.78332	3.44729	4.63308	3.61193	3.63489	3.54066	3.6906	3.58345	3.7883	3.61932	3.77768	3.6472	3.54184	3.72046	3.7292	3.83207	3.61066	3.69875	3.49625	3.50424	3.68716	3.81286	3.93742	4.02462	3.55209	3.97986
AKIRIN1	4.85758	4.3165	3.90063	3.70245	3.4519	2.22065	2.63981	5.14031	1.92161	2.29581	3.06666	3.26916	4.45709	2.94101	2.37179	3.02826	4.88379	5.01765	4.7751	4.80899	4.91693	4.85651	4.74847	5.11781	4.82783	5.01226	4.87137	4.88084	4.68165	4.92641	4.9702	5.18767	5.05372	4.87417	4.96481	4.67832	5.09248	5.07801	4.98713	4.74199	4.69873	4.62085	5.16853	5.01908	4.64456	5.33408	3.48429	4.28227	5.06915
AKIRIN2	3.80734	3.76034	3.62273	3.58553	3.75183	3.15985	3.24781	3.87064	3.17559	2.94829	3.5517	3.25501	3.7731	3.61143	3.56519	3.74983	3.97125	4.43196	4.28842	4.42246	4.60626	4.56121	4.33077	4.8399	4.34677	4.55575	4.5709	4.38963	4.25261	4.18734	4.70844	4.59555	4.49456	4.4063	4.43749	4.45743	4.56263	4.33659	4.50683	4.2181	4.64033	4.23785	4.41463	4.37562	4.33127	4.27522	3.47946	4.0703	4.27345
AKNA	1.73094	1.62363	2.74257	2.03358	2.53173	2.35844	2.37342	2.05431	1.41289	2.23614	2.51201	1.69796	1.78199	2.4296	3.28508	2.20061	2.49682	3.0716	4.00365	3.74333	3.73154	3.56214	3.90064	3.98466	3.68146	2.12866	3.65234	3.48562	3.43702	3.32527	3.71019	3.7975	3.44506	3.80161	3.80186	3.60611	3.91298	3.64428	3.53317	3.60073	3.94785	3.40213	3.72612	3.51818	2.7203	1.98121	2.42753	2.67138	2.15992
AKR1A1	5.3041	5.57128	6.70243	5.95355	6.9117	6.1909	6.6975	5.08875	5.29196	5.98309	6.57778	5.19596	5.29226	6.94874	6.43304	6.81398	5.32258	5.53119	6.2853	6.4753	6.31878	6.46484	6.35546	6.5763	6.18527	6.47628	6.48887	6.34126	6.56217	6.49639	6.5278	6.57354	6.38384	6.04135	6.33482	6.45895	6.35747	6.52519	6.64993	6.58263	6.46879	7.3098	6.4175	6.45941	5.99058	4.91198	6.82177	7.17329	5.03023
AKR1B1	4.87633	5.41236	5.08863	5.11718	5.76904	4.19566	4.97972	4.59548	4.987	4.46023	5.25753	5.05303	4.88139	4.94013	5.13163	5.08714	5.08971	5.01104	5.26477	5.03713	5.03242	4.70422	5.26192	5.10396	5.03343	3.67232	5.1436	4.56671	4.8287	3.79911	5.50063	5.0731	4.98339	4.91322	4.98474	4.31528	5.08919	5.04217	5.47915	5.01255	4.90736	5.0103	5.16286	5.07032	4.87052	5.15885	4.98904	4.90293	4.75885
AKR1B10	0.102407	1.27568	5.24809	4.69307	4.17927	5.07796	3.57671	1.42059	0.135693	3.60035	3.5173	0.318437	0.0292581	5.06477	2.48861	5.53401	2.781	3.84619	5.19573	4.55461	4.94048	4.94784	4.39945	4.52449	4.44288	0.445292	4.94355	5.87087	5.43647	5.64092	5.43581	5.70435	5.85503	5.74432	5.60946	6.09289	4.98589	4.83181	4.82722	5.62342	4.7724	6.67342	5.26372	4.94841	4.20225	0.22932	4.4312	5.93955	0.25052
AKR1C1	2.7794	3.29912	3.56886	3.29462	2.9312	2.41148	3.03347	3.18605	2.67778	2.81024	3.40044	3.0055	2.42432	1.91001	4.4561	2.149	3.42414	2.65381	2.65964	2.15246	2.40709	1.79031	2.36928	2.26095	2.10618	2.34227	1.4554	1.16822	1.54952	1.76214	1.62864	1.97471	1.76549	2.02278	2.23536	1.77208	2.75758	3.07472	2.20743	1.74069	1.52571	2.56765	1.34412	2.1007	2.25375	2.59863	3.39076	2.72802	4.01445
AKR1C2	1.49902	1.92894	3.53753	2.74174	2.39388	2.76661	3.07771	3.07406	1.87605	2.16384	2.76644	1.84627	1.84757	3.17391	2.6824	2.65382	2.53483	2.46148	1.21052	2.28668	1.99596	2.55088	2.51937	2.40351	2.55997	0.0642679	1.69427	1.45177	2.2655	1.98603	1.42247	2.83668	2.48276	2.24228	2.0367	1.91433	2.42187	2.02095	2.15616	2.6157	1.93676	2.35128	1.3774	2.12804	1.51704	1.70321	3.12915	1.56826	3.61061
AKR1C3	2.72306	3.14914	7.26083	6.39719	5.92167	6.87898	6.51317	3.8326	2.49199	5.40877	5.98958	2.90783	1.75387	7.32134	6.75732	7.2231	3.36188	4.43225	5.51379	6.04811	5.41065	6.30331	6.12881	6.16321	6.17333	5.26185	5.40155	6.04668	6.31585	5.96706	5.42673	6.17118	6.36746	6.95924	6.07612	6.35254	6.00047	5.72797	5.6683	6.74083	5.86784	7.31688	5.60902	5.83159	4.09903	2.48044	6.81691	4.71452	4.58601
AKR7A2	4.51059	4.81589	5.61787	4.91605	5.35515	4.85883	5.338	4.29739	4.63084	4.96834	5.17873	4.52686	4.44757	5.78704	5.27474	5.60008	4.26514	4.51388	5.03408	5.19377	4.98223	4.99796	5.18293	4.99724	5.07219	5.56688	5.17329	5.15195	5.21026	5.25464	5.09899	5.25055	5.0971	4.88137	5.11222	5.10365	4.9434	5.15163	5.33839	5.48165	5.09892	4.95195	4.97195	5.2435	4.97479	4.30068	5.69435	5.14793	4.19342
AKR7A3	0.668523	2.25797	5.72075	4.75758	5.34717	6.43828	5.49191	1.10908	0.643334	4.97683	5.59655	0.533485	0.784335	6.8247	4.61415	6.32181	2.07839	3.56896	5.85872	5.25011	5.24513	5.37324	5.06339	4.81125	5.31729	5.11959	5.27967	5.85652	5.43601	6.19169	5.72148	5.48167	6.13443	5.54018	5.50388	5.97168	5.45651	5.08803	5.26959	5.55914	5.18236	6.91889	4.7711	5.3366	4.90243	1.06071	6.12922	6.27633	0.503718
AKT1	5.97382	6.24347	5.36881	5.61621	5.3536	5.0116	5.06007	6.06028	5.51681	5.22506	5.43229	5.70161	6.24058	5.05586	4.86739	5.07325	6.05643	6.14656	5.77944	5.79387	5.84152	5.82095	5.6797	5.87479	5.89119	6.12668	5.87275	5.69834	5.77455	5.79533	5.83827	6.1434	5.82053	5.56992	5.83632	5.90936	5.93039	6.03543	5.99417	5.8773	5.71104	5.62877	5.97771	5.89197	6.56257	6.0589	5.2184	5.48761	6.21925
AKT1S1	4.23942	4.65278	4.27163	4.38453	4.42611	4.39646	4.41554	4.00275	5.1339	4.39078	4.47021	4.77411	4.51862	4.47833	4.40979	4.34555	3.88531	4.3291	4.10452	4.22416	4.05165	4.20432	4.17041	4.21354	4.12008	4.05213	4.21805	4.34003	4.3316	4.38463	4.18611	4.53312	4.30006	4.15381	4.25182	4.23066	4.21995	4.36622	4.38316	4.39416	4.12447	4.14977	4.2091	4.33905	4.9142	4.05748	4.45287	4.23277	4.36548
AKT2	3.80252	3.87443	3.57971	3.56987	3.25389	2.95818	2.88703	4.12596	3.62458	3.12142	3.13343	3.63078	4.09552	2.9465	3.16484	3.1266	4.25445	4.01317	3.69286	3.70108	3.64443	3.63966	3.69977	3.62229	3.67415	3.45731	3.74938	3.64624	3.69063	3.5942	3.66789	3.88541	3.67256	3.5376	3.66042	3.58881	3.77992	3.76266	3.76992	3.58957	3.74482	3.74095	3.64864	3.64393	4.13163	4.12497	3.29857	3.32746	4.28685
AKT3	3.13332	2.93679	1.32958	1.96853	1.49982	1.03809	0.618169	3.98374	2.38565	1.90101	1.44867	2.72129	3.0534	0.528048	0.82399	0.600126	3.89045	3.48224	1.75268	2.06648	2.06658	1.6919	2.17884	1.92582	1.86832	1.98457	1.82195	1.67294	1.69559	1.29973	1.64262	2.10517	1.65235	2.14505	2.34294	1.73029	2.11592	1.65168	1.84355	1.47551	1.95078	2.86	1.88802	1.77014	2.95192	4.06438	1.47235	1.08409	3.71181
AKTIP	4.33225	4.16933	3.48493	3.67042	3.06915	2.95369	2.81511	4.52913	3.51437	3.17131	3.22788	3.79917	3.74014	2.75376	2.51666	2.88741	4.47311	4.04843	2.96666	3.18717	3.47216	3.11581	3.09994	3.06247	3.11978	2.89728	3.25468	3.23032	3.10321	3.29909	3.39185	3.38856	3.38386	3.39728	3.38696	3.33476	3.20019	3.40977	3.28303	3.10751	3.2913	3.74098	3.20656	3.45036	3.67549	4.59629	3.1183	3.46769	4.15677
ALAD	3.25187	3.33662	3.54907	3.00418	3.14816	2.85042	2.94936	4.23663	1.8436	2.69363	2.76615	2.28073	3.88469	3.40061	2.69267	3.52472	4.55999	4.62753	4.69967	4.70187	4.49109	4.32529	4.49646	4.26808	4.74702	4.20227	4.47727	4.61802	4.73603	4.59706	4.36941	4.42223	4.55836	4.74977	4.28577	4.7848	4.49856	4.63872	4.38135	4.7497	4.47537	4.66672	4.35375	4.60945	4.25661	4.27672	3.11756	3.67153	4.63833
ALAS1	3.90538	3.82379	4.41901	4.2261	4.08997	4.5587	4.08996	3.73333	3.00474	3.80631	3.82043	3.174	3.87421	4.39572	3.56518	4.60821	3.79525	4.4594	5.28977	4.88429	4.99903	5.15628	5.00154	5.23025	4.91123	5.62498	5.14977	5.06493	5.07363	5.63487	5.68832	5.36355	5.2065	5.74866	5.50923	5.46019	4.9309	5.09748	4.96262	5.15485	5.39242	5.00231	5.2441	4.87268	4.8983	3.72432	3.93375	5.79259	4.05146
ALCAM	3.20605	3.4221	2.69077	3.25887	2.66554	2.84933	2.56004	4.25899	4.68404	3.14654	3.20937	3.75647	4.07485	2.45934	2.95401	2.2061	4.01459	3.95587	2.87415	3.14148	3.06426	2.99096	2.89029	2.8808	2.77177	2.45055	2.89153	2.425	2.8149	2.89083	3.00039	2.84507	2.72302	2.60147	2.73193	2.51636	3.04182	2.95774	2.80277	2.37454	3.59683	3.1246	2.67301	2.86521	3.48135	4.50553	2.72332	2.63075	3.17002
ALDH16A1	3.72266	4.04862	4.57853	4.51073	4.62644	4.83982	4.94901	3.07826	4.55237	4.63746	4.52862	4.3311	3.51494	4.75987	4.88323	4.84399	3.50362	3.8056	4.21529	3.97179	4.19255	4.13194	4.00692	3.99739	4.09442	4.73101	4.20767	4.30751	3.73302	4.01944	4.34185	4.24489	4.15898	3.75888	4.1837	3.9491	4.03779	4.30747	4.41455	4.52991	4.18985	4.22159	3.95673	4.13804	4.45156	3.21312	4.39656	4.56243	3.5194
ALDH18A1	2.6545	3.75566	4.37903	4.63069	3.9983	5.28791	4.55972	3.70491	3.20546	4.7856	4.3162	2.93848	3.30198	4.48808	4.41875	5.14099	4.41624	4.61873	5.76819	5.10941	5.05511	4.86672	5.56905	4.96633	5.34609	6.26729	4.99533	5.58899	5.46672	5.69769	5.30958	5.07142	5.38065	5.70172	5.36279	6.03252	5.27892	5.17641	5.35984	5.72869	5.1512	5.93054	5.20403	5.3126	5.17957	3.33639	4.28849	4.72469	3.03779
ALDH1A1	7.60166	7.4951	6.17671	6.86275	6.39161	4.84332	4.74319	7.46001	5.99474	5.90457	5.87936	6.72583	7.74282	5.67836	4.38015	4.87387	8.05187	7.56492	5.91449	6.46063	6.0727	5.73866	6.0437	5.64121	6.11531	9.58492	6.29007	6.20325	6.13296	6.20853	6.09437	6.13607	6.22936	6.45095	5.97332	6.14909	6.20954	6.09189	5.92977	6.16624	6.30433	7.88847	5.96224	5.9154	7.28131	8.30686	6.11235	6.15229	6.97726
ALDH1A3	3.00011	2.4588	1.71596	1.77503	1.55212	0.584066	1.00341	3.98402	1.42948	0.956301	1.53594	1.79107	2.81158	1.37435	1.07251	0.889628	3.66782	3.64298	2.39207	2.38724	2.54829	2.94179	2.64393	2.88398	2.59629	3.16723	2.27094	2.26831	2.50828	2.07095	2.27073	2.64893	2.55749	2.67983	2.70018	2.49315	3.20103	2.85337	2.66212	1.77386	2.99049	4.14733	2.54375	2.62986	3.18386	4.04161	1.77521	1.47058	3.44247
ALDH1B1	4.85285	4.51413	3.87973	4.12395	3.50311	3.56312	3.46689	5.07384	5.08581	4.84215	4.31656	4.18742	5.70353	3.19618	2.88276	3.65681	4.43785	4.39403	5.19024	4.82479	4.52708	4.99062	4.35517	4.40682	4.54546	4.73215	4.67446	5.15827	4.79351	4.89335	4.86169	4.75741	4.84991	4.77232	5.20406	5.20637	4.83879	4.43458	4.74194	4.83356	5.09791	4.70192	4.80501	4.44659	4.93716	4.49895	3.71817	4.07413	5.69012
ALDH1L1	1.84789	2.24471	2.30085	1.34006	1.60046	2.12825	1.66711	1.53744	1.60475	2.77384	1.96279	1.56536	1.77921	1.9037	2.16799	1.70412	2.34335	1.63254	1.12467	2.30133	1.09916	3.03118	1.902	1.67519	1.78432	0.0734519	1.38334	2.54848	2.3557	2.78828	2.03252	1.9988	2.59292	2.44547	2.31755	4.13698	1.47697	2.29145	1.30731	1.55308	3.10033	1.2634	2.1188	1.81805	2.45672	1.45224	2.44644	2.64577	4.45729
ALDH1L2	0.523547	0.374554	0.362221	0.462473	0.305237	0.154575	0.186269	1.54978	0.340047	0.278171	0.281018	0.408547	1.03158	0.136245	0.166963	0.275366	1.59755	1.19997	1.4005	0.960254	1.28337	0.926778	1.48516	1.46643	1.25293	1.03612	1.15951	1.30794	1.26031	0.753433	1.37875	1.16168	1.24253	1.46297	1.59641	0.692109	1.37857	1.45177	1.37408	1.15762	1.23945	1.26652	1.06399	1.45393	0.994906	1.44787	0.33333	0.606884	1.41715
ALDH2	5.26142	5.33041	5.442	5.22581	5.1982	5.24804	4.65988	5.23995	4.64402	4.5829	4.85777	5.00864	5.24209	5.18652	4.20815	5.34792	5.25729	5.35359	5.24373	5.21168	4.94948	5.38101	4.83611	5.07067	5.01907	5.2044	5.12535	5.45171	5.32753	5.57516	5.42584	5.2006	5.26305	5.60368	5.57706	5.76494	4.92166	5.37052	5.20552	5.43546	5.74301	5.56759	4.98688	4.93271	5.43313	5.28381	5.14663	5.35461	6.02835
ALDH3A1	0.116391	0.963055	2.06186	1.33097	2.0951	1.73079	3.01542	0.530906	0.474427	1.06847	2.01396	0.0272646	0.0260201	2.61605	1.9778	2.15646	0.192753	0.557429	1.68803	2.57227	2.26479	1.57896	1.90398	1.58787	2.40365	1.71891	2.53268	2.44744	2.42193	2.36627	1.57461	2.86877	2.22705	1.36742	1.85116	2.79469	2.36194	2.63123	2.85769	2.65882	1.80937	0.828184	2.27677	2.39791	1.61249	0.140162	2.17695	1.51907	0.349077
ALDH3A2	4.13919	4.69846	4.45112	4.3872	4.19911	4.40896	4.30605	4.64847	3.91007	3.833	4.22825	4.17256	4.20629	4.35201	3.74753	4.56736	4.89057	4.9746	5.15656	4.9748	4.95004	5.03298	4.9076	4.82745	4.93196	5.06898	5.12705	5.38796	5.0826	5.00218	5.03934	5.28242	5.18942	5.06951	5.12391	5.27153	4.88057	5.06412	5.0564	5.26047	5.16461	5.2682	5.03189	4.96749	4.59305	4.92104	4.28319	4.83514	4.80387
ALDH3B1	2.16723	3.1722	2.84608	2.88037	3.03076	2.23827	2.88842	2.76633	2.48285	2.53946	2.85524	2.61612	2.71023	2.96317	2.72414	2.70838	2.50962	2.66573	3.37966	3.47734	3.52704	2.89387	3.56018	3.74613	2.66108	3.30785	3.12487	3.00813	3.27222	3.80595	3.6856	3.54591	3.40875	3.43042	3.93706	3.23989	3.38379	3.65525	3.80051	3.27465	3.49242	4.4949	3.59069	3.5074	3.48039	2.50791	3.19891	3.38079	2.28834
ALDH4A1	2.29301	2.6761	2.49628	2.71897	2.12728	2.01437	1.51026	3.0642	2.53501	2.08697	2.09838	2.18393	2.69428	1.76574	1.60643	1.79849	2.62487	2.76283	2.40539	2.34528	2.11666	2.48426	2.41012	2.29612	2.00949	4.12397	2.33797	2.37817	2.08432	2.45546	2.58327	2.62427	2.40197	2.33055	2.40755	2.7998	2.14359	2.41019	2.70353	2.54224	2.88995	2.09562	2.11387	2.2351	2.72904	2.40587	2.4647	2.40697	4.11606
ALDH5A1	0.894479	1.12561	1.77026	1.65786	1.81035	1.44743	2.31075	1.86681	1.03334	1.40982	1.69522	1.18435	1.15685	1.64122	1.79633	1.93637	2.03186	2.16039	3.38219	3.53045	3.30812	3.14004	3.43116	3.08871	3.42932	3.67092	3.30445	3.21211	3.18593	3.18229	2.8623	3.44749	3.23507	3.27271	3.00614	3.55082	3.57124	3.16775	3.3973	3.23193	3.00466	3.09237	3.01946	3.08415	1.9316	1.9607	1.44875	1.92013	1.92952
ALDH6A1	1.39682	1.78604	2.16836	1.90936	1.96355	1.42375	1.85568	2.76608	1.26874	1.4203	2.00703	1.53344	1.74888	1.92205	1.70378	1.96787	2.36957	3.06594	3.41001	3.45981	3.29463	3.29181	3.6603	3.26292	3.37434	3.65145	3.64959	3.74963	3.74507	3.27909	3.25816	3.31797	3.48141	3.58982	3.49899	3.74212	3.43867	3.46327	3.39279	3.40307	3.75178	3.53967	3.21977	3.54811	2.38615	2.7608	1.89958	2.23464	3.0222
ALDH7A1	3.15068	3.18657	3.78538	3.09962	3.36636	2.58433	3.22601	3.24114	2.71173	2.8402	3.55015	2.66958	3.12644	3.55221	2.94841	3.33897	3.31552	3.34043	3.53915	3.91772	3.6792	3.60345	3.42706	3.31015	3.63516	4.57475	3.58822	3.7218	3.7122	3.65689	3.58944	3.82186	3.79434	3.75699	3.76867	3.99619	3.82886	3.89306	3.90013	3.89889	4.05731	3.30817	3.50666	3.92092	3.29687	3.42574	3.70404	3.67114	3.32944
ALDH9A1	4.39753	4.33038	4.87232	4.3896	4.48754	3.90696	4.28968	4.81306	4.10785	3.73925	4.28308	3.98833	4.43785	4.79757	4.10673	4.58796	4.90821	5.17298	5.50909	5.7043	5.40296	5.31872	5.55693	5.29207	5.37962	5.15783	5.50783	5.44708	5.53948	5.40005	5.39079	5.60158	5.36563	5.40847	5.28399	5.3004	5.53856	5.50897	5.61952	5.5957	4.42708	5.42425	5.3483	5.49367	5.06725	4.7888	4.58931	4.89022	5.30731
ALDOA	0.839088	1.0188	1.79382	1.38031	1.65189	0.962198	1.30219	1.46613	0.389747	0.531332	1.51596	0.276725	1.14419	1.59971	0.659483	1.9299	1.31337	2.13284	3.14458	2.7883	2.65864	2.75057	2.79896	2.99715	2.79311	2.32336	2.81491	3.06835	2.82695	3.22825	3.15365	3.01904	2.87233	2.83258	2.85244	3.51633	2.6987	2.90184	2.95612	2.9043	3.09435	2.3578	2.70281	2.88908	2.5546	1.25411	1.64907	2.8016	1.32329
ALDOB	0.0327181	1.59089	1.12945	0.9209	0.774774	1.30361	0.385037	1.76098	0.454928	0.535367	1.27451	0.189826	0.138306	1.22917	1.23709	0.594824	0.303508	0.741231	1.66335	0.61811	0.531358	0.886578	0.902616	0.672232	1.14403	0.103875	0.621918	2.06589	0.615128	3.93402	1.03822	0.248243	0.514371	2.62973	1.69492	3.13887	1.28869	0.671384	1.53647	0.388013	1.69879	11.6217	0.434008	1.69124	0.426587	0.946763	0.330292	1.81152	0.125046
ALDOC	3.24736	4.23403	3.8913	3.9364	3.88565	3.82775	4.80701	4.06902	3.83504	3.09678	3.7408	3.74151	3.33536	4.10838	3.76901	4.45236	3.89538	4.68663	3.29392	3.44937	4.24133	2.92992	4.51506	3.44822	3.59283	4.92912	3.56108	3.19117	3.59775	5.75264	4.80704	3.16358	3.79916	4.25531	3.11196	3.30693	3.40462	4.02972	3.74113	3.4316	3.71244	6.18302	3.42567	4.0571	4.47719	4.35241	4.19984	4.59848	4.15051
ALG1	2.01347	2.64208	3.7918	3.05414	3.65609	3.18773	4.01175	2.16036	3.19588	3.13792	3.88676	2.61576	2.29012	4.0639	3.86912	3.68748	2.14728	2.68532	3.43601	3.44069	3.36949	3.65253	3.43072	3.53604	3.54039	3.27692	3.39927	3.45247	3.43876	3.47311	3.31609	3.62111	3.48197	3.23276	3.54447	3.31166	3.59923	3.64745	3.65396	3.64471	3.46703	2.90928	3.4446	3.61	3.15906	2.23317	3.81636	3.69244	2.01408
ALG10	0.45175	0.366453	0.467833	0.426123	0.510961	0.255494	0.381495	0.708257	0.144151	0.195988	0.263515	0.309578	0.324482	0.454664	0.524176	0.290007	0.920803	0.488961	0.927859	1.07033	1.14038	0.946958	0.86097	0.9926	0.954792	1.16257	0.892267	0.981095	0.737627	0.88339	0.774763	1.18676	0.90128	0.882572	1.01258	0.995545	0.957878	0.939385	1.07212	0.855256	0.873872	0.861114	1.02312	1.1636	0.592644	0.785217	0.262982	0.699278	0.549761
ALG11	0.343227	0.291535	0.564341	0.29769	0.49111	0.194886	0.155375	0.78082	0.0627491	0.0642652	0.118426	0.0615179	0.262399	0.208614	0.197803	0.412358	0.542956	0.603025	1.26447	1.17102	1.00171	1.0113	1.04301	1.2518	1.10261	1.22654	1.15044	1.10228	1.16199	1.15875	1.12402	1.17399	1.1214	1.30262	1.15626	1.01468	0.978238	1.20663	0.964363	0.918523	1.05406	0.819442	1.13378	1.08814	0.347635	0.627754	0.278587	0.549773	0.509064
ALG12	2.19994	2.45154	2.59301	2.61766	2.63601	2.6264	2.73679	2.46077	2.20338	2.3971	2.64622	2.46097	2.3325	2.66471	2.66181	2.7087	2.29902	2.8024	3.19397	3.19566	2.97218	3.21877	3.2594	3.36398	3.07813	2.9762	3.13196	3.20954	3.00745	3.22998	3.22602	3.27689	2.9083	3.06725	3.15052	3.20542	3.11088	3.11027	3.33029	3.19318	3.06543	2.96155	3.08386	3.14421	3.14269	2.58678	2.57428	2.89226	2.40898
ALG13	1.67553	1.3287	1.65544	1.46092	1.72711	1.25348	1.50715	1.71503	1.06668	1.02301	1.52823	1.19388	1.27094	1.09271	1.47093	1.29133	2.24882	1.59223	1.63707	2.03142	1.76831	2.14029	1.8521	1.86927	1.78116	1.91439	2.05932	1.8858	1.88368	2.33379	1.81472	1.78013	1.84132	1.80488	1.73219	1.77523	1.80723	1.82938	1.82582	1.83825	1.88509	1.66504	1.90542	1.86129	1.36756	1.96296	1.14986	1.88642	1.41348
ALG14	0.70786	0.946478	2.00397	1.54108	1.95812	1.39258	1.95159	0.548348	0.611967	1.16821	1.42265	0.565287	0.602281	2.16704	1.46955	1.96028	0.727746	0.952671	1.31355	1.29003	1.57385	1.50116	1.43328	1.35733	1.42758	0.845495	1.4774	1.32274	1.48891	1.61	1.51044	1.49424	1.51511	1.42162	1.29016	1.2263	1.28548	1.5485	1.4495	1.49596	1.24114	1.05412	1.48289	1.40627	0.858503	0.699873	2.10688	1.96013	0.523063
ALG2	2.55406	2.66344	2.86644	2.89966	2.87334	2.42199	2.66412	2.97991	1.99967	2.15755	2.73392	2.29232	2.38401	2.79161	2.34717	2.70775	3.02249	3.53464	4.01618	3.91658	4.07206	3.99283	4.0435	4.20882	4.17788	3.68449	4.0301	4.06388	4.17587	3.78612	4.02071	4.01165	4.09524	3.94489	4.06472	3.73587	4.14283	4.2237	4.16075	4.09283	3.80304	3.84063	4.07529	4.08277	3.12255	3.13029	2.90309	3.82449	2.83185
ALG3	3.14019	3.8926	3.89633	3.82392	4.15491	3.99907	4.11595	3.24114	4.26901	4.09336	4.4727	3.78572	3.78354	4.05545	4.29403	4.11091	3.16143	3.53592	4.3429	4.10224	3.84475	4.40177	3.91871	4.3605	4.07734	4.64775	3.98262	4.20832	4.18159	4.22974	4.15489	4.48485	4.15315	3.71362	4.22292	4.07819	4.31015	4.22881	4.44891	4.24491	4.10043	3.54402	4.04135	3.97086	4.27312	3.41706	3.99919	4.07362	3.22121
ALG5	4.20737	4.7238	5.38206	4.54594	5.26022	4.50699	5.39032	3.86211	4.36996	4.31449	5.34562	4.47514	4.18648	5.36161	5.00034	5.41424	3.85723	3.98021	4.96246	4.99544	4.92938	5.17065	4.7866	4.96279	4.93945	4.97756	4.75194	4.88776	4.84793	4.78978	4.94267	5.08702	4.92836	4.46275	4.91492	4.44591	5.04171	5.02035	4.98026	4.79269	4.78246	4.20996	4.90973	5.03344	3.89246	3.96004	5.45152	5.40753	4.11052
ALG6	1.54177	1.41676	2.38969	2.46801	2.43006	2.00849	2.40716	1.4585	1.40326	1.93891	2.19616	1.26743	1.23804	2.34741	2.49615	2.42038	1.79535	1.93997	2.49896	2.56969	2.55787	2.68168	2.48993	2.41901	2.55127	3.01837	2.71393	2.57591	2.6142	2.52396	2.62273	2.71935	2.48864	2.26159	2.564	2.52596	2.60944	2.64744	2.72931	2.62847	2.48601	2.18497	2.7835	2.77537	1.82685	1.81096	2.07045	2.35274	1.82831
ALG8	2.40844	2.61167	3.19065	2.66016	3.27136	2.33644	3.07109	2.69713	2.4816	2.62481	3.20406	2.19498	2.31753	3.14667	3.11137	3.14635	2.73712	2.58763	3.20482	3.41591	3.08868	3.58358	3.21685	3.50045	3.4583	3.9142	3.34493	3.5106	3.32375	3.25631	3.20369	3.70612	3.34367	2.79751	3.49988	3.18186	3.5011	3.29822	3.58767	3.39739	3.2733	2.79607	3.35705	3.60807	3.11306	2.58186	3.24878	3.06942	2.55696
ALG9	2.07966	1.86211	1.74534	1.81181	1.56874	1.30385	1.5934	2.09224	1.48074	1.64666	1.73886	1.81983	2.00373	1.59508	1.56298	1.61754	2.38454	2.01107	2.11537	2.00503	2.06847	1.8959	1.99863	2.18086	2.09048	1.95448	1.9889	1.91233	2.18398	1.95054	1.96529	2.16666	2.06578	1.80748	2.23665	1.89913	2.01947	2.02652	2.21307	2.02009	2.10517	1.88609	1.99873	2.11059	1.9556	2.19266	1.72446	1.50459	1.99999
ALKBH1	1.83386	1.99493	1.82842	1.85379	2.06187	1.42446	1.67682	2.23475	1.87752	1.88352	1.9528	1.82554	2.18988	1.75	1.64917	1.60157	2.30479	2.36391	2.25045	2.33454	1.96517	2.22434	2.3652	2.15405	2.23056	2.59661	2.33018	2.12046	2.20838	2.30915	2.2237	2.36301	2.30591	2.28623	2.35359	2.55236	2.00518	2.143	2.72939	2.24435	2.37809	2.39817	2.38588	2.40643	2.36566	2.42134	1.65883	1.95097	2.28006
ALKBH2	3.56597	3.9794	3.28825	3.54945	3.80956	3.12466	3.41569	3.14916	4.41324	3.94565	3.66315	4.16733	3.47387	3.38425	4.01681	3.54047	3.20996	3.19047	2.48904	2.89374	3.05851	3.04423	2.67921	2.8411	2.98878	4.11776	2.79571	2.74473	3.03415	2.80742	2.25009	2.91113	2.86371	2.56504	2.60511	2.85406	3.16843	3.03844	2.8821	2.66481	3.05247	2.7844	3.30551	2.78949	3.21936	3.38679	3.60311	2.88707	3.16745
ALKBH3	3.95144	4.06091	4.36978	4.23623	4.04975	4.20238	4.60128	3.12578	4.87571	4.18081	4.12202	4.0494	3.87793	4.46274	4.77582	4.38172	3.40116	3.52428	3.55205	3.68165	3.78408	3.68525	3.54971	3.11178	3.45243	2.63973	3.65753	3.69824	3.39017	3.60924	3.41229	3.4698	3.61542	3.59172	3.19692	3.61626	3.54683	3.61155	3.52644	3.48488	3.63896	3.30022	3.47426	3.55673	3.52989	3.28136	4.50586	3.9802	3.47723
ALKBH4	1.89129	3.05929	2.90056	3.21008	3.26568	2.95977	3.03423	2.89582	3.5997	3.19401	3.21718	3.16082	2.4494	3.2449	3.15446	2.98445	2.39591	2.98502	2.91257	2.73863	2.90092	2.86678	2.67606	2.61361	2.87656	2.71493	3.06389	3.07498	2.58716	2.98823	2.83842	2.64363	2.57794	2.89932	2.73816	2.73707	2.67021	2.83127	2.96713	2.99629	3.00789	2.9266	2.9281	3.04019	3.14971	2.91476	3.29056	2.85275	2.33627
ALKBH5	4.96252	5.11518	4.37634	4.54484	4.26215	3.65703	3.87282	5.40191	4.55961	3.88135	4.23164	4.71197	5.12852	3.82816	3.8566	3.89108	4.97128	5.39432	4.68173	4.92859	4.75139	4.625	4.80555	4.81216	4.85594	4.71672	4.81491	4.67141	4.68264	4.60608	4.72142	4.65486	4.68038	4.7041	4.74363	4.82277	4.89087	4.71851	4.75468	4.68894	4.74695	5.07073	4.7592	4.93324	5.43273	5.39367	4.2484	4.13435	5.39682
ALKBH6	4.06614	4.42439	3.86568	4.54125	4.1046	4.80998	4.29158	3.09666	4.90834	4.76526	3.98478	4.66514	3.98292	4.22387	4.8361	4.0914	3.27447	3.45664	2.51873	2.90146	2.98588	2.87747	2.53296	2.7012	2.71888	2.56952	2.81391	2.88279	2.82165	2.99885	2.98846	2.99877	2.80004	2.6501	2.90309	2.79917	2.71095	3.0105	3.20181	2.92418	3.15931	2.72169	2.87371	2.88309	3.50905	3.31169	4.13673	3.6564	3.14805
ALKBH7	6.87892	7.19448	7.84744	7.75967	8.16186	8.37402	8.5688	5.80266	8.24299	8.21488	8.11868	7.71155	6.81731	8.46447	8.47054	8.38423	5.89287	6.05614	6.765	7.01669	6.88341	6.69105	6.97475	6.52556	6.91619	6.6127	7.01376	7.11601	6.96011	6.93044	6.9129	6.56896	6.926	6.80027	6.64863	7.11648	6.93707	7.08313	6.56272	7.11062	6.69357	6.7913	6.88422	7.13988	7.00394	6.14452	8.28776	7.59069	6.1757
ALKBH8	0.939374	1.36618	1.01869	1.17119	0.915699	0.69423	0.985962	1.87685	0.743926	0.574213	1.21298	1.00708	0.981701	0.670811	0.829661	0.512066	1.75999	1.59114	1.61434	1.74175	1.67877	1.42001	1.39919	1.48211	1.58555	1.64272	1.46944	1.42587	1.58806	1.62725	1.27791	1.58996	1.53925	1.44256	1.70613	1.3158	1.41437	1.58244	1.34695	1.39351	1.57758	1.52794	1.53122	1.73305	0.894797	1.77831	0.628386	1.18437	1.5348
ALMS1	1.20263	0.818307	0.804821	0.867651	0.641643	0.509026	0.581579	1.64625	0.607918	0.542434	0.619505	0.756279	1.04951	0.648606	0.648541	0.649798	1.63322	1.38156	1.82411	1.46336	1.79851	1.57606	1.59459	1.66886	1.48964	1.79191	1.54812	1.4793	1.54263	1.41196	1.40866	1.87586	1.49529	1.64567	1.72974	1.37183	1.67618	1.39	1.39092	1.41131	1.63271	1.45289	1.49969	1.5106	0.805689	1.68945	0.734288	0.775623	1.37378
ALOX15B	0.233633	0.625894	1.71243	0.155025	1.46898	0.776467	1.27798	0.242868	0.41603	0.564402	1.96532	0.14491	0.45727	0.228386	1.54829	1.61088	0.244549	0.0170288	1.98862	1.59297	0.509742	1.47078	2.19816	1.52841	0.74766	0.428872	1.09342	0.62111	0.935939	0.630676	1.63971	1.55398	0.627864	2.40943	2.42731	0.910761	1.64893	1.05641	2.13579	0.976923	1.68901	0.0701062	0.811168	0.335921	0.165283	0.0946534	1.56615	0.607191	0.246831
ALOX5	1.039	1.72084	2.98173	1.92465	2.79777	1.69978	2.55387	1.68526	0.474595	1.30684	2.5576	1.34375	1.48505	2.33861	2.53848	2.63919	2.48865	2.73105	3.91668	3.88756	3.49493	3.51991	3.82887	3.76384	3.26649	3.07348	3.51467	3.07175	2.84262	2.22045	3.67464	3.83907	3.63864	3.37623	4.09507	3.25288	3.58526	3.67319	3.83401	3.12859	3.60238	3.79939	3.30333	3.79781	1.76268	1.90686	2.16125	2.60916	0.891447
ALOX5AP	2.42793	2.75015	3.63223	3.322	4.36084	2.88758	3.921	1.99172	1.98264	2.5979	3.79477	2.84542	2.01498	3.46068	4.01758	3.70714	1.93415	2.81781	4.16454	3.54982	3.36689	3.45587	3.4384	3.95063	3.42255	4.13786	3.77722	3.49769	3.33	2.60058	3.54599	3.05596	3.44905	3.99769	3.7435	3.29833	3.55699	3.34561	3.73525	3.67174	3.44274	4.25637	3.59889	3.52373	2.42402	2.55547	3.48255	3.77679	1.95981
ALPK1	1.29863	1.02848	1.73122	1.57232	1.44342	1.49421	1.47339	1.50878	1.12383	1.37114	1.3779	0.867645	1.22829	1.64696	1.80669	1.6451	2.00623	2.0143	2.23695	2.32801	2.13705	2.55791	2.27026	2.45171	2.04503	1.56326	2.3584	2.20954	2.20619	2.29379	1.69513	2.27964	2.0496	2.34733	2.44944	2.32123	1.8342	2.27514	2.24026	2.26168	2.43759	2.10382	2.05607	2.14095	1.55141	1.57689	1.40088	1.92962	1.3786
ALPK2	0.321974	0.32702	0.0687677	0.0691917	0.208582	0.213227	0.14774	0.0811993	0.0604685	0.128346	0.0816736	0.283754	0.258741	0.0526128	0.325363	0.060016	0.415034	0.349643	0.421437	0.192068	0.326043	0.0588269	0.15123	0.289866	0.179614	0.554353	0.0167687	0.130966	0.0582384	0.0213861	0.128967	0.121449	0.0292745	0.097858	0.114687	0.34929	0.0499345	0.0623852	0.0779391	0.0623741	0.225279	0.0818908	0.121484	0.0989128	0.108198	0.0967174	0.0325683	0.123939	0.116602
ALPK3	1.76403	1.58623	0.549899	1.13262	0.439749	0.600466	0.1088	2.82012	1.70547	1.08186	0.512095	1.81247	2.17202	0.0551556	0.132979	0.0901992	2.18774	1.85387	0.212745	0.321908	0.265123	0.250522	0.551514	0.839905	0.353043	2.28383	0.247118	0.257107	0.397463	0.296093	0.284435	0.586948	0.203995	0.424255	0.271852	0.24787	0.426474	0.426911	0.512243	0.166772	0.687743	1.08142	0.427193	0.246292	1.89905	2.40411	0.50885	0.12323	1.96628
ALS2	1.32722	0.956655	0.753781	0.76221	0.776748	0.520384	0.767524	1.57422	0.74171	0.512137	0.752588	0.842379	1.17421	0.638116	0.694795	0.463922	1.87736	1.55816	1.28111	1.53724	1.49912	1.29011	1.48988	1.57781	1.72112	1.96902	1.50585	1.26767	1.59333	1.19682	1.25915	1.65985	1.53168	1.34375	1.35349	1.18738	1.60832	1.48899	1.32735	1.14453	1.4176	1.83655	1.48552	1.34688	1.13112	1.84016	0.706209	0.900495	1.60877
ALS2CL	1.62276	1.99962	3.0391	3.1242	2.55273	3.28156	3.08971	2.21108	1.95446	2.65953	2.57349	1.58279	1.73335	2.8996	3.30527	2.85745	3.04974	2.81168	2.16834	3.10835	2.65391	2.25539	2.6719	2.65053	2.72006	2.76517	2.60192	2.59601	2.93507	3.05901	2.41644	2.87837	2.55389	2.8776	2.32528	3.08565	2.89533	2.8998	2.98648	2.69673	2.4982	1.97444	2.87556	2.89404	2.59824	1.61977	2.30694	2.2702	2.18909
ALYREF	5.97869	5.76512	6.1841	5.96784	6.50245	6.29508	6.62999	4.80296	5.92173	6.20452	6.60423	6.08049	5.4328	6.59185	6.604	6.40865	4.9776	5.27453	5.97054	5.85826	5.72666	6.06215	5.30307	5.90841	5.70236	6.72251	5.77513	5.67235	5.62554	5.6483	6.36889	6.47434	6.01019	5.29602	5.87715	5.89054	5.88243	5.88157	6.28511	6.06387	5.78193	4.99061	6.01101	5.47096	5.59358	4.95297	6.77142	6.44622	5.04754
AMACR	1.82113	2.66067	4.11816	4.50943	3.50427	4.4304	4.03493	2.6994	2.55111	3.74935	3.71189	2.04519	1.93801	4.45608	3.57647	4.71315	3.58186	3.49653	4.41937	4.02199	4.30207	3.4064	4.61546	3.52986	4.2486	3.24229	4.08032	4.9681	4.19624	4.56127	4.33327	4.37074	4.26852	5.21361	3.89947	4.63418	3.88752	4.4225	3.80284	4.71167	4.11461	3.6078	4.32409	4.65513	3.88836	2.70067	3.571	4.03132	1.90423
AMBRA1	1.9006	2.09633	2.23523	2.19609	2.23883	2.08465	1.99786	2.35484	1.72868	1.91478	2.16307	2.02723	2.1658	2.20661	1.85024	2.28259	2.6175	2.72059	3.26549	2.87578	2.83846	3.0096	3.03011	2.94855	2.9007	3.41272	2.88168	3.06799	2.83332	2.93593	2.93177	2.9186	2.80864	3.30349	3.10277	3.22789	2.9038	2.83516	2.90685	2.77139	3.21794	2.98462	2.91236	2.92822	3.00914	2.62826	2.01376	2.55491	2.4981
AMD1	4.93453	3.78803	3.90037	3.76144	3.86658	3.4473	3.69844	4.68058	3.08302	3.57071	3.64387	3.80472	3.59811	3.18466	3.3678	3.50037	4.92705	4.47506	5.11544	4.63245	4.83424	5.11775	4.23537	5.05042	4.69783	4.95493	4.89237	4.64274	4.60265	4.57367	5.03116	5.15142	4.98549	4.67914	5.10708	4.48881	4.98502	4.70402	4.67052	4.60464	4.65146	4.16228	5.22429	4.6316	4.09186	5.00066	3.81921	4.67162	4.26505
AMDHD2	3.63365	4.14662	3.98568	4.31635	4.15129	4.7749	4.35946	3.08766	4.8221	4.45618	4.04675	4.20232	3.47779	4.0716	4.70025	4.10876	3.52991	3.58404	3.31884	3.11282	3.32458	2.99536	3.39419	3.35155	3.23127	3.42144	3.2197	3.48603	3.24659	3.13711	3.39106	3.03322	3.27136	3.39664	3.17019	3.29224	3.17481	3.32738	3.4712	3.24211	3.08919	4.18145	3.34826	3.43182	3.22044	3.42128	3.77503	3.6721	3.38011
AMER1	0.367951	0.550789	0.348823	0.375155	0.314353	0.504965	0.260771	1.40395	0.686426	0.435881	0.326472	0.714516	0.758611	0.294362	0.38233	0.285255	1.21581	1.30497	1.0607	1.21579	1.07053	1.09849	1.02872	1.03117	0.988757	1.49125	0.936251	1.09042	0.900945	0.878843	1.05337	1.15896	1.00853	1.14567	1.20571	1.11033	1.0566	1.09813	1.1623	0.935961	1.00659	1.03507	1.09138	1.10262	1.39377	1.33904	0.277472	0.383931	1.25853
AMFR	3.77184	4.12714	3.85926	3.94523	3.76704	3.65026	3.77096	4.41739	3.10169	3.37638	3.89281	3.50694	3.99284	3.6641	3.5072	3.892	4.23561	4.51144	4.48544	4.34275	4.73511	4.35409	4.64038	4.54063	4.54258	5.1196	4.53064	4.5661	4.51073	4.71474	4.59003	4.45135	4.464	4.8061	4.45125	4.64985	4.65443	4.61287	4.53377	4.51055	4.59574	4.94474	4.51346	4.73693	4.34591	4.52024	3.60495	3.91185	4.39353
AMIGO1	1.26053	2.16439	1.24745	1.92879	0.914315	0.861602	0.331749	2.92159	1.9274	1.74726	1.20336	1.72235	2.22028	0.734725	0.558188	0.368605	2.57281	2.73266	1.33387	1.8332	0.968595	1.21529	1.10672	1.04627	1.57827	2.28212	1.28725	1.51136	1.70106	0.745509	1.21169	1.93689	0.667577	1.50152	1.38919	0.91998	2.19163	1.62798	1.64201	1.21886	1.05521	2.12241	1.06277	1.05278	2.8917	2.60528	1.11368	0.3949	2.38133
AMIGO2	4.43613	4.93726	2.17819	2.84405	2.46503	1.38109	1.03743	4.69237	2.90472	2.67744	2.61236	3.0174	3.82209	0.853475	0.909673	0.477172	5.22111	3.93989	1.94293	2.10987	2.2671	1.54266	2.29696	1.70373	2.33796	3.09457	2.13005	2.02707	1.82378	1.74472	1.68679	2.16633	1.92514	1.76477	1.66442	1.72842	2.3267	2.05024	1.60871	1.71054	2.10309	2.70379	1.75981	2.00597	4.14717	4.79095	2.00419	1.24299	4.41783
AMIGO3	0.60859	0.770574	0.966032	0.675374	0.85608	1.06722	1.07887	0.631533	0.394098	0.79773	1.13204	0.674271	0.595994	1.38512	1.29366	1.18078	0.739496	0.911888	1.29456	1.09985	0.785073	0.756727	0.897895	1.12485	1.01063	0.730924	0.91292	1.0004	1.11002	0.95108	1.29329	1.33988	0.907208	1.24857	1.04719	0.925547	1.26062	1.15989	0.993615	1.35525	1.07807	1.07819	1.24648	1.16494	0.741384	0.5427	0.919751	1.30762	0.891325
AMMECR1	0.449894	0.345827	1.05494	0.701003	0.691163	0.241268	0.651138	0.559713	0.123266	0.426709	0.764975	0.208386	0.493292	0.859636	0.755315	0.747278	0.886718	1.13426	2.1429	1.93959	1.98644	2.12055	1.80715	2.18595	1.8558	2.32564	2.0397	1.76743	2.00965	1.96708	2.16451	2.07029	2.05248	2.01579	2.14204	2.22979	2.05116	1.82897	1.96655	1.94066	2.20654	1.70734	1.93331	1.91894	0.934478	0.897015	0.937988	1.65097	0.619167
AMMECR1L	2.28472	1.79822	1.73958	1.8618	1.4389	1.61758	1.49393	2.32963	1.69296	1.73278	1.55764	1.79894	1.9347	1.39585	1.6072	1.55936	2.51117	2.31193	2.57488	2.68948	2.72458	2.5237	2.46411	2.47135	2.62968	2.88368	2.53743	2.58879	2.46344	2.57844	2.48065	2.57368	2.54121	2.51015	2.55544	2.58559	2.84642	2.63275	2.57975	2.42158	2.69823	2.38631	2.71691	2.70127	2.05269	2.36203	1.63148	1.91781	2.38698
AMN	0.982102	3.07708	6.0573	6.20254	5.96117	6.91597	6.52801	2.99829	1.04168	6.30352	6.0354	1.107	0.900961	7.16396	7.3946	6.72897	4.06602	3.97776	4.72435	5.81207	5.50487	4.96838	5.30837	4.91635	5.84835	4.14546	5.50279	5.35698	5.38924	5.55346	4.59625	4.72591	5.44487	5.1153	4.74605	5.5566	4.87019	5.14351	5.06813	5.03126	5.39359	6.60753	5.28262	5.53109	6.03325	0.682275	5.60484	4.5232	0.820074
AMN1	1.30886	1.32442	0.741511	0.844381	0.803991	0.249103	0.397591	1.54769	0.665371	0.494579	0.710697	0.688206	0.868758	0.406816	0.781217	0.469406	1.81611	1.65973	0.694211	0.974919	0.947626	0.764169	0.881932	0.811163	0.982436	0.924246	0.797654	0.661767	0.876116	0.875196	0.640005	0.741923	0.706909	0.916403	0.781092	0.789109	0.906416	0.832352	0.933604	0.755115	0.932197	0.83203	0.769052	0.892994	0.865248	1.77697	0.767572	0.827039	1.18442
AMOT	1.65881	1.37762	1.03175	1.08156	1.17836	0.823083	1.08617	1.63058	1.12523	1.12091	0.944026	0.95319	0.986703	1.06115	1.02043	1.02748	2.41722	1.90549	2.11697	2.19195	1.7919	2.27588	2.14315	2.25603	2.01632	1.68605	2.04335	1.71208	2.09661	1.86027	1.8107	1.84848	1.7363	1.6144	2.26036	1.76842	1.94995	1.8694	1.9363	1.89717	2.51577	2.29964	2.07115	1.93864	1.46016	1.92796	1.12209	1.24036	1.98183
AMOTL1	4.0317	4.10308	1.90512	2.92227	1.93842	2.03659	0.912171	4.71529	4.02439	3.19143	2.15063	3.81331	3.95597	0.627973	1.00255	0.605723	4.36385	4.24925	1.71689	1.87319	2.2525	1.58365	2.32045	1.8839	1.94284	1.87473	1.77751	1.46311	1.49037	1.15308	1.47841	2.01809	1.51832	1.77792	2.11107	1.47771	2.30725	1.70098	1.83364	1.467	2.22487	3.00337	1.91567	1.65453	4.11491	4.55814	2.22141	1.01532	4.34367
AMOTL2	3.30495	3.28262	1.70403	1.43815	1.5386	0.997964	1.21225	2.57809	1.76496	1.22401	1.43219	1.49643	2.47945	0.919909	1.36359	0.796406	3.98217	3.29682	2.2359	2.72467	3.43948	2.09462	3.07177	2.49958	2.68964	3.47655	3.0985	2.23907	2.19818	2.21456	2.10295	2.98621	2.01483	2.48669	2.73383	2.74748	3.04016	2.78015	2.82557	2.14025	2.81852	3.21661	2.58338	2.71488	3.49662	3.92993	1.59971	1.44347	3.75614
AMPD2	2.2868	2.87783	2.89727	2.86348	2.72564	2.75311	2.78457	2.71731	2.82204	2.48285	2.8101	2.58617	2.68868	2.59068	3.16234	2.54415	3.06671	3.1788	3.18765	3.18982	3.12642	2.9496	3.1547	3.35542	3.31082	3.82632	3.12743	3.0646	3.17157	3.03556	3.05496	3.40396	3.10255	2.94366	3.40963	3.2344	3.53721	3.26058	3.47182	3.1154	3.22182	3.48077	3.35109	3.10123	3.2485	2.75463	2.60322	2.78486	2.64437
AMPD3	0.334902	0.843415	0.864223	0.750364	0.991729	0.400821	1.0527	1.32851	0.328955	0.690816	1.07112	0.400961	0.584189	0.940228	1.04876	0.758852	0.869348	1.51608	2.39077	2.04791	2.26435	2.03539	2.30182	2.62891	2.27574	1.5337	2.21745	1.87008	2.23367	2.27267	2.18125	2.25391	1.95678	1.96211	1.91199	1.72799	2.38535	2.15512	2.28879	1.70533	2.05019	1.96586	2.16991	2.28721	0.840493	1.09143	0.660657	1.41113	0.504322
AMT	4.60083	4.33504	4.44641	4.50727	4.11965	4.04425	4.51444	3.72388	4.76095	4.54679	4.19549	4.04506	4.4857	4.25583	4.55747	4.21963	4.35804	3.65735	4.05399	4.41571	4.03772	3.81656	4.03643	3.6645	4.20169	1.11316	4.11856	4.0546	4.00307	4.02384	3.51693	4.16828	3.88028	3.86398	3.79172	4.25189	4.56974	4.19218	4.23324	4.15365	3.9238	3.92007	3.99417	4.19113	3.67202	3.92042	4.11478	3.60884	3.62623
AMY2B	3.5542	3.51459	3.0176	3.39015	2.61907	3.03511	3.07962	3.1445	3.07857	2.99644	2.78897	3.24117	3.79099	2.02941	3.43402	2.59363	4.2001	2.37525	1.30552	2.4807	1.70772	1.64129	1.56582	1.54757	1.60943	0.880028	1.47182	1.79039	1.87505	1.96659	1.4478	1.77769	1.76227	2.0759	2.85605	2.14307	1.92492	2.09429	1.82107	1.83448	1.91595	2.36602	1.78034	2.20896	2.05407	3.4959	2.43498	2.30039	2.88711
AMZ2	4.87549	5.50527	4.41027	4.66404	4.63284	3.80954	4.15434	4.88681	5.13144	4.37773	4.36299	4.83298	4.87412	3.97312	4.14334	4.032	4.85212	4.85481	3.87838	4.18709	4.27111	3.85746	4.11959	4.06523	4.04743	4.43747	4.08041	3.98008	4.04326	3.71336	3.84623	3.74486	4.08736	3.93802	3.6632	4.06712	4.12581	4.06475	4.33497	4.12029	4.27826	4.25257	3.92537	4.13832	4.3353	5.01125	4.46945	4.04512	4.95743
ANAPC1	1.45635	1.2172	1.41933	1.13932	1.3231	1.42281	1.6415	2.0327	1.20821	1.38322	1.55957	1.15874	1.50248	1.4128	1.57531	1.53606	2.05724	1.91727	2.77685	2.58749	2.37348	2.66535	2.58019	2.47324	2.4393	2.95371	2.64092	2.46802	2.6814	2.46031	2.65285	3.00029	2.44857	2.32103	2.82515	2.35663	2.79649	2.41433	2.59938	2.47015	2.72192	2.01576	2.55121	2.2406	1.87431	1.85881	1.63767	1.79792	1.85618
ANAPC10	1.7622	1.54454	1.48763	1.26545	1.34466	0.419341	1.04606	1.81442	0.567637	0.531547	1.21548	1.17621	1.45966	1.23179	0.961214	1.38326	2.16069	1.77551	1.31196	1.61671	1.59622	1.58363	1.47402	1.44697	1.62852	1.7438	1.65127	1.59349	1.46097	1.59988	1.43668	1.48	1.55385	1.47843	1.78712	1.45381	1.55541	1.68133	1.58176	1.67138	1.4447	1.39476	1.58656	1.62349	1.21936	2.12479	1.25517	1.80418	1.85993
ANAPC11	6.46244	6.69464	6.55159	6.7173	6.88412	6.95382	7.06051	5.21469	7.13539	7.09111	6.91187	7.19983	6.07598	6.95173	6.90169	6.89074	5.38132	5.52405	5.13815	5.28022	5.32735	5.16121	5.18712	5.09925	5.29309	5.75098	5.40724	5.22492	5.24448	5.20071	5.33218	5.25736	5.4085	5.08054	5.19089	5.32402	5.1273	5.43454	5.65627	5.49197	5.16204	4.96419	5.3374	5.31742	5.41041	5.44393	7.12908	6.34523	5.50693
ANAPC13	4.85325	5.22328	4.35274	4.80443	5.14556	4.1106	4.66756	4.88191	5.0161	4.42263	4.99656	4.96949	5.06048	4.75003	4.23902	4.75769	5.10816	5.01024	4.38401	4.54489	4.66353	4.68203	4.59709	4.64505	4.40234	4.7522	4.67408	4.29028	4.67798	4.42327	4.40697	4.44612	4.76569	3.97436	4.40444	4.26008	4.72876	4.47665	4.46381	4.46267	4.35741	4.76514	4.55822	4.4932	4.35029	5.22661	5.12672	4.96235	4.86834
ANAPC15	4.11441	4.72654	4.00647	4.31353	4.34764	4.6559	4.50342	3.04534	4.93372	4.71406	4.34493	4.93601	4.03223	4.43693	4.60623	4.06998	3.34276	3.44057	3.00507	3.21982	3.2128	3.16027	2.80337	2.98054	3.08096	2.49225	3.32346	3.14621	3.46867	3.23096	3.30196	3.33645	3.45497	2.82113	2.91887	3.12025	3.12633	3.28754	3.33587	3.1952	3.15201	2.57494	3.26195	3.13207	3.4799	3.41367	4.3797	3.44363	3.47872
ANAPC16	6.02254	6.09918	5.71041	5.66703	5.80714	5.12358	5.49044	5.75915	5.60927	5.18451	5.65236	5.77061	5.79447	5.39516	5.54956	5.4578	5.94325	5.73601	5.08741	5.38608	5.21162	5.06463	5.31707	4.9571	5.23651	5.09105	5.13289	5.11766	5.18416	5.1489	4.92481	5.07267	5.14615	5.23587	4.9774	5.19768	5.30883	5.23543	5.32003	5.2167	5.26973	5.27281	5.21454	5.3683	5.15267	6.07953	5.84756	5.39979	5.82298
ANAPC2	4.10197	4.34509	4.33156	4.58525	4.18186	4.48864	4.33985	3.84712	4.59145	4.40289	4.32329	4.14617	4.06636	4.1896	4.55508	4.23714	4.1565	4.07725	3.86215	4.01611	3.97078	3.82727	3.97368	3.96738	3.99809	3.55001	4.03392	3.9304	3.86832	3.96633	3.88919	3.99192	3.74198	4.05011	3.80159	3.88107	4.12809	4.11036	4.10654	4.02094	3.8117	4.04144	4.18794	4.12283	4.26218	3.86634	4.01409	3.70869	3.86376
ANAPC4	3.63737	3.67048	3.74357	3.89562	3.39615	3.65859	3.45503	3.79633	3.84973	3.75501	3.31374	3.67585	3.56988	3.28771	4.02546	3.38923	4.16682	3.73581	3.29022	3.55528	3.32301	3.3181	3.36125	3.10685	3.36457	3.11567	3.24445	3.17733	3.2784	3.42884	3.10977	3.52663	3.41958	3.24414	3.34875	3.25825	3.30611	3.39931	3.58579	3.29365	3.34579	3.18134	3.26376	3.49314	3.08237	3.96861	3.16751	3.235	3.42852
ANAPC5	4.97816	5.12779	5.41703	5.06155	5.27508	5.02199	5.3814	4.86813	4.94081	5.04459	5.20012	4.71237	4.97406	5.49194	5.38627	5.20025	5.31336	5.16965	5.60624	5.57739	5.61225	5.51115	5.46424	5.36519	5.47793	5.39559	5.37021	5.57835	5.43736	5.51261	5.49486	5.75635	5.6082	5.34442	5.56248	5.47308	5.60891	5.5941	5.71518	5.54817	5.5842	5.31607	5.47965	5.42372	5.02857	5.20118	5.48006	5.26403	4.89206
ANAPC7	3.00687	3.39888	2.96757	3.22065	2.96359	2.80126	2.81021	3.57163	3.69343	3.0922	3.00796	3.05688	3.32449	2.74867	2.99184	2.69709	3.6185	3.3745	2.98845	2.95316	2.99784	3.12506	2.88821	3.05239	3.12629	3.39988	2.93116	2.8866	2.96532	2.68366	2.9353	3.27489	3.08968	2.71458	2.98865	2.76134	3.11602	3.19443	3.26575	3.09513	3.01971	2.66497	3.04873	2.91141	3.28387	3.78997	2.78452	2.97713	3.12628
ANG	3.21381	3.16956	5.07206	3.96915	5.28514	3.92018	5.57222	2.90162	3.85716	4.14322	5.29224	3.68234	2.85603	5.69714	5.37925	5.03124	2.9426	2.79275	3.2949	4.04958	3.69748	3.97865	3.91769	4.07391	4.03815	3.20188	3.78284	3.46497	4.0684	4.21934	3.45883	3.37029	3.85931	3.3864	3.85659	3.18691	3.94474	3.98214	3.50022	3.92767	3.8913	3.69166	4.12968	4.15676	3.14493	2.73661	5.42512	4.86125	3.06195
ANGEL1	1.72178	1.79809	1.87668	1.60703	1.84065	1.47172	1.63809	2.4948	1.83671	1.81926	1.61463	1.64609	2.17379	1.70481	1.6168	1.56384	2.41084	2.68095	2.70552	2.79419	2.73818	2.90484	2.63032	2.92261	2.65281	2.76871	2.55581	2.82533	2.59328	2.4969	2.47228	2.84279	2.56452	2.59458	2.79326	2.63208	2.97966	2.77339	3.09738	2.66628	3.0194	2.51548	2.57551	2.71523	2.41159	2.64182	1.32593	1.8186	2.59471
ANGEL2	1.84552	1.87173	1.88183	1.86597	1.81376	1.6384	1.54586	2.34076	1.65762	1.48697	1.59679	1.75634	1.7789	1.51226	1.65931	1.57884	2.74567	2.45323	2.47434	2.59307	2.55168	2.49034	2.50427	2.61492	2.45215	2.62157	2.41336	2.48223	2.35259	2.32628	2.45675	2.54418	2.45961	2.62056	2.49567	2.42027	2.60107	2.36978	2.66944	2.3538	2.41601	2.49163	2.48886	2.55568	2.11619	2.59644	1.40869	1.85385	2.56577
ANGPT1	1.93138	2.21699	0.765069	1.16381	0.902293	0.467131	0.382469	2.67951	0.761715	0.363544	0.634485	0.932631	1.5549	0.153671	0.0917862	0.243731	3.15431	2.59112	1.3719	1.75279	1.74121	1.23022	1.89977	1.45996	1.60636	0.648113	1.79948	1.30032	1.71322	0.898649	1.14214	1.67379	1.14229	1.16599	1.46494	0.985424	1.60955	1.64781	1.56755	1.37465	1.5354	1.72996	1.38273	1.48815	1.62279	3.46185	0.638815	0.919977	3.0192
ANGPT2	0.418991	0.15291	0.420801	0.265647	0.473317	0.164797	0.152095	0.968588	0.331185	0.217266	0.543849	0.161393	0.244607	0.381592	0.269861	0.18423	0.770159	0.926641	0.287403	0.920644	0.735027	0.690548	0.826527	0.983643	0.6686	1.19396	0.520419	0.608471	0.650386	0.512669	0.368892	0.57036	0.385792	0.640799	0.745964	0.483058	1.15425	0.397713	0.802428	0.458415	0.732663	0.736018	0.513636	0.708535	0.302763	0.692209	0.408715	0.370841	1.23873
ANGPTL2	3.49462	3.75631	2.31075	3.16733	2.37431	1.82073	1.41039	4.54145	4.19073	3.22292	2.56189	4.08003	4.43487	0.60814	1.29359	1.46465	3.6851	3.9122	1.97336	1.78193	2.59501	1.66513	2.13013	1.98069	2.01601	2.9373	1.93682	1.86361	2.14107	1.78711	2.09112	2.19933	1.82471	1.89019	2.17314	1.65443	2.49153	2.25368	2.05771	1.22978	2.14146	3.47069	1.86937	1.8278	4.70066	4.46882	2.15105	2.1545	4.00221
ANGPTL4	6.14404	4.25455	1.79752	4.81085	1.94578	3.28493	0.839036	4.12561	3.9228	3.39309	2.26728	5.25362	3.23685	2.76069	1.15273	1.8183	3.25825	2.77995	0.762335	1.00588	1.19291	1.30338	0.523289	1.15694	1.23892	1.66826	1.0581	2.0007	0.990764	1.52344	1.17623	0.926471	1.30218	1.9942	1.74196	1.52997	1.87949	1.028	0.747374	0.879999	2.06986	4.28353	2.0148	1.65978	2.14587	3.46246	2.95067	1.96702	3.93375
ANGPTL6	0.119203	0.469943	0.773542	0.484363	1.15537	0.607555	0.888207	0.327148	0.366696	0.825874	0.955228	0.414127	0.324092	1.10673	1.50402	0.79312	0.315258	0.374849	0.694371	0.799509	0.749527	0.661897	0.539496	0.801526	0.589621	0.225396	0.933144	0.421212	0.621774	0.64607	0.823243	0.456406	0.73324	1.03432	0.990348	0.907334	0.741877	0.859086	1.10366	0.599342	0.759966	0.871475	0.444113	0.665772	0.364128	0.35886	0.824496	0.704526	0.473603
ANK1	0.229155	0.119349	0.0594429	0.130175	0.235898	0.0908024	0.101068	0.392272	0.0782091	0.074306	0.145197	0.24119	0.234476	0.0557311	0.201692	0.0860004	0.222355	0.441313	0.113242	0.125957	0.350829	0.108673	0.263516	0.168066	0.0763123	0.291095	0.16063	0.0962675	0.126621	0.0463691	0.140464	0.207749	0.241955	0.0961965	0.165736	0.126399	0.193026	0.106591	0.175414	0.132029	0.160417	0.151554	0.17538	0.0834872	0.455901	0.494389	0.0888925	0.220601	0.120396
ANK2	2.90963	2.65374	1.42657	2.30002	1.42642	1.52543	0.940257	3.4535	2.67401	1.97853	1.43445	2.83067	2.66599	0.524435	1.27962	0.544729	3.33609	3.36022	1.12729	1.34682	1.52841	1.33567	1.4082	1.44761	1.35853	0.192755	1.12502	0.978852	1.14814	0.703164	1.10688	1.17415	1.00821	1.20133	1.52236	1.04286	1.63166	1.16808	1.1397	0.872382	1.49239	2.33951	1.33113	1.30455	2.63032	3.55351	1.57521	0.831813	2.33244
ANK3	1.02585	0.934724	1.28175	1.24225	0.719876	1.20922	0.82096	1.9959	0.45625	0.8852	0.869264	0.829794	1.01545	0.861397	0.68908	0.802718	2.08828	2.0458	1.93043	2.03017	2.17586	1.64523	2.32885	1.24422	2.2293	1.3411	1.91334	2.30294	2.25579	1.90231	1.70118	2.09219	1.63649	2.64003	2.12723	2.78469	2.20822	1.73328	1.78207	1.92083	1.69178	2.33589	1.94305	2.10629	1.64683	1.96132	0.895538	0.644943	1.68646
ANKAR	0.747175	0.601681	0.394908	0.374878	0.461816	0.170471	0.472185	0.909874	0.342207	0.499412	0.462781	0.383484	0.766877	0.278487	0.46388	0.262116	1.32724	0.787791	0.625634	0.631418	0.574823	0.577893	0.733372	0.575301	0.679982	0.357692	0.760561	0.658643	0.629029	0.79014	0.51196	0.568675	0.828303	0.752457	0.497381	0.669131	0.775211	0.679945	0.655117	0.525208	0.707715	0.592391	0.622569	0.70024	0.364031	1.02656	0.428585	0.393083	0.975901
ANKDD1A	2.28817	1.69626	0.996543	1.20532	1.27244	0.896796	0.441563	2.01961	1.34474	0.928398	0.862482	1.72448	1.41955	0.318959	1.21179	0.889098	2.4321	1.87655	0.696824	0.9341	1.12277	0.643926	1.11517	0.884269	0.900857	1.14198	0.667935	0.618299	0.749896	0.393294	0.726046	1.16702	0.677865	0.580196	1.07808	0.972062	1.35493	0.908236	0.736065	0.675578	1.0595	0.880028	0.590404	1.22814	1.02783	2.25573	0.736554	0.678182	1.86578
ANKEF1	0.0597825	0.315335	0.982775	0.511429	0.766272	0.413399	0.586435	0.577518	0.131699	0.149034	0.534133	0.0510601	0.168282	0.917565	0.531662	0.588277	0.462464	0.855717	2.02808	1.82726	1.88744	2.10046	1.89969	1.94412	1.90613	2.84207	1.99354	1.95047	1.94439	2.08338	1.96642	2.2463	2.12241	1.98704	2.09864	1.96459	1.96012	1.71247	1.9009	1.89118	1.97154	1.92326	2.04	2.01146	0.795578	0.62963	0.588126	1.39155	0.638479
ANKFY1	3.55247	3.45981	2.77334	2.77308	2.63198	2.38211	2.41792	3.68079	2.80426	2.46597	2.43197	3.22938	3.35839	2.21844	2.40474	2.41377	3.71136	3.59393	3.81591	3.56088	3.65253	3.8234	3.59202	3.71003	3.61355	3.74216	3.66108	3.48061	3.72538	3.51318	3.66579	3.68243	3.54595	3.6923	3.55694	3.18678	3.74823	3.71516	3.62485	3.55703	3.56717	3.45955	3.57524	3.43058	3.54615	4.07955	2.60077	2.94138	3.1346
ANKH	1.35626	1.82044	2.49342	2.42057	2.2579	2.47928	2.33894	2.26546	1.27217	2.01612	2.46098	1.32726	1.96308	2.54716	2.0125	2.67827	2.56862	2.78691	4.23868	3.63263	3.68779	3.3615	3.70992	3.21219	3.99372	3.20858	3.7721	4.10752	3.96075	3.74314	3.9179	3.74383	3.92685	3.8185	3.6079	4.24543	4.07827	3.64083	3.86967	3.96224	4.00484	3.95803	4.06193	3.83957	2.77771	2.55204	2.20978	2.83856	2.50743
ANKHD1	1.17235	1.02654	0.83064	1.01811	0.963176	0.993022	1.02241	0.591568	0.794353	1.05809	0.841898	1.03972	0.486413	0.827905	1.36337	0.823383	1.02059	0.619696	0.499076	0.665372	0.426818	0.440397	0.561265	0.552367	0.514667	0.261727	0.543031	0.604996	0.58269	0.438884	0.480373	0.56378	0.541521	0.436289	0.659949	0.480869	0.581955	0.535943	0.537062	0.563785	0.529421	0.427236	0.610494	0.527587	0.6866	0.729588	0.705593	0.789577	0.655593
ANKIB1	2.18457	2.09196	2.13837	1.8946	1.6923	1.14538	1.4422	3.29775	1.38729	1.22703	1.58304	1.49598	2.05132	1.33067	1.38933	1.45863	3.4731	3.17992	3.40646	3.34999	3.32856	3.30137	3.19485	3.45074	3.37355	3.69604	3.50047	3.25537	3.37696	3.32318	3.28846	3.34357	3.18412	3.31461	3.24899	3.31277	3.45668	3.24238	3.28518	3.13944	3.53374	3.48102	3.34578	3.41052	2.56186	3.61393	1.62921	2.39477	2.93553
ANKLE2	3.51969	3.40118	3.08676	3.39015	3.08845	3.17301	3.06718	3.20898	3.13467	3.25563	3.14228	3.23947	3.43456	2.9861	3.67491	3.17522	3.74488	3.55098	3.57145	3.79188	3.77489	3.79574	3.56487	3.90234	3.71309	4.14954	3.86493	3.67072	3.42669	3.42908	3.50106	3.83594	3.61821	3.54796	3.78222	3.73097	3.63092	3.64299	3.79866	3.59877	3.64329	3.46303	3.8207	3.88618	3.43758	3.61418	3.13465	3.0628	3.58531
ANKMY1	0.733474	0.987587	1.50972	1.19306	1.05675	1.48777	1.41113	0.857681	1.14192	1.3514	1.13413	0.924952	0.673827	1.45544	1.90172	1.43629	1.05879	1.27502	1.16471	1.60516	1.48449	1.30842	1.43299	1.51704	1.59538	1.17503	1.43273	1.55107	1.37348	1.28802	1.17588	1.52184	1.41171	1.64999	1.36594	1.39724	1.63097	1.6386	1.71259	1.33438	1.5316	1.31758	1.40195	1.51183	1.05059	1.02473	1.32774	1.07638	0.943335
ANKMY2	2.91204	3.12478	3.82808	3.21318	3.20061	2.52366	2.84683	3.8897	2.41461	2.40057	2.93591	2.33754	2.99966	3.17669	2.57329	3.12227	3.86159	3.85694	3.70132	3.94549	3.95135	3.90594	3.87004	3.69194	3.79743	5.19369	4.01499	3.98772	3.76331	3.98094	3.57322	3.74215	3.54118	3.8246	3.84247	3.70797	3.59197	3.95919	3.83311	4.05304	3.86497	3.87837	3.57308	3.90356	3.22716	3.6521	3.20616	3.50016	3.30791
ANKRA2	2.82526	2.69216	3.17666	2.34334	2.93688	1.09025	2.1223	3.91157	1.18748	1.43271	2.00177	1.34588	3.04283	2.3241	1.74038	2.23979	4.033	3.45304	3.21238	3.88949	3.5886	3.502	3.51914	3.57427	3.778	3.51074	3.78598	3.42077	3.60419	3.93265	3.16964	3.51414	3.41066	3.83477	3.40702	3.60502	3.70139	3.70912	3.62431	3.60902	3.80384	3.81165	3.42774	3.76441	2.93125	3.88195	2.54904	3.18474	3.2471
ANKRD10	3.67844	3.42648	3.19201	3.3528	2.77594	3.35157	2.95104	3.9632	3.39474	3.29252	2.91284	3.09574	3.54517	2.71944	3.47502	2.75354	4.54787	3.85384	3.40503	3.83714	3.53703	3.54684	3.73195	3.89703	3.53774	3.3664	3.51408	3.61751	3.56594	3.69553	3.34269	3.78585	3.51127	3.81564	3.52523	3.92207	3.78709	3.69673	3.7556	3.38794	3.91852	3.69427	3.56477	3.7329	3.46465	4.17897	2.7299	2.97159	3.70259
ANKRD11	1.77065	1.74631	2.01525	1.60111	1.4801	0.986434	0.908368	2.91801	0.803755	0.801159	1.3558	1.0073	2.29095	1.28556	1.09131	1.454	3.09228	3.09278	3.29835	3.11243	3.14177	3.04277	3.16235	3.19396	3.31413	3.59974	3.12163	3.17408	3.10208	3.21445	2.99665	3.40245	3.141	3.43995	3.34973	3.23616	3.26559	3.18447	3.03222	3.01069	3.25784	3.13735	3.20174	3.18199	2.77746	3.08069	1.43449	2.03255	2.82845
ANKRD12	1.43461	1.02228	1.24653	0.936206	0.872651	0.583512	0.657329	2.92917	0.23694	0.400901	0.769861	0.616953	1.06853	0.615971	0.622956	0.780321	3.06281	2.51111	2.73032	2.68914	2.93653	2.84516	2.75483	2.96032	2.89723	2.09881	2.63484	2.70592	2.60542	2.85726	2.69929	2.74094	2.61701	3.1263	2.80503	2.60854	2.69848	2.60443	2.26603	2.39573	2.70015	2.80891	2.47307	2.91357	1.4861	3.08032	0.54745	1.57988	2.45838
ANKRD13A	3.25522	3.38405	3.82972	3.85676	3.66531	3.83713	3.74667	4.05074	3.72007	3.83098	3.42094	3.41701	3.65933	3.66887	4.14423	3.75466	4.17264	4.32984	4.73042	4.51037	4.73538	4.4644	4.70807	4.55401	4.50528	3.67216	4.64893	4.44271	4.53747	4.52198	4.65718	4.54112	4.33769	4.77697	4.46865	4.65338	4.36207	4.72841	4.49721	4.42457	4.6316	4.22364	4.42608	4.44893	4.08752	4.02677	3.46015	3.87416	3.64229
ANKRD13B	1.9538	2.45233	1.10336	1.8693	1.18856	1.50692	1.11827	1.96402	3.02572	1.7361	1.45283	2.05422	2.12647	0.478141	1.27394	1.0457	1.80643	1.98416	0.893403	0.998384	0.848081	0.803881	0.904104	0.824981	0.91011	2.3452	0.711906	0.608367	0.873924	0.984902	0.671103	0.840747	0.710984	0.797365	1.13005	1.22629	1.18566	0.841479	1.40196	0.535603	1.09513	1.01483	0.583977	0.622978	2.2023	2.08977	1.49466	1.04596	1.90112
ANKRD13C	2.15181	1.95051	2.00168	1.80427	1.62907	1.60737	1.89555	2.57736	1.25245	1.60298	1.60223	1.5963	1.56949	1.52292	1.82928	1.71738	2.81493	2.45713	2.78991	2.82292	2.91541	2.76682	2.68736	2.87658	2.84935	3.04783	2.83149	2.72584	2.84556	2.81508	2.59112	2.80283	2.70706	2.87726	2.94414	2.6692	2.74399	2.63079	2.80429	2.60973	2.62224	2.50142	2.71136	2.67658	1.99717	2.93316	1.69267	2.50868	2.34732
ANKRD13D	3.78606	4.46258	4.07456	4.40758	4.08852	4.17746	3.96222	3.76556	4.71658	4.40653	4.2017	4.67934	4.12861	3.58332	4.52388	3.69141	4.11001	3.99456	3.20443	3.11173	3.35101	3.06314	3.10404	3.58009	3.32765	3.58086	3.43817	3.33367	3.00768	2.92159	3.24869	3.38927	3.21698	3.15219	3.21496	3.26204	3.65399	3.36925	3.62976	3.18868	3.3736	3.38924	3.30615	3.55145	3.99679	3.99142	3.55551	3.51367	4.01917
ANKRD16	1.62059	1.79801	2.14786	1.80212	1.85084	1.76711	1.80621	1.84439	1.35133	1.817	2.02476	1.52725	1.66923	1.9631	2.32209	1.97164	2.1782	2.32471	2.21923	2.2943	2.33942	2.28657	2.31633	2.26409	2.19693	2.22081	2.03081	2.32853	2.2727	2.50289	2.00425	2.3002	2.00882	2.36262	2.40836	2.42538	2.58979	2.45085	2.6582	1.70269	2.25057	1.43612	2.17461	2.1893	2.14383	2.26468	1.90509	1.55269	2.0374
ANKRD17	1.39273	1.33005	1.51202	1.1445	1.16808	0.73694	1.03607	2.5853	0.496093	0.644798	1.03838	0.92394	1.40612	0.870978	1.01457	0.91856	2.6782	2.51577	3.28553	3.05591	3.10364	3.08493	3.1909	3.12231	3.29027	3.42029	3.10437	2.9929	3.24975	3.20341	2.98953	3.32796	2.9652	3.25952	3.31242	2.93599	3.19476	2.9564	3.06291	2.85666	3.203	2.96786	3.05117	3.06115	2.31401	2.76404	0.954371	1.83176	2.34602
ANKRD22	0.166456	0.339502	2.81853	1.22265	2.13949	1.61479	2.35765	0.0340971	0.134241	2.4439	2.5129	0.0210557	0.0200926	2.8119	1.91099	2.5873	0.371547	0.999634	2.5577	3.04997	2.7956	3.91211	2.56485	3.60324	2.92718	4.05493	3.04426	2.69233	2.83236	2.71917	2.79515	3.0172	3.12323	2.38347	3.28752	2.55646	2.59428	2.66351	2.69091	2.64733	3.57061	0.810199	2.85949	2.89476	1.34949	0.359573	2.35889	3.79476	0.134039
ANKRD23	1.31787	1.5522	0.900318	1.19179	1.22132	0.656232	0.685956	1.57903	1.26972	0.777431	0.820754	1.09856	1.87568	0.756076	0.926659	0.595736	1.58542	1.40741	0.738189	1.02573	1.02218	0.77214	1.11804	0.993415	0.846274	0.798368	0.906768	0.796803	0.734596	1.0453	0.862838	1.107	0.679672	1.10605	0.902413	1.13734	1.27444	1.17651	1.15862	0.936028	1.14797	0.958959	1.06161	1.3141	1.17686	2.18804	0.619777	0.676173	1.56677
ANKRD24	0.51423	1.08054	0.804828	0.808718	1.03559	1.19543	0.770159	0.690739	1.40285	0.687119	1.00787	0.980352	0.707956	0.97365	1.06627	0.575336	0.809103	0.730714	0.26167	0.491424	0.418869	0.274306	0.479096	0.301458	0.53081	0.0134551	0.389995	0.410421	0.536494	0.483543	0.275478	0.25185	0.314431	0.548517	0.392594	0.562662	0.749708	0.358409	0.453467	0.441348	0.329605	0.599812	0.400777	0.358491	0.499759	0.877295	0.387602	0.642366	0.247932
ANKRD27	3.27563	3.2028	2.49441	2.5071	2.54527	1.98334	1.88018	3.93678	1.98702	2.05923	2.23183	2.21131	3.32274	2.32147	1.77139	2.07245	3.95653	3.83576	3.63593	3.60019	3.74687	3.40261	3.91903	3.49597	3.58334	3.7659	3.8114	3.43671	3.59771	3.97271	3.53476	3.45467	3.53199	3.48808	3.54391	3.6957	3.51592	3.70257	3.57153	3.69935	3.7034	3.49687	3.73556	3.71567	3.88422	4.09592	2.37014	2.40341	3.81244
ANKRD28	2.09343	2.03159	1.89614	1.73113	1.58049	1.21139	1.79059	2.44434	1.09676	1.04931	1.44084	1.21422	1.0458	1.44541	1.5819	1.53922	2.93259	2.3395	2.90096	2.82612	3.01427	2.9507	2.97881	2.8107	2.82145	2.97228	2.81945	2.94416	2.89775	2.99245	2.69064	3.04129	2.94762	3.06145	3.13172	2.8786	2.82704	2.80601	2.77948	2.75205	3.13517	2.49788	2.81458	2.67702	1.48464	2.71009	1.72029	2.20243	1.80841
ANKRD29	0.83867	0.792901	0.474837	0.730082	0.631032	0.547441	0.267548	1.86445	0.891826	0.407627	0.286558	0.818391	0.550571	0.178603	0.559716	0.493538	2.00435	1.63715	0.72939	0.8839	0.771405	0.49461	0.893654	0.694952	0.710669	1.65263	0.60116	0.48111	0.469393	0.489069	0.432261	0.826899	0.369672	0.644178	0.753577	1.10486	0.822932	0.666462	0.896832	0.459364	0.867991	1.39387	0.793899	0.729939	0.765101	1.89733	0.843609	0.566878	2.03442
ANKRD33B	0.77539	0.394281	0.289369	0.320418	0.298675	0.117414	0.197482	0.86678	0.135849	0.162512	0.336074	0.41921	0.716621	0.0887714	0.360127	0.180932	1.05922	0.960239	1.28987	1.43793	1.31175	1.00683	1.2876	1.07321	1.13254	0.30431	0.976629	0.675589	1.00522	0.713859	0.9983	1.18914	1.05528	0.922343	1.66279	0.830601	1.69938	1.08496	1.03475	0.654849	0.901045	0.911417	1.03593	0.877115	0.762267	1.1607	0.533728	0.35971	1.16735
ANKRD34A	0.352765	0.370033	0.274657	0.373446	0.462876	0.203603	0.206545	1.19916	0.204692	0.264197	0.130084	0.323769	0.601712	0.0601083	0.267039	0.232859	0.668199	1.01152	0.17486	0.343847	0.349203	0.209164	0.419257	0.419664	0.439565	0.192963	0.428144	0.151523	0.226346	0.41252	0.445202	0.454218	0.373904	0.288435	0.571626	0.363445	0.376869	0.4307	0.567862	0.168928	0.486173	0.549079	0.538881	0.29585	0.86628	0.763828	0.119426	0.146761	0.588159
ANKRD35	3.02485	3.24586	1.77148	2.75034	2.39166	2.03297	1.46146	2.91934	3.23136	2.63885	1.90139	3.32802	2.72544	0.950078	1.40182	1.37309	2.67525	2.65397	0.766997	1.06676	1.43882	1.01577	1.10764	1.0228	0.990858	0.606438	0.90415	0.822439	0.828015	0.651104	0.962676	0.864006	0.931842	0.873255	1.29114	0.577474	1.35585	0.706213	1.04419	0.819501	0.798267	1.15925	0.944057	1.1519	2.47474	2.87565	2.11084	1.42945	2.71647
ANKRD36	0.16586	0.128278	0.138058	0.0688752	0.164378	0.0324727	0.0877957	1.18337	0.0440228	0.0401521	0.0835585	0.0473987	0.454968	0.0873733	0.281066	0.0985815	1.30519	0.741717	0.450071	0.485429	0.547449	0.516826	0.557455	0.579942	0.632486	0.454481	0.49528	0.388729	0.433991	0.718179	0.463095	0.741539	0.364317	0.539674	0.712866	0.575293	0.653803	0.664831	0.310269	0.298978	0.533507	0.478713	0.428967	0.568955	0.207933	1.10629	0.117479	0.197383	0.466815
ANKRD36B	0.978188	0.218468	0.204827	0.580553	0.140083	0.0686365	0.0841783	0.56834	0.0562967	0.053467	0.0551945	0.464886	0.268551	0.225037	0.164247	0.223829	0.735963	0.373827	0.0748583	0.755019	0.469007	0.406697	0.649702	0.250518	0.40627	0.590458	0.221626	0.21656	0.559649	0.740995	0.510966	0.589176	0.363438	0.738512	0.508995	0.595374	0.51619	0.417384	0.497965	0.309877	0.856088	0.252691	0.265606	0.384868	0.169209	0.602069	0.0906569	0.205257	0.631128
ANKRD36C	0.460551	0.184358	0.117627	0.218517	0.100868	0.113125	0.0322292	0.647922	0.00508759	0.0735296	0.105059	0.034544	0.400903	0.058263	0.208772	0.0399041	0.717321	0.453717	0.373883	0.360295	0.28598	0.399921	0.27344	0.433679	0.381537	0.530305	0.243629	0.382739	0.549643	0.573451	0.306836	0.47328	0.303905	0.576261	0.595293	0.260903	0.494193	0.32383	0.229929	0.187215	0.538649	0.407392	0.267091	0.267853	0.0377529	0.626961	0.173533	0.157986	0.302268
ANKRD37	4.31243	3.57528	3.70069	3.82825	4.59876	2.86316	4.44183	3.45989	3.60698	3.39207	4.63899	3.30722	2.01314	4.20323	3.34941	4.47784	3.23293	4.52552	3.20397	3.422	3.40371	2.3276	3.52149	2.94319	3.64934	2.7988	3.27056	3.36845	2.79485	3.67735	3.02384	3.12357	3.67184	3.5032	2.87921	3.91502	3.50071	3.61825	3.54617	3.20035	3.03813	3.94129	3.07331	3.83936	3.74638	2.74146	3.88995	4.05188	4.48544
ANKRD39	3.96856	4.54809	3.85799	4.26254	4.201	4.14998	4.00376	3.8527	4.72265	4.11495	4.00174	4.98117	3.88157	4.04894	4.16839	3.62444	3.80964	3.91762	3.05865	3.51783	3.10165	3.34759	3.27222	3.21667	3.35213	4.20083	3.3078	3.07143	3.36562	3.38722	3.08263	3.13751	3.07338	3.18955	3.17027	3.36936	3.55659	3.41682	3.67451	3.43009	3.30408	3.17246	3.53864	3.26486	3.38624	3.84099	4.24947	3.58287	3.5998
ANKRD40	4.06276	4.25273	2.82363	3.42383	2.89443	2.5053	2.13857	4.40333	3.24339	2.86165	3.02063	3.66071	4.11698	2.49598	2.2873	2.46369	4.45521	4.52173	3.61667	3.53161	3.62778	3.37745	3.56424	3.56692	3.47319	4.26361	3.68429	3.32711	3.43664	3.33268	3.57257	3.67451	3.48618	3.52959	3.6188	3.42477	3.83353	3.43658	3.57011	3.43263	3.74897	3.73351	3.70267	3.40922	4.2405	4.61794	2.89444	2.75493	4.76386
ANKRD42	1.23728	1.18499	0.763737	0.821336	0.836801	0.710157	0.489187	1.2981	1.14839	0.724387	0.684704	1.00149	0.918031	0.780691	0.833878	0.880437	1.51583	1.39601	1.36453	1.55076	1.31816	1.35637	1.6185	1.54879	1.46446	1.22553	1.44915	1.45373	1.55063	1.59081	1.35854	1.45039	1.43606	1.43706	1.50183	1.24003	1.79723	1.43079	1.47004	1.4514	1.2401	1.35794	1.52662	1.47233	0.983385	1.93299	0.803501	1.00374	1.16296
ANKRD44	1.4331	1.14371	0.876407	0.846525	1.09378	0.680013	0.555314	2.20997	0.585269	0.468729	0.604428	1.15945	0.8907	0.384793	1.18863	0.275569	2.57158	1.95736	2.08968	1.8605	2.01647	1.70507	2.0361	2.32414	1.76686	1.13935	1.96149	1.67282	1.46402	1.24309	1.8138	1.98032	1.67814	1.97065	2.04337	1.80601	1.76818	1.62036	1.71012	1.50364	2.17796	2.0351	1.67011	1.72984	1.34721	2.34681	0.519454	0.963588	1.7365
ANKRD46	1.92766	1.84601	1.82306	2.04471	1.95106	1.12601	1.35921	3.13712	1.25193	1.3067	1.886	1.54553	1.69242	1.19371	1.23413	1.47699	3.18594	2.76658	2.30652	2.36509	2.36022	2.09762	2.47212	2.05236	2.33255	2.35816	2.37044	2.25522	2.41245	2.30584	2.02464	2.43022	2.0707	2.23048	2.36252	2.24158	2.52137	2.38314	2.38682	2.3263	2.2167	2.91513	2.4998	2.57047	2.52526	3.32569	1.51401	1.82991	2.90405
ANKRD49	2.39778	2.61915	3.31426	2.83371	3.01476	2.49244	2.86206	3.13819	2.32728	2.3958	2.61975	2.37264	2.39043	2.95618	2.97838	3.06826	3.73271	3.29786	3.16611	3.64448	3.43407	3.51813	3.25139	3.31282	3.3197	2.49268	3.40964	3.46435	3.31276	3.59307	3.08703	3.34131	3.42177	3.46535	3.34256	3.17122	3.28122	3.51495	3.3282	3.30638	3.32324	3.53368	3.37385	3.62478	2.57397	3.20115	2.72196	3.08859	2.59324
ANKRD50	1.61909	1.46731	0.926734	1.26325	0.812487	0.595572	0.930463	2.53418	0.887487	0.895453	0.75788	1.16952	1.21677	0.828796	0.901696	0.605308	2.50141	2.23115	2.09438	1.98147	2.2175	1.82704	2.05247	2.15541	2.18386	3.00022	1.98495	2.09362	2.05065	1.98203	1.93545	2.06445	1.90995	2.18009	1.95499	2.16661	2.01717	2.10627	2.06919	1.78625	2.13113	2.3703	2.04785	2.04636	1.87395	2.48776	0.625322	1.13721	2.26932
ANKRD52	1.84302	2.09566	1.93901	2.17011	1.68872	1.75663	1.58055	2.59587	1.8548	1.86392	1.63277	1.71585	2.24793	1.4812	1.80643	1.69448	3.09423	2.77146	3.27265	2.69129	2.86377	3.06609	2.99261	3.29741	3.24858	3.83805	3.12373	3.02522	3.19537	2.82938	3.28888	3.43187	3.03842	3.05145	3.30619	3.03026	3.27612	3.02582	3.06269	3.00047	3.13448	3.1	3.18547	2.957	2.81975	2.72875	1.37402	2.02329	2.56844
ANKRD54	3.12106	3.76528	3.05191	3.32279	3.24172	3.22876	3.07484	3.01723	3.28919	3.20416	3.40171	3.36554	3.25002	3.19724	2.97859	3.25707	3.01159	3.37199	2.92124	3.10521	2.86905	3.0875	2.81558	2.84662	3.22624	2.61853	2.93771	3.02854	2.78856	3.16065	3.11945	3.17271	3.1943	2.93433	3.03176	3.08994	3.14685	3.08914	3.23408	3.22723	2.73851	2.96509	3.1768	3.15646	3.63619	3.31665	2.92645	3.23317	3.16891
ANKRD6	1.22345	1.35945	0.753613	0.75079	0.451917	0.408393	0.38431	1.6159	0.916984	0.596272	0.452281	0.864436	1.15934	0.177236	0.493075	0.290475	1.63767	1.48768	0.484633	0.675339	0.810383	0.571833	0.806964	0.611689	0.600755	1.04296	0.367859	0.509331	0.609522	0.369792	0.627111	0.656539	0.474644	0.528369	0.73704	0.496243	0.746791	0.564669	0.58367	0.466416	0.669405	0.806678	0.701426	0.580958	1.03067	1.95613	0.577972	0.387243	1.48732
ANKRD65	3.24805	4.03379	2.35919	3.44746	2.94416	2.32229	1.27629	3.04386	3.56446	3.17948	2.33312	3.33053	3.69276	1.19312	1.62355	1.40179	3.32221	3.44172	1.28762	1.43759	1.25106	0.683979	1.59352	0.616249	0.901296	0.748475	1.20263	0.756996	0.801541	0.757023	0.860375	0.965167	1.06726	1.3525	1.31747	0.808501	0.917421	1.76439	1.48595	1.25475	1.24131	1.98588	1.28558	1.05643	3.10939	3.54487	2.67553	1.70033	3.50298
ANKRD9	3.78668	3.53167	4.47968	4.50914	4.0594	5.12503	4.52778	2.8311	3.60377	4.89449	4.17136	3.70651	3.14361	4.76663	4.57376	4.84004	3.17398	3.64002	4.39318	3.76597	4.17857	3.87526	4.23998	3.95565	4.35812	3.12344	4.32227	4.57632	4.27438	4.61316	4.33974	4.23911	4.36063	4.71104	4.19356	4.63329	4.55211	4.52851	4.38509	4.51378	4.06291	4.66609	4.23944	4.40244	4.33944	3.02153	4.39453	4.24907	2.99391
ANKS1A	2.87562	2.84138	2.08964	2.36299	1.80942	1.58092	1.43719	3.63049	2.38461	1.70755	1.84795	2.19475	3.249	1.31311	1.42787	1.50811	3.3278	3.52379	2.74105	2.5305	2.69758	2.80047	2.78119	2.68464	2.61462	2.53735	2.59435	2.46914	2.67318	2.78112	2.62986	2.67854	2.58452	2.91341	2.84385	2.59611	2.71216	2.53403	2.61636	2.48534	2.89902	2.80347	2.65602	2.51352	3.19653	3.63459	1.75003	1.74149	3.52454
ANKS1B	0.580346	0.486099	0.158232	0.246884	0.112599	0.110756	0.0942713	0.752841	0.0691539	0.0661068	0.155049	0.184713	0.433942	0.0359008	0.134532	0.0512352	1.03054	0.844267	0.0914116	0.151981	0.202541	0.139655	0.152587	0.149749	0.130732	0.117371	0.186503	0.0710094	0.166589	0.12388	0.160093	0.167088	0.161542	0.149556	0.112137	0.154606	0.185206	0.106824	0.08587	0.135003	0.247873	0.187742	0.186088	0.136842	0.513953	0.910652	0.138391	0.078243	0.606465
ANKS3	4.1963	4.39708	3.44257	4.26865	3.633	4.51099	3.82757	2.9523	5.06228	4.71984	3.91209	4.57847	3.91368	3.3285	4.30316	3.34783	3.67814	3.41681	2.06647	2.58696	2.67274	2.48674	2.47503	2.31427	2.39169	2.16102	2.14626	2.348	2.29547	2.14019	2.04781	2.1967	2.47145	2.15703	2.25918	2.49247	2.41658	2.72571	2.46713	2.49575	2.33715	2.33766	2.56741	2.40613	3.06272	3.42908	3.55032	2.63197	3.38141
ANKS4B	0.0722587	0.923642	3.70079	2.97195	3.30134	4.24155	3.85222	0.643433	0.00962571	3.51145	3.41637	0.0916683	0.0618537	4.21556	3.55428	4.22426	1.51993	2.62126	4.08455	3.80427	3.76134	4.09012	3.88856	3.95119	3.92829	3.37896	3.98638	4.07408	4.23334	4.48094	3.90518	3.92749	4.07933	4.26434	4.02631	4.14447	3.58413	3.90908	3.51639	4.16257	3.99166	4.54737	3.77563	4.11821	3.16136	0.116631	3.63344	3.95631	0.0104085
ANKS6	2.33429	2.3361	2.06944	2.28087	1.68685	2.06119	2.17345	2.01066	2.6863	2.37208	2.15718	2.36878	2.43544	1.66368	1.92786	1.70122	2.21524	2.1331	2.01638	2.0407	2.13796	2.16083	2.13605	2.12696	2.2064	3.18991	2.39725	1.83766	2.14013	2.20421	1.97006	2.52429	2.28606	2.25026	2.26555	2.16109	2.54636	2.391	2.43638	2.01988	1.73657	2.21321	2.63097	1.91741	2.2	2.41853	2.06805	1.722	2.38499
ANKZF1	3.83406	4.39039	4.80827	4.96632	4.42217	4.93927	4.81395	3.99852	4.8672	4.74136	4.6541	4.34906	4.57309	4.4691	5.28976	4.68422	4.55456	3.98769	3.61534	3.99694	3.78066	3.71958	3.96084	3.74319	3.81359	3.60233	3.70915	3.7488	3.9624	3.97499	3.54657	3.59645	3.84448	3.92914	3.86904	3.93205	4.00807	4.07211	4.0954	3.88387	3.94846	3.85967	3.75612	4.0632	3.92768	4.22429	4.08046	4.09883	3.50071
ANLN	0.49294	0.615553	1.27106	0.435555	1.14664	0.393857	0.371022	0.786356	0.0756499	0.588787	0.540094	0.40316	0.878747	0.931428	0.446274	0.672293	0.697949	0.967259	2.43257	2.23545	1.98907	2.02533	1.35397	2.10152	1.94377	5.04081	2.00906	1.79517	2.2533	2.17573	2.83453	3.07274	2.37775	2.07206	2.77222	1.88652	1.58933	2.13027	2.31791	2.55677	2.56318	2.19669	2.30748	1.32715	1.0444	0.798949	1.31368	2.27697	0.513004
ANO1	1.65098	1.63539	1.40514	1.9831	1.47785	0.802015	0.392038	2.98919	1.00485	0.896223	1.17542	1.84151	1.76769	1.39027	0.566852	0.900641	2.76857	2.90334	1.90914	1.75343	1.72618	2.22722	2.24662	1.28501	2.22965	4.17504	1.5276	2.34577	2.33268	2.20738	1.79024	1.2382	2.44337	2.78775	2.45402	3.05661	2.3392	1.93605	1.14071	1.5856	2.52023	2.51988	2.15621	1.96675	2.84464	3.35694	1.42635	1.73686	2.58241
ANO10	2.48387	2.87904	3.72838	3.5233	3.21861	3.90411	3.69418	2.84368	2.69084	3.49336	3.3485	2.44716	2.58432	3.98297	3.25582	4.06728	2.72961	3.28295	4.05715	3.98492	3.696	3.86309	3.83613	3.70496	3.8552	3.13121	3.73593	4.29497	3.98729	4.21664	3.93112	3.85789	3.99541	4.21754	4.12334	4.33302	4.0014	3.65251	3.77919	4.04203	3.8027	4.24091	3.68679	4.07734	3.53709	2.50213	3.69972	3.70907	2.75634
ANO6	3.90025	3.52715	2.0044	2.61278	2.17523	0.881503	1.4879	5.00896	2.28221	1.74737	2.09103	3.13455	3.36498	0.868357	1.42471	0.99099	4.74624	4.4823	3.05803	3.51834	3.37402	2.94977	3.48862	3.35056	3.44483	4.54839	3.30114	2.35971	3.07836	2.90666	2.94969	3.35139	3.14925	2.8781	3.07506	2.48793	3.33677	3.02464	3.45632	2.79225	3.32464	3.97183	3.21347	2.98912	3.84213	4.90344	2.00207	1.88264	4.90257
ANO7	0.285351	0.294596	2.89931	2.28683	2.01388	2.18933	2.53059	0.220965	0.122996	2.51868	2.62472	0.177363	0.2726	3.02249	3.28841	2.54068	0.437159	0.672761	2.11034	2.94696	2.23772	2.26033	2.37905	2.27169	2.91802	0.8588	2.56795	2.79391	3.01601	3.22194	2.24226	1.65057	2.67742	2.74806	2.10619	2.56834	1.99118	2.85521	1.85079	2.71567	2.8363	2.4497	2.41816	2.85454	1.76863	0.511554	1.88028	3.25964	0.372717
ANO8	1.64134	1.78384	1.33122	1.39143	1.05391	0.770795	0.710871	2.26042	1.02327	0.934638	0.91598	0.871786	1.71736	0.675114	0.740824	0.897981	2.74111	2.02817	1.96395	1.66979	1.59548	1.41348	1.71661	1.94167	2.08611	2.85683	1.87665	2.10472	1.8121	2.12116	1.98839	1.96249	1.87365	1.9945	1.89755	2.25035	1.89009	1.70914	1.88102	1.81342	2.07022	1.95347	1.93934	1.85412	1.79672	2.37549	0.953035	1.80383	1.76148
ANO9	0.54064	3.25238	4.55385	4.63817	3.79827	5.94726	4.57088	2.25651	0.724034	4.94323	3.98924	1.81799	0.383668	4.3764	5.18461	4.84127	3.65055	2.97652	3.59776	3.7903	3.57551	3.45205	3.46509	3.25325	3.50555	3.37574	3.34345	3.97178	3.98789	4.43581	3.66876	3.70253	3.70721	4.29845	3.74185	4.49399	3.63766	3.87561	3.97504	3.60794	3.96685	4.47784	3.72543	3.73607	3.75294	0.893035	3.8849	4.61101	0.140837
ANP32A	4.98747	5.32611	5.91255	5.43886	5.73042	5.75265	5.76643	5.23138	5.12406	5.55026	5.70434	5.31921	5.09622	5.92385	5.92174	5.78106	5.16848	5.21588	5.82292	5.65278	5.51269	5.48834	5.42439	5.51616	5.62841	5.67275	5.60096	5.64673	5.55971	5.45244	5.58079	5.7037	5.6358	5.38569	5.56843	5.58346	5.55429	5.55356	5.70006	5.64227	5.66855	5.24322	5.62134	5.57583	4.88555	5.04869	5.85087	5.86407	4.83959
ANP32B	6.87239	7.31685	7.11789	6.88147	7.26691	7.16558	7.19421	6.41137	7.35843	7.21179	7.16803	7.23861	6.78061	7.40709	7.56238	7.16713	6.43008	6.64447	6.77072	7.09069	6.83355	6.75021	6.57449	6.66889	6.73243	7.25513	6.73168	6.72516	6.80463	6.73705	6.72797	6.91898	6.77389	6.74984	6.83007	6.90972	6.57427	6.91876	6.82984	6.8139	6.92201	6.38883	6.77321	6.68678	6.46578	6.48223	7.45839	6.89431	6.70398
ANP32E	3.48001	2.98057	2.8831	2.70224	3.13898	2.14866	2.4353	3.67294	2.19251	2.01605	2.2423	2.7846	2.61902	2.10679	2.64029	1.98785	3.91254	3.39743	3.87028	3.83341	3.90663	3.58466	3.22671	3.7343	3.76418	4.69257	3.89649	3.52243	3.53246	3.33966	3.85973	4.05196	3.72593	3.45532	3.81133	3.51125	3.45211	3.57105	3.59754	3.67997	3.79651	3.702	3.70067	3.48849	2.64505	3.96653	2.88586	3.24029	3.55762
ANPEP	0.938188	4.61023	5.28712	6.33719	4.53527	9.6647	5.07558	5.45508	1.55763	5.5047	4.45379	1.28252	0.697064	5.32473	4.72041	7.49769	3.74973	5.6801	7.59272	5.10834	4.6282	4.80772	5.93711	5.51851	4.8905	2.98534	5.29916	7.62277	6.84102	7.39187	6.1127	4.49933	5.9943	7.84988	7.03605	9.45939	4.68602	5.74836	4.93294	6.58636	4.07667	10.5439	6.07499	6.50751	6.35028	1.34542	5.4099	5.23553	2.14211
ANTKMT	5.27574	6.12464	6.16885	6.18823	6.5683	6.99734	6.90196	4.55358	6.499	6.70954	6.70772	6.51811	5.33178	6.7079	6.70495	6.81048	4.63774	5.24779	5.12297	5.12855	5.05628	5.18132	4.88044	4.88252	5.35671	6.33421	5.20337	5.46923	5.18266	5.48914	5.42289	5.43969	5.3272	5.08883	5.15468	5.24889	5.31357	5.40418	5.33814	5.34299	5.13911	5.14296	5.17579	5.41922	5.71115	4.8561	6.39921	6.26824	4.92062
ANTXR1	2.52043	2.47119	1.4756	2.15085	1.62562	0.774883	1.26771	4.049	1.93711	1.49153	1.66822	2.12359	2.53665	0.945054	1.00311	1.06064	3.63931	3.55269	2.49017	2.51893	2.99772	2.56711	3.01617	2.42921	2.69266	4.46568	2.66892	2.41103	2.59047	1.99828	2.29402	2.68826	2.39355	2.52152	2.51356	2.31705	3.06339	2.604	2.71582	2.39057	2.44503	3.16798	2.49945	2.26377	3.05328	3.95905	1.4094	1.50246	3.23883
ANTXR2	4.68189	5.02484	3.26092	3.89072	3.06756	2.99068	2.59522	5.5383	4.52785	3.47597	3.37162	4.18322	4.60179	2.61131	2.6174	2.54238	4.99812	5.28147	3.53995	3.62537	3.7486	3.52485	3.91884	3.55436	3.74585	3.34108	3.61629	3.68736	3.68964	3.55206	3.2283	3.41269	3.55948	3.49698	3.60745	3.44248	3.69315	3.43369	3.51988	3.48709	3.52625	3.97685	3.63298	3.85191	4.87002	5.31493	3.42123	2.72847	4.95798
ANXA1	7.23931	6.78762	5.96695	6.12459	5.58098	3.24483	4.68897	6.79123	4.73127	4.59903	5.94696	5.58783	7.46888	4.91184	4.3174	4.69198	6.7361	6.45652	4.87404	5.77025	6.06083	5.6176	5.48209	6.0523	5.56847	8.95175	5.71025	5.21575	5.35624	4.38064	5.37022	5.7001	5.51552	5.26822	5.72389	4.65816	5.82838	5.6879	5.68484	5.3142	5.2145	6.09139	5.31687	5.6231	5.48758	6.74689	5.95083	5.64853	7.48698
ANXA11	4.2324	4.8328	5.03204	5.09268	4.72322	5.31308	4.87846	4.79116	4.54605	5.08935	4.88577	4.28361	4.88285	5.21306	4.84757	5.23917	4.53412	5.00119	5.42127	5.18326	5.3814	5.37012	5.38479	5.30534	5.31546	5.82642	5.35338	5.39922	5.51872	5.36985	5.53444	5.49221	5.3388	5.44862	5.5118	5.5824	5.24368	5.43658	5.44964	5.45412	5.28952	5.07891	5.32727	5.23374	5.56654	4.44559	4.76783	5.14337	4.78404
ANXA13	1.16863	1.66032	4.9456	2.58821	4.30639	2.50443	4.074	0.908052	1.17927	1.90861	3.7943	1.48339	1.11441	4.8497	3.03021	4.27302	1.67715	1.37541	3.93518	4.95656	4.05984	4.05556	4.31659	3.83083	4.35287	4.615	4.14889	4.4046	5.01758	4.79879	4.12303	3.80955	4.80011	4.75164	4.55132	4.09747	4.58946	4.75073	3.52763	4.96578	4.22888	5.625	4.19836	4.5663	2.11245	1.4884	3.96741	5.0742	0.708726
ANXA2	5.44804	5.93693	7.726	7.02025	7.39777	7.40709	7.49166	6.04891	4.98137	6.50135	7.54075	5.28121	5.28099	7.85541	6.96947	7.72055	6.07098	6.16731	6.74801	6.91973	6.90469	7.02806	6.75136	6.93433	6.75935	8.68066	6.80412	6.96646	7.00649	7.29896	7.05468	7.10032	7.08774	6.93071	7.01885	7.04609	6.88009	6.79102	7.01823	6.9995	6.95686	6.48884	7.03168	6.81443	6.44653	5.34344	7.81036	8.06104	5.79086
ANXA2R	1.28401	1.94652	2.73871	1.96667	3.03125	3.03339	2.81871	1.12831	2.40919	2.51275	2.90845	1.80137	0.833851	2.60498	4.4751	2.44091	1.85087	2.0455	1.79625	2.44216	2.32592	1.93959	1.79824	2.07104	2.1389	1.62343	2.52989	1.56845	1.60435	1.1642	1.62408	2.15692	2.15288	2.10762	1.74241	1.67785	2.15987	2.41864	1.76699	1.83416	2.14236	2.21135	2.00226	2.12643	1.03349	0.908656	2.41023	2.17255	1.7244
ANXA3	5.37395	3.81145	4.92553	4.7264	4.83226	3.37503	4.31397	5.83757	4.22366	4.28367	4.9355	3.29758	6.06424	4.44414	3.30525	4.3599	3.90664	4.34618	4.01452	4.49765	4.38108	5.09872	4.45082	4.60476	4.44919	6.54406	4.82593	4.10074	4.71159	4.76633	3.8915	4.98727	4.51786	3.90697	4.18323	4.15244	4.37951	4.32092	5.16354	4.2979	4.87097	3.64955	5.01751	4.67294	4.6389	5.56714	4.49699	4.52014	4.28323
ANXA4	2.81224	3.39479	4.49281	4.02061	4.18111	3.63388	3.77308	4.39732	2.12616	2.97461	3.57221	2.27693	2.85736	3.96502	3.15661	3.99063	4.09062	3.92721	4.81012	4.73048	4.71877	4.94123	4.79559	4.788	4.66241	5.81295	4.72691	5.14511	5.11814	5.24343	5.14091	4.79283	4.96246	5.21243	4.86884	5.20394	4.63895	4.68526	4.75335	4.87457	4.87329	5.40227	4.80791	4.87838	4.22198	3.51473	3.98998	5.28051	3.08445
ANXA5	6.46347	6.26494	5.44203	5.56147	5.7081	3.81644	4.67273	6.5844	4.70026	4.42312	5.63351	5.42233	6.60201	5.14819	4.4604	4.73559	6.65716	6.40181	5.739	5.95961	6.11903	5.84689	5.86099	6.1985	5.72962	6.84642	5.91051	5.52952	5.92808	5.36862	6.03431	5.75529	5.85452	5.66668	6.00357	5.3347	6.03358	5.72235	5.92783	5.89696	6.04011	5.97118	5.87492	5.78067	6.70279	6.56871	5.26536	5.94401	6.80627
ANXA6	7.06643	7.15868	5.69799	6.66112	6.06917	5.63491	4.78948	7.45941	7.13024	6.48016	5.91084	6.9018	7.53934	4.77142	5.43877	4.78775	7.03456	7.16248	5.3789	5.21718	5.57253	5.02755	5.44824	5.6853	5.29679	4.94002	5.46508	5.05275	5.02648	4.26284	5.37128	5.2358	5.06804	5.16482	5.56275	4.93422	5.21324	5.16738	5.18326	5.09681	5.56506	5.92319	5.12308	5.22265	7.16146	7.13429	5.7731	5.11559	7.36021
ANXA7	4.8742	5.00952	5.16844	4.76164	4.96856	3.85199	4.71769	5.4754	3.57549	3.61657	4.61743	4.26626	4.95744	4.66933	4.37795	4.57737	5.31107	5.49326	5.61105	5.82275	5.8506	5.93216	5.77628	5.74912	5.71901	5.16089	5.78752	5.59877	5.79036	5.64119	5.72514	6.08145	5.82986	5.47454	5.71639	5.56366	5.79247	5.90373	5.82961	5.82976	5.86317	5.09826	5.72206	5.84989	5.01799	5.56443	4.87008	5.37383	5.28951
AOAH	0.20171	0.657011	1.62967	1.18876	1.27737	1.37431	1.51459	0.206256	0.397999	1.07867	1.53529	0.38589	0.227308	1.60003	1.6433	1.75337	0.762365	0.890393	2.06606	1.50648	1.8614	1.4962	1.79144	2.31175	1.65156	0.364628	2.07217	1.73698	1.74484	1.30814	2.11687	1.87241	1.80539	2.24569	1.8635	1.6948	1.707	1.79983	1.68378	1.7417	1.7695	1.33603	1.81048	1.606	0.750236	0.255588	0.975798	1.65608	0.14087
AOC1	0.758269	4.14834	6.99567	6.697	6.46139	7.44608	7.32407	3.64311	0.433472	6.73341	7.19218	0.676803	0.38837	7.43222	6.9319	7.43034	4.60185	6.09167	7.36275	7.20812	7.03351	7.53529	7.50311	6.98786	7.32741	6.32661	7.02197	7.67818	7.87461	7.96785	7.22731	6.9745	7.18493	7.5146	6.71572	7.16139	7.23281	7.45231	7.2959	7.06225	6.8072	7.9371	6.89401	7.61313	7.02381	0.750378	6.83465	7.03465	0.333361
AOC3	6.27224	5.71686	4.05206	5.65128	4.4335	4.0947	2.14417	7.06687	5.58997	4.93582	3.91849	5.81501	6.9499	1.41105	2.21705	1.8953	6.76915	6.96935	3.33142	3.42493	3.65265	2.86382	3.98984	3.36764	3.55141	1.98879	3.57493	3.311	3.61324	3.11971	3.03635	3.73575	3.27789	3.27522	3.68372	3.38777	3.72397	3.47076	3.30772	3.28494	4.14643	4.71134	3.58691	3.37388	6.8522	6.55484	4.0273	3.06433	7.55436
AOPEP	3.20901	3.11846	1.93161	2.43272	1.91398	1.77627	1.35877	2.61334	2.71265	2.05882	2.25464	2.68143	2.99415	1.39448	1.4463	1.38249	2.66894	2.41365	1.16517	1.35689	1.30336	1.2458	1.32055	1.27083	1.32683	1.74143	1.27478	1.30772	1.21754	1.22136	1.12464	1.08245	1.30108	1.34428	1.25503	1.47337	1.26572	1.25469	1.28106	1.31832	1.6149	1.43989	1.38732	1.41446	2.28807	2.60577	1.78682	1.34741	2.91129
AOX1	1.16526	0.293239	1.34761	0.853781	1.0056	0.363243	0.593421	2.65745	0.367205	0.224339	0.651842	0.649002	0.284312	0.0844365	0.844247	0.503201	2.38449	1.90109	1.11572	1.85712	2.37448	1.62446	1.90209	2.20535	1.57976	0.308277	1.52519	0.966	1.11181	1.33108	1.30012	1.76948	1.20872	2.21285	2.87425	1.55417	2.27859	1.71991	1.98096	1.1846	1.70968	2.17956	1.27755	1.37895	1.12911	2.25062	1.41537	1.59476	2.94955
AP1AR	2.84031	1.71903	2.58825	2.31439	2.54112	1.4991	1.73064	3.05999	0.404925	1.08938	1.80906	0.998512	1.23801	1.60509	1.67039	1.93719	3.24742	3.11711	3.67196	3.98982	4.21053	4.09847	3.78541	3.98581	4.00745	4.42299	3.95594	4.23424	3.88166	4.11928	3.79156	3.89102	4.24611	4.12934	3.93089	4.39975	3.99896	4.06781	3.92388	4.02162	4.01509	4.01782	4.06239	4.03244	2.84244	3.2757	1.6324	3.45016	2.79242
AP1B1	3.62	4.06169	4.64647	4.67225	4.87994	4.95798	4.68771	4.1063	3.61871	4.57526	4.74055	3.85956	4.01554	4.92922	4.81344	5.01765	4.21398	4.69773	5.7629	5.31715	5.41708	5.43397	5.377	5.49905	5.27874	4.87805	5.49202	5.35807	5.53462	5.37826	5.93662	5.71946	5.47995	5.52416	5.61387	5.27448	5.35318	5.59205	5.53415	5.51128	5.27675	5.25391	5.44152	5.33283	5.11782	4.11687	4.71118	5.18551	4.07853
AP1G1	2.63459	2.45562	2.90756	2.73957	2.37843	2.5443	2.78993	3.17096	1.83576	2.68092	2.63654	2.02251	2.26843	2.74935	2.6445	2.69745	3.56129	3.34193	4.2652	4.07011	4.18883	4.25884	4.12643	4.308	4.13048	4.19029	4.25724	4.17452	4.18893	4.21838	4.24203	4.41752	4.25113	4.23739	4.28155	3.96261	4.06347	4.0282	3.92954	3.98496	4.21097	3.96122	4.27151	4.02848	3.18217	3.07605	2.57043	3.23629	2.71756
AP1G2	2.04457	2.46786	4.30677	4.0517	4.12251	4.68487	4.68104	2.42563	2.184	4.17169	3.96098	2.55147	2.12646	4.21796	4.68757	4.45978	3.82076	3.44691	4.02763	4.52492	4.22929	4.10366	4.11803	4.38318	4.12476	4.44743	4.16894	4.30599	4.37511	4.29829	4.1869	4.25678	4.217	4.43919	4.34208	4.61513	4.25662	4.44131	4.52351	4.34403	4.58072	4.07467	4.22389	4.54864	3.71007	2.40244	3.71961	4.21615	1.9534
AP1M1	2.13066	2.68678	1.89691	2.4238	2.1352	2.13559	1.82483	2.33147	2.84412	2.24514	2.18547	2.76682	2.5496	1.56618	1.95457	1.57094	2.35368	2.59964	1.85941	1.83265	1.87285	1.62066	1.92189	1.7848	1.88549	1.98268	1.77235	1.91047	1.59993	1.22077	1.81241	1.7441	1.59984	1.87262	2.01255	1.73789	1.93907	1.82443	1.99345	1.88523	1.83131	2.285	1.89466	1.73285	2.63988	2.54216	1.92111	1.50349	2.28946
AP1M2	0.44677	2.28377	5.91543	4.98188	5.61208	6.05855	6.25879	1.48264	0.232275	5.38104	5.51948	0.409368	0.113234	6.33794	6.02382	6.40945	2.14413	3.29758	6.10082	6.13143	5.89364	5.95887	5.92794	5.72721	5.98237	5.64826	6.0346	6.19945	6.02951	6.28126	6.0208	6.25597	6.03156	5.97606	5.91162	6.20271	5.9477	6.2146	6.12594	6.36212	6.03975	5.56436	5.90871	6.12858	5.20232	0.450163	5.95844	5.84908	0.0225387
AP1S1	4.31326	5.0424	6.5586	5.9872	5.99897	6.0478	6.3082	4.29934	4.79535	5.53667	6.01171	4.41501	4.34084	6.81153	6.35105	7.12978	4.43266	4.75593	5.96631	6.08017	5.71403	5.53596	5.70796	5.7184	5.61432	5.79396	5.98982	6.22804	5.85794	5.93595	6.11834	6.22093	6.22808	5.41607	6.04488	6.18472	5.91227	5.93356	5.89174	5.81153	5.97724	6.18338	5.99258	5.54323	5.45429	4.08812	6.54143	7.15028	4.43152
AP1S2	3.87077	3.91124	2.53544	3.31205	2.74193	2.19132	1.80415	4.67889	3.75641	2.49154	2.44545	3.10253	4.04057	1.8958	1.68081	1.7021	4.3521	4.43675	2.55102	3.1243	2.96169	2.65342	2.8551	3.13899	2.78926	2.89637	3.06475	2.56998	2.60849	2.48702	2.89001	2.86992	2.60791	2.66831	2.91131	2.22938	2.89842	2.72536	2.75396	2.59348	2.80136	3.32723	2.88762	2.88238	3.20554	4.93475	2.3768	2.41442	4.1113
AP1S3	0.125015	0.0765217	0.464181	0.63225	0.597867	0.314799	0.447518	0.282198	0.0715187	0.532447	0.440491	0.108709	0.0947373	0.509429	0.626677	0.443864	0.673798	0.493387	1.43246	1.79285	1.68834	1.74142	1.587	2.14001	1.53803	3.46335	1.72777	1.39738	1.70471	1.64368	1.63269	1.9124	1.44012	1.2734	1.58456	1.07799	1.32002	1.4457	1.71303	1.19471	1.15178	1.65346	1.72735	1.60293	0.485013	0.223322	0.70653	1.08321	0.229913
AP2A1	4.00122	4.29803	4.31627	4.30183	4.1064	4.02518	3.77908	4.27261	4.06713	3.56814	3.87715	3.72495	4.40047	3.97934	3.60079	4.27498	4.31009	4.69143	4.82702	4.44935	4.5098	4.48303	4.54595	4.63443	4.51999	4.83249	4.54846	4.58584	4.53165	4.78224	4.86974	4.84498	4.4919	4.7428	4.81389	4.76645	4.41226	4.59007	4.8118	4.6051	4.68502	4.90809	4.39842	4.47646	5.05251	4.44619	3.93274	4.4192	4.404
AP2A2	4.2379	4.7235	4.34664	4.61642	4.38815	4.65499	4.68726	4.3808	4.99715	4.79452	4.62388	4.80639	4.55842	4.52881	4.87178	4.36633	4.38552	4.41066	4.54844	4.49867	4.44927	4.33787	4.64715	4.53023	4.52921	4.49868	4.58204	4.38754	4.54873	4.331	4.492	4.38559	4.30851	4.45778	4.62747	4.34079	4.6559	4.59439	4.59228	4.532	4.49009	4.33964	4.44841	4.50123	4.50744	4.38623	4.1817	3.97008	4.16604
AP2B1	3.74677	3.87642	4.43083	4.15637	4.00803	4.3938	4.46809	4.52187	3.89425	4.32694	4.29634	3.6964	3.69389	4.34035	4.68204	4.46258	4.35689	4.72136	5.56258	5.54639	5.42424	5.52848	5.45174	5.43394	5.36517	6.63039	5.58118	5.25791	5.50079	5.58629	5.4622	5.88851	5.36529	5.14474	5.70606	5.41605	5.42642	5.39618	5.59302	5.29901	5.66292	4.782	5.40272	5.31547	4.88282	4.35754	4.47408	4.60201	4.24404
AP2M1	7.44514	7.91814	7.15032	7.5756	7.3622	7.2534	7.10127	7.39372	7.95317	7.51358	7.2667	7.71856	7.65183	7.18478	6.98917	7.1502	7.15889	7.43438	6.93399	6.94023	6.91068	6.89712	6.89581	6.93195	6.82542	6.9762	6.9526	6.92192	6.93759	6.91547	7.04693	6.94023	6.82701	6.83601	6.95481	6.91991	6.85165	6.9739	7.08591	7.01775	6.96809	7.12561	6.84197	6.97293	7.5975	7.31152	7.28068	6.94705	7.14544
AP2S1	5.74282	6.65807	6.68312	6.75216	6.77727	7.6032	7.27926	5.38024	7.57468	7.55271	7.0856	7.10638	6.09061	7.4258	7.41048	7.18528	5.1311	5.57561	5.82651	5.93534	5.87649	5.97567	5.61323	5.90202	5.72194	5.80557	5.75529	5.92945	5.91285	5.90097	6.17852	6.16771	5.95172	5.797	5.86892	5.92275	5.71588	5.86197	5.98885	6.12784	5.77227	5.61116	5.88042	5.82059	6.26396	5.27059	7.09265	6.60135	5.52368
AP3B1	1.95311	1.8089	2.51525	1.76458	2.12966	1.48806	1.83568	2.52151	0.926693	1.16911	1.85115	1.30195	2.02474	2.31297	1.71529	2.20633	2.75624	2.73942	3.51203	3.50078	3.4724	3.67371	3.48728	3.47959	3.43954	3.96604	3.48256	3.46688	3.53842	3.71203	3.63089	3.58289	3.41015	3.49518	3.63742	3.44864	3.44498	3.49977	3.38867	3.49012	3.66276	3.19676	3.41242	3.41242	2.4308	2.67488	2.17647	2.90485	2.45907
AP3D1	4.48044	4.9581	4.50247	4.6037	4.16672	4.72723	4.61412	4.57539	4.53244	4.41272	4.39939	4.38468	4.55617	4.33397	4.46855	4.19128	4.501	4.88258	5.06549	4.94647	4.91604	5.09294	4.9776	5.11775	5.0303	4.94337	5.09105	5.04532	5.0525	5.0818	5.27766	5.27998	5.04189	5.1247	5.28181	4.90531	4.97043	5.01663	5.20792	5.01612	5.12604	4.85983	5.00676	4.90316	5.08836	4.67873	4.16722	4.66856	4.57606
AP3M1	2.8942	2.95873	2.71278	2.52932	2.61466	2.11274	2.24313	3.72437	2.47039	2.54244	2.49561	2.75381	3.24668	2.49471	2.31556	2.37138	3.90024	3.77491	3.74874	3.76387	3.60517	3.58015	3.56778	3.83622	3.71452	4.12121	3.76107	3.41131	3.79141	3.58056	3.59505	3.87367	3.71588	3.52449	3.70995	3.35239	3.62974	3.69374	3.77163	3.53151	3.51325	3.62265	3.79379	3.67546	3.33699	3.70222	2.49819	2.92036	3.62527
AP3M2	1.59293	2.15907	1.78757	1.63758	1.47944	1.53522	1.36757	2.56999	1.72004	1.35048	1.38927	1.63723	1.68554	1.4264	1.51917	1.62901	2.67906	2.82822	2.09175	2.15374	2.2149	2.14333	2.11524	2.13062	1.9126	3.12397	2.0858	1.84215	1.99167	1.85046	1.85239	2.22505	1.87441	1.98912	1.83804	1.89242	2.19328	1.96467	2.32712	2.03584	1.78645	2.03012	1.923	1.89769	2.38659	2.65817	1.41615	1.7672	2.11964
AP3S1	3.40938	3.45916	3.3119	2.80354	3.14541	2.14101	2.46468	3.83293	1.90303	1.90488	2.78986	2.39126	3.27159	2.52618	1.97432	2.67398	3.79528	3.50113	2.99433	3.05333	3.00083	3.06331	3.22415	3.18729	2.98528	3.41126	3.06836	3.03324	3.18084	3.59487	3.26927	2.92869	3.2648	3.23406	3.09587	3.20592	3.14036	3.17637	3.0196	3.07153	3.14297	3.79773	3.13232	3.17079	2.9298	3.72085	3.12254	3.79013	3.4953
AP4B1	2.63341	2.66256	2.89177	2.92049	2.63896	3.29622	2.96202	2.49038	2.83639	3.19542	2.90507	2.56211	2.40624	2.6992	3.39231	2.7461	3.24623	2.92056	2.72775	3.0107	2.7713	3.07857	2.70187	3.03142	2.6628	2.8439	2.72816	2.83632	2.90247	2.92209	2.62935	3.1371	2.93018	2.6521	3.00363	2.79374	2.87667	3.01867	3.02522	2.78258	3.1146	2.60246	3.0781	2.82505	2.78953	2.72361	2.6391	2.68002	2.25231
AP4M1	3.55138	4.12482	3.2998	4.05466	3.67995	3.77422	3.37085	3.33163	4.16505	3.86477	3.64501	3.98728	3.80817	3.54435	3.63451	3.46239	3.58713	3.34355	2.84936	3.1738	3.06621	3.03616	3.11429	3.09749	3.01361	3.45582	3.21205	3.26116	3.0606	3.22638	2.98255	2.85503	3.06718	3.04034	3.06348	3.24462	3.19336	3.17781	3.14952	3.1217	3.02769	3.12702	3.34727	3.52354	3.65248	3.5541	3.46986	2.96354	3.3439
AP4S1	2.07505	1.74502	1.12942	1.35165	1.30215	1.04518	0.784905	1.97823	1.66999	1.46883	1.28791	1.73057	1.51233	0.817813	0.888316	0.749547	1.92422	1.80815	1.04552	1.16745	1.24455	1.04323	1.22463	1.25366	1.22752	0.413206	1.36946	1.04473	1.23776	0.915386	0.881952	1.25305	1.16345	1.10649	1.09642	0.848365	1.23637	1.18526	1.08974	1.04469	0.972915	1.09559	1.21368	1.16482	1.35559	2.05394	1.20832	0.931547	1.66255
AP5B1	1.69716	2.30501	2.39297	2.33323	2.14852	3.09589	2.31273	2.02232	1.87418	2.1903	2.02884	1.75046	1.99857	2.41918	2.32909	2.6448	2.32866	2.38241	3.01387	2.7181	2.83267	3.00548	3.08479	2.9518	2.89577	2.96211	2.8294	2.96533	2.78637	2.91984	3.16788	2.96472	2.97177	3.3008	3.20211	3.05254	2.93311	2.93174	2.89823	2.69361	2.90004	3.0589	2.94614	2.87555	2.58236	2.27937	2.24184	2.55818	2.28396
AP5M1	1.38804	1.58103	2.37691	1.8215	2.14373	1.53417	1.9933	2.36853	0.975298	1.46926	1.71768	1.16541	1.13417	1.72898	1.60644	1.98155	2.50221	2.1586	3.1531	3.12863	2.97449	2.91073	2.94576	2.89782	3.12481	2.15473	3.08091	3.07248	2.99057	3.01143	3.07732	3.22139	3.11276	3.08221	3.04246	3.05624	2.85285	2.98881	2.8189	3.07756	2.91998	2.7279	2.96369	3.07667	1.87899	2.53092	1.74143	2.87769	1.85767
AP5S1	1.3028	1.55443	1.86204	1.49052	1.64429	1.57657	1.62703	1.13593	1.20232	1.44853	1.45431	1.03253	1.28399	1.84489	1.54277	1.58181	1.11046	1.79985	1.92515	1.79872	1.83497	1.91795	1.95447	1.92222	1.89108	1.70167	1.99749	1.94252	2.14508	1.97843	1.96744	2.16792	1.9895	2.12288	2.07653	1.99368	1.97609	1.98822	1.82394	2.07332	1.91314	1.79496	2.02378	2.03554	1.87286	1.36769	1.55732	1.81957	1.37613
AP5Z1	2.82354	3.39203	3.59603	3.53615	3.43032	3.91137	3.80774	2.47255	3.75032	3.80648	3.47405	3.51317	2.97273	3.56369	4.16131	3.65578	3.06563	2.97116	3.011	3.12611	3.09906	3.1593	3.17619	3.16489	3.06728	2.78376	3.02212	3.13427	3.12224	3.22519	3.04223	2.9683	2.90721	3.14692	2.96038	3.10684	2.91	3.31604	3.23181	3.21449	3.24304	2.96987	3.00879	3.08362	3.29945	2.66654	3.25978	3.13415	2.43568
APAF1	0.893191	0.963352	1.58595	1.29589	1.28307	1.3882	1.55094	1.47784	0.589513	1.03762	1.25594	0.671558	0.833172	1.54217	1.48548	1.68943	1.80302	2.11317	3.2001	3.04911	3.26725	3.13252	3.03644	3.56687	2.97491	3.37826	3.20156	2.90066	3.13192	3.29958	3.21757	3.31188	2.97385	3.13674	3.28837	3.00372	3.00998	2.88291	2.87969	2.92182	3.26698	2.48189	3.29453	2.92029	1.74915	1.46508	1.14122	2.13858	1.46615
APBA1	0.866931	0.986144	0.832316	0.906239	0.92049	0.391477	0.568919	1.816	0.325237	0.390401	0.790378	0.403307	0.97678	0.901788	0.55899	0.773154	1.46127	1.9747	2.0449	2.02005	2.00954	1.73546	2.19517	1.92513	2.31926	1.08193	2.20969	1.64655	2.13307	1.9361	2.02947	2.17169	1.97785	1.94603	1.75933	1.17714	2.28775	2.03693	2.12897	1.96964	1.50545	1.4868	2.23738	1.97827	1.87027	1.74311	0.710044	0.843029	1.1249
APBA2	0.230908	0.560974	0.716641	0.922164	0.853562	1.02856	0.916343	0.428913	0.492846	0.642953	0.881055	0.652584	0.291811	0.677904	1.45155	0.617599	0.725395	1.15426	0.920497	1.06036	1.37362	0.704073	1.031	0.848514	1.0265	1.28006	1.02048	0.798938	0.596945	0.600842	0.751973	0.840226	0.480952	1.27269	1.53849	0.790239	1.26387	0.684598	0.789455	0.628941	1.05714	0.940653	0.803814	0.938737	0.904278	0.726367	0.753438	0.57926	0.197637
APBA3	2.97781	3.4708	3.38914	3.57084	3.5633	2.76977	3.10449	3.38336	3.27469	3.17209	3.36746	3.09819	3.28692	3.43443	3.06583	3.29231	3.11005	3.55578	3.07846	3.45766	3.29836	3.28518	3.39369	3.43801	3.36893	3.29764	3.27061	3.1465	3.2998	3.13778	3.17978	3.19161	3.13661	3.22622	3.26975	3.41542	3.42022	3.54757	3.51319	3.50424	3.40544	3.57055	3.57221	3.62741	3.44465	3.35944	2.90526	3.05773	3.16331
APBB1	4.93982	5.10001	3.43684	4.32008	3.76051	3.5793	2.76702	4.7743	5.05756	4.03463	3.61503	4.91569	5.06291	2.29803	3.05071	2.14841	4.84785	4.80638	2.48292	3.00905	2.79768	2.21627	2.95243	2.41546	2.7532	1.93315	2.56413	2.13711	2.23955	2.05812	2.04698	2.66055	2.15633	2.29091	2.53921	2.45155	2.89967	2.57059	2.6788	2.27945	2.81709	3.1978	2.56745	2.61133	4.85845	4.99169	3.5302	2.16725	4.63277
APBB1IP	0.53095	1.47201	2.578	2.31994	2.84637	1.99549	2.43422	1.74541	0.475167	1.55216	2.67532	1.65012	0.722871	2.27018	3.02991	2.34489	2.34758	3.01053	3.64124	3.17422	3.36175	3.14432	3.30899	3.53344	3.08556	1.71993	3.1822	2.83247	2.66329	1.88782	3.1255	2.89833	2.98347	3.38408	3.19176	2.81658	3.04282	3.04799	3.19599	2.90205	3.38773	3.12382	2.98232	3.1088	2.14691	1.3859	1.87584	2.6573	2.26221
APBB2	1.86127	2.05893	1.01356	1.38322	0.952678	1.08789	0.888946	2.47702	1.32072	1.28242	0.939512	1.56463	1.60357	0.811172	0.887063	0.667613	2.66549	2.38764	1.69943	1.75125	1.76667	1.57181	1.83298	1.47092	1.80823	2.46117	1.58915	1.71258	1.74763	1.82894	1.50355	1.71347	1.51085	1.83085	2.02885	2.03602	1.90418	1.61859	1.69634	1.49036	1.95935	2.0172	1.76843	1.60286	2.07231	2.84618	1.11252	1.17472	2.73509
APBB3	3.4823	3.43314	3.25737	3.26125	3.09186	3.09131	2.56815	3.33887	2.96928	3.09047	2.75511	2.73696	3.37023	2.53049	2.99089	2.89381	4.09127	3.20458	2.32064	2.91606	2.74778	2.34468	2.83311	2.48906	2.66888	2.38782	2.54135	2.88686	2.72131	2.84664	2.21692	2.56936	2.61896	2.92167	2.52629	3.02889	2.78294	2.87942	2.80768	2.58092	2.83737	2.9835	2.60536	2.90933	2.81191	3.64893	2.85726	2.89626	2.98351
APC	1.5337	1.44189	1.0114	1.27914	1.05043	0.834653	0.978837	2.57111	0.897512	0.944698	0.985004	1.15698	1.0993	0.76587	0.843685	0.79971	2.41046	2.31747	2.35994	2.16518	2.41667	2.18513	2.27427	2.37217	2.29828	2.43551	2.19953	2.32357	2.27616	2.26287	2.26543	2.25902	2.15111	2.61529	2.42603	2.0601	2.15887	2.1172	1.98261	1.86312	1.83656	2.78562	2.18148	2.18852	1.75034	2.49468	0.965422	1.43177	2.02045
APCDD1	1.14858	1.24456	1.699	1.20432	1.46891	0.561336	1.33739	1.84457	0.530486	0.979689	1.42654	1.35215	1.29678	0.908823	1.57284	1.25864	2.58284	2.13643	1.99341	2.22541	2.4626	2.05106	2.03526	2.16033	2.32273	2.12557	2.03488	1.56654	2.31445	2.01467	1.74325	2.25226	1.9607	2.23476	2.72004	2.08287	2.47208	1.97488	2.38361	2.12598	4.46192	2.15267	2.02717	2.08634	1.41165	1.94373	1.80098	1.81795	2.83494
APEH	3.91468	4.55681	5.11996	4.77066	5.08278	5.32615	5.38415	3.87499	4.54909	5.08607	5.17098	4.17749	3.98806	5.4499	5.30202	5.55101	3.83511	4.33878	5.17134	5.23314	5.12491	5.33968	5.09968	5.04846	5.13619	4.91799	5.25322	5.3156	5.31678	5.40576	5.44963	5.62869	5.33767	5.04188	5.25233	5.37434	5.17017	5.43242	5.46553	5.44888	5.23347	4.83917	5.29263	5.31599	4.82999	3.8836	5.09311	5.3744	3.91556
APEX1	5.75989	6.25527	6.51444	5.85658	6.4178	5.14934	6.00101	5.88446	5.4711	5.12416	6.00944	5.57716	6.20693	6.16787	5.76452	6.18477	6.06063	6.09231	6.47862	6.48632	6.40967	6.54137	6.3765	6.19861	6.34458	6.8589	6.4108	6.42332	6.54763	6.41582	6.36665	6.62835	6.53673	6.18739	6.4378	6.54973	6.48045	6.50124	6.77631	6.56276	6.55663	6.11162	6.43066	6.33746	6.14068	6.22431	6.28846	6.26769	6.08516
APEX2	1.64389	2.4496	3.21211	3.02244	3.18808	3.30866	3.191	2.20125	2.1003	2.98504	3.13195	2.04772	1.89318	3.459	3.09613	3.43617	2.32871	2.82183	3.50879	3.42441	3.36674	3.60752	3.25496	3.55683	3.28467	3.6809	3.31308	3.47165	3.42521	3.50315	3.49444	3.75237	3.53364	3.56264	3.56075	3.4157	3.37075	3.63881	3.5912	3.48305	3.49114	2.97449	3.57568	3.42254	3.13584	2.13733	2.89006	3.25107	2.06997
APH1A	4.31862	4.6404	6.36196	5.58039	6.03827	5.36209	6.14329	4.59714	4.04166	4.90095	5.96513	4.11627	4.40355	6.5197	5.71072	6.39737	4.75335	5.57956	6.67527	6.68113	6.74959	6.74087	6.71252	6.60412	6.68201	6.2805	6.77982	6.71153	6.77926	6.8708	6.68161	6.85188	6.75133	6.70623	6.68604	6.72898	6.73936	6.74656	6.90554	6.78898	6.54488	6.20887	6.66634	6.72848	5.73085	4.75124	6.21652	6.49152	4.93088
APH1B	1.57153	1.71424	1.54501	1.47446	1.36354	0.795936	1.28932	2.35503	1.20976	1.17812	1.58182	1.45058	1.51072	1.12186	1.67205	1.27971	2.23869	2.21137	1.9567	1.93651	2.08727	1.75133	2.03526	1.97941	1.79228	1.39551	1.87178	1.62663	1.69617	1.51209	1.74811	2.04199	1.78165	1.9893	2.23366	1.50646	2.0563	1.72356	1.86112	1.74218	2.00503	1.93773	1.78658	1.9052	1.46199	2.14766	1.75714	1.35838	2.14321
API5	3.33187	3.5515	3.22338	3.09058	3.02546	2.63653	2.8979	4.14496	3.08491	2.83897	3.06228	3.35765	3.26021	3.12486	2.93529	2.97861	4.03835	4.1057	4.38897	4.39161	4.29187	4.3608	4.22251	4.24476	4.38264	4.60395	4.29985	4.25263	4.27034	4.17183	4.25245	4.44183	4.29583	4.20604	4.36531	4.07364	4.34999	4.16679	4.28104	4.17543	4.26955	4.10194	4.31775	4.192	3.6043	4.12935	3.12157	3.47308	3.84464
APIP	4.40592	4.26564	5.69186	3.69608	5.48638	1.61933	4.66089	4.01772	2.17321	2.93612	4.83758	3.3623	3.94252	3.99013	3.48507	4.11343	4.53819	4.10322	4.29119	4.8579	4.08993	5.85878	4.02626	4.61722	4.28173	4.07152	4.74878	4.17367	4.44884	4.89351	4.25497	4.35157	5.30823	4.59516	4.25772	4.79377	4.47376	4.42543	4.65089	4.31907	5.45613	3.27517	4.43149	4.65814	3.5762	4.53612	4.62282	5.71412	4.39512
APLF	1.36479	1.1748	0.728477	0.779712	0.603931	0.141803	0.630991	1.08834	0.831632	0.568178	0.456585	0.794434	0.914227	0.174341	0.38805	0.353826	1.45009	0.982072	0.563269	0.577703	0.570898	0.339098	0.515994	0.334988	0.392453	0.8453	0.439681	0.51195	0.477846	0.536354	0.250342	0.666157	0.500518	0.680178	0.376035	0.673263	0.527583	0.592615	0.713862	0.607402	0.617531	0.41371	0.629372	0.507746	0.666374	1.42762	0.357599	0.340681	1.3304
APLN	0.426906	0.322098	0.20183	0.698935	0.0775211	0.190696	0.067412	1.10081	0.364283	0.33996	0.106718	0.517048	0.479632	0.319052	0.0141994	0.203429	0.446244	0.715896	0.127865	0.241828	0.279227	0.155048	0.243123	0.421138	0.152134	2.35919	0.0880412	0.373451	0.318533	0.0246384	0.302971	0.255546	0.0796247	0.351827	0.168719	0.0896415	0.12468	0.127858	0.275438	0.11555	0.0686452	1.07648	0.0432024	0.0766512	0.941647	0.8018	0.155892	0.105996	0.662241
APLNR	0.259619	1.10608	1.91433	2.85915	1.82901	1.92157	2.12795	1.63655	2.47569	1.70073	1.63458	1.92494	0.852548	2.76257	2.41419	2.01595	1.63212	3.40298	2.34791	2.85542	3.37242	2.37571	2.54858	3.25785	3.0256	2.82635	3.19723	3.48869	2.8094	1.74819	2.79449	3.47884	2.96768	2.38625	2.22192	1.96201	3.00949	3.3847	2.71172	2.5719	2.41796	2.94668	2.88574	3.34095	3.34466	0.890359	1.63012	2.21586	2.57747
APLP2	5.92128	6.22053	6.69132	6.36373	5.98699	5.91823	6.12153	6.94695	5.18013	5.20146	6.14043	5.41502	6.2796	6.42269	5.39033	6.51883	6.77162	7.22589	7.5455	7.33067	7.34912	7.36986	7.49575	7.14223	7.40241	6.66733	7.26974	7.6614	7.59774	7.83745	7.44369	7.30618	7.42694	7.63678	7.43133	7.51018	7.4233	7.4165	7.38276	7.36658	7.4103	7.54997	7.37724	7.40877	7.30566	6.83445	6.15927	6.91823	6.7148
APMAP	3.93362	4.39444	5.07536	4.81894	4.64647	4.50881	4.60752	4.44329	3.65439	3.84272	4.60019	3.98049	4.13433	4.72371	4.27087	5.02857	4.716	4.95762	5.49791	5.35796	5.28771	5.39251	5.34534	5.30377	5.1773	5.87276	5.20007	5.66085	5.30619	5.0279	5.24206	5.44277	5.48487	5.66255	5.72653	5.84051	5.34746	5.38915	5.55125	5.36866	5.5648	5.04773	5.33217	5.24706	4.67864	4.62041	4.89229	5.13962	5.55808
APOBEC3C	1.87834	2.23661	1.96585	1.73582	2.27832	1.56017	1.4823	3.08378	1.62525	2.1171	1.58348	1.51716	2.46398	1.57013	1.78783	1.45152	3.06382	4.23583	3.92375	3.61059	3.49965	3.12052	3.61624	3.65396	3.52563	1.90707	4.57253	3.78879	3.38057	3.1752	3.72242	3.35599	3.31423	3.45187	3.33094	2.84439	3.36664	5.03042	3.65992	3.36347	3.17463	3.22106	3.50255	3.85137	4.50244	3.22037	2.15762	2.57386	3.39099
APOBEC3D	0.510077	0.8646	1.49345	1.23989	1.75574	2.1288	1.78123	0.877205	1.38843	1.77371	1.64774	0.867476	0.655119	1.52407	2.40343	1.44537	1.22227	1.81966	1.91521	1.96553	1.66193	1.70721	2.00517	1.95838	1.7101	1.28294	2.0127	2.02881	1.58411	1.12418	1.63507	1.74407	1.53496	1.9274	1.64751	2.14124	1.70315	2.1436	1.63188	1.9574	1.85734	1.42286	1.80071	1.9781	1.64076	1.02866	1.35079	2.12545	0.563973
APOBEC3F	0.708786	1.08631	1.00736	1.14032	0.95104	0.831957	0.966872	0.858875	1.27702	1.06467	0.821186	1.17173	0.847243	0.7089	1.43704	0.950892	1.01668	1.05118	0.995198	1.0008	1.09095	1.15378	1.00043	1.17063	0.970308	0.725042	1.03269	0.987338	0.871937	0.715304	1.01407	0.765713	0.715579	1.17742	0.884034	0.835813	0.943429	0.967431	0.909597	1.00364	0.938088	0.860156	0.711649	0.867591	0.916795	0.591102	1.08113	1.04556	0.68074
APOBEC3G	1.58988	2.4191	2.228	1.62747	2.8063	1.44878	1.93001	1.92695	1.82195	1.28324	2.06066	1.50525	1.56148	1.73575	2.35251	1.89108	2.46462	2.79453	2.56457	2.08665	2.7347	2.67787	2.21681	2.78857	2.15845	1.24145	2.71207	2.34571	2.12276	1.5825	2.31543	2.13768	2.1145	2.48545	2.24975	2.15913	1.95969	2.73428	2.43544	2.23504	2.30361	2.53872	2.32125	2.28664	1.95839	2.512	2.02958	2.80082	1.99286
APOBR	0.525219	2.86113	5.80693	5.14723	5.06348	6.34969	6.2345	1.60976	0.897155	5.36292	5.87075	1.1055	0.644882	6.43371	6.47484	6.13741	3.05367	3.98794	5.48404	5.29447	5.09765	5.24643	5.31115	5.21846	5.09044	1.63057	5.31868	5.41336	5.63166	5.60187	5.4511	5.2492	5.10437	5.08826	4.7915	5.27168	5.05187	5.28832	5.0082	5.23835	5.06498	3.13281	5.32535	5.24613	4.93652	0.802342	4.97322	5.49459	0.338167
APOC1	0.983163	2.54992	2.7967	3.6429	6.17618	3.78175	5.46953	1.64502	4.06473	3.70445	6.34683	3.20026	1.05897	4.64525	6.24424	5.23381	2.99321	2.62818	3.98059	5.20892	5.20803	3.76921	4.97097	4.28485	5.07964	4.85654	5.08112	3.59395	3.80099	2.54069	5.11494	5.11569	4.13562	3.54308	2.76287	3.52788	5.23765	4.74502	5.95869	3.76335	3.06346	3.28665	5.07332	4.73445	1.39258	1.71473	3.74026	3.69282	1.72998
APOD	6.06482	5.36437	5.60381	5.73638	5.47113	3.62596	5.23697	5.34862	4.65184	4.96335	5.49204	5.1569	5.35366	3.55928	5.59217	5.29206	5.838	6.01733	3.12783	4.3542	4.9704	3.74109	4.32969	4.11277	4.72288	0.969479	4.76864	3.05439	3.72141	4.29412	3.70425	4.60242	4.0093	3.93049	4.71732	4.13288	5.57973	5.29261	4.94783	3.49281	4.4472	3.82565	4.97938	4.50903	5.31331	5.80011	6.80987	4.53352	7.84269
APOE	4.82567	7.80621	7.6017	7.56731	9.37247	7.73142	8.70218	5.99983	7.85361	7.68345	9.31022	7.73184	5.80847	7.96855	9.0602	8.78804	6.55865	7.2383	7.94283	8.04746	8.25998	7.33507	8.31954	7.45377	7.98007	7.04344	7.87392	7.61246	7.67531	5.96452	8.40892	8.15875	7.72478	8.0331	7.70757	7.2177	8.27824	7.80741	8.75234	7.34983	7.26409	6.77785	7.77647	7.84996	6.44867	6.95179	8.06645	7.469	6.42591
APOL1	3.97034	4.50507	4.19273	4.24275	4.32123	4.10273	4.09499	3.68521	5.07707	4.57252	4.35235	4.30134	3.40597	3.86524	4.29591	3.80759	3.86845	4.49656	4.66859	3.69048	4.26667	5.9382	3.788	4.95332	3.63931	3.93092	4.47041	4.26877	3.91532	3.37232	4.44845	3.41481	3.71976	4.34246	4.06316	3.79538	3.94215	4.04451	3.89339	3.7618	4.63026	4.61201	3.87387	3.89371	4.33757	3.98964	3.89603	5.1985	3.87471
APOL2	3.21101	4.02002	3.46627	3.54551	3.26665	3.71085	3.05715	3.28378	4.31494	3.9206	3.63742	3.46029	3.21787	3.15833	3.70102	3.27752	3.56811	3.7508	3.2744	2.97067	3.34064	4.18927	2.67253	3.56005	2.83792	3.30242	3.34354	3.37821	2.52521	2.97584	3.65282	2.93821	3.12933	3.35002	3.16421	3.23477	3.05891	3.04433	3.10989	3.11142	3.59951	3.72673	3.17547	3.0712	3.3021	3.17959	2.92203	4.21422	3.15601
APOL3	1.92093	2.57845	2.61361	2.55618	2.5144	1.98679	2.11991	2.64205	2.97775	2.10935	2.36879	2.33714	1.56586	2.03569	2.46261	2.18835	2.56332	3.17806	2.70578	2.48164	3.16187	3.49657	2.53232	3.24625	2.4626	1.94193	3.18712	3.02842	2.35378	1.83538	2.80627	2.46277	2.57139	2.60208	2.68503	2.2562	2.83084	2.67416	2.771	2.55874	2.83039	3.18307	2.72994	2.60986	2.57378	2.59337	2.22229	3.27799	3.21044
APOL4	1.63553	0.360869	1.18097	1.14504	0.97866	0.630987	0.910817	0.95754	0.373461	0.903946	1.59689	0.867155	0.217711	0.844307	0.693972	0.961446	1.6472	1.15467	1.71236	1.49042	1.95449	1.52522	2.0044	1.97018	1.68417	1.29036	1.45281	1.79133	2.1455	0.477685	2.13196	1.02386	1.28965	1.85608	1.7063	1.1362	2.18106	1.38469	1.66055	1.18066	1.73102	1.39334	1.91814	1.67938	0.605214	0.764494	0.762454	1.66415	0.9208
APOL6	1.79302	1.67347	2.14634	2.18182	1.86761	2.07197	1.78647	2.34401	1.33404	1.66284	1.6587	1.2563	1.32984	1.88848	1.78753	1.91922	2.86078	2.82162	3.69241	3.14673	3.56653	4.40656	3.22345	3.85909	3.23663	3.69055	3.86929	3.80371	3.4127	3.42698	3.96536	3.09056	3.29919	3.93045	3.57495	3.3255	3.09054	2.71876	3.07389	3.3228	3.78319	3.90911	3.36252	3.343	2.4851	2.41651	1.72235	3.72844	3.07671
APOLD1	4.0428	1.55076	2.22329	2.33443	1.78319	1.36259	2.04963	4.61935	2.58522	1.8488	1.8986	2.47258	2.44434	0.969305	1.78997	1.18224	3.99257	1.72669	2.58829	2.27469	1.12352	1.50833	2.80981	2.50502	2.75793	3.36668	0.938616	1.13985	2.12519	2.08194	1.79003	1.98421	1.49906	2.30145	1.82867	3.02121	3.60426	1.14264	2.13048	1.96238	3.68783	2.07943	1.15816	0.955827	1.13624	4.16454	2.53053	2.0135	6.42474
APOM	1.93277	2.14409	2.36791	2.36596	1.94474	3.06371	1.70313	1.70026	1.86942	1.7545	1.61374	1.96727	1.79945	2.06455	1.95956	2.51958	1.16167	1.54274	1.33468	1.36381	1.78696	1.49179	2.05603	1.13297	2.0352	1.57161	1.62677	2.11133	1.78303	1.61412	1.59673	1.41908	1.61529	1.72805	1.42192	1.79989	1.22303	2.11334	1.64368	2.05771	1.28732	3.70454	1.47675	1.3245	1.36781	1.4621	1.95352	0.912001	1.77662
APOO	2.69282	2.90112	3.58585	2.8669	3.31782	2.54255	3.20359	2.31651	2.13458	2.64518	3.23404	2.44271	2.42359	1.92809	2.86391	3.50363	2.38864	2.69472	3.10724	3.27782	3.19434	3.01393	3.05334	3.32244	3.27084	3.51735	3.06061	3.02581	2.98487	3.14892	3.20923	3.36751	3.39521	2.96694	2.96607	3.18823	3.31394	3.30326	3.49972	3.27598	3.16684	2.39605	3.30722	3.23274	2.39617	2.44563	3.47081	3.77257	2.29793
APOOL	1.23287	1.09211	1.58391	0.661721	0.717455	0.396885	0.668619	1.79007	0.461681	0.330721	1.03448	0.798402	0.384663	1.22234	1.36691	0.943498	1.216	1.58183	2.67664	2.17856	2.33084	2.29614	2.4478	2.30266	2.29861	1.92713	2.85188	2.51056	2.45896	2.55409	1.98021	2.46984	1.96861	2.60762	2.3476	2.04598	2.2455	2.44326	2.22931	2.11168	2.48894	2.26385	2.04337	2.20706	0.49453	1.62384	1.05785	1.18983	1.46868
APP	6.28929	6.51838	6.87702	6.33434	6.20919	5.49561	6.39286	7.29367	5.41889	5.80062	6.4083	5.74111	6.69676	6.60207	6.19024	6.28338	7.47875	7.67714	8.01591	8.20615	7.80471	7.94337	8.27052	7.72496	8.05088	8.19332	7.96799	7.75149	8.25558	8.1115	7.60073	7.77191	7.73074	7.78658	7.79102	8.00222	8.21881	7.956	7.93522	7.87575	8.07929	7.31037	7.94547	8.02112	7.71209	7.78206	6.45118	7.23998	7.09883
APPBP2	2.5047	2.31081	2.23899	1.9807	2.10514	1.3525	1.7492	3.43062	1.61599	1.48873	1.70702	1.84509	2.26897	1.95122	1.63446	1.79927	3.34019	3.21441	2.9005	3.188	3.12119	3.05227	3.06622	3.22482	3.1806	3.15653	2.97563	2.86708	3.01091	3.01583	2.84782	3.06847	2.98971	3.12984	3.22699	3.08381	3.0981	2.95989	3.08678	2.9698	3.07135	3.06311	3.01952	3.03681	2.63225	3.36388	1.83414	2.23909	3.30416
APPL1	2.5191	2.30487	2.3648	2.23408	2.35552	1.37424	2.08375	3.59823	1.50756	1.68092	2.16077	2.39283	2.06391	1.91529	2.19631	1.96122	3.53698	3.28603	3.86772	3.97107	3.95281	3.57683	3.71117	3.65321	3.89465	3.76769	3.85367	3.70916	3.81597	3.871	3.57561	3.77843	3.75102	3.74423	3.79008	3.58253	3.86299	3.72551	3.79818	3.81951	3.65452	3.75853	3.70567	3.75778	2.77175	3.73879	2.0065	2.47184	3.38717
APPL2	1.48469	2.17907	3.32538	3.26927	2.63163	3.69275	3.10397	2.41972	1.21403	3.00915	2.71997	1.16494	1.67617	3.22511	2.72775	3.81511	3.34049	3.78761	4.47563	3.78803	4.2416	4.37273	4.58133	3.98075	4.41836	3.94123	4.22599	4.67106	4.59079	4.66147	4.50846	4.04551	4.52832	4.78148	4.59812	4.60662	4.10533	4.35617	3.81827	4.51857	3.93796	4.22399	4.45207	4.57957	3.49794	2.32129	2.9035	3.61529	2.1479
APRT	5.19122	6.0517	6.97606	6.41908	7.21107	6.898	7.44711	4.69352	6.11657	6.64881	7.4017	6.07285	5.21749	7.57406	7.8103	7.43465	5.0052	5.33624	6.59717	6.70275	6.39038	6.88479	6.46134	6.52869	6.47261	6.44011	6.37064	6.41824	6.50777	6.83971	6.59415	6.7856	6.52477	6.1527	6.59255	6.47735	6.68689	6.73753	6.68186	6.7048	6.56877	5.74641	6.65928	6.42841	6.29522	4.91458	7.27717	6.96326	5.09669
APTX	2.0134	2.01695	2.24059	1.97911	2.01052	2.13872	2.23686	1.64898	2.30854	2.27028	2.27559	2.00579	1.71808	2.32303	2.36022	2.38555	1.74956	1.74019	1.85318	2.00395	1.87196	1.99031	1.82936	1.78531	2.00866	1.73389	1.8555	1.91299	2.00851	1.74703	1.9461	2.08985	2.09441	1.6745	1.80545	1.86429	1.98987	1.89004	1.96605	2.01693	1.88022	1.66005	1.94806	1.92095	1.67805	1.6922	2.30943	2.36273	1.57404
AQP1	6.14661	6.24074	5.51314	6.30166	5.38253	5.43476	5.32036	7.31793	7.24204	5.73066	5.28467	6.74601	6.5335	3.57045	5.36809	4.74094	6.49201	7.26249	5.26895	6.14064	5.65019	5.22768	5.37545	5.47457	5.96854	4.25438	5.18106	5.3936	5.81051	5.63709	4.85597	5.90373	5.27887	4.87372	5.28082	5.40006	6.20802	5.87423	5.8877	4.85615	5.17202	7.14289	5.45137	5.85999	7.1286	6.92603	5.92551	4.33756	7.71605
AQP11	0.330129	0.670505	1.50092	1.26926	1.42285	0.958635	1.24995	0.665959	0.429707	1.46451	1.26273	0.300794	0.160848	1.4714	0.81936	2.05706	1.00256	1.27744	2.21302	1.41536	1.62667	1.57438	1.80337	1.74342	1.44677	1.70686	1.80548	2.42052	1.85645	2.60506	2.21162	1.70465	1.94782	2.11425	2.13319	2.11993	1.61433	2.01602	1.40879	1.95655	1.00741	4.01175	1.99671	2.13864	1.45208	0.319566	1.03471	2.56504	0.367359
AQP3	1.10822	1.57946	3.21043	1.52869	3.25294	1.21088	2.62961	1.9877	1.74282	1.25713	2.81118	2.13344	2.05055	3.16532	2.68182	2.7091	1.91644	2.41429	3.76813	3.21744	3.6549	2.9662	3.80429	3.84768	3.54125	3.58018	3.67798	3.82609	3.59245	2.92369	3.84488	3.19928	4.0462	3.77807	3.82442	3.09953	4.02612	3.99814	3.52385	3.39815	3.67351	6.60707	3.99033	4.02778	1.99826	1.84513	2.48283	3.44993	1.85082
AQP7	0.286968	0.936246	2.47821	2.87563	1.45798	2.9245	2.09197	2.53798	0.777906	2.32009	1.90873	0.710232	0.126887	2.20436	2.12888	2.83499	3.31757	1.97763	1.2396	1.38193	1.55224	0.977427	1.64967	0.83038	1.26376	0.282556	1.37602	1.93855	1.9639	1.63567	1.36854	1.03017	1.70433	2.04862	1.58184	2.15647	1.44752	1.49955	0.917235	1.54359	1.50779	3.38393	1.54808	1.80364	1.7633	0.388731	2.14732	1.32393	4.87537
AQR	1.74467	1.44332	1.80999	1.55973	1.54414	1.17	1.33537	2.37979	0.837574	1.1498	1.50307	1.06786	1.51911	1.63575	1.42293	1.62981	2.45897	2.33092	3.09735	2.92824	2.87904	2.86978	2.9033	2.88497	2.79241	2.97265	2.99018	2.91782	2.93895	2.859	2.78339	3.10019	2.93597	2.8228	3.01925	2.60901	2.92513	2.89733	2.8646	2.87646	2.83639	2.61136	2.94405	2.68941	2.01175	2.42525	1.54725	2.03911	2.00142
ARAF	4.52095	4.81856	5.06508	4.97719	4.99653	5.65627	5.45168	4.00185	5.54612	5.53873	5.31242	4.84442	4.47289	5.38365	5.84637	5.12459	4.20817	4.52534	5.04571	5.12072	4.95618	4.99689	5.30687	4.99659	5.13767	4.16242	5.10427	5.12301	5.02102	5.19603	4.94685	5.15467	4.9745	4.90987	4.82918	5.00466	5.04272	5.14891	5.15172	5.21988	4.89589	4.59466	5.03517	5.20865	5.18852	4.02747	4.9366	4.67003	4.18828
ARAP1	3.87076	4.57826	4.39975	4.99404	4.4888	4.4667	4.85246	4.06053	4.73326	4.44596	4.33659	4.51228	4.43425	4.13023	4.96164	5.15988	4.76361	4.71043	4.73223	4.40967	4.83049	4.61845	4.66342	4.90167	4.84293	4.00374	4.86849	4.6125	4.86252	4.49293	4.89262	4.57815	4.57428	4.54041	4.60207	4.72646	4.59022	4.6004	4.9466	4.67942	4.60475	4.79347	4.76372	4.84953	4.46368	4.22615	4.06444	4.16442	4.1308
ARAP2	0.565452	0.507572	1.20775	0.795243	0.69818	0.601325	0.624253	1.17784	0.181012	0.476512	0.648561	0.339984	0.413651	0.673951	1.00118	0.635404	1.48995	1.36346	2.20213	1.96067	2.2356	2.29584	2.04406	2.19832	2.15395	3.00491	2.02012	2.08273	1.8863	2.14373	1.95309	2.07964	2.08521	2.36781	2.16216	2.27332	1.99433	1.81219	1.95455	1.82169	2.27629	2.30773	2.07305	2.15187	0.709664	1.62561	0.801778	1.39573	0.60457
ARAP3	1.06743	1.10603	1.49643	1.24196	1.31247	1.1369	1.35574	1.5145	1.60502	1.21316	1.32387	1.29808	1.17717	1.21152	1.1937	1.16116	2.31591	1.9499	1.97874	2.31862	2.14998	1.67878	2.13763	2.38781	2.29327	2.17268	2.05232	1.7696	2.06336	1.74034	1.78808	2.14874	2.06566	1.68272	2.06995	1.89997	2.55235	2.16342	2.33346	2.00919	1.99703	1.8513	2.15534	2.05055	2.2945	1.83747	1.14288	1.58237	2.08322
ARCN1	4.09977	4.31383	4.16848	4.02307	4.11708	3.62878	3.96866	4.97211	3.50639	3.53802	4.06228	3.9418	4.42202	4.1982	3.87891	3.99359	4.9569	5.09879	5.82298	5.75033	5.73625	5.87997	5.71494	5.93762	5.78959	6.04758	5.80619	5.53688	5.88225	5.75145	5.7175	5.81293	5.80144	5.56808	5.79303	5.5096	5.74427	5.762	5.51755	5.6921	5.68323	5.72491	5.85809	5.75645	4.90948	5.06078	4.02719	4.7586	4.98962
AREG	3.13086	1.8436	3.15301	3.21574	2.95952	2.38098	3.42602	0.923911	0.531654	2.60247	3.0784	1.29152	1.86897	3.29344	3.21245	3.61362	2.20665	1.73303	2.96964	2.65358	3.65755	3.8396	3.43708	5.03036	4.02489	7.38014	3.17883	2.88252	3.58174	3.64622	3.02892	3.33819	3.40756	2.70566	2.8346	3.38556	4.97372	3.17604	4.10244	3.32614	3.32396	1.78108	3.90986	2.81946	1.5248	1.8002	3.14456	3.60338	3.95743
AREL1	1.455	1.39581	2.06439	1.94666	1.78337	1.6771	1.74871	2.17618	0.916078	1.73055	1.78983	1.14317	1.41318	1.64699	1.92344	1.8392	2.36967	2.47958	3.64867	3.41654	3.71988	3.54603	3.76473	3.61829	3.62163	3.7006	3.72469	3.4362	3.61088	3.45423	3.62102	3.57265	3.66807	3.66726	3.58402	3.34887	3.54494	3.53787	3.46576	3.47785	3.50227	3.47342	3.68161	3.56784	2.73106	2.14818	1.84058	2.46166	1.95113
ARF1	7.18402	7.39309	7.6493	7.40968	7.61404	7.10799	7.44614	7.27902	6.58741	6.94192	7.47529	6.80857	7.43889	7.80837	7.1861	7.65882	7.20463	7.77645	8.16567	8.16329	8.12577	8.24394	8.15908	8.18733	8.07288	8.01272	8.19787	8.06744	8.1371	8.30972	8.23088	8.2667	8.14682	8.05214	8.1139	8.13275	8.11366	8.20346	8.15971	8.21223	8.10088	7.82562	8.14532	8.16757	8.05001	7.24622	7.64067	7.97933	7.38123
ARF3	4.11555	4.53549	5.06991	4.74281	4.57053	4.94115	4.68639	4.74694	3.86224	4.44669	4.58274	4.13304	4.17735	5.07794	4.48646	5.09408	4.78632	5.31125	6.19455	5.69213	5.72724	6.03715	5.913	5.87034	5.7024	5.46902	5.92006	6.159	6.03261	6.03201	6.13514	6.08562	5.89041	6.13192	6.0746	6.07552	5.77836	5.78525	5.76142	5.92677	6.06243	5.17367	5.75791	5.71367	5.64531	4.75023	4.75879	5.33964	4.56023
ARF4	6.2644	6.02752	6.51367	5.72546	6.37503	4.74139	6.22247	6.22657	4.42802	5.05249	6.19634	5.206	5.99093	6.15555	5.51461	6.10739	6.32101	6.3022	7.11456	7.70051	7.30224	7.41956	7.14157	7.63403	7.3945	7.15842	7.3994	6.96405	7.50484	7.40123	7.342	7.35856	7.44663	6.60897	7.06584	6.75367	7.28177	7.43835	7.63062	7.33834	6.98132	6.48468	7.51448	7.22645	6.47618	6.2775	6.31348	7.02102	6.20482
ARF5	7.0732	7.35328	7.82645	7.76034	7.883	8.01776	8.22909	6.30798	7.61908	7.79631	7.97058	7.35039	7.04719	8.27582	8.10726	8.23728	6.53811	6.87967	6.96926	7.25487	7.12712	7.21834	7.02964	7.08689	7.16262	7.00251	7.26149	7.20445	7.11038	7.35108	7.30415	7.34701	7.25884	7.13781	7.19873	7.31169	7.2568	7.36383	7.43112	7.33152	7.11693	6.98507	7.19837	7.23908	7.05677	6.34571	8.17403	7.7047	6.61826
ARF6	4.64517	4.11916	5.22412	4.80969	4.99526	4.71752	4.83375	4.41136	3.10979	4.1099	4.70751	3.6368	4.0504	5.32563	4.84915	5.00406	4.54222	4.89088	6.00145	6.22727	6.21604	6.03092	5.98489	6.21804	6.13379	6.46554	6.28676	6.08704	6.09989	6.28938	6.18931	6.24685	6.15766	6.10401	6.10364	6.17141	6.18789	6.21994	6.16377	6.16027	6.04512	5.57745	6.22596	6.19379	5.05278	4.41157	4.80054	5.91056	4.43178
ARFGAP1	4.98474	5.15561	4.91139	5.28722	4.8669	5.7761	5.43519	3.93695	5.92139	5.84403	5.0918	5.44109	5.02217	4.89536	5.84895	4.9567	4.56442	4.40855	4.04338	4.3628	4.12855	4.30845	4.19374	4.35119	4.27711	3.92717	4.22526	4.15214	4.30175	4.36372	4.17489	4.33425	4.36056	4.18553	4.19944	4.22454	4.32735	4.40829	4.65771	4.15723	4.26984	4.18192	4.36979	4.3201	4.7732	4.34483	4.74851	4.62282	4.27466
ARFGAP2	5.10003	5.53754	5.36027	5.44763	5.28133	5.65201	5.51844	4.81627	5.82355	5.63428	5.38915	5.52494	5.24391	5.4315	5.84364	5.41197	5.10776	5.33879	5.10173	5.2635	5.19285	5.23876	5.24153	5.077	5.14116	4.39885	5.21051	5.10039	5.20627	5.06591	5.23919	5.23317	5.24491	5.02893	5.07853	5.06607	5.18152	5.29107	5.28488	5.39228	5.10573	5.03712	5.18311	5.24646	5.56273	5.00341	5.27584	5.04732	5.10312
ARFGAP3	4.38401	3.84395	3.97108	3.36664	3.97633	2.08314	3.66067	4.21973	2.71566	2.55245	3.93914	3.28972	3.48611	3.15995	3.1329	3.06798	4.22997	3.84811	4.12001	4.30523	4.21779	4.98626	4.46807	4.87703	4.49179	5.31891	4.42876	4.24164	4.52069	4.52729	4.39926	4.19487	4.51131	3.83815	4.34703	3.95415	4.48919	4.7709	4.39192	4.32387	4.55988	5.00516	4.47097	4.61768	3.42731	4.13714	3.48698	4.49411	3.72813
ARFGEF1	1.93685	2.16433	2.50743	2.31126	2.04662	2.14433	2.25556	2.96638	1.52779	1.91705	2.15091	1.82371	1.91699	2.30472	2.19779	2.23605	2.87727	2.96896	3.89624	3.72516	3.77199	3.74219	3.78246	3.89885	3.79464	3.96696	3.79628	3.68777	3.7495	4.08043	3.71031	3.97842	3.68233	3.96564	3.93332	3.71828	3.52367	3.64888	3.63307	3.6336	3.84036	3.56859	3.71479	3.67551	2.34643	2.78082	2.08313	2.68481	2.44433
ARFGEF2	1.06888	0.992012	1.7504	0.896291	1.11277	0.412825	0.776966	2.77307	0.165308	0.343187	0.836906	0.454717	1.23995	0.940859	0.537062	1.14513	2.67024	2.7324	4.3577	3.98976	4.07508	4.43836	4.22383	4.23612	4.13246	3.57573	4.19592	4.01754	4.19455	4.32864	4.08163	4.33151	4.06083	4.33701	4.4161	4.00714	4.33819	3.9959	4.059	3.92089	4.43205	3.57785	3.96795	3.99742	2.38215	2.87092	1.07204	2.0699	2.47275
ARFGEF3	0.233371	0.348758	0.781395	0.370746	0.476402	0.309361	0.645808	1.06691	0.10823	0.259851	0.637812	0.158884	0.223425	0.893116	0.448721	0.616768	1.0793	1.17153	2.43752	2.47288	2.1317	2.45727	2.34292	2.57007	2.64113	2.84262	2.37995	2.12579	2.54876	2.4201	2.06372	2.31479	2.4262	2.2073	2.3777	2.15299	2.66424	2.30068	1.74057	2.1134	2.8404	1.63653	2.20271	2.23141	0.917795	1.2108	0.598578	1.25241	0.245349
ARFIP1	2.2554	2.41861	3.1675	2.57527	2.693	1.8327	2.52146	3.074	1.14805	1.53266	2.14661	1.304	2.17703	2.65205	1.81528	2.63848	3.22583	3.10055	3.70807	3.82947	3.7063	3.92253	3.6934	3.70473	3.87885	2.81684	3.75751	3.88429	3.88168	3.96114	3.7146	3.78816	3.78989	3.95048	3.80975	3.83027	3.82862	3.74613	3.62967	3.80126	3.92266	3.21435	3.69611	3.84589	2.86366	3.03047	2.71208	3.57715	2.69316
ARFIP2	4.17291	4.40306	5.42588	5.01483	5.42656	5.14044	5.49016	4.03513	4.41581	4.83821	5.30322	4.25965	4.42534	5.67781	5.24696	5.48998	4.59828	4.45043	4.90816	5.29516	4.93904	5.16501	5.03014	5.16784	5.11678	5.23402	5.19427	4.94033	5.15117	5.3447	5.14663	5.05692	5.24384	4.9858	5.03525	5.09743	5.2292	5.42705	5.10229	5.25076	5.26794	4.9518	5.15444	5.21058	4.77311	4.07753	5.43062	5.66469	3.86456
ARFRP1	4.79054	5.08899	4.9029	5.27127	5.10417	6.04469	5.4792	3.92431	5.29429	5.59489	5.41074	5.48068	4.51458	5.31453	5.81933	5.41154	4.12201	4.55363	4.28659	4.34061	4.13962	4.36025	4.26186	4.14815	4.20259	3.68724	4.23896	4.5175	4.33188	4.27987	4.32152	4.41861	4.29978	4.15327	4.16279	4.5568	4.18543	4.51629	4.62769	4.33392	4.13204	4.05422	4.35244	4.41759	4.61015	3.9412	5.02294	4.62283	4.19294
ARG2	3.36388	3.04251	2.67069	2.58948	2.3188	2.82848	2.17071	2.33791	3.00752	2.90694	2.81872	3.06874	2.18243	2.54452	2.49968	2.35549	2.05967	1.98247	1.10203	1.22605	0.979037	1.47593	1.42544	1.64347	1.49246	2.7117	1.50338	1.69374	1.53989	1.7889	1.71792	1.53713	1.66443	2.34508	1.54394	2.50232	1.48386	1.59302	1.22801	1.22915	1.84717	4.07685	1.47398	1.36757	1.76798	1.91146	2.32572	2.40085	2.30192
ARGLU1	5.36803	5.13714	5.10795	5.14621	4.553	4.6979	4.7122	5.33327	4.974	4.78253	4.72659	4.77583	5.14264	4.56049	5.11802	4.66807	5.87468	5.23508	4.41252	5.17266	4.82855	4.84606	4.85691	4.88106	4.73654	4.01275	4.71758	4.75894	4.79136	4.90791	4.37913	4.90233	4.73648	4.95208	4.82084	4.92361	4.9155	5.134	4.95482	4.6551	4.87151	4.74691	4.82601	5.01151	4.39674	5.68906	4.50796	4.45028	5.14193
ARHGAP1	4.73103	4.64326	4.09955	4.45522	3.93152	3.74383	3.58001	4.83016	4.92856	4.49338	4.05872	4.3514	5.29577	3.92323	3.65557	3.64114	4.74296	5.03364	4.6695	4.5335	4.43367	4.48855	4.57623	4.60236	4.60203	4.85523	4.6368	4.63103	4.5913	4.7223	4.60757	4.67212	4.50659	4.57553	4.73396	4.49623	4.57939	4.55185	4.44485	4.64846	4.54539	4.49901	4.45379	4.53719	5.564	4.49443	3.84952	4.09627	5.41478
ARHGAP10	4.76936	4.9545	2.92165	3.82536	2.92315	2.56535	2.20915	4.78384	4.67828	3.88771	3.32243	4.83744	4.88865	1.54289	2.23004	1.73177	4.60829	4.32772	1.83918	2.26441	2.29196	1.92383	2.41867	1.7492	2.32258	2.49808	1.90145	1.99292	1.9407	1.67278	1.77294	2.15693	1.67829	2.30316	2.53512	2.0275	2.41322	2.25111	2.13075	1.8183	2.2578	2.61166	2.05635	2.17941	4.4849	4.92291	3.48592	1.65486	4.67023
ARHGAP11A	0.0316725	0.224887	0.983733	0.412688	0.98358	0.395918	0.535006	0.21703	0.157977	0.475082	0.470942	0.251587	0.119745	0.867673	0.84862	0.696103	0.37875	0.65626	1.87824	1.81448	1.77309	1.66211	1.12989	1.86079	1.73233	3.01213	1.8201	1.77316	1.76807	1.83471	2.30303	2.66178	1.90522	1.86476	2.49963	1.48262	1.10728	1.60659	1.87001	2.22472	2.15797	1.48593	1.92032	1.07184	0.643066	0.244116	1.14901	1.80704	0.163705
ARHGAP12	2.10428	2.53946	2.661	2.58781	2.22769	1.70683	2.19612	3.1477	1.50569	1.86551	2.05329	2.07587	2.03365	2.23733	2.20864	2.03127	3.55441	3.07515	3.53408	3.67317	3.77948	3.77172	3.62292	3.64867	3.75279	4.07852	3.77399	3.72196	3.85015	3.92255	3.49405	3.59145	3.71692	3.8221	3.7078	3.62754	3.48655	3.77015	3.47487	3.54717	3.78511	3.52538	3.53378	3.70234	2.49875	3.43158	2.04664	3.17842	2.91464
ARHGAP15	1.90293	2.20249	2.75232	2.16589	2.75376	1.8926	2.75493	1.69041	2.27577	2.15569	2.81769	2.25034	1.90981	2.57236	3.24178	2.44491	2.37024	2.61967	2.27179	2.64327	2.67529	1.83134	1.99941	2.58908	2.45845	0.7352	2.27513	2.01777	1.99089	1.40382	2.21821	2.3392	2.15425	2.29873	2.31554	2.25634	2.16903	2.296	2.42601	2.00461	2.22493	2.34931	2.16877	2.29309	1.30232	1.73777	2.67574	2.65813	1.67422
ARHGAP17	2.83228	2.99079	3.7149	3.75414	3.36383	3.82522	3.41995	3.14756	2.77566	3.45188	3.36646	3.00453	2.68856	3.64241	3.76849	3.85004	3.7059	4.04144	4.45148	4.11407	4.43825	4.12373	4.18366	4.27034	4.28077	3.85484	4.24237	4.38443	4.25632	4.33011	4.57069	4.21187	4.18325	4.51349	4.46966	4.23185	4.10303	4.17867	4.09474	4.28589	4.10005	4.14716	4.23491	4.12164	4.0386	3.12493	3.15785	3.91769	3.37301
ARHGAP18	1.42564	1.67752	2.70096	2.13686	2.50454	2.57057	2.59839	1.95157	0.99652	1.86178	2.30528	1.16638	0.860897	2.659	2.60549	2.36973	2.13732	2.41043	4.06201	3.95745	3.63358	3.88074	3.70034	3.6334	3.67597	3.29907	3.75464	3.85633	3.7347	3.64644	3.88549	3.68378	3.70006	3.99841	4.01402	3.79379	3.80393	3.60292	3.88551	3.88212	4.07753	4.21841	3.78356	3.6395	1.95007	2.34199	2.44095	3.10812	2.1313
ARHGAP19	1.33439	1.09085	1.89415	1.56449	1.9111	1.30546	1.61443	1.67629	0.910973	1.25846	1.5216	1.41604	1.19912	1.65641	1.66555	1.58161	2.01373	1.87813	2.35389	2.24493	2.41538	2.08901	2.29056	2.52621	2.23125	2.62668	2.49171	2.14576	2.23941	2.08644	2.27573	2.35836	2.28585	2.3102	2.62458	2.00033	2.17963	2.2295	2.33469	2.37412	2.43026	2.17752	2.15229	2.22809	1.56801	1.99807	1.89396	1.65195	1.54104
ARHGAP21	2.35404	2.25802	1.90552	1.94158	1.65668	1.63292	1.80389	3.22126	1.31263	1.57002	1.78774	1.60516	2.18009	1.57191	1.71033	1.66001	3.49074	2.98622	3.44141	3.25322	3.48685	3.57844	3.33738	3.42522	3.4935	3.36705	3.43866	3.42456	3.51553	3.58688	3.34805	3.55822	3.34922	3.47741	3.5288	3.41638	3.36061	3.36365	3.17914	3.21689	3.47899	3.31979	3.41035	3.31577	2.61875	3.3647	1.66509	2.17998	2.94109
ARHGAP22	0.540309	0.869013	0.802948	0.976457	1.01482	0.359574	0.627974	0.866389	1.02663	0.821825	0.619185	1.01426	0.582803	0.76895	0.792012	0.585871	0.745857	1.27738	0.644524	0.637204	0.701191	0.576101	0.518097	0.791771	0.746963	0.237379	0.726335	0.629459	0.547136	0.273806	0.899555	0.653886	0.377076	0.387508	0.359568	0.358622	0.644557	0.574368	0.900452	0.532177	0.521531	0.74727	0.6542	0.523949	0.743899	0.941485	0.765432	0.422019	0.414501
ARHGAP23	3.09027	2.88195	1.6869	2.43726	1.32488	0.797503	0.806974	3.82487	1.94757	1.73621	1.73198	2.35425	3.30953	0.951177	0.695061	0.748741	3.43828	3.6561	2.03031	2.02849	2.48838	1.69623	2.2851	2.55046	2.35071	2.45861	2.14534	2.0288	2.00047	1.4785	2.23338	2.3534	1.82741	2.05428	2.53397	1.83313	2.65778	2.09095	2.13834	1.69468	2.15475	2.93328	2.32747	2.12908	4.04895	3.69195	1.3373	1.33882	3.68101
ARHGAP24	1.10061	0.683349	0.50615	0.329716	0.480733	0.230535	0.226779	1.16448	0.407729	0.318714	0.354103	0.640814	1.10373	0.37293	0.447661	0.270911	1.29626	1.13066	0.597014	0.839831	0.621308	0.520494	0.830854	0.641142	0.663217	0.421464	0.605172	0.596956	0.664567	0.461589	0.511808	0.731488	0.734314	0.639532	0.770518	0.527293	0.675636	0.602864	0.694223	0.51012	0.683432	0.81416	0.543798	0.639846	0.838253	1.10129	0.456296	0.602352	1.40377
ARHGAP25	0.393675	0.679046	1.79386	1.0747	2.10003	1.17432	1.21795	0.999662	0.289225	1.21634	1.73535	1.01771	0.390967	1.47728	2.30244	1.41346	1.77842	2.31483	2.61822	2.6076	2.72799	2.22141	2.42403	2.72596	2.54823	1.30099	2.59104	2.28217	1.82945	1.11116	2.76479	2.49947	2.16265	2.32478	2.44045	2.15019	2.37203	2.49203	2.57199	2.11183	2.53642	2.36585	2.4343	2.60504	1.06266	1.14956	1.39399	1.8598	1.00334
ARHGAP26	0.931102	1.03517	1.49447	1.61358	1.1073	1.87384	1.45274	1.80889	0.783007	1.52133	1.7431	0.936475	1.00155	1.25969	1.51248	1.54725	2.09269	2.18228	2.59683	2.52624	2.51161	2.6724	2.40736	2.60763	2.50538	3.09936	2.60611	2.52021	2.50422	3.05381	2.60711	2.53444	2.48249	2.8799	2.84988	2.57722	2.77445	2.51004	2.41479	2.54452	2.73675	2.46735	2.46081	2.42724	1.84588	1.97339	1.28231	1.70339	0.871712
ARHGAP27	0.989924	2.17442	3.92531	3.60522	3.43999	3.71086	3.72857	2.23922	0.840396	3.04542	3.24457	1.26427	0.794504	3.85559	3.61337	4.18864	3.52418	3.72461	4.68853	4.67004	4.88012	4.68556	4.80637	4.88846	4.8094	4.40214	4.88056	4.92076	4.86724	5.08336	4.82626	4.95896	4.83034	5.10258	4.95317	5.36797	4.88797	4.87651	4.9341	4.65533	4.82562	4.50056	5.14091	4.80667	4.37357	1.71255	3.33374	4.44091	1.3872
ARHGAP28	0.353424	0.609182	0.375993	0.234895	0.211519	0.108886	0.188172	1.01935	0.229874	0.124804	0.219971	0.464369	0.0914795	0.0966856	0.219848	0.103161	1.34623	1.05629	0.949983	0.920032	1.16413	0.456497	1.10491	0.964966	0.901181	0.467848	0.638172	1.07406	0.783698	0.616375	0.92053	1.00894	0.973819	0.64125	0.827218	0.598741	0.720587	0.923303	0.719772	0.77261	0.708064	1.02874	0.595678	0.977929	0.445789	1.39476	0.213852	0.527884	1.06746
ARHGAP29	1.36192	1.54444	0.741196	0.936833	0.687034	0.264938	0.456813	2.26144	0.721268	0.343548	0.65903	0.804641	1.15156	0.146469	0.368979	0.228794	2.45651	2.33028	1.20863	1.63508	1.78895	1.32023	1.67801	1.39919	1.42262	2.08618	1.45284	1.30898	1.16347	1.09281	1.22645	1.54689	1.31201	1.49259	1.72674	1.2634	1.81314	1.2617	1.41939	0.972342	1.51937	2.10461	1.26115	1.33075	1.53918	2.96261	0.488879	0.894975	2.79908
ARHGAP30	1.06491	1.14622	2.98172	2.28311	3.23295	2.31719	2.64593	0.908831	0.803887	2.1138	2.7554	1.40295	0.747184	2.60516	3.70657	2.48522	1.85428	3.09886	3.77968	3.2625	3.73274	3.35326	3.52164	4.16641	3.49986	1.92491	3.74312	3.34322	2.97561	2.08813	3.84011	3.57914	3.57996	3.67626	3.57058	3.19949	3.36753	3.53869	3.51883	3.28943	3.50873	3.55336	3.59093	3.60634	1.81715	1.19611	1.9383	3.04954	1.0816
ARHGAP31	1.19544	1.14248	1.22382	1.1886	1.13062	0.573236	0.843172	2.06799	0.929819	0.711839	1.04017	1.1634	1.36729	1.02032	0.901768	0.972527	2.23127	2.53522	2.3821	2.09	2.23262	2.24256	2.52157	2.52599	2.45202	2.00027	2.31345	2.03968	2.26393	1.74587	2.33544	2.25945	2.26337	2.44578	2.65502	1.89157	2.6011	2.17673	1.91082	2.23223	2.60101	2.3529	2.25199	2.08106	2.27129	2.38058	1.24835	1.35473	2.50795
ARHGAP32	0.63004	0.556924	1.51298	1.10085	1.05656	1.06974	1.31506	1.29519	0.314383	0.824008	1.1148	0.354699	0.663693	1.50912	1.21121	1.36984	1.77533	1.55858	3.20842	3.01729	3.01325	3.06128	3.16629	3.24859	3.0595	3.12516	3.12659	3.12072	3.21305	3.15234	2.89572	3.17075	2.91461	3.31895	3.11555	3.07369	3.13685	2.92347	2.79832	2.92577	3.24357	2.79866	2.89072	2.87098	1.80229	1.49585	1.18971	1.5493	0.710387
ARHGAP33	1.42141	1.48558	1.17745	1.49322	1.22853	1.57975	1.13321	1.34633	1.26161	1.35781	0.909147	1.09624	1.66145	0.734778	1.21455	0.803162	2.14093	0.963418	0.566101	1.22688	0.870193	0.638274	0.771219	0.972386	0.928637	0.950154	0.842605	0.692846	0.843702	1.06095	0.801829	1.17476	0.753607	0.787431	0.905358	1.11905	0.932945	0.885773	1.00413	0.912149	1.21654	0.559763	1.16088	0.809118	1.34526	1.59311	0.891975	1.04033	1.33638
ARHGAP35	2.95966	3.31025	2.83729	3.03288	2.58884	2.79238	2.73644	3.92613	3.13042	3.00646	2.68152	2.97822	3.05099	2.45993	2.71907	2.83621	3.51286	3.91011	4.1305	3.43455	4.11514	3.66792	4.18512	3.90439	4.11034	3.6024	3.96076	4.07711	4.0826	3.67911	4.10395	4.0685	3.99167	4.35754	4.10188	3.83072	3.96074	3.99318	3.84844	3.84013	3.84439	4.2193	3.97778	4.03683	3.77866	3.78332	2.64787	2.71901	3.54286
ARHGAP39	0.803541	0.97576	1.24149	1.14487	0.947619	0.957698	1.07852	1.20353	0.849717	1.04925	1.01262	0.731018	0.973468	0.977982	1.31787	1.14035	1.27744	1.45615	1.51815	1.41162	1.54251	1.39869	1.58135	1.60852	1.83434	2.03128	1.60384	1.50597	1.59221	1.8623	1.54931	1.72437	1.76723	1.63381	1.59633	1.71984	1.77748	1.65914	1.90302	1.55958	1.37712	1.40897	1.58432	1.60517	1.80763	1.18952	1.00279	1.2882	0.708281
ARHGAP4	2.70479	3.71638	5.3099	4.94729	4.93427	5.51028	4.9913	3.08317	4.14147	5.06778	4.85326	4.32043	2.83631	4.87948	6.20486	5.21823	3.863	4.14945	4.51124	4.17146	4.28391	4.25842	4.13621	4.62813	4.31391	4.44823	4.34837	4.52541	4.00654	3.26794	4.50368	4.37652	4.14788	4.49962	4.69812	4.67602	4.16234	4.49752	4.37514	4.40382	4.64275	4.2794	4.149	4.40868	3.50235	3.03108	4.30717	4.72264	2.7151
ARHGAP42	0.275856	0.428204	0.913703	0.818709	0.706231	0.441932	0.680991	1.5085	0.150371	0.456817	0.512375	0.156622	0.298596	0.727676	0.610035	0.662659	1.39545	1.56008	1.94763	1.86346	2.19977	1.66918	2.12928	1.99511	2.05863	1.87276	2.12045	1.93725	2.1897	2.03164	1.96544	2.07081	2.04615	2.25172	1.76524	1.90813	1.94419	1.8797	1.81795	1.77116	1.66935	1.86012	2.28509	2.06745	1.06581	1.16289	0.470228	1.0511	0.940787
ARHGAP44	1.31956	0.827753	3.30985	2.09595	2.35141	2.07892	2.99343	1.59479	0.466316	2.14974	2.12561	0.583589	1.15076	2.89378	2.34668	3.09424	2.01115	2.65542	4.75175	4.69823	4.65099	4.38482	4.69903	4.61833	4.80541	2.6475	4.63303	4.72766	4.70093	4.69282	4.39977	4.8825	4.5666	4.60051	4.57134	4.7817	4.87319	4.95554	4.78527	4.76309	4.65435	2.28227	4.50146	4.60276	3.18547	1.82947	2.52585	3.04354	1.66549
ARHGAP45	1.36265	2.88106	4.26452	4.02837	4.36276	4.5825	4.46184	1.80992	1.6641	4.11878	4.15935	3.19096	1.33179	4.20781	5.45373	4.43457	3.428	3.70441	4.32477	4.06285	4.35354	3.87385	4.36752	4.40387	4.08213	3.37346	4.24508	4.07979	3.72111	3.62743	4.35978	4.05411	3.90848	4.45919	4.07633	4.19186	4.24711	4.39586	4.21193	3.95186	4.13334	4.06485	4.22708	4.32174	3.43414	2.1237	3.63667	3.9593	1.4077
ARHGAP5	2.52986	2.20887	1.78896	1.6867	1.69769	1.05228	1.46348	3.39143	1.02555	1.07552	1.48615	1.79687	1.53562	1.09812	1.21382	1.13944	3.55192	2.84709	3.20638	3.27134	3.20042	3.21206	3.25643	3.25556	3.23611	3.24634	3.13498	3.08089	3.11761	3.33006	3.12434	3.25293	3.12842	3.39654	3.29936	3.23987	3.18585	3.13064	3.0046	3.02135	3.32735	3.4322	3.15951	3.25845	2.36149	3.76344	1.06978	2.30474	3.09034
ARHGAP6	2.49223	2.6574	1.23012	1.78701	1.14397	1.14458	0.592615	3.31768	2.31289	1.78852	1.33567	2.29604	2.07682	0.50152	0.898274	0.496806	3.33591	2.88965	1.19388	1.11649	1.3124	1.03122	1.46781	1.05753	1.27564	0.695744	1.11685	1.15374	1.22599	1.00003	1.08066	1.13597	1.07876	1.33168	1.77194	1.04184	1.41483	1.12858	1.05986	1.14653	1.46237	1.71742	1.11204	1.38218	2.38192	3.52767	1.14464	0.753918	3.18568
ARHGAP9	0.6094	1.58604	3.07604	2.70366	3.42809	2.93115	2.71948	0.790882	1.12502	2.49133	2.86241	1.49726	0.75937	2.61079	3.87049	2.4525	2.77353	2.88437	2.9221	2.77191	3.0541	2.72226	2.5199	3.5651	3.00099	1.39217	3.15516	2.8765	2.12115	1.46994	3.24	3.05219	2.56172	3.11529	2.74848	2.82853	2.93739	3.12206	2.91683	2.73145	3.02372	2.99929	3.19062	3.01818	2.10512	1.30601	1.76251	3.0228	0.671569
ARHGDIA	6.71052	6.95995	7.18915	7.44777	7.14242	7.72207	7.40682	5.97184	6.89999	7.31298	7.40125	6.77907	6.66141	7.59951	7.5519	7.48371	6.2297	6.86022	7.31969	7.06479	7.17023	7.41377	7.02513	7.30305	7.14025	7.17195	7.24436	7.3472	7.24045	7.41682	7.50379	7.51604	7.24037	7.25128	7.27328	7.35507	7.19354	7.31698	7.30453	7.26075	7.14851	7.08486	7.39378	7.1221	7.66653	6.19651	7.1899	7.27415	6.37556
ARHGDIB	3.67621	4.35114	5.58321	4.68748	6.39505	4.78141	5.27151	4.21227	3.41002	4.78813	5.4237	4.29092	3.51423	5.41655	6.2391	5.16722	4.94396	6.12141	6.62089	6.18018	6.58284	6.32133	6.17418	6.8053	6.15783	4.80902	6.50155	5.9951	5.79719	4.68719	6.49912	6.03605	5.91247	6.2057	6.23887	5.86259	6.05538	6.14283	6.37765	5.99588	6.3819	6.03854	6.10235	6.11611	4.99774	4.36217	4.87849	5.83952	4.8205
ARHGEF1	4.36142	4.61305	5.34508	5.01643	5.1212	4.77906	5.11542	4.14797	4.28489	4.77132	5.00157	4.51788	4.48406	4.95545	5.82274	4.8343	4.97239	4.82875	4.99415	5.18478	5.10783	4.78087	5.13542	5.15323	5.08568	4.70606	4.99585	4.82119	4.8266	4.71808	4.81314	5.15687	4.79747	4.97157	4.86913	5.13886	5.21378	5.24793	5.27408	4.88647	5.14885	4.62489	5.05355	4.96374	4.73182	4.4866	4.70064	4.78783	4.24999
ARHGEF10	2.59483	2.56067	1.39807	2.10324	1.12771	0.90449	0.878768	3.473	1.77166	1.25934	1.66261	1.74083	2.76252	0.879547	0.985218	0.919821	3.40695	3.19844	1.69118	2.22621	2.08613	1.81266	2.23025	1.9688	1.86724	2.65806	1.81963	1.65813	2.11692	1.71543	1.65536	2.1512	1.79796	1.788	2.1771	1.74814	2.50468	2.01054	2.03168	1.58293	2.03432	2.57894	2.10296	2.09365	3.1538	3.54949	1.33625	1.38359	2.96338
ARHGEF10L	2.46442	2.6858	3.68346	3.30757	3.17536	2.92007	3.5256	3.01448	2.1607	2.79947	3.1264	2.13703	3.37814	3.43724	3.37717	3.51778	3.0167	3.32409	4.09345	4.27758	4.11148	4.05913	4.20958	4.06681	4.25942	3.39028	4.08435	4.09225	4.16814	4.35485	3.89754	4.19809	4.10294	4.06584	4.14207	4.23807	4.4005	4.29262	4.26174	4.13125	4.12354	3.47618	4.07568	4.18476	3.95431	2.85382	3.18805	3.43488	2.78062
ARHGEF11	2.04181	2.27137	2.09586	2.17954	1.72864	1.54044	1.754	2.86247	1.4219	1.43816	1.62924	1.53695	2.40227	1.76943	1.35325	2.13029	3.02909	3.12362	3.32093	3.03941	3.27632	3.06666	3.16919	3.28622	3.35786	3.26554	3.12115	3.17137	3.25266	3.11469	3.33904	3.28074	3.1255	3.34429	3.10822	3.07115	3.17536	3.18081	3.07499	3.19084	3.08326	3.40681	3.25855	3.159	3.10594	3.00409	1.55348	2.20218	2.71423
ARHGEF12	2.59744	2.44952	2.1792	2.07196	1.97911	1.50188	1.73305	3.95568	1.14244	1.3292	1.80827	1.70071	2.50318	1.89409	1.75107	2.02362	4.00713	3.61807	4.30934	4.12552	4.29624	4.06511	4.26097	4.2298	4.34598	4.52531	4.24677	4.10363	4.27254	4.24125	4.15846	4.26655	4.14515	4.4173	4.3084	4.22755	4.35052	4.03524	4.04799	4.02679	4.39688	4.33712	4.17826	4.04443	3.28833	3.97564	2.02561	2.70002	3.58431
ARHGEF15	1.73987	1.34226	0.948695	1.41069	0.872956	1.36301	0.909561	1.81989	2.04046	0.932547	1.18452	1.78876	0.957343	1.0339	1.03222	1.10367	1.98908	2.19084	1.28736	1.21201	1.37674	0.942788	1.39367	1.14205	1.16958	1.28056	1.17073	1.27314	1.05197	0.835548	0.977742	1.2742	1.09104	1.38794	1.53189	1.34956	1.42792	1.28598	1.24674	1.19938	1.27532	1.63558	1.10565	1.20932	1.95616	1.21191	1.14756	1.01711	2.7356
ARHGEF16	0.818541	3.11517	4.79065	4.30955	4.25374	5.2936	5.0855	1.63396	0.820865	4.40473	4.37203	1.25871	1.13063	5.23396	4.70954	5.32823	3.36293	3.48358	4.52401	4.45187	4.40786	4.49391	4.41316	4.48992	4.55762	4.57671	4.41681	4.77677	4.47136	5.1266	4.64081	4.67733	4.70662	4.59664	4.5858	4.97297	4.52499	4.70249	4.61455	4.71157	4.50064	4.63365	4.67023	4.68365	4.06766	1.19834	4.34792	4.8815	0.986922
ARHGEF17	3.02041	3.40261	1.81574	2.67063	2.00381	1.62399	1.05106	4.07913	2.98482	2.21533	1.73232	2.86945	3.73014	0.852151	1.07401	0.988714	3.90076	3.90273	1.9631	2.07802	2.14286	1.64418	2.40513	2.13828	2.24463	2.59369	2.07595	1.97571	2.03168	1.87233	1.64781	2.19141	1.77653	1.92438	2.0028	1.92445	2.41267	2.15008	2.10546	1.86844	2.15701	3.02114	2.01337	2.0255	4.03592	4.02553	1.54385	1.10871	3.93651
ARHGEF18	2.77709	3.41435	3.40805	3.29213	3.30802	4.09218	3.24333	3.07711	2.74604	3.27023	3.09346	2.76054	3.44593	2.92291	3.5729	3.7174	3.44144	3.98414	4.40003	3.51652	4.07604	4.08082	4.36105	4.15106	4.09294	3.49738	3.74894	4.16193	4.06167	4.60914	4.53855	3.74199	4.07986	4.50128	4.10999	4.28217	3.88427	3.80032	3.78274	3.92719	3.87459	4.09119	4.14516	4.14904	4.13742	3.48575	3.05129	3.62064	3.12621
ARHGEF19	0.878226	1.10623	2.06965	1.50981	1.63698	1.60275	2.07866	0.684601	1.09949	1.57087	2.07903	1.11174	0.910567	1.51728	2.31387	1.65599	0.998146	1.17533	1.84132	2.06853	2.06087	1.88282	1.7679	1.59109	1.84908	2.34179	1.85148	1.73877	1.78874	1.75632	2.23843	1.82027	2.23555	1.77229	2.0006	2.10166	2.08282	2.54614	2.12309	2.08833	1.8297	1.90142	1.84381	2.31494	1.6284	0.918051	2.20391	1.64184	1.03225
ARHGEF2	1.79104	2.21156	3.10081	2.92897	2.56189	3.26558	2.87439	3.06313	2.69637	2.92567	2.69253	2.47861	2.45943	2.94788	3.50781	2.97497	3.28486	3.47009	3.60199	3.78879	3.73475	3.28672	3.65309	3.84294	3.6025	3.40644	3.59324	3.51688	3.47601	3.50273	3.64801	3.86472	3.69437	3.50713	3.93801	3.67949	3.67331	3.69196	3.65847	3.56114	3.6793	3.54514	3.72711	3.81262	3.51193	2.82172	2.46261	3.05453	3.04834
ARHGEF25	6.72159	6.70615	4.68894	5.7389	4.84133	4.78072	2.79602	6.22883	6.45894	5.35273	4.6646	6.34491	6.87886	2.15899	2.7253	2.45271	6.59619	6.16637	2.26166	2.89316	2.92087	2.03188	2.97737	2.33592	2.65318	2.28342	2.5704	2.26363	2.42995	2.20776	2.11536	2.44215	2.20248	2.24333	2.56354	2.3667	2.81671	2.55935	2.80146	2.67186	3.09342	3.77178	2.75007	2.70459	5.89532	6.5539	4.85668	2.8612	6.62341
ARHGEF28	0.252048	0.548783	1.20922	0.752793	0.635316	0.760434	0.94688	0.947573	0.199679	0.74506	0.857238	0.249077	0.272801	1.08885	1.05007	1.02231	0.91972	0.958758	1.51094	1.53258	1.54732	1.35877	1.48611	1.44069	1.51954	1.47884	1.61239	1.38312	1.65208	1.83073	1.11014	1.58637	1.19775	1.45393	1.28798	1.4423	1.59873	1.47859	1.42275	1.5488	1.82016	1.45884	1.36124	1.45589	0.825605	0.900226	0.941438	0.88863	0.879146
ARHGEF3	1.84244	2.25464	1.60343	1.65379	1.68397	1.19396	1.3396	2.90298	2.14853	1.63524	1.57432	1.82755	2.33381	1.24604	1.69028	1.10855	3.05884	3.26452	2.44243	2.64613	2.91599	2.30983	2.5608	2.39483	2.55722	3.17934	2.64245	2.16485	2.15502	2.16255	2.46692	2.53315	2.33589	2.24147	2.34205	2.13317	2.48193	2.52918	2.622	2.32359	2.55831	2.59338	2.31406	2.58767	2.77692	2.96521	1.21462	1.77793	2.68068
ARHGEF35	0.157031	0.620508	1.46205	1.57167	1.7377	1.0293	0.839946	0.761324	0.13501	0.376122	1.53002	0.253709	0.267586	1.23419	0.782944	2.05231	0.815821	0.62306	2.11723	2.02473	2.24582	3.40336	2.04713	2.48201	2.58146	2.51715	2.73669	2.79672	2.47752	2.9918	2.11759	2.21975	2.04392	2.55016	3.45952	2.70148	2.11144	1.47987	2.26588	2.50314	2.11686	2.38983	2.71134	2.20861	1.19008	0.497022	1.37194	2.50296	0.190901
ARHGEF37	3.18331	3.52983	2.18773	2.99614	2.13638	2.3051	1.55463	3.74838	3.92492	3.17979	2.13651	3.30774	3.55871	1.73442	1.54545	1.97088	3.9065	3.39789	2.69177	2.4047	2.62583	2.09056	2.67849	1.98869	2.43653	1.11022	2.33194	2.79641	2.69313	2.21261	2.44902	2.46646	2.65343	2.97623	2.61058	2.94285	2.31937	2.53654	2.42252	2.9031	2.75102	2.9613	2.4412	2.74354	3.58595	4.28792	1.81329	1.47602	3.7954
ARHGEF39	1.71558	2.06383	1.84864	1.78655	1.72628	2.00395	1.4433	1.13548	2.36381	2.03928	1.71283	2.21152	1.70268	1.48109	1.41609	1.69051	1.31611	1.41552	1.80237	2.00047	1.47448	1.82286	1.11573	1.90395	1.76062	3.17342	1.72644	1.82581	1.84879	1.76021	2.26137	2.47188	2.01098	1.47308	2.0208	1.28927	1.58364	1.81954	1.92565	2.08275	2.11704	1.15134	1.85256	1.26032	2.03002	1.09262	2.02091	1.75002	1.26752
ARHGEF4	2.3101	2.65455	1.20576	2.25206	1.26886	1.39299	0.412758	2.3423	2.61511	1.83783	1.13559	2.41722	2.4994	0.278237	0.422246	0.338746	2.20777	2.43371	0.271823	0.580286	0.559924	0.397438	0.583303	0.563655	0.758551	0.449557	0.696219	0.518971	0.69657	0.485099	0.388428	0.613443	0.621751	0.576342	0.531288	0.416898	0.573001	0.664297	0.561798	0.570061	0.768573	0.947711	0.533913	0.532689	2.19926	2.55164	1.1755	0.366049	2.46779
ARHGEF40	2.38521	2.73033	3.03286	2.56959	2.64891	2.02107	2.49731	3.23032	2.11406	2.02359	2.30994	2.19286	3.07473	2.23944	2.03664	2.86422	3.3294	3.4658	3.51659	3.83694	3.76301	3.77862	3.73859	3.89924	3.87544	3.55576	3.77509	4.22928	3.89315	3.93589	3.93112	3.65225	3.91967	3.98806	4.22973	4.08303	4.06698	3.48659	3.65899	3.59353	4.38762	3.21552	3.85087	3.92628	3.57115	3.36126	2.26224	2.30003	3.44934
ARHGEF5	1.74051	1.60157	2.23922	2.11397	1.96239	2.94838	2.50204	1.10357	1.45981	2.33875	2.17749	1.01662	1.0699	2.68488	2.41697	2.69692	1.31652	1.72479	3.33688	2.62214	3.08926	3.31573	3.12958	2.98733	3.09892	2.95483	2.71736	3.36532	3.20607	3.49838	3.20986	3.13721	3.13846	3.24935	3.08002	3.20906	3.35205	2.9184	3.41496	3.10317	2.9994	2.48611	2.93192	3.03221	2.41335	1.49207	1.87013	2.44876	0.651102
ARHGEF6	1.8248	2.14176	1.84373	1.92192	1.89621	1.0161	1.25675	3.27642	1.39423	1.24735	1.35599	1.48057	2.48744	0.929526	1.37674	1.17025	3.47178	3.3938	3.13852	2.85347	3.09926	2.73032	2.95835	3.29834	2.82983	1.80134	3.04297	2.69838	2.5057	1.87912	2.86387	2.633	2.67287	3.00802	3.04347	2.36004	2.87212	2.82873	2.68422	2.52547	2.89452	3.13297	2.81897	2.7654	2.44304	3.43085	1.49325	1.99967	3.45698
ARHGEF7	2.1675	2.27863	2.39932	2.22958	2.13177	2.03227	2.13292	2.78699	1.8737	2.1829	2.13541	2.10795	2.478	2.0185	2.36411	2.177	3.08129	2.98659	2.87549	3.03437	2.99382	2.92336	3.1043	3.03616	2.96508	2.76214	2.93053	2.9199	2.88354	2.97286	2.73399	2.95958	2.90909	3.03063	2.97876	3.0485	3.11278	3.03584	3.10971	2.9578	3.03986	3.00982	3.04687	2.90033	2.89441	2.88957	2.05042	2.15616	2.96959
ARHGEF9	1.58995	1.5947	1.36718	1.26209	1.26646	1.07194	1.29304	2.29701	1.1692	1.05176	1.16517	1.27411	1.70394	1.26747	1.17017	1.19909	2.34057	2.24614	2.14735	2.21642	2.07933	1.96312	2.01491	1.92855	2.15005	1.44595	1.99954	1.91748	2.1558	1.96246	1.80163	2.22097	1.94893	1.92095	2.21256	2.00115	2.17124	2.01398	1.97389	1.98068	1.8011	1.93645	1.98126	2.01519	1.94169	2.21797	1.38504	1.3025	1.96449
ARID1A	2.40192	2.14326	2.17077	2.22779	2.01821	2.13271	1.83715	3.10979	1.69558	1.88407	1.90283	1.92525	2.38343	1.76385	2.1671	1.85849	3.24983	3.38199	4.09487	3.76576	3.86166	3.77805	3.91749	4.06254	3.83201	3.82575	3.87479	3.68259	3.85887	3.7468	3.83589	4.07917	3.69027	4.07283	4.04875	3.92348	3.96722	3.76451	3.76493	3.58033	4.06824	3.79521	3.82747	3.69679	3.31591	3.24175	1.73458	2.80171	3.07293
ARID1B	1.25011	0.972017	0.897901	0.688299	1.05643	0.401623	0.612399	2.90912	0.568085	0.471877	0.687403	0.668516	1.67013	0.74635	0.827912	0.644479	2.66059	2.8968	3.42885	3.28078	3.3232	3.12898	3.38817	3.28303	3.40017	3.72265	3.33437	3.12455	3.30271	3.24744	3.0862	3.33063	3.11349	3.295	3.36803	3.12737	3.44035	3.20367	3.20099	3.01659	3.43837	3.4936	3.14546	3.14289	2.58778	2.90903	0.627595	1.58681	2.62049
ARID2	1.54835	1.21666	1.29531	1.32699	0.973858	1.0669	1.05178	2.04459	1.22733	1.18078	0.960085	1.27206	1.29217	1.03824	1.28345	1.10013	2.26959	1.86124	2.5684	2.37332	2.40391	2.2591	2.48871	2.60612	2.30627	2.9813	2.4821	2.21834	2.43765	2.18569	2.2481	2.553	2.35247	2.40622	2.37477	2.22953	2.46887	2.19854	2.24973	2.21437	2.43241	2.46258	2.44698	2.27863	1.77898	2.13929	0.991167	1.36694	1.81342
ARID3A	0.712845	0.563187	0.909208	0.780422	0.812054	0.380814	0.544031	1.22186	0.264331	0.561534	0.761736	0.530397	0.799779	0.706099	0.704824	0.752497	0.879325	0.989552	1.5889	1.183	1.50343	1.16728	1.23704	1.91108	1.6268	2.28227	1.7112	1.60741	1.333	1.2537	1.79876	1.26571	1.67504	1.4761	1.75918	1.47402	1.39698	1.63621	1.51805	1.31822	1.93238	2.10593	1.51172	1.69822	1.14937	0.872355	0.54097	1.22026	0.856199
ARID3B	1.40409	0.811564	1.71423	1.55729	1.50071	1.54789	1.28027	1.29504	0.89672	1.35035	1.37121	0.668889	0.974901	1.6272	1.59088	1.70199	1.76292	1.8014	2.61995	2.27025	2.62731	2.32103	2.60265	2.67023	2.17079	2.90272	2.54837	2.43126	2.46799	2.48383	2.45572	2.61857	2.43185	2.53703	2.48995	2.43571	2.33468	2.58484	2.3965	2.38459	2.37328	2.36341	2.62962	2.57409	1.78891	1.42094	1.2738	1.83365	1.04638
ARID4A	1.78247	1.29094	1.18433	1.11962	1.15586	0.735185	0.969248	2.69433	0.518308	0.594012	1.06388	1.13522	1.36194	0.901974	1.18281	0.736419	2.71449	2.29647	2.36695	2.45592	2.65416	2.28754	2.21278	2.4412	2.23255	2.10454	2.3658	2.34779	2.23666	2.41298	2.16524	2.51181	2.21768	2.59184	2.3876	2.37135	2.27154	2.37429	2.18731	2.1081	2.54131	2.37441	2.24652	2.36757	1.47441	2.83202	0.921152	1.34554	2.28564
ARID4B	2.15664	2.10857	1.72325	1.8207	1.73165	1.67438	1.69565	3.06547	1.54629	1.5433	1.48433	1.99552	1.65815	1.57702	1.99627	1.47998	3.08092	2.78114	2.77403	2.84847	2.98836	2.80942	2.54012	2.93401	2.83844	2.79475	2.54548	2.60941	2.54788	2.67252	2.45865	2.80818	2.5639	3.01011	2.80478	2.6585	2.79968	2.71155	2.53354	2.54688	2.73447	2.73653	2.72456	2.95602	2.02828	3.22586	1.3459	2.04585	2.7069
ARID5A	7.11861	3.77036	3.01974	2.80183	3.02148	2.62042	3.03843	3.03706	4.18316	3.55124	3.45228	5.19452	3.97701	2.10552	3.42246	2.41644	3.60062	3.0347	2.60525	2.59963	2.87151	2.85017	2.72725	3.00891	2.6719	2.38515	2.70924	2.68446	2.43037	1.9704	2.70364	2.66829	2.62954	2.5407	2.9243	2.54401	2.88737	2.7732	2.65303	2.44626	2.86455	3.17648	2.76965	2.59273	3.28989	2.67598	3.45699	2.60839	3.85699
ARID5B	3.87758	2.52363	1.96975	1.65546	1.72151	0.829649	1.461	2.88397	1.59903	1.16472	1.72454	1.94676	2.71897	1.32413	1.46392	1.37106	3.45348	2.87469	2.92953	2.91211	2.6505	2.2087	3.1708	2.69504	2.76108	2.96145	2.57012	2.29218	2.58243	2.35771	2.22438	2.48972	2.30996	2.6439	3.01324	2.46203	3.23306	2.44496	2.74423	2.33973	2.9262	2.51496	2.33915	2.46831	2.49176	3.06076	1.92863	1.72185	3.73143
ARIH1	2.18265	1.77498	1.21344	1.32353	1.09745	0.951956	0.907987	2.32459	1.2568	1.23897	1.10073	1.5526	1.74408	0.890389	1.02853	0.940621	2.55167	2.30225	2.00274	2.10119	2.07012	2.07241	2.0869	2.1773	2.08274	2.19608	2.05439	1.92248	1.98416	1.8567	1.93166	2.16831	1.9821	1.96471	2.0913	1.98183	2.106	1.92458	2.06306	1.91756	2.05398	1.97786	2.04609	2.19067	1.87317	2.4357	1.15936	1.34959	2.20738
ARIH2	3.68364	3.85157	3.06693	3.40189	3.00236	2.98674	2.74335	3.73884	3.59826	3.12488	3.01221	3.68195	3.83831	2.73894	2.90763	2.61304	3.92418	3.77487	3.25712	3.368	3.36378	3.32515	3.39393	3.33422	3.42541	3.72115	3.22357	3.25679	3.3241	3.30944	3.24587	3.56103	3.36416	3.27741	3.23057	3.28125	3.50887	3.49438	3.42935	3.24654	3.35368	3.21821	3.59207	3.43985	3.62111	4.03235	2.9552	2.79426	3.7099
ARL1	4.56939	4.53696	4.66469	4.34811	4.75522	3.54825	4.39224	5.30029	4.04204	3.8655	4.5041	4.17608	4.71118	4.5318	4.04757	4.33472	5.21468	4.94421	5.04625	5.33396	5.05882	5.26168	5.05168	5.28752	5.28915	5.09385	5.23678	5.01618	5.21122	5.16153	4.99007	5.10782	5.0902	4.64955	4.95855	4.81695	5.12811	5.16681	5.01853	5.03987	5.09975	4.81038	5.24284	5.21606	4.51437	5.18844	4.72412	5.2103	4.84849
ARL10	0.873232	0.954177	0.480861	0.677799	0.433	0.380391	0.184174	1.42306	0.95679	0.612297	0.479244	0.860915	1.04662	0.129351	0.414663	0.236318	1.76648	1.32905	0.525746	0.510523	0.558436	0.542271	0.830834	0.645836	0.625588	1.22982	0.562994	0.384276	0.318558	0.243507	0.536236	0.766881	0.502584	0.49758	0.690483	0.527232	0.626245	0.574863	0.446774	0.383297	0.644197	0.988618	0.473299	0.556275	1.18612	1.70987	0.360082	0.150944	1.62079
ARL11	0.0323742	0.0829465	0.937618	0.33977	1.33338	0.403654	0.98811	0.0707955	0.0558038	0.630229	0.743848	0.168221	0.0105987	0.870374	1.03066	0.68051	0.47102	0.901941	1.64449	1.59095	1.47856	1.49445	1.25091	2.03786	1.17256	0.309379	1.66551	1.41498	1.19801	1.10961	1.62157	0.998903	1.59027	1.32555	1.35599	0.914713	1.09908	1.23373	1.39588	0.833167	1.23983	1.42965	1.42376	1.37312	0.448963	0.179229	0.651473	0.591887	0.289028
ARL13B	1.70908	0.719683	0.40719	0.462678	0.346021	0.040494	0.316972	1.62076	0.103782	0.148064	0.399417	0.355104	0.752384	0.220817	0.0837537	0.120982	1.95578	1.3224	1.16643	1.51304	1.43149	1.32374	1.32313	1.3552	1.38414	1.78624	1.25004	1.02112	1.29276	0.858546	1.28648	1.5007	1.32205	1.53205	1.30064	1.09858	1.33763	1.15383	1.26454	1.01067	1.09838	1.35494	1.29981	1.47473	0.872797	2.03266	0.354436	0.522086	1.66822
ARL14EP	3.44234	3.80991	3.05135	3.01167	3.36698	2.20913	2.92945	3.80272	3.38447	2.77914	3.22529	3.62069	3.39304	2.64854	3.01693	2.78598	3.98403	3.64039	3.21972	3.30755	3.34	2.80743	3.01168	3.48	3.16938	3.0109	3.20549	3.08477	3.10998	2.81747	2.8761	3.06461	3.06111	2.85272	2.87138	2.62921	3.12298	3.0679	2.98548	3.00535	3.05695	2.98674	3.19561	3.30329	2.63276	4.13309	3.19705	2.97929	3.43724
ARL15	1.49723	1.46976	2.33642	1.96592	1.89059	1.58256	1.59329	2.50864	1.36663	1.46025	1.42181	1.48929	1.25879	1.86034	1.44924	2.17533	2.6401	2.61508	3.04818	3.18545	2.9754	2.9543	3.2284	3.14386	3.09044	2.8114	2.95896	2.88522	3.11241	3.07096	2.98248	2.58382	3.17436	3.4792	3.27672	3.41464	3.12682	2.89937	2.76775	3.20123	3.5063	3.19461	2.93649	2.96908	2.39279	2.141	1.76983	2.80743	2.35143
ARL16	5.23296	5.72751	5.16708	5.51842	5.18765	5.75641	5.30556	4.48622	6.09549	5.96592	5.40636	5.75002	5.12431	5.12634	6.0156	5.29525	4.83865	4.66782	3.88866	4.39463	4.24104	4.33528	4.20344	4.00415	4.11594	3.882	4.19694	4.38639	4.08991	4.33056	4.14777	4.31531	4.38469	3.99314	4.00063	4.35292	4.11736	4.40395	4.57551	4.09872	4.35868	4.3702	4.34716	4.42376	4.41378	4.44189	5.32531	4.77461	4.64755
ARL17A	0.758426	0.481712	0.374558	0.159283	0.581068	0.479876	0.135592	0.282351	0.53295	0.514095	0.25231	0.586262	0.197784	0.250444	0.21786	0.479785	1.44549	0.478905	0.243482	0.259868	0.260198	0.4993	0.812504	0.377716	0.240466	0.233781	0.311206	0.173279	0.342022	0.281978	0.53044	0.309087	0.491477	0.177332	0.181852	0.218478	0.286934	0.319825	0.26421	0.135689	0.227325	0.240582	0.39681	0.251539	0.383561	0.59184	0.429306	0.167871	0.230625
ARL17B	0.148102	0.304437	0.20238	0.023571	0.242382	0.109527	0.0426955	0.132915	0.217638	0.245362	0.0980209	0.221199	0.310377	0.229814	0.00992145	0.161025	0.827034	0.335783	0.260107	0.647616	0.224558	0.471613	0.446617	0.302319	0.286693	0.386471	0.400386	0.0143182	0.391322	0.0882657	0.447523	0.0219969	0.356618	0.270197	0.0379195	0.217763	0.00905719	0.0459005	0.177361	0.167129	0.0291341	0.235292	0.343285	0.619331	0.480893	0.529154	0.0262651	0.255516	0.0527719
ARL2	7.15343	7.61908	6.90118	7.43219	7.12554	7.42896	7.05974	6.59297	8.07247	7.51486	7.28234	7.90682	7.10679	6.96559	7.03549	7.11878	6.40445	6.6047	5.74352	5.84388	5.78864	5.80988	5.70163	5.41203	5.84519	6.40077	5.82116	5.73395	5.8173	5.71044	5.80414	5.95991	5.88191	5.54918	5.92013	6.03689	5.9125	5.98528	6.05305	6.05902	5.8269	5.88625	5.74921	5.89901	6.8682	6.60057	7.34139	6.12736	6.58011
ARL2BP	4.7575	5.00649	4.50641	4.48153	4.542	3.67988	4.1015	5.54837	4.57354	4.24456	4.37192	4.84933	5.20991	3.93338	4.18066	3.82036	5.41708	5.67229	4.90528	5.20444	5.02772	4.99271	5.0765	4.90331	5.13579	5.11308	5.05973	4.86551	4.92631	4.87224	4.90506	5.04962	4.99445	4.77443	4.88804	4.66488	5.22565	5.16467	5.18953	5.00179	4.76742	4.97619	5.19658	5.105	5.29293	5.46486	4.46777	4.21315	5.42041
ARL3	4.12072	4.19208	3.37957	3.85014	3.85455	3.20531	3.48292	3.49241	4.19465	3.49222	3.79303	4.26853	3.46328	2.99124	3.40319	3.05458	3.45096	3.41994	2.12916	2.51808	2.36526	2.31148	2.26714	2.23855	2.29755	2.52748	2.26679	2.24733	2.34729	1.65917	2.24354	2.28239	2.54111	1.98529	2.58944	2.12479	2.43456	2.25706	2.28658	2.75213	2.24799	2.30209	2.31076	2.55605	3.10175	3.46952	3.72362	3.09592	3.10667
ARL4A	4.15226	4.20987	4.82022	4.58203	4.73547	5.06256	4.8424	2.92365	3.75513	4.27552	4.24968	3.22622	2.59565	5.15836	4.82164	5.15552	4.21556	3.72365	3.8034	3.90221	3.64717	4.0073	4.15876	4.02528	4.33484	4.41268	3.6589	4.10135	4.21824	4.40329	4.26007	4.08975	4.35553	4.38832	3.84732	4.22689	3.95088	3.82612	4.05734	4.30241	3.8078	4.0106	4.24012	4.0446	3.44048	3.58159	4.72116	4.93202	3.03933
ARL4C	1.38628	2.02516	2.72095	2.54156	2.70811	1.84824	2.46431	2.51763	1.63149	1.98544	2.59957	2.1995	1.00784	2.14331	3.20764	2.50133	2.09681	3.0203	3.74561	3.51774	3.64855	3.26295	3.40711	4.12076	3.79343	3.81759	3.31686	3.16978	2.76706	1.75592	3.23547	3.77154	3.17562	3.38882	3.09254	3.20129	3.95993	3.68389	3.65143	3.1838	3.50852	3.5925	3.77613	3.47062	1.82543	2.40221	2.47483	2.59448	1.60275
ARL4D	4.14826	5.25139	3.50912	5.09202	3.92661	3.53307	1.77696	4.97503	4.59705	4.18501	4.01809	5.2947	5.50521	1.53683	2.10416	2.26537	4.49906	5.18048	1.94055	1.9355	2.27472	1.94827	2.07668	1.59074	2.18725	1.45577	2.11169	2.08283	1.64427	1.22766	1.59013	1.62116	1.82793	1.85805	2.14772	1.77947	2.55295	1.81455	1.78582	2.15735	2.45358	2.75594	1.97632	1.99909	4.96608	4.57838	4.19699	1.65707	5.4239
ARL5A	2.95985	2.74755	2.46559	2.20816	2.76997	1.78994	2.11766	3.41306	2.02616	1.69359	2.1915	2.27378	2.07629	1.94962	1.9301	2.0217	3.40877	3.04062	3.71247	3.76692	3.65539	3.67594	3.42699	3.81615	3.70413	3.89868	3.75702	3.81866	3.59397	3.62843	3.66834	3.70681	3.69802	3.64678	3.61348	3.78772	3.61345	3.76192	3.63806	3.69624	3.72844	4.15492	3.53371	3.79646	2.6777	3.7731	2.04386	3.33128	3.65347
ARL5B	1.93916	1.08316	1.58457	0.951737	1.21739	1.04454	1.0732	2.22888	0.674326	0.91595	0.978302	0.799402	1.50513	1.15755	1.16084	1.14382	2.21147	1.76439	2.58799	2.55997	2.72668	2.70672	2.41448	2.97873	2.45397	3.12335	2.70975	2.45694	2.37879	2.81981	2.59129	2.79549	2.67336	2.88674	2.72469	2.87994	2.82813	2.40216	2.35248	2.52896	2.7748	2.81526	2.65476	2.50781	1.68113	2.42101	1.23619	2.10055	2.23734
ARL6	0.883952	0.727708	0.567845	0.766892	0.723115	0.0675525	0.524192	1.73341	0.768412	0.543626	0.48083	0.551392	0.67606	0.340753	0.451435	0.289359	1.70897	1.06103	0.726794	0.894478	0.854283	0.736511	0.85141	0.838762	0.841768	1.32138	0.82622	0.808736	0.884525	0.630207	0.701812	0.817179	0.78394	0.7471	0.718819	0.784326	1.00424	0.783632	0.87058	0.807038	0.83877	0.903113	0.685631	0.938305	0.983305	1.97976	0.357706	0.5944	1.29713
ARL6IP1	4.55473	4.43259	6.16971	5.27516	5.96193	4.7602	5.39734	5.23702	2.77197	3.99118	5.27347	3.65807	4.10406	5.50572	4.81995	5.45622	5.52142	5.83461	6.76266	6.88628	6.67752	6.62367	6.718	6.53373	6.66421	7.40801	6.8081	6.88223	6.75489	6.75064	7.16724	6.88264	6.694	6.89502	7.01682	6.78228	6.5684	6.73448	6.7839	6.96106	6.88154	6.47107	6.76673	6.5481	5.75294	5.47439	6.03784	6.86868	5.60375
ARL6IP4	8.2532	8.53975	8.11036	8.60451	8.38897	8.80864	8.77399	6.91248	9.19518	8.84869	8.59597	9.12895	7.83701	8.42359	8.77523	8.38877	7.14736	7.30149	6.53913	6.96473	6.85412	6.85039	6.81411	6.77569	6.81251	6.35105	6.96739	6.90493	6.7744	6.79736	6.75932	6.89509	6.85331	6.6484	6.73862	6.93187	7.03953	7.05886	7.16781	6.94034	6.76384	6.91293	6.91911	6.9228	7.53732	7.3232	8.55708	7.5811	7.35861
ARL6IP5	6.20873	6.48858	6.24799	6.15463	6.30821	5.87565	5.72804	6.62204	5.93126	5.57238	5.98648	6.26234	6.08098	5.66731	5.78068	5.74251	6.70878	6.86469	6.46798	6.40223	6.31151	6.17053	6.17958	6.29824	6.22742	5.9339	6.2716	6.50925	6.26814	6.70258	6.49154	6.23528	6.36677	6.49349	6.37365	6.29374	5.90577	6.34877	6.15928	6.1866	6.10816	6.23802	6.1861	6.54981	6.09261	6.75552	6.07834	6.72064	6.58966
ARL6IP6	1.62113	0.782729	1.72429	1.03736	1.65755	0.756164	0.807072	1.96605	0.285491	0.34135	0.836264	0.40235	1.10233	1.27339	0.778	0.977782	2.35128	2.05005	2.6754	3.15325	2.89737	2.6872	2.93375	2.95501	2.78456	3.58311	2.87569	2.78132	2.83232	2.99112	2.9504	2.97523	2.9157	2.98006	2.92386	3.10544	3.01872	3.0035	3.09037	3.01627	3.05711	2.56718	2.80351	2.9535	1.69975	2.10198	1.25755	2.73982	2.28437
ARL8A	4.79985	5.25253	4.40325	4.79464	4.5838	4.27068	4.30312	4.49778	4.96578	4.43605	4.64815	4.68713	4.75461	4.21469	4.5098	4.21177	4.74167	4.82132	4.22236	4.28289	4.33208	4.08576	4.06916	4.38887	4.19399	4.89005	4.24903	3.90503	4.14398	3.932	4.19365	4.27902	3.888	3.93994	4.15399	4.2964	4.34866	4.23158	4.42323	4.07288	4.25349	4.42168	4.34221	4.36355	4.95269	4.86018	4.4242	3.94361	4.72084
ARL8B	4.88043	4.85819	4.43714	4.74623	4.47628	4.19084	4.35365	5.26947	4.73039	4.26887	4.43382	4.63652	4.67181	4.34831	4.14654	4.29739	5.34611	5.34665	4.77826	4.81869	4.85057	4.78273	4.97213	4.94977	4.85618	5.14202	4.88011	4.79419	4.84353	4.85152	4.94563	4.69398	4.81362	4.85758	4.75289	4.60671	4.72305	4.79968	4.75964	4.82609	4.83077	4.86254	4.86799	4.83599	4.56892	5.37645	4.38445	4.5268	4.92762
ARMC1	3.72963	3.57972	2.98193	2.84554	2.93369	1.9231	2.18336	4.45834	1.92623	2.08468	2.42535	2.9931	3.27159	2.319	1.95231	2.16157	4.58199	4.16026	3.75692	3.63301	3.4825	3.5927	3.64951	3.71783	3.57418	4.53323	3.60217	3.67751	3.6601	3.57837	3.81238	3.93374	3.50548	3.5854	3.70693	3.48794	3.592	3.74664	3.9414	3.63667	3.65834	3.72489	3.75695	3.78926	3.15849	4.68188	2.37831	3.45516	4.13833
ARMC10	2.74752	2.99943	2.86242	2.64509	3.11202	2.06452	2.75561	3.35229	2.63685	2.18848	2.77441	2.41283	2.82832	2.76296	2.22546	2.75073	3.24143	3.44561	3.40024	3.75047	3.33964	3.45891	3.28902	3.4838	3.40388	4.12631	3.46438	3.22467	3.47884	3.41343	3.41667	3.64709	3.43314	3.23769	3.30947	3.443	3.52912	3.57953	3.74062	3.42844	3.47819	3.24876	3.56617	3.65241	3.02077	3.48646	3.12021	3.33038	3.22563
ARMC2	0.528115	0.38184	0.394884	0.40413	0.442599	0.183265	0.258822	0.891883	0.259012	0.153097	0.20304	0.386418	0.433437	0.319234	0.361111	0.349863	0.777743	0.391003	0.544238	0.504421	0.466128	0.288166	0.468829	0.663139	0.445377	0.794474	0.607048	0.648632	0.592111	0.359553	0.577515	0.544321	0.506768	0.428212	0.334964	0.598496	0.428766	0.674819	0.70704	0.491579	0.513042	0.554136	0.617468	0.698356	0.308372	0.772788	0.179144	0.457149	0.769437
ARMC5	2.89315	2.52524	2.70532	3.08391	2.79168	3.3813	2.99542	1.85859	3.91499	3.57105	3.07791	3.32719	2.48755	2.89116	3.39159	2.78258	2.12355	2.28179	2.10435	2.06145	1.99112	2.15779	1.9628	2.34448	2.29364	1.74514	2.44478	2.21625	2.15939	2.41363	2.26254	2.30194	2.14723	2.36698	2.22647	2.18426	2.36984	2.17805	2.26028	2.26482	2.03879	2.19115	2.32114	2.268	2.70996	2.24683	2.688	2.19503	2.00908
ARMC6	2.9043	3.21828	3.75161	3.72898	3.8796	3.50373	3.69382	2.83818	3.22035	3.4607	4.01799	3.12671	3.27036	3.92991	3.69309	3.80394	3.16265	3.32093	3.67188	3.68438	3.68736	3.94679	3.49171	3.73473	3.62796	4.00237	3.88317	3.98227	3.86104	3.74305	3.85475	4.08253	3.85923	3.53831	3.77274	3.69425	3.85285	3.82623	4.09834	3.75763	3.57175	3.43914	3.81808	3.76614	3.59284	3.20042	3.66008	3.71478	2.84107
ARMC7	1.49667	2.26838	2.92511	3.26023	2.79426	3.66461	3.14859	1.71469	2.71023	3.03872	3.0791	2.36973	1.83484	3.70172	3.32175	3.33894	1.89879	2.40843	2.83972	3.10758	2.79443	2.9646	2.86759	2.90799	2.66943	3.50224	2.71429	2.79751	3.01087	3.31254	2.87316	2.99283	2.95107	3.01561	2.77388	3.22543	2.74638	3.01961	2.89086	2.98678	2.80913	2.82359	3.0463	3.3718	3.03902	1.80728	2.59406	2.94989	1.90579
ARMC8	3.35704	3.26432	2.94651	2.58672	2.46549	2.30879	2.30016	3.46201	2.59879	2.41319	2.57052	2.73471	3.05552	2.36737	2.08863	2.25588	3.55195	3.22066	2.87099	2.84428	2.85384	2.96419	2.73048	2.84203	2.7071	2.62783	2.91424	2.80465	2.77149	2.93692	2.8212	3.01739	2.77038	3.02428	3.00671	2.73678	2.66281	2.74066	2.85482	2.89247	2.88981	2.79064	2.93053	2.79713	2.76554	3.59625	2.50724	2.53075	2.97768
ARMC9	1.90752	1.98673	0.838774	1.49839	0.935326	0.746655	0.811943	2.27883	2.80455	1.66871	1.31528	1.84697	1.71972	0.791559	0.949251	0.502065	1.54626	1.50312	0.492235	0.792967	0.752215	0.584699	0.769502	0.880801	0.900039	1.03826	0.865811	0.676242	0.836655	0.751852	0.661441	0.851104	0.730973	0.516397	0.536168	0.495541	0.744389	0.819183	0.827414	0.672223	0.707425	0.894831	0.658063	0.817337	1.63738	2.03859	0.907793	0.494227	1.36284
ARMCX1	4.42401	4.4101	2.8237	3.44826	3.53018	2.00057	1.65453	5.10634	3.37997	2.53387	2.97146	4.30967	4.37386	1.54642	1.83433	1.75641	5.07528	5.0006	2.56207	3.35329	3.03776	2.60204	3.30231	2.87155	2.85938	2.31725	2.87616	2.57522	2.64	2.18716	2.58603	2.97865	2.70577	2.86209	3.02466	2.56186	3.04105	2.63276	2.91375	2.50972	2.85894	3.87105	2.99072	2.96647	4.37698	5.21612	2.94211	2.31199	4.92817
ARMCX2	3.65727	3.71341	2.41899	2.98627	2.32009	1.61628	1.48924	4.51221	3.03688	2.50526	2.31366	3.16714	3.95889	1.50109	1.4516	1.22791	4.24396	4.29822	2.18742	2.6981	2.72847	2.10683	2.87829	2.5341	2.59801	2.37214	2.44569	2.0309	2.37836	1.98326	2.40751	2.35353	2.16956	2.23102	2.30405	2.02098	2.55143	2.53965	2.42523	2.19993	2.38393	3.04009	2.66541	2.5017	3.79614	4.49989	2.12955	1.95079	4.12001
ARMCX3	4.26225	3.70464	3.13838	2.92109	3.21933	1.62441	2.22459	4.93183	2.5489	2.63627	2.86199	3.43261	3.71682	2.45379	2.30777	2.29244	4.62055	4.27621	3.76584	4.17891	3.93419	4.03974	4.15343	4.34347	4.14206	2.87102	3.88271	3.67158	3.89512	3.67126	3.86637	3.78666	4.00694	3.74984	4.01066	3.73788	3.99542	3.82667	3.87766	3.82642	4.09864	4.0414	4.08412	4.17575	3.39261	4.77764	2.58691	3.52047	4.4938
ARMCX4	0.990561	0.731306	0.5979	0.673266	0.277106	0.354116	0.449546	1.46285	0.433847	0.466432	0.237819	0.635892	0.852265	0.271071	0.480438	0.31015	1.65816	1.09595	0.689419	0.907435	0.931451	0.756854	0.898039	0.767569	0.896291	0.470817	0.810185	0.64038	0.784211	0.745841	0.450899	1.0316	0.681423	0.577386	0.844544	0.634875	0.968252	0.666809	0.692107	0.540693	0.701689	0.999359	0.934233	0.717002	1.07844	1.67725	0.453916	0.295162	1.17406
ARMCX5	1.51111	1.13029	2.28476	1.70182	1.97332	1.07283	2.00448	2.08393	0.871531	0.991669	1.38345	1.15634	1.60741	1.83091	1.55836	1.61717	2.09021	2.03627	2.43116	2.72442	2.65036	2.5366	2.46622	2.45849	2.74135	2.13694	2.67596	2.63059	2.67393	2.69375	2.31878	2.81934	2.60687	2.66269	2.25522	2.52446	2.77599	2.65949	2.86604	2.64096	2.63843	2.34692	2.54471	2.55988	1.45291	1.89917	1.94794	1.98593	1.59156
ARMCX6	2.88546	2.94627	2.58332	2.68577	2.33223	1.35365	1.88623	3.31583	1.66487	1.70801	2.3224	1.9707	3.27668	2.07832	1.72663	1.79338	3.12317	3.24648	2.22508	2.7325	2.39889	2.28883	2.76547	2.44421	2.4385	1.41631	2.47455	2.41242	2.44299	2.00077	2.20092	2.49634	2.37732	2.02908	2.32967	2.21266	2.29258	2.45885	2.58947	2.56795	2.45161	2.49816	2.81075	2.69507	2.98033	2.98555	2.35854	2.06937	2.78542
ARMH1	0.380906	0.701298	0.798372	1.2228	1.15111	1.1596	1.43048	0.197866	0.764928	1.33977	0.791774	1.38904	0.419677	0.484735	2.16898	0.71419	0.704909	0.616461	0.348544	0.672344	0.398276	0.504271	0.450643	0.75547	0.490188	0.114021	0.429006	0.526653	0.343065	0.17036	0.370033	0.46157	0.456724	0.658868	0.362821	0.50133	0.4139	0.414893	0.304389	0.21243	0.561287	0.40954	0.30359	0.382547	0.145006	0.520992	0.845215	0.457274	0.301853
ARMH3	2.88528	3.04255	2.58311	2.51723	2.45588	2.5293	2.38986	2.71205	2.83161	2.657	2.43978	2.79711	2.89149	2.57927	2.52903	2.55634	2.85885	3.35318	3.2445	3.2716	3.11877	3.18502	3.15413	3.15669	3.1297	2.99766	3.19396	3.10882	3.20172	3.18851	3.15402	3.18646	3.12711	3.06879	3.03708	3.14405	3.10829	3.14536	3.08537	3.16585	3.19688	2.97477	3.08384	3.22354	3.21826	3.21696	2.54627	2.46159	3.14623
ARMH4	0.577284	0.527295	0.183567	0.304146	0.284804	0.151433	0.0964808	0.981207	0.513874	0.401553	0.17643	0.619694	0.293473	0.0902005	0.198464	0.138315	0.898072	0.980843	0.131429	0.386414	0.314185	0.25009	0.44539	0.343835	0.39632	0.837311	0.328703	0.294045	0.42135	0.320822	0.288441	0.268991	0.331724	0.449687	0.543053	0.266339	0.407381	0.223402	0.438711	0.368432	0.284489	0.57918	0.318724	0.32742	0.562556	1.18741	0.192543	0.204825	0.649004
ARMT1	3.26175	2.95752	3.32192	2.98601	3.51657	2.1527	2.39838	3.7297	1.63822	1.73848	2.50075	2.11651	3.01172	2.49443	2.13936	2.62663	4.06858	3.78831	3.96584	4.15788	3.99868	4.11704	3.93855	4.04911	3.97236	4.20755	4.09022	4.05982	4.02668	4.34166	4.19369	4.14802	4.24204	4.182	3.9958	4.19135	3.83982	4.00624	3.99406	4.17377	4.09794	3.93164	4.02363	4.16623	2.91442	4.14085	2.84291	4.3187	3.66386
ARNT	3.10617	2.80963	2.60296	2.57413	2.36212	2.53068	2.25871	3.60456	2.8173	2.64441	2.37952	2.64194	2.97257	2.56512	2.55677	2.392	3.87302	3.82121	3.93863	3.80878	3.97226	3.57216	3.85209	3.71389	3.9297	3.71514	3.93039	3.76083	3.88395	3.63742	3.68535	3.72722	3.86124	3.8794	3.88908	3.52845	3.77464	3.77417	3.76513	3.69361	3.82848	3.79133	3.78849	3.85885	3.57745	3.57711	2.20258	2.64295	3.50727
ARNT2	1.77622	1.50603	1.1505	1.44487	0.943448	0.736261	0.652741	2.61919	1.07969	1.02181	0.641277	1.37364	1.70134	0.342771	0.674829	0.499629	2.33321	2.75807	1.48628	1.61824	1.47772	1.69545	1.99776	1.22967	1.32068	1.40381	1.63712	0.988771	1.38974	0.937483	1.38299	2.01859	1.62732	1.44256	1.08902	1.16072	1.8122	1.28038	1.29608	1.59432	2.0262	2.13282	1.32045	1.49364	2.1508	2.57573	0.832617	0.438583	1.74887
ARNTL	2.32237	2.02746	1.87367	2.27989	1.06245	1.28577	0.946634	3.60345	0.897826	1.2841	1.66032	0.675851	1.36488	1.29892	1.42817	1.50371	1.83749	2.44659	2.39286	1.97014	2.11458	2.70391	2.76521	2.07323	1.83786	1.6473	1.95925	2.07312	1.29737	2.44632	2.05029	1.80222	1.84163	2.93288	2.71956	2.04421	1.60375	1.9556	2.03545	2.10756	2.5263	2.69459	1.73462	2.03662	1.41747	1.7403	1.20985	1.75237	2.07845
ARNTL2	0.843835	1.0921	0.43975	0.482636	0.432291	0.29628	0.205583	0.636014	0.639764	0.654915	0.557396	0.515002	0.842763	0.702474	0.330854	0.285546	0.682778	0.984669	0.579689	0.666911	0.764019	0.847433	0.600556	1.32814	0.957478	2.99961	0.658983	0.642101	0.962052	1.32962	0.747812	1.02359	0.872557	0.77322	0.744183	0.840747	0.639546	0.797675	1.0443	0.93405	1.02181	1.08329	0.832582	0.936711	0.68733	0.57228	0.400809	1.17953	0.855712
ARPC1A	5.91068	6.41961	6.65694	6.3668	6.41035	6.44124	6.6141	5.76926	5.82021	6.17662	6.467	6.0762	5.76659	6.72176	6.49497	6.56319	5.94166	6.18495	6.29574	6.44575	6.44915	6.47179	6.43869	6.57869	6.37614	6.34171	6.45583	6.52409	6.53621	6.61299	6.5235	6.5787	6.56802	6.38274	6.43874	6.29546	6.35715	6.4856	6.40507	6.60994	6.32071	6.39307	6.51291	6.47573	6.22268	5.86094	6.60639	6.58022	6.00132
ARPC1B	5.21466	5.93642	6.70188	6.5533	7.09333	6.99623	6.74275	5.15784	5.29493	6.24844	6.90861	5.83426	5.3093	6.75245	6.86814	6.98404	5.23526	6.36979	6.82687	6.39066	6.69154	6.92075	6.54096	7.09757	6.31081	7.57746	6.68871	6.81789	6.57168	7.12411	7.17863	6.71352	6.5691	6.82636	6.7863	6.72799	6.48274	6.59319	6.80782	6.62504	6.7573	6.91364	6.59578	6.64754	6.4127	5.37124	6.83402	7.14707	5.2505
ARPC2	7.42182	7.6875	7.96685	7.62311	7.86044	7.44993	7.52091	7.55869	7.17421	7.36437	7.70535	7.04792	7.50183	7.95102	7.31099	7.92789	7.22398	7.52444	7.76499	7.73073	7.8371	7.91867	7.67687	7.90901	7.73795	7.60335	7.81826	7.78879	7.79813	7.94765	8.0354	7.85741	7.93063	7.89615	7.78199	7.6605	7.63617	7.73229	7.77451	7.7552	7.71754	7.54577	7.84642	7.76039	7.40721	6.98077	7.78743	8.34305	7.00243
ARPC3	7.03568	7.66216	8.61553	8.00745	8.76361	8.47407	8.73528	6.56823	7.40773	8.1545	8.51431	7.40317	6.99356	9.01613	8.70051	8.83367	7.04752	7.23075	7.83213	7.94495	7.89135	8.14589	7.73701	8.00251	7.85292	7.47118	8.02864	7.91463	7.8638	8.05885	7.97352	7.90265	8.05964	7.87096	7.72356	7.74071	7.64722	7.90356	7.91222	7.92876	7.93665	7.47474	7.92691	7.9342	6.88147	6.67112	8.68744	8.80209	6.53174
ARPC4	6.20093	6.67626	6.95174	7.1037	7.08692	8.04117	7.6128	5.43975	7.43226	7.7632	7.44505	7.01876	5.98246	7.62038	8.02629	7.4086	5.59439	6.25867	6.34473	6.2834	6.43091	6.52938	6.22269	6.48131	6.2251	6.43125	6.40071	6.44909	6.45583	6.58099	6.60254	6.56148	6.55995	6.2978	6.31178	6.3881	6.15363	6.35804	6.43538	6.54045	6.47136	5.95275	6.38199	6.34931	6.68963	5.29972	7.24708	7.0185	5.78729
ARPC5	3.62908	4.05873	5.03285	4.84959	4.83008	5.15441	5.00672	3.79113	3.86599	4.71896	4.71845	3.86452	3.72582	5.15969	4.93898	5.07492	4.33621	4.71444	5.23487	5.09055	5.16457	5.15133	4.90879	5.18626	4.95239	5.11671	5.2317	5.07011	5.10726	5.20881	5.43244	5.38153	5.4227	5.21142	5.23278	5.18867	4.87291	5.04314	5.05042	5.15404	5.16065	4.84521	5.16483	4.98307	4.38672	3.76998	5.06762	5.34191	3.92097
ARPC5L	3.90907	4.2873	4.29538	4.15372	4.33226	4.38342	4.38796	3.47129	3.79963	4.13342	4.41503	4.10935	3.74529	4.48901	4.29174	4.31478	3.44357	3.82252	3.98137	4.00153	3.94927	4.29021	3.73616	4.17834	4.07546	3.90397	3.99173	4.04388	4.02483	4.11964	4.12299	4.3621	4.21422	3.92557	4.01362	4.00213	4.08578	4.14961	4.10447	4.12288	4.1142	3.38123	4.19605	3.85019	3.93611	3.53206	4.41609	4.45829	3.61275
ARPIN	1.90069	1.78739	2.11802	2.01698	1.76198	1.83326	1.82045	2.88597	1.06176	1.47462	1.82979	1.46769	1.93214	2.00835	1.8992	1.93033	2.92478	2.96303	3.49349	3.51499	3.532	3.30347	3.44085	3.27793	3.61295	3.26258	3.6382	3.52356	3.61355	3.42922	3.37531	3.55301	3.51339	3.59032	3.45861	3.383	3.65507	3.63116	3.45818	3.44083	3.36041	3.48368	3.43731	3.56644	2.91743	2.84077	1.91604	2.16628	2.79696
ARPP19	4.2622	4.15037	3.48328	3.80522	3.39746	2.74849	2.94978	5.14589	3.46949	3.05448	3.27768	3.87173	4.12608	2.85529	2.77302	2.97483	4.86765	4.83469	4.31831	4.35033	4.37386	4.25405	4.3173	4.40434	4.48089	5.24792	4.46852	4.20512	4.24658	4.28255	4.2341	4.51484	4.3379	4.38837	4.437	4.33024	4.4739	4.3083	4.3519	4.13566	4.57424	4.35172	4.45648	4.33026	4.28482	5.05849	3.48918	3.51797	4.82062
ARRB1	3.51901	3.64907	3.32961	3.78161	3.20429	3.96337	3.29346	3.69453	3.86098	3.42713	3.32495	3.79184	3.2945	3.1165	3.45525	3.47006	3.75791	3.90143	3.63071	3.30655	3.89739	3.39948	3.6564	3.7227	3.67547	3.65431	3.83468	3.71753	3.84322	3.25657	3.78685	3.62021	3.69007	3.52342	3.55979	3.45846	3.58792	3.75051	3.90548	3.78194	3.34328	3.70309	3.62484	3.84494	3.8596	4.14109	3.18416	2.71543	3.65371
ARRB2	3.65826	4.18637	4.45341	4.26063	4.61837	3.7341	4.16238	3.63091	3.96153	3.72593	4.36665	4.00684	3.73768	4.4388	4.62501	4.22014	3.90996	4.19866	4.42721	4.50035	4.36244	4.1137	4.41485	4.83506	4.35797	4.69605	4.60583	4.27958	4.59913	3.92824	4.91756	4.36066	4.33629	4.56205	4.80403	3.86442	4.56125	4.53143	4.6626	4.43484	4.39092	5.08286	4.39243	4.50023	4.14844	4.09805	4.25052	4.26942	3.69101
ARRDC1	2.20838	3.54126	4.55522	4.38002	4.28894	5.09367	4.95352	2.38105	3.43192	4.75399	4.54249	2.81749	2.51858	4.82394	5.24353	4.69205	3.42089	3.37636	3.84045	4.01435	4.05147	4.04814	3.93225	4.15192	4.05514	4.88302	4.13053	3.99483	4.12179	4.49665	4.22405	4.18544	4.06597	4.14737	3.91633	4.43673	4.2273	4.27378	4.13762	4.17282	4.18538	3.73493	4.17893	4.15029	3.97273	2.19494	4.3724	4.37633	2.21911
ARRDC2	3.52425	4.47664	4.70537	4.63364	4.92939	4.25584	4.55608	4.2061	4.68607	4.2962	4.69787	4.47499	4.38308	4.11767	4.8192	4.55638	4.34576	3.85894	3.93851	4.54101	3.91545	3.8448	4.94701	4.27725	4.31054	3.70718	3.76974	3.74651	4.33372	4.07021	4.60877	3.95711	4.00113	4.19724	4.04742	4.14393	4.70804	3.81564	4.78761	4.27819	4.32086	3.72675	3.89228	3.82021	3.54956	4.2848	4.35254	4.18157	4.40211
ARRDC3	3.72367	3.14019	3.13713	3.13908	3.28434	1.56714	2.52845	4.67329	1.58247	2.04042	2.83567	2.67686	3.13787	2.17086	2.41967	2.3687	4.95062	4.22928	4.13214	4.43312	4.28694	4.14631	4.28832	4.19039	4.54117	3.48805	3.96846	4.0448	4.13178	3.81436	3.80284	4.0457	4.26429	4.22232	4.27055	4.27897	4.19314	3.96567	4.0607	3.86374	4.08612	3.68679	3.9517	4.37914	3.31819	4.85614	2.29999	3.5397	4.17084
ARRDC4	5.12079	4.9081	3.14096	3.27501	2.98334	3.37527	2.97812	3.83138	3.83016	2.99273	3.2857	3.90134	3.43612	3.47471	2.60946	3.18398	5.03927	4.14719	3.96545	3.76644	4.22955	4.07461	3.93024	3.87003	3.87015	2.30435	3.86922	4.76489	4.14121	4.4961	3.57636	3.99841	4.2856	5.25049	4.36262	4.50072	4.53264	3.76938	3.84734	4.06943	3.89807	4.3807	4.80395	4.15707	3.26303	4.94465	3.3371	2.77108	4.58603
ARSA	3.33083	4.15574	4.50208	4.67354	4.59468	5.3164	5.08834	3.06896	4.01471	4.92548	5.0228	3.56293	3.47894	4.95842	5.18649	5.05063	3.91439	3.23853	4.18911	3.96403	4.15041	4.26233	4.3678	4.27456	3.96141	3.84656	4.18674	4.27672	4.40536	4.75908	4.26353	3.76541	4.11176	3.91719	3.91451	4.48396	4.04674	4.27876	4.34121	4.24609	4.3852	4.12572	4.23751	4.45835	4.06954	3.27632	4.19221	4.87771	3.15884
ARSB	0.630281	0.879381	0.474173	0.587973	0.686999	0.254642	0.411207	1.33347	0.465548	0.354337	0.584686	0.53349	0.935307	0.58302	0.488469	0.383964	1.11972	1.23332	1.41716	1.45874	1.23928	1.5117	1.48639	1.79792	1.32011	1.17274	1.60471	1.22332	1.61968	1.23744	1.45977	1.26263	1.36348	1.26741	1.29373	0.897779	1.43034	1.45078	1.2063	1.29253	1.45097	1.10715	1.27015	1.43832	1.04527	1.19996	0.496212	0.746198	1.08958
ARSD	2.16879	1.90066	3.0113	2.45478	3.1969	3.32136	3.31803	1.78267	2.06477	3.17192	3.66095	1.72654	1.67161	3.23481	3.14918	3.19495	2.69329	2.79453	4.55826	4.99301	3.87611	4.33031	4.82147	4.30967	4.1365	3.43622	4.80504	4.78996	5.00518	4.81801	4.22473	3.84653	3.5829	3.90651	3.5813	3.9304	4.03266	3.80679	3.86622	4.1077	4.56145	3.59586	4.57822	3.95497	3.36376	1.92577	3.53835	2.55934	1.79242
ARSG	0.544529	0.432329	0.788352	0.400664	0.734501	0.285664	0.737342	0.813588	0.411796	0.444949	0.475457	0.323438	0.508512	0.49124	0.54576	0.642231	0.411186	0.744065	1.1089	0.923664	1.00509	0.567334	1.00172	0.875621	0.882591	0.524108	0.949745	0.774593	0.888497	0.442175	0.755007	1.14493	0.998788	0.970254	0.916279	0.821447	1.23304	0.997254	1.10237	0.757816	1.03734	0.684561	0.957595	0.827882	0.980563	0.453151	0.565889	0.61603	0.41554
ARSJ	1.21189	0.893916	0.504435	0.450013	0.592689	0.176395	0.320667	1.42856	0.234311	0.134453	0.434665	0.408102	0.60951	0.330882	0.563552	0.391942	1.37094	1.30425	1.05836	1.72725	1.39872	1.48917	1.78773	1.46937	1.79298	1.64596	1.79793	0.76841	1.65042	1.77936	0.998112	1.50252	1.55496	0.656673	0.703376	0.676349	1.62744	1.97728	1.49128	1.22838	1.46439	0.520754	1.43876	1.73654	0.788551	1.31538	0.524165	0.609972	1.24878
ARSK	1.01345	1.05224	0.714632	0.788175	0.967907	0.377522	0.382665	1.96697	0.352031	0.235101	0.463164	0.723911	1.28034	0.543933	0.307896	0.479465	1.96968	2.20893	1.3081	1.82612	1.58969	1.5349	1.75456	1.60881	1.68715	1.61186	1.45333	1.25927	1.45742	1.43665	1.5628	1.50968	1.30153	1.44979	1.65043	1.6185	1.67287	1.45343	1.62138	1.53542	1.7213	1.43562	1.28855	1.53977	1.60489	2.54218	0.558683	1.09905	2.13141
ARSL	0.911451	1.2324	3.60887	2.69195	4.07078	4.14416	4.1302	1.25882	0.704493	3.89281	4.78392	0.948964	1.04355	3.97067	3.92099	3.95158	1.14565	1.97535	4.19919	4.69172	3.42579	4.16098	4.46014	3.99498	3.64359	1.34322	4.3195	4.49815	4.64659	4.66897	4.20668	3.42397	3.50347	3.76935	3.54143	3.9154	3.84163	3.80177	3.9863	3.82991	4.61994	3.19383	4.17909	3.72394	3.48197	1.15213	4.57893	3.35283	0.303843
ARTN	0.503206	1.18403	1.36276	1.12847	1.32214	1.52028	1.21923	0.30012	0.540983	1.82577	1.39421	0.588803	0.653741	0.879025	1.34911	1.43712	1.1123	0.564837	1.37209	1.65605	0.708644	1.01389	1.02411	1.71533	0.970769	1.9009	1.33649	1.17642	1.03352	1.44736	1.33633	1.85619	1.36955	1.32828	0.79581	1.00652	0.828454	1.53566	1.34017	0.67095	1.36058	0.155994	1.88826	1.46658	1.25438	0.320545	0.826792	2.05938	0.577343
ARV1	3.02474	3.58428	4.42757	3.5997	4.11919	2.8748	3.73059	3.64742	2.21647	2.45687	3.37617	2.46887	3.48029	4.3794	2.77293	4.05785	4.03626	4.08446	4.24882	4.25025	4.56179	4.11205	4.06466	3.99849	4.43601	2.97625	4.55638	4.47835	4.4395	4.29276	3.92785	4.36617	4.52261	4.05797	4.31734	4.03854	4.32936	4.54034	3.96541	4.41125	4.1429	3.86534	4.04697	4.2343	3.50792	4.13055	3.86944	4.165	3.68884
ARVCF	2.24034	2.64616	2.12023	2.10696	1.55555	1.33333	1.36224	2.5948	2.41714	1.81589	1.94825	2.67852	3.18511	1.37695	1.29711	0.98578	2.68138	2.41423	1.10057	1.5216	1.41193	0.863749	1.43682	1.03219	1.51798	2.0812	1.29481	1.05873	1.50913	1.65061	0.99685	1.3703	1.27939	1.18272	1.1403	1.40498	1.51148	1.63674	1.33798	1.36799	1.68492	1.59331	1.30734	1.2933	2.44146	2.58547	1.72536	1.43421	2.13084
AS3MT	3.09885	3.07799	1.86505	2.49772	1.67965	1.75713	1.45278	3.1223	3.30835	2.90089	1.79711	2.69491	2.673	0.70164	1.51006	1.34231	2.95157	2.54887	0.972383	1.73525	1.40566	1.20024	1.15128	1.09376	1.08542	0.250504	1.16484	0.84005	1.12956	0.805696	0.593181	1.44737	0.922983	0.946626	1.2365	0.863523	1.28527	1.02612	1.51272	1.37017	1.09859	1.53386	1.11107	0.729638	2.08767	3.15364	2.21725	1.25712	2.76833
ASAH1	4.66518	4.824	5.11607	4.77148	5.40408	3.79729	4.75412	5.66433	3.44121	3.86676	4.8587	4.09083	4.61747	4.57243	4.63744	4.61315	5.6046	5.52792	5.94561	6.30992	6.27231	6.13334	6.3974	6.38173	6.36247	5.94464	6.4873	5.94699	6.34819	6.05758	6.51196	6.3067	6.20569	5.84701	5.91298	5.55304	6.36622	6.29009	6.42682	6.15118	6.14072	6.01765	6.43403	6.44292	5.10078	5.6347	4.67539	5.86682	5.66238
ASAH2B	0.674626	0.544066	1.02355	0.990511	0.881255	1.09487	0.999816	0.79197	0.966921	1.17477	1.11705	0.606116	0.675083	1.2636	1.07517	1.26245	0.810585	0.783431	0.985898	0.994937	1.14866	1.08942	0.765446	0.956227	1.17312	0.915379	0.996366	1.07177	1.05328	1.43799	0.761016	1.07427	0.935266	1.05493	1.23345	1.0498	1.13751	1.53154	0.921096	1.14329	0.978387	2.16749	1.20365	1.24618	0.630858	1.12882	1.06041	1.2472	0.762472
ASAP1	1.55101	1.61439	1.10256	1.11338	0.983438	0.448537	0.620495	2.74337	0.706052	0.752783	1.20172	1.01539	1.65572	0.617992	0.804893	0.686784	2.41401	2.39249	2.36213	2.19374	2.19967	2.18102	2.25949	2.56094	2.24099	3.39389	2.2104	2.07455	2.00995	1.79734	2.27991	2.45586	1.99835	2.22979	2.34774	2.00935	2.43563	2.08007	2.31631	1.83128	2.35025	2.6627	2.05548	2.17776	1.71328	2.61369	0.820918	1.07403	2.66221
ASAP2	1.99236	2.20248	2.10767	2.33217	1.83288	1.87079	1.97068	3.40398	1.78584	2.01817	1.92143	1.99466	2.33356	1.93535	2.02073	2.09768	3.14342	3.43708	3.43264	3.35287	3.52462	3.45513	3.49135	3.40164	3.72132	3.94404	3.51374	3.47153	3.7461	3.85308	3.47465	3.61737	3.48485	3.65866	3.59768	3.56425	3.42752	3.65818	3.25949	3.44656	3.51083	3.29778	3.35368	3.49068	3.02631	3.54418	1.83414	2.41801	2.64452
ASAP3	1.89669	1.97376	2.88431	2.98194	2.44976	3.11153	2.71129	3.03568	2.51421	2.85821	2.41224	2.14374	2.0871	3.28199	2.88898	2.77915	2.97138	2.88529	3.31036	3.2884	3.30175	3.3959	3.40831	3.34322	3.4727	2.46853	3.30907	3.35405	3.49186	3.22186	3.19399	3.31771	3.27134	3.29097	3.49656	3.61649	3.49057	3.35647	3.25341	3.37964	3.52705	2.5575	3.07496	3.27395	3.17823	3.10747	2.41795	2.59388	2.8366
ASB1	2.51814	3.08272	2.17816	2.59911	1.98606	2.17828	1.82107	3.06192	3.1787	2.67338	2.08619	2.9121	2.69349	1.48509	2.33866	1.77807	2.91498	2.98605	2.23117	1.96612	2.52845	2.1433	2.3873	2.24575	2.35346	2.15122	2.35186	2.18424	2.38255	1.85401	2.25329	2.64488	2.42295	2.27654	2.33998	2.0151	2.45771	2.37041	2.46992	2.34703	2.07387	2.39426	2.19361	2.30205	2.91462	3.032	2.0502	1.59593	2.89552
ASB13	2.00484	2.80368	4.25772	4.48713	3.98321	4.57184	4.34575	3.24121	3.22342	4.13668	4.27394	3.35579	2.59176	4.16725	4.27995	4.97071	3.02089	3.92972	4.70921	4.11768	4.51809	4.42662	4.36558	3.74668	4.56468	3.53148	4.1206	4.63718	4.39483	4.56292	4.5865	3.8364	4.27243	4.64332	4.47898	4.78727	4.34957	4.36194	4.48834	4.34773	4.18288	4.81582	4.14966	4.41491	4.01574	3.35513	4.02132	3.7683	2.85683
ASB2	5.29638	5.73997	3.95949	5.38355	4.72323	4.19863	2.44304	6.14223	5.94953	5.16382	4.19245	5.97113	6.34591	1.89043	3.09006	2.51862	5.84169	5.97261	3.36674	2.30046	2.88977	2.30943	2.47483	3.00243	2.76486	1.09937	3.00682	2.70955	2.42706	1.53059	2.87922	2.55152	2.98329	2.71961	2.78848	2.55877	2.33758	2.94685	2.70258	2.63052	3.23856	4.34301	2.76009	2.69992	5.95651	5.7801	3.00187	2.38971	5.89153
ASB6	2.46525	2.66994	2.82379	2.95241	2.52017	3.2102	2.90428	2.57478	2.77017	2.93546	2.78133	2.53746	2.34116	2.8694	3.15117	2.89989	2.63069	2.92955	2.72963	2.99734	2.89617	2.90769	3.0418	3.09481	2.92136	2.87391	2.98544	3.0686	2.77476	3.0082	2.94803	2.81558	2.81579	3.04915	3.13097	2.99269	2.95697	2.91135	3.10179	2.98511	2.93654	2.70573	3.16055	2.97578	3.25886	2.70829	2.65103	2.48735	2.55479
ASB7	1.26662	1.8261	2.01496	2.04079	1.27913	2.05271	1.51564	2.45757	1.35441	1.84311	1.60466	1.48469	1.49126	1.89912	1.91838	1.78545	2.33937	2.43599	3.09785	2.56448	2.74438	2.86318	2.78795	2.89364	2.82928	2.38443	2.78206	2.7169	3.03567	2.97424	3.094	2.59205	2.65493	3.28233	2.9981	2.78207	2.61483	2.55456	2.74105	2.77807	2.81559	2.25861	2.38068	2.56896	2.12734	2.50319	1.63502	2.12123	1.99307
ASB8	3.16316	3.77071	3.56283	3.55669	3.33228	3.0937	3.30561	4.15281	3.3691	3.27813	3.22769	3.31536	3.88375	3.38268	2.92879	3.19745	4.21142	4.12307	3.78511	3.84818	4.02496	4.17409	3.91582	3.83764	3.88467	3.21087	4.04452	3.99597	4.06296	3.99811	3.95549	3.87396	3.87843	4.0067	3.93544	3.93227	3.65411	3.95514	3.89453	3.93109	3.85052	4.04073	3.95754	4.1192	3.76514	4.16367	3.35136	3.41717	4.03186
ASB9	0.39498	0.0857105	1.36025	0.59523	0.755132	0.201437	1.17823	0.628755	0.0994775	0.3883	0.384364	0.291432	0.163651	0.966355	0.849855	1.05434	0.487318	0.934981	1.28764	1.64102	1.67155	1.06808	1.3636	1.03387	1.35755	0.205137	1.59946	1.16544	1.29333	1.04856	0.97972	1.93736	1.28926	0.874278	1.73877	0.91726	1.54077	1.38217	1.7962	1.42223	1.46842	0.918463	1.38496	1.33276	0.731861	0.182287	1.23526	1.17922	0.652022
ASCC1	2.19529	2.38008	1.97555	1.6043	1.93918	1.41028	1.3276	2.48856	1.99663	1.02181	1.7519	1.62918	2.3095	1.77671	1.51515	1.54273	2.69046	2.55837	2.08095	2.08213	2.138	2.06199	2.07896	1.95195	1.94259	2.58701	1.90369	1.97256	1.77987	2.05681	2.0694	2.07212	1.8144	2.20049	2.4117	2.22183	2.13853	1.98966	1.97762	1.9445	2.16322	2.13779	1.83338	1.88296	2.17951	2.6708	2.12756	2.24627	2.50173
ASCC2	3.59531	4.06226	4.45839	4.56204	4.3097	4.91245	4.52725	3.66955	4.05706	4.68109	4.51113	3.9888	3.80694	4.5953	4.75421	4.68317	3.80706	4.07892	4.68751	4.6502	4.45764	4.59177	4.68428	4.31099	4.55596	3.99188	4.51105	4.7215	4.5717	4.71347	4.66282	4.51658	4.57484	4.68045	4.48634	4.66515	4.40547	4.56151	4.70679	4.60459	4.49815	4.23543	4.58799	4.72931	4.59257	3.62401	4.02906	4.54775	3.8987
ASCC3	1.04374	1.44899	1.1109	0.891851	1.03735	0.755201	1.06116	1.82733	0.62416	0.743606	1.08308	0.75282	1.05825	1.07693	1.03079	0.859332	1.72469	1.5975	2.5772	2.37774	2.19546	2.67115	2.00902	2.72583	2.28157	3.37308	2.37601	2.30547	2.14412	2.12457	2.32001	2.74472	2.3762	2.06724	2.22175	2.11715	2.25514	2.0514	2.30957	1.77416	2.53133	2.02856	2.35957	2.09457	1.09054	1.77706	1.04504	1.9004	1.46283
ASCL2	0.418371	1.08946	4.47711	3.34554	4.56142	3.5805	5.56496	0.601957	0.664154	3.84816	4.86947	0.670857	0.611942	3.43799	5.66607	4.81913	1.96696	2.0093	4.03197	4.94178	4.43971	4.40073	3.97271	4.0386	5.09163	3.5935	4.38455	3.94497	4.40578	4.10526	3.63175	4.27063	4.01002	3.94587	3.99252	4.64374	5.43794	4.65899	5.7696	4.68041	5.75501	4.20806	4.57366	4.36641	3.44587	0.494187	4.81244	3.57579	0.485935
ASF1A	2.28598	2.47897	2.8903	2.54004	2.97026	1.64794	2.19332	3.19579	1.50737	1.77533	2.30841	2.15342	2.4569	2.423	2.44047	2.72602	3.32283	3.50877	3.35336	3.7789	3.67042	3.26837	3.45348	3.39843	3.4406	2.58617	3.48906	3.39485	3.59108	3.51864	3.49035	3.89798	3.53107	3.28043	3.38613	2.86943	3.18119	3.73062	3.53911	3.63953	3.11575	3.27843	3.42186	3.79343	2.4176	3.39009	2.67164	3.59961	2.96641
ASF1B	0.157079	0.451327	3.19672	2.32769	3.3706	2.47707	2.77094	0.389083	0.206903	2.62975	2.07238	0.304594	0.253637	3.27317	2.66946	3.35273	0.461962	2.04027	4.48068	4.19064	4.06043	4.28234	3.33487	4.22152	3.97762	5.07212	4.06628	3.94392	3.81906	4.08569	4.68204	5.06831	4.06379	3.62777	4.40114	3.76963	3.79399	4.20488	4.39402	4.61394	4.24434	3.02876	4.34088	2.98037	3.39747	0.147639	4.01017	4.2963	0.374648
ASGR1	0.950252	0.889404	1.24043	0.895278	1.18143	0.929214	1.00895	0.460106	1.17582	1.10903	1.0773	1.24114	0.916867	1.43844	1.16443	1.18365	0.463068	1.35441	0.8768	0.703783	1.21741	0.599796	0.537777	1.26683	0.542176	0.135548	1.45826	0.707786	0.664165	0.488224	1.14833	0.203826	0.528292	0.686501	0.80864	0.46796	0.637264	0.732397	0.41969	0.608299	0.782063	0.755861	0.559555	0.181794	0.32043	0.593986	0.864651	1.48328	0.563538
ASH1L	2.07867	2.15543	1.45874	1.58168	1.26823	1.18245	1.09024	3.41976	1.3537	1.46343	1.26791	1.67289	2.20233	1.33242	1.20416	1.30473	3.3048	3.31112	3.34071	3.08157	3.23089	3.02637	3.20578	3.2228	3.23006	3.18063	3.1787	3.01582	3.11954	3.02708	2.97652	3.30258	3.16046	3.30969	3.27355	2.92124	3.16174	3.08338	2.83466	2.89535	3.20681	3.20261	3.13619	3.06034	2.67854	3.53122	1.31533	1.64113	2.97587
ASH2L	3.79217	3.92808	3.40006	3.37451	3.45401	3.23847	3.5087	3.97958	3.90314	3.49252	3.22709	3.82606	3.6375	3.45407	3.55708	3.41279	3.85515	4.0951	4.23522	4.21193	4.12661	3.97431	4.15902	3.74997	4.04055	4.1012	3.99249	3.82719	4.13662	4.09184	3.76476	4.14464	3.76275	4.09847	3.9205	3.73651	4.16654	3.99444	4.05475	3.96427	4.01827	3.99318	4.08466	4.10064	3.96299	4.08201	3.38798	3.37999	3.99279
ASIC1	2.28074	2.35983	1.16478	2.54815	1.45772	1.74695	1.09772	2.47014	2.91275	2.28076	1.08663	2.53675	2.63583	0.322677	0.649681	0.560957	2.66688	2.72599	0.983659	0.943396	1.05265	0.401089	0.874789	0.935583	0.803134	2.3612	0.890116	0.759904	0.995807	0.691213	0.784413	0.982967	0.638754	1.03968	0.940435	0.555386	1.13806	0.726781	1.01909	0.797661	0.87765	1.59691	0.914284	0.688175	2.57806	2.79334	1.17178	0.553723	2.07113
ASL	3.39855	4.49342	6.14658	6.0045	6.00495	6.9642	6.66845	3.80209	4.24171	5.90432	6.24425	3.97603	3.49217	6.60465	6.60246	6.15189	3.87796	4.83765	5.87094	5.77004	5.6785	6.37471	5.72339	5.89189	5.67396	5.57478	5.75616	6.13795	5.93169	6.31567	5.98505	6.00107	5.83019	5.81345	5.95022	5.97861	5.87663	5.93778	6.10679	5.91833	6.0205	5.13463	5.85574	5.82482	5.48036	3.9141	6.10848	6.19625	2.9985
ASMTL-2	1.94908	3.0753	1.0564	1.62695	2.8239	1.8437	2.31463	0.708531	3.58825	1.59071	0.426008	0.819384	2.00899	1.87864	2.81895	2.5117	2.60816	2.74664	1.59798	2.95488	1.5648	1.75072	2.2253	1.47015	0.547989	0.505471	2.12666	0.227208	1.78817	2.20168	2.20405	3.02087	2.03809	1.49882	0.5495	1.88007	3.50176	3.23253	2.54898	2.8611	1.44986	1.91413	2.28482	2.70539	2.72202	3.08015	2.37134	0.205578	2.70556
ASNS	3.80905	3.75661	3.91872	3.6041	3.56277	3.4113	3.16231	3.45455	3.75224	3.29808	3.3407	3.79613	3.58407	3.40542	3.90363	3.23729	3.73498	3.44015	2.95225	3.08307	2.93522	2.86496	2.59371	3.14014	2.96961	4.29317	2.93817	3.10834	2.92113	2.86747	3.03541	3.12031	3.2938	3.0482	2.82417	2.78107	3.27764	3.21903	3.23507	2.94495	3.2739	2.75191	3.09297	2.98157	3.15638	3.61039	3.69697	4.09629	3.14806
ASNSD1	4.44711	4.43278	4.27498	4.3891	4.40694	3.49082	3.78989	4.16618	4.43919	3.78143	4.18354	4.2934	4.53293	4.26138	3.71752	4.16496	4.12525	4.04594	3.40751	3.89698	3.78011	3.34834	3.54052	3.40379	3.68897	3.98621	3.5512	3.6315	3.51502	3.37015	3.35815	3.45945	3.48124	3.60807	3.31034	3.60071	3.58595	3.83133	3.58437	3.57924	3.61899	3.71585	3.66754	3.66666	3.12639	4.58411	3.97551	4.17075	3.86207
ASPH	2.34414	2.31601	2.28833	2.01145	2.25515	1.34577	2.24826	3.31594	1.77944	1.46018	1.97432	2.01004	2.14533	1.77947	1.96302	1.69273	3.35495	3.10816	3.04588	3.40738	3.26669	3.55066	3.23301	3.48183	3.37594	4.03149	3.53261	3.08564	3.56326	3.60978	3.27123	3.49994	3.42238	2.98402	3.26387	2.87596	3.4526	3.41389	3.27357	3.01457	3.43705	2.98051	3.19915	3.25589	2.5327	3.31962	2.00774	3.10494	3.79755
ASPHD1	0.760505	1.19087	1.09422	1.21886	0.950102	1.36055	1.37415	0.340552	1.30217	1.23401	1.62906	0.765641	0.448157	0.821733	1.28781	1.23482	0.710031	1.26904	0.543684	0.557371	0.332418	0.745545	0.396399	0.585505	0.610588	3.20042	0.385859	0.568246	0.641426	0.841815	0.522705	0.774159	0.647989	0.548598	0.616052	0.666218	1.15205	0.859346	0.873387	0.264383	0.691121	0.618818	0.627276	0.35842	0.930011	1.10271	1.25044	1.07262	0.176917
ASPHD2	0.103157	0.684801	1.31636	0.949044	1.20882	0.835207	1.35901	0.982962	0.300839	0.639052	1.44682	0.315038	0.33904	1.44428	1.75895	1.12169	0.558647	1.26844	1.7333	1.51567	1.81663	2.01408	1.41058	2.10696	1.66952	2.53845	2.15613	1.46928	1.70646	2.16782	1.92717	1.79455	1.7568	1.84296	1.38229	1.42339	2.0952	1.85413	2.10684	1.93644	1.74802	1.11103	2.4071	2.1238	0.903107	0.912337	0.975049	1.93494	0.333508
ASPN	4.37922	5.36187	2.89594	4.40625	2.58972	2.08623	2.398	5.56173	5.11672	4.17805	4.26405	4.53067	5.08703	0.844176	2.26946	1.82158	4.36755	4.17135	1.99902	2.96578	2.86824	1.85604	2.75773	1.95222	3.11391	4.34932	2.70372	2.56408	2.85821	1.81479	1.88683	2.50867	2.52728	2.37892	2.56565	2.64881	3.05191	2.69587	2.91039	2.26589	2.33497	4.57411	2.67423	2.59293	4.07282	4.96962	2.79863	2.33264	3.5681
ASPRV1	0.766812	1.31475	0.882197	1.41009	0.547327	1.00282	0.782099	0.968465	1.77376	0.82273	0.912494	0.926452	0.751709	1.07989	1.16349	1.23798	0.868884	0.835785	0.119107	0.66995	0.346636	0.448601	0.468344	0.571123	0.779449	0.416342	0.627329	0.377071	0.237186	0.767065	0.573631	0.780552	0.579185	0.967258	0.442455	0.506875	0.401225	0.795592	0.544632	0.624861	0.291611	1.59158	0.251625	0.615482	0.459823	0.557587	1.08323	0.423678	1.17489
ASPSCR1	3.59968	4.24106	4.16856	4.34057	4.36728	4.81325	4.71319	2.83103	4.89595	4.69742	4.45829	4.56607	3.55571	4.51921	4.96018	4.37434	2.88838	3.31999	3.35178	3.46205	3.44593	3.58712	3.33369	3.55378	3.53899	3.39546	3.50733	3.46801	3.32404	3.43836	3.54188	3.67379	3.54708	3.08635	3.26913	3.48882	3.58021	3.56982	3.8892	3.6188	3.4835	3.46084	3.4952	3.49415	3.80264	3.10055	4.11151	3.69448	2.95011
ASRGL1	0.995233	1.19628	3.20847	2.5508	3.10703	2.72776	3.55699	1.20353	1.18165	2.50316	3.56249	1.4651	0.840327	3.27275	3.46458	3.66977	1.23762	2.21146	3.49286	3.65454	3.65529	4.47922	3.43269	4.04626	3.72965	2.70365	3.78189	3.51843	4.23194	4.10224	3.95803	4.74055	3.58255	3.04923	3.60121	3.40856	3.83008	4.22995	3.89132	3.67243	3.94619	2.0007	3.52949	3.93511	2.49925	1.31297	3.63592	3.82482	1.14524
ASS1	4.68285	5.95785	6.89962	7.08571	6.95763	7.46485	6.8069	5.20446	5.13741	6.79733	7.36309	5.03732	5.2483	6.47542	7.17682	7.17638	6.04048	6.43718	6.48412	6.19115	6.78858	9.30234	6.45973	8.88726	6.19401	6.92663	7.60921	7.34658	7.25642	6.72617	7.8041	6.87113	6.29358	6.28092	6.92356	6.90416	6.42592	6.70083	6.47678	6.42637	7.69995	7.16159	6.97514	6.47733	6.82508	5.51311	6.44343	8.7272	5.42846
ASTE1	0.853417	1.2692	2.08913	1.62306	1.97837	1.50269	1.77788	1.38532	0.9305	1.31133	1.60268	1.05031	1.08574	1.99052	1.67203	2.22483	1.77382	1.79176	2.4818	2.10552	2.40153	2.06136	2.16599	1.75773	2.3707	1.34059	2.07677	2.24042	2.29414	2.64697	2.07657	2.16978	2.24784	2.49711	2.33665	2.16254	1.94166	2.19699	1.90584	2.12987	1.97648	2.32225	2.26744	2.25724	1.58766	1.68848	1.7525	2.28232	0.89177
ASTN2	1.01607	1.24152	0.53367	0.84036	0.725849	0.660166	0.452772	1.06819	0.961239	0.643112	0.56161	1.25486	0.886083	0.51903	0.551392	0.3828	1.35101	1.53053	0.508761	0.839711	0.781145	0.427166	0.791735	0.583662	0.777587	1.05288	0.766668	0.549514	0.67291	0.595904	0.545871	0.927104	0.754501	0.756035	0.731297	0.645302	0.75213	0.724863	0.694417	0.49241	0.800672	1.11677	0.982711	0.714218	1.533	1.77108	0.709215	0.422843	0.908486
ASXL1	3.00172	2.64643	2.24863	2.35026	2.04127	2.09971	1.89722	3.04081	2.72612	2.31505	2.11416	2.52957	2.79145	1.93585	2.28023	1.85446	3.42551	2.91557	2.89721	2.86659	2.81959	2.55389	2.91932	2.86904	2.81252	2.86443	2.7598	2.56162	2.68033	2.67374	2.63681	3.00939	2.70069	2.78631	3.00858	2.80321	2.87808	2.83517	3.12041	2.6476	3.06482	2.98336	2.90521	2.66167	3.05554	3.37832	1.9678	1.97055	3.01289
ASXL2	0.973207	1.06226	0.925275	0.837796	0.828624	0.56332	0.78683	1.98897	0.63966	0.651224	0.601222	0.68228	0.958257	0.627909	0.892131	0.621524	1.99671	1.88418	2.70702	2.35468	2.44132	2.36476	2.52237	2.74399	2.51925	2.86775	2.59192	2.26326	2.53245	2.27117	2.49465	2.65665	2.28887	2.57889	2.62447	2.19346	2.52976	2.42278	2.44804	2.19386	2.6146	2.37461	2.45693	2.37572	1.51108	2.09517	0.500902	1.15135	1.74115
ATAD1	3.14385	3.05654	2.84885	2.70069	2.77537	2.58976	2.75169	3.51037	2.57563	2.67791	2.65543	2.80829	2.67296	2.52741	2.49156	2.47567	3.80374	3.2047	3.12067	3.38886	3.14147	3.12903	3.20709	3.0427	3.26761	3.62449	3.24364	3.19499	3.08758	3.1577	3.00429	3.37269	3.18196	3.34596	3.18796	3.2044	3.21572	3.13466	3.03306	3.02794	3.18722	2.71198	3.2231	3.2329	2.60671	3.80339	2.47441	3.08627	3.21698
ATAD2	0.627963	0.482358	1.27718	0.831423	1.51918	0.624881	0.853018	1.22076	0.460099	0.786334	0.548895	0.561177	0.704118	1.04814	1.12713	1.06517	1.45235	1.48747	2.95883	2.6754	2.64026	2.55951	2.20274	2.95513	2.39379	4.82147	2.70082	2.1306	2.54003	2.5971	2.77845	3.40101	2.707	2.59249	3.01489	2.37398	2.37334	2.53983	2.86776	2.63024	2.85761	2.14839	2.8221	2.15948	1.4172	1.45074	1.08569	2.2851	1.16444
ATAD2B	0.580739	0.495536	0.667022	0.522216	0.495075	0.317714	0.431928	1.07895	0.306403	0.339247	0.330017	0.294327	0.523147	0.563446	0.64448	0.462135	1.301	1.08648	1.39671	1.39496	1.29789	1.23211	1.22635	1.33085	1.22092	1.06275	1.18398	1.17129	1.22565	1.35417	1.2312	1.24882	1.17151	1.45058	1.37512	1.35641	1.40517	1.2353	1.24219	1.0351	1.3814	1.43429	1.23951	1.12654	0.731736	1.01282	0.306775	0.894516	0.895254
ATAD3A	3.21848	3.67594	3.91796	4.02613	3.82473	4.2102	4.19628	2.68721	3.98424	4.34202	4.3278	3.69945	3.43627	3.83327	4.0285	3.92552	2.752	3.04848	3.74189	3.32923	3.15569	3.75515	3.04485	3.50791	3.33621	3.73342	3.38814	3.70642	3.59747	3.58942	3.93284	4.42551	3.69848	3.33403	3.65539	3.74658	3.89429	3.68547	4.09755	3.75774	3.61574	2.98739	3.6216	3.41712	3.69529	2.70337	4.13338	4.09086	2.87592
ATAD3B	3.09943	3.24733	3.11188	3.74118	3.19682	4.14161	3.81539	2.45666	4.06984	4.0557	3.92492	3.5839	3.10231	3.23012	4.15266	3.21437	2.99741	2.74018	2.40861	2.70018	2.36774	2.92343	2.23632	2.88178	2.59202	2.71828	2.43131	2.54957	2.36768	2.77886	2.5049	2.89209	2.65629	2.45464	2.60696	2.8812	2.9647	2.81314	2.99737	2.43586	2.58636	2.06648	2.89251	2.59194	3.02274	3.04612	3.22694	3.24434	2.61398
ATAD3C	0.63513	0.811131	0.540186	0.66992	0.783755	0.63249	0.781083	0.363501	1.1462	0.849252	0.460844	0.944686	0.648109	0.522918	0.680274	0.632262	0.360778	0.937696	0.462614	0.383528	0.632284	0.293657	0.586877	0.554541	0.41414	0.22279	0.319059	0.458114	0.231957	0.202767	0.370126	0.278742	0.597317	0.31768	0.616814	0.297759	0.530429	0.495493	0.687511	0.397211	0.432612	0.578093	0.401927	0.339807	0.535744	0.744262	0.503309	0.567175	0.439823
ATAD5	0.124417	0.0867072	0.359779	0.204153	0.235983	0.255004	0.220998	0.122064	0.076122	0.259906	0.231162	0.159381	0.195592	0.372909	0.363524	0.343502	0.298478	0.266463	0.931643	0.782113	0.789548	0.817292	0.400607	0.987044	0.595419	1.33923	0.751611	0.553732	0.681808	0.814725	0.96167	1.19993	0.877523	0.733754	0.933652	0.417214	0.582672	0.468937	0.57838	0.616502	0.825873	0.481475	0.807556	0.394763	0.189116	0.277406	0.217203	0.461421	0.113759
ATAT1	2.32161	2.11159	2.39969	2.6526	1.95032	2.55408	2.25079	2.04888	2.0628	2.60735	2.11684	1.93209	2.29526	1.85494	2.55584	2.11151	2.56638	2.14165	1.54266	2.11172	1.93388	1.74193	1.79528	2.25012	1.62419	2.38161	1.89963	1.82724	1.86727	1.95862	1.58363	2.00287	1.82892	1.74646	1.61387	1.97941	1.94702	1.85043	2.07557	2.00876	1.8939	1.94949	2.17753	1.92065	1.85677	2.3468	2.13197	1.93232	1.40356
ATE1	2.26629	1.96129	2.27167	1.95786	2.18096	1.64462	1.66428	3.13245	1.27072	1.56968	1.74212	1.8878	2.19394	1.51258	1.49726	1.64649	3.57523	3.20782	3.555	3.38716	3.37553	3.41426	3.45383	3.43139	3.45181	3.43052	3.3986	3.39282	3.38489	3.61104	3.25735	3.51705	3.23301	3.45481	3.21964	3.24671	3.46937	3.53231	3.31055	3.37617	3.36739	3.21899	3.37796	3.41888	2.67691	3.51035	1.5826	2.64769	3.1655
ATF1	1.59498	1.10032	1.68721	1.2425	1.66756	1.01583	1.36263	2.25087	0.657816	0.819037	1.30484	0.793482	1.13644	1.26325	1.1653	1.14896	2.27229	2.02133	2.69984	2.86516	2.66918	2.62219	2.79835	2.73108	2.86669	2.83361	2.72805	2.75198	2.75831	2.75006	2.55603	2.7269	2.81201	2.77953	2.73723	2.86082	2.87912	2.88336	2.78372	2.86525	2.62743	2.51751	2.97505	2.95532	1.85682	2.51822	1.24933	2.43984	2.27628
ATF2	2.86837	2.4716	2.44916	2.1293	2.31359	1.41878	1.57774	3.70064	1.14301	1.3879	1.70676	1.81348	2.27941	1.5373	1.67022	1.58034	4.03673	3.1925	3.39772	3.63268	3.49192	3.42066	3.67843	3.52162	3.43481	3.63413	3.44375	3.39645	3.41505	3.38607	3.49868	3.53137	3.53752	3.74887	3.63268	3.56889	3.40718	3.47115	3.52087	3.42329	3.70994	3.56968	3.41145	3.53007	2.76655	4.01261	1.65822	3.11368	3.37551
ATF3	8.53775	4.92267	2.97878	3.6712	2.89283	2.55458	2.35668	4.0156	3.12008	3.53175	2.94967	4.2044	6.31336	3.61402	3.83079	2.73586	5.35444	3.12748	3.56728	1.99527	3.81412	3.17331	2.30962	4.22699	3.49695	4.58605	3.17621	2.53147	1.82975	2.21196	2.97174	3.33858	3.12492	2.64617	2.40145	3.82434	4.0207	2.71518	3.12034	2.12993	3.05723	3.07886	3.44092	2.70134	2.30106	5.69347	2.50096	3.75844	8.02387
ATF4	7.17367	7.12851	5.91888	6.33699	5.96822	5.84097	5.34943	6.54607	7.13898	6.20091	5.96393	7.19838	6.83117	5.67249	5.49271	5.41208	6.20748	6.3427	4.79825	5.0188	5.05445	5.01382	5.20415	5.06924	5.05628	5.46434	5.1437	5.19889	5.01873	5.05489	4.99888	4.76459	5.22587	5.20702	5.12409	5.20296	5.06955	5.15344	5.23039	4.97634	5.47973	5.37168	5.45145	5.1126	6.18669	6.45148	5.93109	5.60221	6.80865
ATF5	2.60191	3.19865	3.04381	3.20096	3.29595	3.24707	3.53483	2.68734	3.54979	3.28187	3.64988	3.32169	2.53506	3.54484	3.62132	3.31712	2.57804	2.80879	3.61381	3.28362	3.94823	4.00324	3.59664	3.88361	3.43647	3.08717	3.45709	3.60553	3.4936	3.46278	3.90445	3.43183	3.60055	3.46781	3.29514	3.42089	3.62522	3.60607	4.22322	3.53361	3.76512	3.47166	3.57971	3.68123	3.53549	2.554	3.09867	3.49534	2.51663
ATF6	2.08279	2.18212	2.79495	2.30902	2.35202	2.15978	2.29436	3.02594	2.08738	1.81312	2.50048	2.36096	2.34686	2.55053	2.19435	2.44859	2.8048	2.94728	3.38142	3.40609	3.39697	3.37514	3.31414	3.4781	3.36732	3.36136	3.48077	3.23627	3.36612	3.35683	3.31949	3.48688	3.1296	3.40918	3.34093	3.15738	3.34355	3.21788	3.31319	3.25417	3.52629	3.19339	3.28031	3.14666	2.54154	3.04788	2.63328	2.87698	2.48595
ATF6B	3.98252	4.32062	4.95701	4.5145	4.6525	3.82871	4.18273	4.3926	2.94906	3.77324	4.13181	3.01323	4.36275	4.73438	4.24118	4.8248	4.77923	5.06134	5.78189	5.75425	5.58386	5.43068	5.6622	5.59577	5.6427	5.25033	5.71929	5.62595	5.85016	5.55962	5.52594	5.70884	5.44048	5.54908	5.62678	5.53608	5.60052	5.67091	5.81599	5.73647	5.70469	5.15412	5.56613	5.58249	5.10035	4.82249	4.31173	4.99673	4.46819
ATF7	1.67984	1.81483	1.51519	1.60381	1.47496	1.06041	1.2013	2.9313	1.46843	1.31814	1.26227	1.53418	2.05546	1.26859	1.27212	1.29949	2.90935	2.72997	2.54507	2.55773	2.32481	2.22843	2.57734	2.5148	2.40785	2.96951	2.46211	2.20503	2.47814	2.30351	2.32839	2.5097	2.11451	2.50865	2.654	2.5082	2.64116	2.33583	2.38376	2.27157	2.58978	2.52723	2.36084	2.38772	2.83052	2.83343	1.2968	1.50842	2.8776
ATF7IP	1.64208	1.64592	1.48515	1.57072	1.5125	1.34264	1.3691	2.78225	1.41811	1.55181	1.34906	1.52634	1.67663	1.41844	1.72625	1.26547	2.94424	2.80783	3.0699	2.92628	3.08832	2.75778	2.72604	3.01701	2.9526	2.96971	3.02532	2.70544	2.9335	2.61733	2.62528	3.13158	2.64488	2.86515	2.90762	2.64608	2.88377	2.6801	2.76722	2.56794	2.99492	2.80842	2.8274	2.92164	2.28449	2.97158	1.31897	1.45401	2.6615
ATF7IP2	0.900974	1.17848	0.999014	0.928561	0.870275	1.20566	0.840443	0.847301	0.948427	1.19169	1.00745	0.750267	1.17241	0.686046	1.15085	0.820784	1.16972	0.997025	0.924154	1.09156	0.85123	0.490646	0.96521	0.93771	1.03501	0.100977	0.937993	1.14649	0.650872	0.505102	0.788659	0.83411	0.892554	0.793339	0.301312	0.919579	0.909792	0.568093	1.35806	0.722721	0.925384	0.297212	0.956494	0.906964	0.83326	1.08292	0.572301	0.434428	1.27042
ATG10	1.05454	1.25343	0.880813	0.932294	0.962463	0.638497	0.565173	0.945067	0.996401	0.817377	0.76892	1.02321	1.14219	0.850456	0.580915	0.725468	0.884456	0.868535	0.943531	0.811361	0.655473	0.876446	0.760444	0.706225	0.89618	1.09668	0.708218	0.914992	0.870838	0.782002	0.83499	0.798665	0.849325	0.989714	0.701461	0.849934	0.907288	1.00058	0.721209	0.830129	0.868815	0.533749	0.845581	0.836525	0.833886	0.846019	0.956659	0.916626	0.930618
ATG101	5.94478	5.81842	5.73478	5.66146	6.03054	6.16002	6.29763	4.42545	6.392	5.97475	6.19065	5.59051	5.14384	6.25888	5.99169	6.03722	4.71567	4.71866	4.4476	4.90268	4.75546	4.74122	4.7849	4.70662	4.48212	5.23654	4.51765	4.84932	4.60568	4.85064	4.70662	4.48677	4.64781	4.51663	4.51496	5.01443	4.7126	4.63194	4.94098	4.81123	4.50252	4.63802	5.00969	4.88699	5.15799	4.62138	6.0119	5.61187	4.83623
ATG12	3.30291	3.48394	3.33406	3.15719	3.33795	3.07903	3.12916	3.69087	3.13646	3.01858	3.19236	3.20368	3.0008	3.1127	3.21042	3.04079	4.03576	3.53822	3.2462	3.53357	3.56104	3.31264	3.42721	3.48572	3.47954	4.08937	3.44242	3.33249	3.50666	3.53494	3.33141	3.33269	3.48199	3.64105	3.40747	3.26659	3.33083	3.55764	3.44878	3.38024	3.37356	3.58787	3.34506	3.47189	3.01253	3.86392	3.10789	3.55686	3.64898
ATG13	2.97161	3.45332	3.3953	3.26246	3.31419	3.24955	3.37184	3.28357	3.45851	3.24765	3.21089	3.20122	3.04612	3.27762	3.43123	3.29562	3.35442	3.67287	3.93436	3.88556	4.06315	4.05954	4.00825	3.89593	4.00526	4.00928	4.0321	4.00016	3.99174	3.84102	3.8115	3.88556	3.92919	3.97691	3.88988	3.85603	4.00475	3.99372	3.65724	3.97953	3.95231	3.93521	3.95198	3.98922	3.804	3.47369	3.31555	3.29209	3.43381
ATG14	2.75525	3.00913	2.49513	2.36138	2.28044	2.13896	2.13512	3.55266	3.00905	2.47187	2.14283	2.65306	2.73984	2.00132	2.13122	1.85296	3.60938	3.34718	2.46635	2.65458	2.70785	2.48427	2.78201	2.4643	2.44923	2.88037	2.50713	2.46391	2.34145	2.81411	2.38334	2.62726	2.66808	2.88653	2.57855	2.69935	2.47145	2.51685	2.42046	2.3622	2.90283	2.76091	2.43282	2.52558	2.90449	3.58942	2.05253	2.14938	3.19472
ATG16L1	3.04638	3.1589	3.26667	3.21999	2.78236	2.78736	2.60655	3.49327	2.88186	2.64666	2.92612	2.51662	3.44831	2.90728	2.5242	2.74441	3.76576	3.74393	3.3319	3.62729	3.60165	3.6435	3.67987	3.53408	3.48754	3.71465	3.57982	3.74317	3.45865	3.88239	3.63247	3.70498	3.73383	3.4793	3.54309	3.72288	3.62615	3.62837	3.67058	3.49402	3.38926	3.5523	3.66594	3.79171	3.6682	3.89761	2.72821	3.28072	3.64819
ATG16L2	2.58178	2.52254	3.15856	2.92011	2.52273	3.03955	2.78957	2.34843	2.37184	2.86137	2.55623	2.19997	2.13959	2.61003	3.28686	2.59239	3.26079	2.44177	1.9174	2.70234	2.31344	2.14677	2.40628	2.52388	2.3593	1.24456	2.38819	2.53617	2.26865	2.57381	2.10391	2.52099	2.37455	2.43994	2.36467	2.67251	2.54211	2.67939	2.58399	2.46908	2.46031	2.32615	2.54997	2.65278	2.21359	2.45847	2.39898	2.76579	2.09983
ATG2A	2.31771	2.57851	2.66523	3.03078	2.43506	3.19345	2.81271	2.54946	2.47586	2.74534	2.46475	2.51488	2.47335	2.64765	2.853	2.84333	2.72981	2.81182	3.22099	2.90549	3.24481	3.23435	3.16029	3.45276	3.14521	2.44919	3.10171	3.3132	3.19775	3.27791	3.32086	3.131	3.16425	3.63187	3.34391	3.2532	3.2085	3.31123	3.06852	2.94756	3.28595	3.07495	3.16208	3.14748	3.13704	2.6683	2.44593	2.37593	2.28479
ATG2B	1.49774	1.3158	1.26024	1.26137	0.930525	0.801622	0.779965	2.25372	0.872725	0.755682	0.8624	1.0607	1.50986	0.940154	0.824104	0.87288	2.44348	1.79177	2.16699	1.9397	2.0672	1.96147	1.85905	2.1083	2.02232	2.08588	1.98849	1.94414	2.03329	1.74419	2.00817	2.11626	1.98061	2.32748	2.20963	2.00132	2.04875	1.90908	1.92616	1.81895	2.17826	2.28202	1.9759	1.91504	1.42396	2.37567	0.880242	1.10599	1.87793
ATG3	3.41088	3.89383	4.47617	3.97961	4.50175	3.44614	4.14846	3.51937	2.73205	3.19395	4.17471	3.17576	3.54549	4.32925	3.6605	4.26748	3.76024	3.85218	4.35524	4.45465	4.28197	4.46319	4.20466	4.4322	4.42972	4.02111	4.45922	4.54728	4.39159	4.3638	4.47443	4.41812	4.516	4.1811	4.38778	4.37018	4.3052	4.53133	4.39843	4.35621	4.29733	4.19434	4.42217	4.40314	3.517	3.7808	4.22683	4.80681	3.5602
ATG4A	2.33596	2.86086	3.50719	2.76616	3.17971	2.93252	3.06042	2.40429	1.99859	2.60362	2.85047	2.06375	2.75265	3.28896	2.69817	3.14747	2.79288	2.89939	3.27361	3.15044	3.33926	3.70105	3.29929	3.6758	3.26662	2.00583	3.39253	3.57786	3.24151	3.66117	3.65298	3.49274	3.6219	3.47274	3.40819	3.33639	3.23084	3.16277	3.35931	3.31126	3.34769	3.19168	3.46852	3.61958	2.61131	2.60673	2.92028	3.78144	2.43149
ATG4B	4.49019	5.01844	5.09414	5.07414	4.84329	5.54934	5.45389	4.26613	5.13493	5.49665	5.39672	4.71197	4.65369	5.24073	5.47168	5.33363	4.83422	4.57372	4.306	4.60985	4.51245	4.40408	4.87065	4.27981	4.68339	3.92798	4.57771	4.58649	4.82638	4.76417	4.5176	4.49996	4.37963	4.47255	4.27944	4.27428	4.64431	4.88696	4.76055	4.61329	4.31985	4.47071	4.72022	4.75745	4.60002	4.36718	4.85072	4.45498	4.02482
ATG4C	1.39759	1.52152	1.47928	1.24279	1.60795	0.926443	1.32748	1.86229	0.794651	1.04073	1.3798	1.03842	1.36252	1.39673	1.12772	1.35787	2.04313	1.81989	1.79676	1.97138	1.86327	1.70363	1.9377	1.98372	1.99914	1.85422	1.97279	1.70992	1.86561	1.61269	1.92644	1.95529	1.89706	1.77635	2.03754	1.61762	1.77034	1.86851	1.98706	1.98567	1.92412	1.83661	1.93595	2.18932	1.37183	2.12752	1.14579	2.01611	1.5269
ATG4D	3.69326	4.03988	4.79201	4.67518	4.52176	5.21138	5.02206	3.34746	3.71676	4.76613	4.44215	3.32259	3.66377	5.18194	4.81963	5.17213	3.85939	4.11599	4.99733	4.88738	4.96942	4.84284	4.9146	4.78	4.86128	3.81186	4.71128	5.18415	4.88666	5.2609	5.20368	5.08971	5.13829	5.11717	4.897	5.30678	5.05335	5.19749	4.92945	5.11749	4.88495	4.79912	5.18592	4.8687	4.8456	3.32948	4.62175	4.88008	3.39998
ATG5	3.40651	3.74295	4.40257	3.92047	4.02033	3.48781	3.87747	3.89523	2.98635	3.00975	3.6719	3.17839	3.35608	4.09556	3.48573	4.02776	4.05211	4.01479	4.10484	4.47741	4.31227	4.3455	4.3052	4.23257	4.41167	4.38256	4.38907	4.32444	4.27386	4.52334	4.24418	4.18999	4.45884	4.30872	4.12888	4.38495	4.08852	4.36968	4.24134	4.35939	4.38666	4.19314	4.45954	4.49891	3.34655	4.01535	3.952	4.46317	3.64575
ATG7	1.70651	1.89049	2.15775	1.79858	2.19458	2.0863	2.17191	1.63464	1.98957	1.97666	2.0165	1.80432	1.67181	2.2984	2.09556	2.22523	1.474	1.9499	2.44612	2.21586	2.21749	2.05524	2.14726	2.28241	2.11099	2.14921	2.32134	2.16464	2.28406	1.88263	2.15842	2.43901	1.91877	2.1845	2.04648	2.00006	2.17311	2.14658	2.35768	2.10469	2.21797	2.11758	2.24433	2.17307	1.81167	1.51894	2.05264	2.04378	1.89094
ATG9A	3.78992	4.37993	4.21599	4.38543	3.85029	4.62752	4.10291	4.12555	4.77967	4.49857	4.10989	4.39195	4.2085	4.1514	4.27903	4.25489	4.26903	4.45315	4.42982	4.27563	4.29826	4.33122	4.35133	4.39702	4.42966	4.18999	4.25058	4.43268	4.43729	4.65249	4.34939	4.41182	4.327	4.83384	4.46892	4.61717	4.34273	4.32792	4.22498	4.51381	4.47272	4.74648	4.38153	4.43882	4.90589	4.22318	3.95653	3.81043	4.20185
ATIC	4.51333	5.03206	4.68117	4.41167	4.61921	4.77898	4.95163	3.98242	5.05213	5.15212	4.92097	4.83716	4.40742	4.75275	4.93705	4.64738	4.2609	3.9994	4.61942	4.66616	4.2871	4.54309	4.39701	4.37141	4.50264	5.06313	4.47234	4.57077	4.60887	4.56784	4.41325	4.8505	4.556	4.2042	4.42602	4.71975	4.47528	4.58666	4.6737	4.46864	4.42071	3.82649	4.53701	4.28909	4.40313	4.40875	4.64557	4.44923	3.89335
ATL1	2.72124	2.72981	2.09614	2.42195	2.10294	1.33017	1.1923	3.445	1.20074	1.02333	1.69457	1.77989	2.83729	1.13901	0.74964	1.5321	3.50677	3.60361	2.52722	2.29811	2.51123	2.43002	2.55061	2.48638	2.52516	1.25575	2.23112	2.86847	2.63577	2.52513	2.47002	2.13689	2.403	2.28089	2.34056	2.57602	2.53051	1.98474	2.33126	2.59512	2.76479	2.70773	2.44472	2.4319	2.94314	3.67886	1.98291	2.21376	3.03975
ATL2	3.87045	3.78334	2.56951	3.16135	2.64905	2.3241	2.2679	4.11289	3.02487	2.43098	2.36806	3.54779	3.73757	2.23528	1.89438	1.93153	4.52016	4.15693	3.18487	3.42755	3.22567	3.03983	3.27733	3.20193	3.46704	3.68637	3.2478	3.07158	3.34436	3.35454	3.06349	3.48034	3.29174	3.10862	3.19479	3.12126	3.54406	3.25725	3.27616	3.18961	3.18368	3.65806	3.44736	3.24188	3.67127	4.85486	2.72783	2.71194	4.3378
ATL3	3.93602	4.12937	3.24089	3.5719	3.12584	2.68725	2.91632	4.12231	3.2979	3.1679	3.24446	3.76802	3.81702	2.72195	2.6498	2.90288	4.17313	4.00012	3.20385	3.34087	3.51757	3.44597	3.27536	3.34966	3.42288	4.80855	3.48019	3.37057	3.29224	3.40723	3.34319	3.3609	3.45918	3.37941	3.36821	3.36816	3.28952	3.26952	3.1819	3.44149	3.20102	3.42226	3.3167	3.47138	3.67274	4.19083	3.07972	3.24682	4.21079
ATM	0.355313	0.36524	0.212537	0.242807	0.264868	0.143371	0.0962174	2.18068	0.219413	0.136424	0.256097	0.233399	0.495159	0.116979	0.315069	0.19625	2.07174	1.95008	2.61802	2.37348	2.25748	2.03385	2.49922	2.81434	2.4579	1.5547	2.42337	2.00732	2.18718	1.59119	2.129	2.42405	2.14893	2.43198	2.46032	2.02137	2.40931	2.1398	2.05736	1.67065	2.49772	2.25829	2.14283	2.36189	1.04594	2.13376	0.229951	1.58449	1.90526
ATMIN	2.54907	2.61273	3.1025	2.8355	2.79242	2.34649	2.67375	3.3886	2.23852	2.42625	2.59832	2.53169	2.59315	2.57856	2.47391	2.57124	3.39427	3.57547	3.70772	3.51754	3.80583	3.77293	3.72076	3.60705	3.90003	3.80451	3.95257	3.74162	3.72476	3.72495	3.64356	3.6278	3.77556	3.95618	3.64157	3.80055	3.8449	3.74903	3.64385	3.70782	3.56057	3.91825	3.65689	3.8527	2.93716	3.53545	2.73455	2.97088	3.08425
ATN1	5.77279	5.72279	4.48561	4.8919	4.31547	4.39311	3.70968	5.41979	5.136	4.42646	4.31963	4.99997	5.79522	3.81323	3.64832	3.95647	5.9113	5.71273	4.87366	4.54597	4.49466	4.46629	4.74972	4.66565	4.73697	4.84456	4.5078	4.47804	4.5576	4.52206	4.60059	4.79211	4.38083	4.67131	4.76269	4.75714	4.85768	4.57874	4.67856	4.58676	4.82948	4.86263	4.54031	4.40233	6.13023	5.8597	4.37313	4.08023	5.91308
ATOH8	2.07297	2.31901	2.08121	2.57643	2.30809	2.31255	2.20391	2.38949	3.41412	2.27902	2.60818	2.81749	1.58686	1.93378	2.40139	2.02253	2.21105	2.02876	1.76898	1.95262	1.53141	1.79098	2.07497	1.43229	1.91237	0.261016	1.69615	1.32286	1.558	1.55028	1.29117	1.27925	1.31889	1.79401	2.12493	1.64736	2.23087	1.52733	1.79859	1.46374	2.46968	1.49714	1.70452	1.42506	2.18213	2.36686	2.8095	1.88678	3.63906
ATOX1	6.60678	7.20293	6.4955	6.66197	6.79471	7.54971	7.31246	5.30712	8.02363	7.77653	7.29296	7.69085	6.26769	7.17934	7.60761	6.90933	5.66818	5.54026	5.44069	5.40418	5.54518	5.62265	5.23974	5.56298	5.38728	5.07763	5.23783	5.19196	5.15658	5.15399	5.52847	5.33959	5.34403	5.13311	5.08139	5.05945	5.07405	5.29462	5.59297	5.41293	5.32532	5.77907	5.38964	5.33426	5.79421	5.51192	7.0029	6.62657	5.56036
ATP10A	1.19416	1.22243	0.864779	1.15811	0.503367	0.400184	0.735448	1.73311	1.43051	1.14787	1.34146	0.829264	1.66362	0.490318	0.775416	0.467154	1.15152	1.1109	0.917063	0.969894	0.998762	0.999322	0.733667	0.946012	0.915784	1.31755	1.10454	0.840731	0.826257	0.644643	0.745105	0.963993	0.894005	1.47268	1.3696	1.12885	1.36706	0.991916	0.871923	0.649098	1.02854	1.40035	0.740794	0.814337	1.21539	1.24448	0.833746	0.481585	1.11568
ATP10B	0.0315514	0.445087	3.02357	2.64629	2.39734	3.09276	3.13172	0.944813	0.0288139	2.52878	2.73352	0.0831195	0.0269532	3.18137	2.91181	3.00788	1.36732	2.34874	5.00253	4.79267	4.94789	5.33345	5.05475	5.57472	4.90681	4.81395	4.99475	4.84791	5.14295	4.8413	4.9958	4.90231	4.69049	4.73121	5.00578	4.85985	4.86161	4.59324	4.79001	4.7875	5.14495	2.84704	5.2772	4.63935	3.04239	0.076383	2.38836	3.2638	0.0486378
ATP10D	1.62813	1.62821	1.18079	0.822084	0.970249	0.240862	0.593275	2.47119	0.642915	0.600983	1.13462	0.886173	1.40783	0.472022	0.657588	0.647524	2.41688	2.19728	2.38967	2.06089	2.05837	2.17961	2.13464	2.58328	2.12987	1.51448	2.28546	2.06674	2.2478	1.73744	2.1638	2.10478	2.01844	2.48075	2.40136	2.07638	2.12261	1.80029	1.7566	1.95369	2.53502	2.49164	2.11532	2.07036	1.66513	2.57013	0.920081	1.36638	2.08199
ATP11A	0.764043	0.633942	0.642046	0.691856	0.557267	0.368425	0.200819	1.91752	0.126165	0.138267	0.253574	0.4129	0.704294	0.271141	0.373382	0.443328	2.17482	2.05308	2.06473	1.9163	2.49359	1.94572	1.93112	2.26391	2.05252	4.05216	2.16771	1.84298	1.7487	2.03805	2.02881	2.1024	2.21697	2.32597	2.39562	1.84229	2.25521	1.99214	2.60948	1.65569	2.19705	2.82322	2.05666	1.68805	1.51578	2.23188	0.440917	1.0354	1.54317
ATP11B	2.29792	1.94593	2.66745	1.76735	2.3235	1.36544	2.06555	3.122	0.861519	1.10062	2.15363	1.43534	1.79957	2.1459	1.86328	1.95066	3.35378	3.14803	4.10214	4.13885	4.16972	4.18038	4.36583	4.40355	4.35624	3.99074	4.21719	4.01555	4.25623	4.2788	4.107	4.25568	4.04447	4.36928	4.23381	4.04926	4.22896	4.20625	3.93949	3.93109	4.32042	3.66191	4.16986	4.19301	2.76392	3.25804	2.02385	3.2008	2.89568
ATP11C	1.76099	1.47027	1.29544	1.36239	1.12811	0.684429	1.32361	2.3545	0.971033	1.10383	1.1218	1.19019	1.34532	1.12083	1.10973	1.0093	2.45857	2.13517	2.34264	2.26438	2.19346	2.29925	2.25422	2.40581	2.28451	1.78567	2.28596	2.04504	2.19844	2.05382	2.10714	2.33448	2.00831	2.2147	2.25034	2.01273	2.32064	2.12962	2.13668	1.88918	2.23469	2.16447	2.06916	2.05392	1.36177	2.36977	1.03295	1.42898	2.21135
ATP13A1	3.01196	3.47009	4.07244	4.00696	3.92411	4.55832	4.29922	3.28654	3.9733	4.14581	4.05685	3.55096	3.42987	3.94119	4.66669	4.09353	3.88675	3.65532	4.54095	4.42101	4.16621	4.38081	4.39612	4.42411	4.2195	4.41354	4.28544	4.39925	4.57504	4.50137	4.22432	4.49185	4.15329	4.37232	4.33345	4.39587	4.48232	4.31759	4.63421	4.31453	4.35547	4.18901	4.20623	4.25894	4.21699	3.44915	3.863	3.82971	3.20633
ATP13A2	2.28764	2.8138	3.67855	3.54628	3.80866	3.87369	4.03281	2.80488	3.04682	3.49599	3.99702	2.65406	2.90936	3.35717	3.7715	3.8548	3.06277	3.55854	4.29655	3.89642	4.36534	4.7671	4.28746	4.55247	4.37745	4.54361	4.42065	4.25206	4.27569	4.56686	4.33848	4.49218	3.98902	4.0462	4.23452	4.27397	4.35367	4.4188	4.63429	4.3797	4.24308	3.89771	4.313	4.38742	3.97046	3.16273	3.64398	4.04057	2.47685
ATP13A3	1.84184	1.32108	2.07199	1.73722	1.77564	1.26489	1.56346	2.42107	0.660427	1.1983	1.70139	1.05325	1.16495	1.72817	1.40232	1.60165	2.77534	2.46672	3.7667	3.53345	3.81739	3.73579	3.66492	3.92766	3.65632	3.77654	3.72262	3.65647	3.69743	3.65273	3.70655	4.16904	3.6747	3.47073	3.83663	3.2101	3.57087	3.59551	3.59314	3.41554	3.50849	3.06837	3.74842	3.50532	2.14659	2.54462	1.56859	2.55399	2.45923
ATP13A4	0.0526841	0.0454071	0.948177	0.637408	0.574566	0.48298	0.921007	0.118493	0.0672678	0.603753	0.830432	0.0292247	0.0396819	0.983743	1.25132	0.576688	0.140406	0.391854	0.972053	1.39917	1.3394	0.907624	1.90106	1.31445	1.28955	0.0190651	1.30093	1.04782	1.62049	1.15753	0.694482	1.00506	0.920373	0.833288	0.907153	1.0292	1.33052	1.4131	1.08723	1.33935	1.17217	0.150836	1.16518	1.63114	0.599277	0.0832601	0.46081	0.292086	0.050318
ATP1A1	5.44192	5.38334	7.275	5.99029	7.01597	7.14605	7.54097	5.03573	3.51646	6.85859	7.04782	4.07023	4.32186	7.36609	7.25585	7.79128	5.71429	6.35162	8.17785	7.8582	7.29989	7.77812	8.11454	7.60475	8.19636	7.12345	7.33138	7.7628	7.96679	8.73049	7.88714	7.79272	7.72676	8.42411	7.97545	8.38835	8.00562	7.3719	7.89495	7.70586	7.96301	8.47115	7.35132	7.7486	7.06433	4.96335	7.27303	7.73876	4.93489
ATP1A3	1.56162	2.65229	1.51641	2.4508	1.23253	1.14157	0.440706	2.76229	1.70781	0.567167	1.02929	1.57471	2.0474	0.0480365	0.676281	0.260633	2.8678	3.68339	0.923914	1.13797	1.21976	0.682826	0.971648	0.820829	1.13952	1.46741	0.788557	0.402733	0.773749	0.626379	0.626123	0.70182	1.10003	0.584561	0.625781	0.859385	1.01957	0.867077	1.0633	0.563463	1.46422	1.92995	1.05737	0.632144	3.13702	3.20134	1.51475	0.346124	0.399888
ATP1B1	5.14486	5.77294	6.80142	6.72942	6.01395	7.27118	6.50778	6.29437	4.93819	6.59339	6.09761	5.03008	5.40841	6.45974	6.46864	6.95329	6.55768	6.98351	7.87186	7.08472	7.57192	7.44918	7.41149	7.47317	7.43277	7.40502	7.4663	7.67768	7.64032	7.81062	7.75618	7.44522	7.54536	8.05713	7.62754	8.31788	7.40092	7.27558	7.2506	7.47424	7.70099	7.52045	7.45291	7.34456	6.81597	6.08638	6.42777	7.52042	4.95561
ATP1B3	5.90134	6.08655	7.06239	6.66522	6.55832	7.22569	7.46758	5.60656	4.78358	6.7282	6.78053	5.11954	5.31577	7.08794	6.73899	7.48559	6.49653	6.9042	7.18215	6.65694	7.34514	7.10137	7.5398	7.15843	7.21701	6.04209	6.99918	7.20242	7.28758	7.82297	7.34441	6.84696	6.79216	7.23339	6.85577	7.20261	7.00491	7.29804	6.80535	6.94868	6.74199	6.19013	7.37692	7.49722	7.02044	5.29156	6.97354	7.47411	5.1066
ATP23	2.25572	1.833	3.7151	2.85279	3.56538	2.51502	3.38799	2.55704	1.30069	2.48537	3.02505	2.04645	2.1091	3.91644	2.70468	3.55069	3.01125	3.18997	3.56146	3.4587	3.31224	2.95492	3.27261	3.10537	3.37939	2.93287	3.54244	3.89695	3.50371	3.78197	3.39146	3.37084	3.69664	3.54495	3.67443	3.52277	3.55044	3.50901	3.12579	3.51684	3.37537	2.22916	3.54597	3.61791	2.88641	2.3821	3.31168	4.05361	2.74576
ATP2A1	0.0334935	0.189031	0.486605	0.290791	0.127028	0.280002	0.231451	0.154176	0.334834	0.22318	0.3749	0.173765	0.332815	0.292897	0.433831	0.332549	0.0839813	0.0509661	0.104228	0.262023	0.139241	0.172484	0.0133178	0.244854	0.105485	0.293604	0.218482	0.165232	0.153605	0.139892	0.187713	0.224323	0.164029	0.165113	0.108505	0.0930593	0.14629	0.214287	0.148132	0.10546	0.0988372	0.166748	0.102621	0.189803	0.085791	0.0122921	0.131978	0.386316	0.0126828
ATP2A2	3.58171	3.61666	3.14566	3.19941	2.75732	2.20152	2.22938	5.02186	3.00329	2.51368	2.62084	3.07686	4.1423	2.26908	2.07872	2.3861	4.73569	5.08628	5.63221	5.07037	5.3585	5.4927	5.42015	5.67526	5.47345	6.06389	5.43033	5.34953	5.4424	5.38071	5.56935	5.80342	5.36566	5.26478	5.58574	5.18527	5.59354	5.26475	5.35833	5.16933	5.21379	5.24393	5.60354	5.2729	4.99727	5.02482	2.57527	3.93239	4.69641
ATP2A3	2.34691	2.51027	5.46456	4.53948	5.09331	5.27134	5.74157	3.05181	2.75478	4.80255	5.40292	3.08882	1.98887	5.69773	6.08445	5.11397	3.62889	4.59371	6.17605	6.33817	6.03853	5.96129	6.37729	6.33056	6.48162	3.87908	6.22396	6.00522	6.29822	6.50722	6.2009	6.43109	6.36404	6.05387	6.23922	6.08938	6.41523	6.32134	5.994	6.23158	6.31212	4.73547	6.26806	6.51708	5.1954	2.40686	5.17694	5.61988	2.91412
ATP2B1	1.81606	2.02058	2.58821	2.54237	2.14427	2.33644	2.57624	2.83	1.10582	2.52055	2.43649	1.83693	1.42044	2.09304	2.3058	2.34315	3.23904	3.17958	3.88247	3.54098	4.02067	3.61087	3.84872	3.91473	3.98387	4.22845	3.69361	3.89728	4.02086	3.65193	3.76841	4.31519	4.06167	3.90237	4.03434	3.60474	3.61771	4.00157	3.60484	3.55695	3.41252	3.72676	4.11186	3.93685	2.73506	2.83278	1.80944	2.98836	2.3011
ATP2B4	6.11125	5.77203	3.47909	4.96442	3.70375	3.49343	1.642	7.33387	5.27055	4.71899	3.5004	5.62815	6.11659	1.36525	1.81146	1.56525	6.91899	6.82569	3.18948	3.14512	3.34652	2.92632	3.4239	3.3793	3.26443	3.21882	3.35757	2.95616	3.06236	2.57299	2.93215	3.42856	2.98661	3.14799	3.31156	2.9074	3.42428	3.03226	2.93976	2.7498	4.2653	4.91179	3.19688	3.10202	6.52655	6.93945	3.52867	1.84211	6.69337
ATP2C1	2.53238	2.51998	2.92701	2.22822	2.45029	1.08378	1.90432	3.82355	1.08996	1.25989	2.08823	1.63736	2.77707	2.3386	1.66741	2.22476	3.99614	3.8172	4.41104	4.52324	4.50354	4.43273	4.34754	4.44425	4.60115	4.75849	4.55943	4.38171	4.51408	4.36305	4.2531	4.61882	4.39467	4.39676	4.30238	4.21309	4.64232	4.27444	4.50618	4.45329	4.49797	4.17975	4.61522	4.52439	3.30262	3.84611	2.34627	3.48487	3.64482
ATP2C2	0.0832612	0.255388	4.09545	3.16822	3.69756	2.74992	3.89278	0.299153	0.201264	3.07942	3.43765	0.178273	0.113752	4.42866	4.1369	3.66856	2.09714	2.47485	4.35261	5.08574	4.6112	4.65235	4.54568	4.93593	4.77883	5.008	4.88118	4.16084	5.36492	5.00069	4.31113	4.80686	4.36239	3.81824	3.84326	4.07447	5.20177	4.84578	4.90907	4.9001	4.31472	2.89584	4.59651	4.68207	3.46904	0.134083	3.47133	3.76973	0.0935647
ATP5F1A	6.36622	6.64177	6.97989	6.64318	6.90162	6.64974	6.86464	6.31526	6.16792	6.45502	6.74262	6.22238	6.54382	7.1281	6.59082	6.81258	6.20269	6.4256	7.13379	7.07109	6.94445	7.0828	6.93409	6.71669	6.9166	6.39553	7.08985	7.16863	6.98054	7.04839	7.07996	7.19775	7.09348	6.86766	6.95292	6.96083	6.70842	7.08592	7.11119	7.18404	6.9925	6.47235	6.77677	6.95206	6.40986	6.29877	7.04044	7.22631	6.25413
ATP5F1B	8.37464	8.33821	9.37816	9.00695	9.17407	9.17217	9.13019	8.20443	8.06283	8.66162	8.90924	8.16449	8.4483	9.52408	8.80109	9.41418	8.20989	8.76612	9.75947	9.63451	9.51874	9.64526	9.47698	9.32022	9.46457	9.14428	9.73516	9.78499	9.60886	9.75227	9.76354	9.78324	9.69087	9.65913	9.64653	9.85516	9.46297	9.70123	9.62574	9.7915	9.56504	9.01939	9.50695	9.56124	8.85056	8.28845	9.32341	9.70488	8.4081
ATP5F1C	7.95297	7.94989	8.78048	8.37648	8.74153	8.13224	8.40838	7.29795	7.84132	7.8877	8.36334	7.74753	7.98789	8.79203	7.89315	8.88058	7.71296	7.45923	7.95653	8.07014	7.88737	8.06023	7.78654	7.64537	7.90772	7.54491	8.01168	8.20311	7.91187	8.18706	8.17947	8.07159	8.28995	7.95593	7.92521	8.19855	7.94639	8.06449	8.10841	8.1208	7.93493	7.77241	7.94746	8.04022	7.19328	7.65589	8.74068	8.96954	7.33322
ATP5F1D	8.267	8.83128	8.84914	9.07971	9.12777	10.0024	9.63226	7.23077	9.91734	9.75757	9.38803	9.46968	8.31014	9.48538	9.78256	9.51138	7.1828	7.61868	7.9543	8.00138	7.60217	7.64398	7.72337	7.53938	7.81561	7.40028	7.80884	8.03548	7.83002	8.06703	7.93591	8.06305	7.79199	7.69536	7.85219	8.12072	7.73976	8.06339	8.06148	8.16029	7.60479	7.3533	7.62246	7.82153	8.59476	7.47369	9.28023	8.4698	7.67205
ATP5F1E	7.24724	7.55824	7.77449	7.85901	8.01327	8.33474	8.51699	5.87369	8.5578	8.62306	8.32342	8.26468	7.00347	8.28159	8.50083	8.18315	6.27554	5.85073	5.59027	6.06587	5.83987	5.88031	5.7552	5.6735	5.83729	5.57593	5.84253	5.85739	5.77485	5.72944	5.64187	5.8407	6.01059	5.54001	5.48235	5.74057	5.74288	5.93079	6.10922	5.96877	5.74437	5.53309	5.89755	5.98738	5.23463	5.86701	8.15274	7.34109	6.05696
ATP5IF1	7.24561	7.64478	8.87025	8.48618	8.94145	8.95479	9.30013	6.54001	7.99214	8.41949	8.72906	7.77196	6.9572	9.35384	9.11103	9.36021	6.88123	7.16046	7.53582	7.80272	7.47753	7.52674	7.50704	7.48659	7.65599	7.17884	7.65836	7.94012	7.74268	7.84662	7.76884	7.71217	8.06629	7.59691	7.51652	7.79247	7.51172	7.85809	7.68746	7.86263	7.6645	7.44774	7.59333	7.67434	7.32973	6.57043	9.15425	8.71045	6.54187
ATP5MC1	7.47168	7.46661	8.79228	8.30134	8.72266	9.2732	9.17917	6.17131	7.89417	8.95715	8.82617	7.7543	7.13436	9.22037	9.22991	9.18636	6.51088	6.51941	7.75362	7.74333	7.44854	7.69214	7.38845	7.39762	7.6355	7.05486	7.63657	7.85089	7.58052	7.69537	7.96502	7.91588	7.79476	7.32006	7.74159	7.66068	7.52631	7.81261	7.72909	7.91108	7.53566	6.69345	7.67152	7.51315	7.44674	6.38407	9.21327	8.74462	6.35609
ATP5MC2	6.97262	7.00389	7.14043	6.76327	7.06496	6.86209	7.11294	6.18009	7.16229	6.97989	7.04583	6.99692	6.62434	7.32507	7.12566	6.87994	6.3269	6.05591	6.10839	6.39198	6.03597	6.01247	6.21136	5.92422	6.02519	5.72355	6.06806	6.25546	6.27247	6.00839	5.93655	6.0629	6.05344	5.94086	6.01875	6.20319	6.15043	6.14074	6.18444	6.33815	5.9557	5.76888	6.07144	6.12981	6.53265	6.28971	7.28306	6.65703	6.10739
ATP5MC3	6.37823	6.73353	7.90243	7.07362	7.52488	7.55977	7.86953	6.06463	6.49081	7.14947	7.47966	6.47126	6.36447	7.9728	7.38965	7.98253	6.22078	6.35273	7.20818	7.2753	7.04182	7.20087	6.9955	6.88022	7.13546	6.4482	7.36764	7.3913	7.2208	7.32072	7.39126	7.41148	7.42821	7.1391	7.17276	7.40219	7.03347	7.40833	7.25542	7.34425	7.12577	6.60043	7.24432	7.14142	6.59549	6.05685	7.95632	8.10327	6.28608
ATP5ME	9.08551	9.30007	9.71834	9.68243	9.80494	10.487	10.3505	7.73018	10.4041	10.4892	10.1349	10.0428	8.61595	10.2357	10.3293	10.0013	8.20489	7.8433	7.63015	8.02091	7.87308	7.95592	7.74505	7.60541	7.83477	7.36608	7.95623	8.02234	7.98853	7.94864	7.94705	8.15	8.39226	7.48412	7.64107	7.89234	7.66248	7.77811	7.97829	8.17329	7.98062	7.37376	8.0606	7.8597	8.16739	7.79469	10.2263	9.37875	7.88719
ATP5MF	6.28073	6.8818	7.37454	7.18323	7.49169	7.86173	7.8257	5.55975	7.28074	7.70503	7.62242	7.14026	6.17282	7.90241	7.90201	7.69544	5.76131	6.04665	6.28473	6.63728	6.24025	6.51487	6.09561	6.42636	6.55058	6.75368	6.65396	6.59259	6.53234	6.75477	6.71876	6.70866	6.92417	6.21716	6.34616	6.76249	6.5036	6.58738	6.81198	6.72501	6.63591	6.1295	6.59132	6.54939	6.3772	5.49712	7.75334	7.54404	5.90859
ATP5MG	8.08737	8.15275	8.59072	8.3141	8.68637	8.61811	8.81603	7.0963	8.24106	8.47577	8.66813	8.36812	7.71404	8.7988	8.54454	8.71862	7.50192	7.18376	7.25892	7.61398	7.48552	7.39722	7.26185	7.14834	7.48592	6.6525	7.49855	7.46536	7.38697	7.33653	7.41596	7.4235	7.77729	7.16881	7.11035	7.42462	7.33366	7.5069	7.40003	7.5041	7.44297	6.93261	7.45798	7.44853	7.14504	7.32533	8.78535	8.46559	7.3105
ATP5MJ	7.11457	7.42144	8.13746	7.84275	8.15521	8.32171	8.45604	6.04343	7.66012	8.04602	8.05996	7.71804	6.77383	8.45988	8.18357	8.29781	6.49339	6.27071	6.16119	6.73367	6.48458	6.49639	6.4115	6.34058	6.54392	6.23914	6.64732	6.63671	6.5361	6.69379	6.4923	6.62722	6.91096	6.35073	6.29989	6.60819	6.45958	6.67463	6.56933	6.82041	6.462	6.2165	6.5537	6.66769	6.16185	6.3853	8.30863	7.87428	6.16557
ATP5MK	7.91946	8.20095	8.60204	8.38079	8.69851	8.62687	8.83057	6.71299	8.54482	8.61189	8.73605	8.45215	7.60138	8.96812	8.49545	8.9698	7.13872	6.90357	6.92941	7.18872	7.05498	7.23864	6.89231	6.93329	7.19255	6.53482	7.21678	7.30089	7.06987	7.35066	7.19801	7.21206	7.6224	6.98057	6.80121	7.16859	6.98165	7.25048	7.2595	7.17835	7.15417	6.45307	7.29159	7.27965	6.42133	6.98598	8.87507	8.46716	6.96241
ATP5PB	6.14284	6.25389	7.43266	6.67839	7.13255	6.81565	7.10684	5.78744	5.89925	6.48551	6.95662	5.87505	6.08035	7.44754	6.65539	7.39485	5.93599	6.12852	7.01567	7.13991	6.8818	6.96067	6.95998	6.6869	6.992	6.09389	7.08987	7.12838	6.93464	6.98309	7.06356	7.17261	7.17207	6.86937	6.85727	7.20438	6.87306	6.98285	6.9695	7.08953	6.88842	6.41778	6.85888	6.94868	6.10865	5.823	7.33638	7.43994	5.73801
ATP5PD	8.61697	8.4995	8.73381	8.48189	9.07901	8.64849	8.76687	7.73134	8.8856	8.6357	8.68922	8.84218	8.15524	9.00628	8.55806	8.98757	7.90199	7.27615	7.22604	7.39636	7.44591	7.51019	7.13769	7.13982	7.47348	7.32585	7.28186	7.49598	7.28995	7.44543	7.68734	7.45222	7.46786	6.99712	7.17924	7.6075	7.27537	7.29514	7.30001	7.59927	7.37238	7.18007	7.54175	7.49499	7.54041	7.72512	9.07256	8.61034	7.61778
ATP5PF	7.34771	7.66167	7.39944	7.2535	7.3667	7.38868	7.30748	6.38748	7.48284	7.33195	7.40981	7.57511	7.00965	7.41542	6.92934	7.39504	6.71555	6.46161	6.00626	6.12659	5.98594	6.02609	5.9191	5.81278	6.09092	5.27523	6.02253	6.09743	5.89521	6.17505	6.21268	6.17761	6.2746	5.89684	5.88585	6.01334	5.8556	5.98734	6.10999	6.22214	5.94642	5.78491	6.07288	5.99156	6.3746	6.64214	7.51432	7.30091	6.47579
ATP5PO	8.68055	8.53258	9.19554	8.79147	9.17348	8.93907	9.1934	7.64779	8.72098	8.90305	8.99576	8.7279	8.38685	9.22248	8.88053	9.20196	7.9972	7.49712	7.77729	8.11376	7.77639	7.85857	7.7397	7.46451	7.84792	7.37056	7.79719	7.93151	7.69194	7.91145	7.88378	7.97214	7.96416	7.67832	7.79722	7.81239	7.81968	7.95625	7.91285	7.91548	7.65941	7.47575	7.79769	7.85942	7.51461	7.7918	9.39526	8.9753	7.55921
ATP6AP1	4.55188	5.10379	5.44009	5.18101	5.39006	5.35205	5.62267	4.88289	4.89125	5.05444	5.61015	4.90274	4.74543	5.57569	5.66067	5.41949	4.77777	5.49208	6.04326	6.05137	5.78499	5.82723	6.08095	5.99239	5.9881	5.91389	5.94235	5.87485	5.98893	6.0086	6.01824	5.98699	5.82315	5.71648	5.79694	5.83435	5.98724	6.0576	6.1696	5.87778	5.90005	5.53067	5.83917	6.03091	5.93873	5.04506	5.23597	5.64473	4.57162
ATP6AP1L	0.706893	0.570414	0.827723	0.824327	0.464498	0.520206	0.675404	0.592945	0.512578	0.372247	0.34165	0.516736	0.65998	0.167854	0.469466	0.391942	0.801989	0.592375	0.199494	0.331627	0.300727	0.228697	0.257986	0.194252	0.544227	0.432655	0.450808	0.219964	0.241796	0.329215	0.261194	0.172302	0.316325	0.415466	0.138533	0.352718	0.282926	0.526483	0.249501	0.263216	0.23034	0.343291	0.336477	0.305392	0.642075	0.925083	0.614409	0.261438	0.716496
ATP6AP2	5.81819	5.81148	5.64934	5.64225	5.49919	5.04671	5.64318	6.15343	5.2185	5.26754	5.54812	5.74914	5.28487	5.06247	5.58561	4.82713	6.09493	5.83909	5.95022	6.05955	5.99437	5.87945	6.00913	6.05499	5.93823	5.82221	6.0522	5.90952	6.03304	5.88831	6.09021	6.00094	5.89064	5.81608	5.78567	5.71835	5.90678	5.92838	6.18973	5.87932	5.937	5.77332	5.9201	5.98451	5.54017	6.19923	5.28703	5.89925	5.86434
ATP6V0A1	3.46993	3.74304	3.46367	3.80777	3.29179	3.99335	3.58651	3.67562	3.56575	3.41695	3.51549	3.62674	3.39218	3.19557	3.68894	3.50443	3.83142	4.00534	3.99959	3.90423	3.825	3.53485	3.86227	4.08367	3.87833	3.54776	3.8095	3.77591	3.93375	3.66818	3.86008	4.10495	3.79301	3.72795	4.05953	4.01996	3.66757	3.66125	3.94732	3.78289	3.93383	3.89968	3.93854	3.93727	4.2543	3.92923	3.38138	3.05206	3.34906
ATP6V0A2	1.13613	0.84588	1.52227	0.685947	1.10331	1.06297	1.29203	1.71973	0.243286	0.665013	0.898476	0.827019	0.746971	1.12338	0.949381	1.44013	1.78193	2.11687	3.19286	2.82518	2.94612	3.12356	3.05915	3.0776	2.96677	2.52786	2.95269	2.97723	2.87369	3.15164	3.13268	3.27622	3.03036	3.02025	3.17723	2.78137	2.82316	2.97018	2.89861	2.98902	3.01082	3.02435	3.27775	2.77674	1.89637	1.61357	1.31143	2.12976	1.81689
ATP6V0B	6.24143	6.78738	7.58482	7.18482	7.74604	7.79969	8.1038	5.46256	7.00679	7.5012	7.82508	6.84168	5.97604	8.0306	8.01671	7.92911	6.14761	6.52387	7.06314	7.24473	7.17684	7.39307	7.05966	7.40833	7.25623	7.00628	7.20825	7.21583	7.19548	7.42662	7.44204	7.38113	7.2881	6.71457	6.87295	6.96882	7.27969	7.30693	7.45904	7.29727	7.00387	6.61798	7.38103	7.36253	6.91412	5.99866	7.74498	7.79922	5.81611
ATP6V0C	6.65895	6.97877	7.13863	7.13977	7.20557	7.26611	7.32914	6.35713	6.68362	6.82216	7.26348	6.88456	6.44934	7.3331	6.98225	7.34199	6.33472	7.07493	7.28373	7.18961	7.12244	7.16228	7.09639	7.53898	7.1691	7.38627	7.2844	7.27145	7.18781	7.33825	7.49895	7.4073	7.10033	7.24964	7.32458	7.26189	7.11899	7.31646	7.31362	7.1916	7.03946	7.02532	7.07483	7.10362	7.76259	6.52936	7.1737	7.17482	6.48846
ATP6V0D1	5.42703	6.08022	6.40533	6.40937	6.43725	7.2175	6.74812	5.30318	5.972	6.59092	6.35311	5.72031	5.59586	7.10203	6.5906	6.9817	5.2282	6.04763	6.6505	6.26572	6.42613	6.63102	6.45276	6.56444	6.38276	5.24592	6.44532	6.66626	6.5028	6.82945	6.87622	6.58354	6.55137	6.72585	6.5383	6.57754	6.20638	6.38682	6.21332	6.60381	6.3926	5.95894	6.36269	6.43998	6.64692	5.22425	6.51343	6.75607	5.22772
ATP6V0E1	6.75421	7.34756	7.37905	7.23045	7.42428	7.20325	7.42646	6.3552	7.1975	7.13402	7.53654	7.16849	6.74893	7.43438	7.26165	7.45281	6.5297	6.57035	6.48956	6.47007	6.48301	6.47449	6.52692	6.50571	6.4228	6.15102	6.50438	6.41444	6.36445	6.32182	6.53144	6.39565	6.41509	6.31366	6.25733	6.32463	6.40072	6.481	6.58038	6.45846	6.37809	6.408	6.49043	6.6152	6.57963	6.45138	7.37721	7.1771	6.30862
ATP6V0E2	3.68929	4.66005	3.40237	4.40567	4.38194	3.34803	3.13576	4.22418	4.61519	3.6825	3.37072	4.19275	4.23487	3.02102	3.15321	2.6969	3.9862	4.44649	3.38987	2.96398	2.76645	2.43442	2.87206	2.58036	3.08523	3.31998	2.73298	2.84389	2.92462	2.36634	2.74915	2.80153	2.78915	2.70067	2.57974	2.24863	3.2613	3.16287	2.8267	2.96168	2.96785	2.77023	2.99965	2.94552	4.11004	4.24515	3.4645	3.07548	3.67123
ATP6V1A	2.05892	2.28833	3.27256	2.95513	3.02476	2.52443	2.90544	3.1438	1.35037	2.07208	2.72684	1.78857	1.84399	2.87172	2.56751	2.85591	3.27923	3.60561	4.25697	4.11539	4.22332	4.12432	4.09747	4.31511	4.05842	3.81237	4.16659	4.02972	4.16471	3.95919	4.24988	4.33402	3.94066	4.1449	4.19351	4.01891	4.05177	4.03265	4.23231	4.01852	4.07777	3.89703	3.9099	4.0779	2.9198	3.39519	2.89995	3.65411	2.59023
ATP6V1B2	4.37887	4.61997	4.63008	4.49273	4.56769	4.41147	4.447	4.64158	4.13898	4.22033	4.53727	4.19516	4.17925	4.5783	4.47486	4.47947	4.77737	4.9832	5.26894	5.1575	5.34961	5.2552	5.25523	5.53282	5.06179	5.75711	5.32221	5.11311	5.0597	4.90553	5.59183	5.40717	5.21853	5.19525	5.20197	4.77464	5.13903	5.15614	5.23032	5.27641	5.13998	5.93413	5.25196	5.15413	4.57534	4.75374	4.51217	5.05253	4.55867
ATP6V1C1	2.76179	2.72567	2.70005	2.60642	2.69712	2.3124	2.30162	3.24349	2.31172	2.03529	2.41325	2.56118	2.23018	2.59408	2.49579	2.44199	3.43518	3.17664	3.32394	3.33618	3.36996	3.35513	3.21304	3.48062	3.30473	4.02582	3.44838	3.24475	3.26316	3.2494	3.29935	3.48287	3.29646	3.38138	3.37653	3.05108	3.42286	3.58134	3.45531	3.23218	3.36473	3.4791	3.28257	3.24432	2.6301	3.51232	2.46595	2.9139	2.9664
ATP6V1C2	0.579211	1.10214	0.89234	1.03016	0.636983	0.444062	1.56404	0.668634	0.993226	1.16877	0.939533	0.753617	0.415091	0.765869	1.23483	0.595688	0.733527	0.648241	0.65607	1.2689	0.808515	0.770901	0.594714	0.902533	1.22431	1.52256	1.17417	0.477855	1.07356	0.662617	0.587424	1.03554	1.20671	0.448209	1.00795	0.461863	1.38248	0.653262	1.24656	0.726324	0.982009	0.260922	0.714697	0.983251	0.375622	0.288667	1.11267	0.995381	0.584989
ATP6V1D	5.86534	6.17611	6.34528	5.94864	5.84516	5.96724	5.78115	5.66669	5.08027	5.34286	5.93996	5.40644	5.37223	5.90695	4.74447	6.29295	5.70551	5.44264	5.77322	5.59559	5.33715	5.64206	5.90115	5.37031	5.848	4.84208	5.63943	5.49632	5.36846	5.63642	5.45357	5.7036	6.04488	5.85678	5.23107	5.66989	4.98905	5.82716	5.22008	5.75436	5.31509	5.44714	5.79676	5.84494	5.13875	5.55757	5.79285	6.57762	5.20563
ATP6V1E1	7.35304	7.56167	7.31598	7.31096	7.34022	7.11765	7.10544	6.78763	7.44409	7.10841	7.18454	7.36249	7.15849	7.28837	6.9082	7.3362	6.93372	6.75914	6.03735	6.19481	6.27248	6.28743	6.14863	6.23329	6.22779	6.21614	6.13973	6.26026	6.05179	6.31189	6.29294	6.26185	6.36547	6.09533	6.01629	6.08657	6.0409	6.27689	6.07908	6.2712	6.08781	6.05735	6.16693	6.31176	6.36675	6.80767	7.48118	7.23752	6.66539
ATP6V1E2	0.766648	1.08195	0.416282	0.807461	0.76781	0.478542	0.494854	1.09531	0.970691	0.321668	0.776871	0.852941	0.870946	0.09472	0.488396	0.539577	0.980506	1.14923	0.722578	0.862088	0.674136	0.729161	0.689446	0.790636	0.803689	1.76068	0.48829	0.714172	0.588014	0.682699	0.614325	0.687017	0.759916	0.956565	0.680335	0.467128	0.947395	0.958791	0.97719	0.655847	0.60977	0.771523	0.749336	0.753027	1.02081	1.29649	0.440997	0.80163	1.25945
ATP6V1F	6.51818	6.91403	6.46523	6.49609	6.96289	6.3384	6.58316	6.02983	6.96972	6.24343	6.96538	6.68876	6.54941	6.75242	6.63131	6.4843	6.14768	6.15503	5.86305	6.01912	6.09197	5.88832	6.10302	6.07522	5.8544	6.50933	6.1463	5.88622	5.85622	5.80887	6.21265	5.99627	5.74139	5.73388	5.80717	5.67744	5.89133	6.016	6.41156	5.94223	6.0859	5.97829	6.14733	5.95841	6.12199	6.15179	6.88655	6.84088	6.14552
ATP6V1FNB	0.842691	0.022867	0.0977837	0.0335445	0.0326895	0.108653	0.110275	0.0338802	0.0213458	0.0599476	0.0999198	0.0618746	0.423728	0.171801	0.178105	0.15178	0.32811	0.229402	0.106948	0.0848911	0.127641	0.213405	0.194004	0.184859	0.244492	0.362683	0.237724	0.161819	0.404334	0.11877	0.153074	0.337184	0.140227	0.316284	0.241524	0.331736	0.33607	0.137537	0.155631	0.187099	0.112262	0.196958	0.324689	0.38912	0.235275	0.339822	0.0617461	0.124893	0.0901621
ATP6V1G1	5.67254	5.50191	5.91855	5.42689	6.2331	4.91496	5.56965	5.53347	4.89144	4.63351	5.5937	5.17647	5.33423	5.67613	5.35137	5.57222	5.85702	5.61519	5.49964	5.88924	5.78954	5.83894	5.8327	6.04674	5.89194	5.85063	5.92863	5.62987	5.74859	5.49934	5.74004	5.66009	5.8996	5.5335	5.486	5.57923	5.79824	5.91443	5.82026	5.78311	5.84577	5.33466	5.83485	5.931	5.14163	5.90776	5.68541	6.35889	5.27912
ATP6V1H	4.26118	4.90212	3.91359	4.44429	4.20561	3.73864	3.74934	4.51473	4.18574	3.67578	3.90865	4.16497	4.56976	4.03545	3.48233	3.68755	4.36637	4.72079	4.06238	4.2788	4.18902	4.0876	4.1844	4.1231	4.11511	4.23808	4.30336	4.07116	4.04218	4.00715	4.0724	4.29525	4.07411	3.98318	4.03417	4.01599	4.09091	4.14131	4.25569	4.10625	4.2764	3.89841	4.16458	4.17089	4.38484	4.64788	4.07071	3.79677	4.41355
ATP7A	1.03731	0.735333	0.624397	0.527079	0.713009	0.529579	0.769464	1.3628	0.602168	0.508861	0.526933	0.49648	0.433421	0.508788	0.59521	0.405618	1.64855	1.5167	1.99522	1.93088	1.80264	1.89158	1.95762	1.89711	2.03059	1.952	1.99132	1.5958	2.00055	1.4539	1.78944	1.99748	1.62744	1.70314	1.93856	1.54558	1.92463	1.77719	1.93995	1.66944	1.88074	1.85143	1.83583	1.72979	0.995116	1.60048	0.610258	0.56927	1.22074
ATP7B	0.440786	0.220006	0.639283	0.428106	0.405584	0.25765	0.4196	0.80523	0.08481	0.162616	0.463044	0.0800469	0.456558	0.412449	0.190466	0.575242	0.875764	0.703353	1.65192	1.51991	1.52789	1.45123	1.53975	1.43354	1.43675	1.86054	1.45775	1.49686	1.59409	1.86433	1.395	1.56261	1.50472	1.57723	1.70177	1.84959	1.60616	1.6069	1.66716	1.52594	1.69386	1.42389	1.46122	1.39527	0.892528	0.898465	0.401732	0.838606	0.882693
ATP8A1	1.51122	2.04032	2.75817	2.67728	1.97099	2.4685	2.32679	2.56561	1.138	1.92204	2.0825	1.21594	0.939684	2.84683	2.6404	2.5242	3.78658	3.15986	3.52832	3.74376	3.69364	3.4337	3.89429	3.4859	3.93342	2.29908	3.66658	3.79549	3.74168	3.75343	3.46995	3.69867	3.68576	4.14335	3.79533	3.85978	3.84564	3.60667	3.67246	3.4426	3.7234	3.74337	3.67714	3.59194	2.39109	2.93259	2.08668	2.48493	1.78236
ATP8B1	1.871	1.77893	4.75639	3.82581	4.14857	3.80889	4.50574	2.42707	0.945124	3.23376	3.76022	1.10176	1.77007	4.19816	4.17634	4.20862	2.88706	4.10654	6.95505	6.63099	6.64697	6.86019	6.6017	6.69764	6.67105	5.74167	6.78319	6.78262	6.85395	6.88513	6.41901	6.64719	6.61679	6.67665	6.85079	6.76899	6.57291	6.56787	6.38392	6.48888	6.69608	5.19793	6.55961	6.62093	4.53009	2.07721	4.00099	5.34455	2.6006
ATP8B2	2.28685	2.34587	1.94181	2.04833	1.77564	0.981646	1.30326	3.55531	1.5948	1.40068	1.63099	1.97456	2.89065	1.00644	1.39909	1.34342	3.12567	3.44264	3.11616	2.98912	3.10048	2.44944	3.25215	3.21267	3.08868	2.39355	2.87273	2.92314	2.74979	1.816	3.05365	3.06077	2.98479	3.1494	3.29342	2.7056	3.29302	3.06137	3.09468	2.70337	3.00613	3.3161	2.92155	2.95454	3.33075	3.41584	1.60935	1.86113	3.36737
ATP8B4	0.56665	0.498501	0.351027	0.343932	0.576072	0.156183	0.372194	0.735551	0.247898	0.289369	0.355002	0.35115	0.36618	0.400241	0.428846	0.335102	0.998756	0.543526	1.2029	0.944503	0.896951	0.754674	0.994894	1.01603	0.761942	0.338403	1.11745	0.885429	0.916644	0.516257	1.18486	0.814147	0.84646	0.980388	0.939946	0.486078	0.722159	0.877321	0.858489	0.858597	0.837313	1.25662	0.880333	0.858922	0.454995	0.444816	0.275698	0.433409	1.27794
ATP9A	2.92426	3.18811	2.88205	2.88694	2.31126	2.94348	2.85855	4.10002	2.6275	2.72532	2.52131	2.78767	2.7319	2.83851	2.67005	3.00246	3.95833	4.18133	4.42024	4.17061	4.29425	3.99992	4.58114	4.11769	4.43014	3.45859	4.29121	4.40783	4.44442	4.3697	4.30293	4.02094	4.11004	4.82191	4.38675	4.47777	4.35264	4.17005	4.33189	4.40916	4.3191	4.04814	4.30581	4.34092	4.05392	3.97915	2.68862	2.45436	3.73124
ATP9B	1.26467	1.22433	1.08423	0.976508	0.748749	0.556038	0.767555	1.4848	0.601011	0.694276	0.739065	0.862121	1.25802	0.851591	0.664579	0.77039	1.36954	1.63413	1.61671	1.59422	1.62602	1.53795	1.59829	1.56897	1.58477	1.27544	1.61159	1.72047	1.70644	1.5725	1.63255	1.9263	1.46507	1.723	1.72839	1.6058	1.64559	1.63786	1.43191	1.66688	1.67953	1.45596	1.58574	1.57486	1.60412	1.53025	1.00769	1.04357	1.45469
ATPAF1	3.90106	4.13428	3.97272	3.8458	4.01057	3.20434	4.04606	4.31015	3.6484	3.55082	3.86187	3.73627	3.97148	3.90044	3.45873	4.05063	4.06	4.10304	4.30566	4.39271	4.12198	3.87613	4.33619	3.85752	4.3271	3.68956	4.34615	4.39321	4.3643	4.11701	4.11407	4.03208	4.15704	4.13065	4.12321	4.3361	4.4465	4.36319	4.32864	4.31611	4.06516	3.99213	4.23274	4.29885	3.83103	4.22812	4.11618	4.05596	4.08706
ATPAF2	2.33295	2.24296	3.00069	2.64984	3.16272	3.08625	3.0376	2.32985	2.47387	2.82818	2.97553	2.56874	2.37982	3.15646	3.05445	3.02195	2.33685	2.43149	3.00273	3.10719	2.89991	2.80577	2.68125	2.65942	2.8706	2.96075	2.83466	3.12806	2.90181	2.63584	3.14689	3.11489	2.94201	2.8241	2.98523	3.01933	2.70787	3.17983	2.93734	3.09206	3.02292	2.69605	2.59316	2.66064	2.6228	2.28448	2.86567	2.99611	2.30561
ATPSCKMT	2.42792	2.53978	2.59113	2.41944	2.42817	2.19049	2.52728	2.45574	1.7739	1.90883	2.13342	2.54027	1.96389	2.14709	1.65087	2.12064	2.35137	2.41293	2.60081	2.74946	2.34636	2.27511	2.29866	2.46142	2.65771	2.38387	2.6953	2.61515	2.50175	2.53333	2.51484	2.6657	2.68233	2.14376	2.21581	2.12979	2.63341	2.43663	2.7381	2.77775	2.21063	2.21197	2.52729	2.62203	2.12188	2.68373	2.33725	2.85347	2.47043
ATR	1.09052	1.13099	1.28849	1.10902	1.09631	0.743199	0.982189	1.78838	0.574867	0.639112	1.11646	0.855971	1.12689	1.04328	0.928231	0.880764	1.98413	1.76821	2.22738	2.19557	1.92585	1.96373	1.82328	2.39823	2.07327	2.25051	2.06702	2.04874	1.95198	2.01048	2.1615	2.5619	2.24865	1.99576	2.13809	1.88183	2.13269	2.20623	2.26052	1.85813	2.16659	1.58628	2.1518	2.05257	1.21282	1.92169	0.961264	1.36233	1.47725
ATRAID	6.30348	6.55646	6.67672	6.35724	6.75918	5.95995	6.66885	5.9978	6.66193	6.02671	6.6377	6.28421	6.16335	6.59295	6.41504	6.47792	6.10066	6.36693	5.9868	6.34914	6.26405	6.17197	6.30639	6.05136	6.5068	6.27928	6.22691	6.07973	6.19077	6.20427	5.99172	6.07902	6.29432	6.00332	6.12881	6.26015	6.35306	6.36523	6.36961	6.10401	6.17147	6.00076	6.20314	6.44964	6.12329	6.13479	6.7887	6.42113	6.32206
ATRIP	1.39593	1.56887	1.38248	1.72861	1.52645	1.79139	1.6132	1.28304	2.58216	1.90015	1.75041	2.26087	1.23726	1.62656	2.25377	1.49924	1.55975	1.47495	1.39178	1.32951	1.14595	1.47721	1.27614	1.46307	1.09876	1.56374	1.17215	1.09885	1.0835	1.40904	1.26258	1.61493	1.31332	1.23887	1.57681	1.42884	1.43219	1.49523	1.37009	1.37112	1.39478	0.897493	1.45529	1.1932	1.89565	1.35271	1.56883	1.34106	1.32478
ATRN	1.43626	1.69666	2.07147	1.84137	1.79503	1.07214	1.83956	2.5551	1.09868	1.20148	1.7726	1.55943	1.89339	1.86067	1.42651	1.95206	2.45247	2.73835	3.332	3.13951	3.10987	3.01159	3.27817	3.07777	3.30526	2.72271	3.18232	3.08047	3.31595	2.84683	3.06683	3.48464	3.10725	3.10287	3.24359	2.76417	3.37301	3.2131	3.25949	3.08514	2.98512	4.34824	3.11229	3.02808	2.35305	2.55455	2.04376	1.95631	2.1935
ATRX	1.94343	1.77731	1.40282	1.20623	1.34491	0.676519	1.09795	3.35033	1.11941	0.787336	1.15852	1.39871	1.63281	0.902804	0.907711	0.735462	3.28136	2.66726	2.60394	2.59933	2.60567	2.37801	2.49013	2.75978	2.73403	2.85844	2.43142	2.45371	2.57402	2.32849	2.29286	2.63371	2.3862	2.57152	2.6008	2.4391	2.53532	2.44555	2.27017	2.31373	2.55937	2.57928	2.15069	2.52854	1.87118	3.44146	1.05533	1.62339	2.82082
ATXN1	2.18039	2.19802	1.40384	1.70075	1.16823	0.849483	0.845464	3.23279	1.14503	0.89573	1.05211	1.58501	2.29281	0.879072	0.842978	0.935472	2.98218	2.80868	2.36737	2.06303	2.54812	1.93663	2.50291	2.41594	2.33176	2.19831	2.28211	2.26681	2.32709	1.98775	2.15135	2.16895	2.28632	2.27027	2.44318	1.99733	2.24987	2.22532	2.06754	2.10936	2.49102	2.61334	2.17357	2.36987	2.36373	3.07998	1.09717	1.24122	2.92304
ATXN10	4.77066	4.95994	4.41648	4.30817	4.46119	3.33377	3.97451	4.81754	4.0021	3.64308	4.16626	4.23035	4.79993	4.14692	3.59392	3.94022	4.85134	4.87987	4.48845	4.60288	4.40914	4.6197	4.34501	4.61244	4.41464	4.90306	4.57907	4.27969	4.31324	4.41549	4.45699	4.72708	4.65564	4.1406	4.52509	4.39028	4.50282	4.70531	4.62093	4.65088	4.64334	4.1362	4.3518	4.36275	4.53941	4.92702	4.47436	4.47884	4.48848
ATXN1L	2.00318	1.62388	1.46406	1.2652	1.02367	0.674669	0.832899	3.17251	0.768671	0.609556	0.976636	0.929862	2.07159	0.788149	0.704882	0.99489	3.17158	3.1238	3.29339	2.93269	3.3186	3.07126	3.29613	3.26795	3.19689	3.19257	3.19236	3.18494	3.05682	2.85424	3.01614	3.33362	3.14258	3.33835	3.39388	3.10341	3.38288	2.98354	3.10302	2.93631	3.3971	3.33957	3.22865	3.02977	3.10609	3.04826	1.23338	1.47213	3.12995
ATXN2	2.57687	2.80521	1.88637	2.28863	2.09558	2.31533	1.92234	3.15681	2.53308	2.41193	1.99912	2.67403	2.86929	1.67171	2.30945	1.96223	3.44745	3.33227	3.10929	2.78559	2.62704	2.63877	2.91824	2.93176	2.91004	3.29323	2.86566	2.75919	2.76852	2.68326	2.8578	3.02873	2.72488	2.94286	3.12613	2.96681	2.9121	2.73484	2.83013	2.82752	2.89586	2.86722	2.73193	2.72888	3.0311	3.43149	1.77766	2.102	3.27946
ATXN2L	3.76067	3.68777	3.74749	3.67802	3.46447	3.50436	3.18828	3.94014	3.43453	3.18015	3.37917	3.26607	3.99045	3.048	3.44932	3.13636	4.45962	4.13682	4.43662	4.28156	4.1383	4.1494	4.27182	4.49487	4.19287	4.99096	4.17541	4.13175	4.09447	4.21113	4.21333	4.4983	4.04025	4.30591	4.49088	4.55274	4.21735	4.0816	4.47247	4.24413	4.42078	4.29292	4.15757	3.98126	4.13677	4.16142	2.89781	3.80723	3.94041
ATXN3	2.1646	1.92358	1.84525	1.80145	1.69819	1.33467	1.59917	2.2876	1.77991	1.40409	1.44436	1.87559	1.66416	1.51333	1.50773	1.54754	2.45573	2.03457	1.83414	2.23418	1.99382	1.96877	1.88872	2.06964	2.09366	1.85926	2.12698	2.00943	1.83863	2.01623	1.89662	2.09748	2.04353	2.18169	1.97358	1.92952	2.00054	1.7729	1.80622	2.05472	1.85236	2.01375	1.97727	2.24866	1.67246	2.4649	1.54383	1.94724	2.21762
ATXN7	1.70938	1.21037	1.42744	1.26663	1.16443	0.869356	1.14307	2.16039	0.571383	1.10331	1.03902	1.01246	1.08537	1.04947	1.14064	1.12675	2.34271	1.96894	2.55734	2.41507	2.39741	2.3006	2.53946	2.60134	2.46249	2.18144	2.48572	2.32829	2.2512	2.29367	2.38829	2.60391	2.40638	2.67757	2.47093	2.39175	2.59507	2.42614	2.31503	2.23068	2.56476	2.6089	2.20258	2.40615	1.60408	2.18342	0.966426	1.59191	1.92118
ATXN7L1	0.654091	0.525005	0.430187	0.503484	0.477303	0.371926	0.499274	0.977982	0.304857	0.406166	0.512293	0.477692	0.514164	0.632741	0.511488	0.428455	1.05451	0.97033	0.820893	0.902333	0.899754	0.60613	0.828129	0.807362	0.847412	0.722789	0.858417	0.871506	0.854478	0.798513	0.546367	0.850987	0.738127	0.843693	0.815582	0.889172	0.911832	0.84588	0.909557	0.795795	0.890795	0.941655	0.817515	0.891662	0.792812	0.907221	0.480466	0.550103	0.874556
ATXN7L2	1.16624	1.14288	1.01111	1.2189	0.823968	0.733117	0.405899	1.21789	1.31134	1.05772	0.64238	0.891061	1.38065	0.617135	1.12923	0.883034	1.51429	0.918384	0.825887	0.650143	0.927487	0.71463	0.806544	0.850556	1.00728	1.3923	0.911033	0.905482	0.664843	0.955084	0.540337	0.955461	0.77994	1.02181	0.847152	1.02455	0.721386	1.09388	0.96074	0.816441	0.664505	1.12885	1.0624	0.725653	0.949469	1.15933	0.557215	0.640733	0.770176
ATXN7L3	2.86897	2.99679	3.49074	3.34506	3.07705	2.46851	2.8394	3.43813	2.14217	2.34482	2.85492	2.33474	3.21875	2.81759	2.51626	3.14662	3.77501	4.00052	4.30137	4.2219	4.29196	4.34181	4.2809	4.49208	4.21436	4.3703	4.35619	4.29986	4.16969	4.36436	4.34739	4.41186	4.27322	4.43419	4.39272	4.43241	4.35373	4.36208	4.49548	4.22224	4.18616	4.26531	4.49151	4.36788	4.07607	3.67379	3.01528	3.59526	3.58579
ATXN7L3B	2.45214	2.25247	2.82342	2.48274	2.21881	2.04505	2.28384	3.71264	1.85494	1.97538	2.29223	1.99388	2.75605	2.66574	2.13074	2.25266	3.71337	4.14275	4.33157	4.40733	4.21654	4.174	4.36137	4.18549	4.31986	4.11942	4.38393	4.30075	4.32048	4.26112	4.01365	4.17855	4.24446	4.24509	4.15586	4.09163	4.38564	4.28642	4.29009	4.18438	4.22406	4.10101	4.35175	4.34917	3.99634	3.8162	2.50288	2.87892	3.35133
AUH	1.77649	1.64155	2.00265	1.74118	1.65208	1.00156	1.2555	2.42862	0.895283	0.909076	1.42753	1.1165	1.72043	1.46198	1.06445	1.67063	2.44117	2.20733	2.41059	2.48542	2.37399	2.18382	2.51254	2.1125	2.40894	2.29695	2.40928	2.76211	2.56692	2.62054	2.19375	2.19053	2.46734	2.67567	2.32578	2.80724	2.33702	2.56331	2.46236	2.54806	2.36916	2.62921	2.26487	2.48849	1.72563	2.59343	1.59511	1.91198	2.36919
AUP1	6.1833	6.57552	6.89225	6.86321	6.97446	7.17588	7.16172	5.83517	6.71817	6.8374	7.11455	6.58757	6.0161	7.10825	7.45091	7.20965	6.45192	6.45428	6.55342	6.88368	6.52277	6.90686	6.6876	6.74508	6.76871	6.85127	6.73729	6.79151	6.72388	6.82088	6.59447	6.74511	6.68429	6.54477	6.63302	6.74271	6.83936	6.9414	6.93674	6.84697	6.60744	6.57371	6.85449	6.91476	6.90753	6.06592	6.71448	6.67825	5.74529
AURKA	0.531884	0.633429	2.64216	1.27214	2.56974	1.96971	1.80231	0.648562	0.407502	1.48052	1.46776	0.696266	0.529872	2.35085	1.98707	2.53593	0.693555	1.683	3.11979	2.69808	2.6761	2.86766	2.4697	2.74387	2.54856	3.87415	2.91215	2.88044	2.70438	3.09494	3.55275	3.31871	2.93315	3.05003	3.39164	2.78934	2.09162	2.88596	3.49302	3.19969	3.07759	2.32753	2.92993	2.2624	1.92449	0.927448	2.88049	3.59267	0.724707
AURKAIP1	7.41871	7.99821	7.95038	8.27332	8.32165	9.11913	8.8799	6.30128	8.82992	8.84895	8.52116	8.47306	7.2639	8.68362	8.90066	8.6403	6.31047	6.80353	6.76487	6.99182	6.95269	7.04151	6.7809	6.81558	6.8767	6.71501	6.928	7.18163	6.92722	7.13254	7.1871	7.17968	6.97448	6.68834	6.93611	7.19125	6.92563	7.12908	7.36109	7.13452	6.86121	6.55647	7.02865	7.08186	7.49236	6.53905	8.49319	7.98452	6.77789
AUTS2	0.647741	0.544069	0.70679	0.835989	0.505634	0.459426	0.756898	0.956454	0.387169	0.602069	0.652171	0.427336	0.867693	0.624944	0.681836	0.731218	1.29748	1.21856	1.60628	1.63531	1.68844	1.34515	1.71475	1.44909	1.65902	1.47231	1.84787	1.615	1.73952	1.86953	1.52379	1.77539	1.61639	1.66024	1.56092	1.63042	1.82935	1.62352	1.86703	1.6832	1.67576	1.68689	1.64325	1.73825	1.29529	1.18205	0.61935	0.918666	0.632232
AVEN	3.47937	3.98686	2.76282	2.95491	2.85059	2.55083	2.9036	3.18896	3.71056	3.27422	3.34779	3.7134	3.53176	2.79207	2.61478	2.74233	2.92964	2.76431	2.35519	2.62951	2.44676	2.44378	2.47685	2.53397	2.6951	2.40302	2.609	2.73657	2.6146	2.62281	2.20936	2.39642	2.54175	2.25511	2.6145	2.57797	2.71044	2.30561	2.98283	2.72829	2.63997	2.37957	2.50299	2.51147	2.78603	3.28495	2.79874	2.67541	3.12388
AVIL	0.622878	0.713903	1.21908	1.15107	0.732499	0.451545	0.495483	0.832486	0.123343	0.531649	0.526504	0.224295	0.516045	0.559045	0.613135	1.33308	2.22393	1.64365	1.82218	1.68991	1.3128	1.30761	1.31148	0.842108	1.07924	0.545225	1.27698	0.945463	1.16535	1.00568	1.41341	1.83198	1.37776	1.71368	2.14278	1.9738	1.02549	1.26086	1.27926	1.31924	0.916187	1.55294	0.702913	1.82336	1.06992	1.17593	0.358382	0.552382	0.645606
AVL9	1.71174	1.59219	2.33137	1.88525	1.9263	1.78209	2.08661	2.24418	0.926851	1.52532	1.84628	1.09571	1.44902	2.26571	1.95827	2.13329	2.64884	2.75497	3.76534	3.64189	3.71482	3.59205	3.72525	3.69341	3.75522	3.72051	3.77018	3.6313	3.75202	3.7099	3.58878	3.89942	3.72158	3.79447	3.64024	3.64216	3.74341	3.81433	3.62586	3.61691	3.69943	3.22311	3.59669	3.67843	2.46598	2.45095	1.97177	2.78646	2.18192
AVPI1	3.38585	3.88175	4.56266	4.72401	4.25998	5.10505	4.65743	3.76048	2.91784	4.06977	3.98663	3.1849	3.18809	4.90247	4.41811	5.21665	3.69588	4.36311	4.68437	4.47755	4.62866	4.38985	4.43006	4.35447	4.57846	4.39355	4.49655	4.66361	4.22742	4.42132	4.55946	4.75191	4.64654	4.64723	4.48431	5.18588	5.33154	4.33797	4.58102	4.64343	4.54896	3.82037	4.62924	4.63879	4.66206	3.3391	4.85652	4.65383	3.93958
AXIN1	3.07877	3.27016	3.47595	3.31255	3.25059	3.31429	3.331	2.75419	2.78249	3.14298	3.46911	2.931	3.07667	3.18502	3.14916	3.5359	2.95027	3.34773	3.74815	3.63008	3.69649	3.70789	3.85929	3.35516	3.7688	3.87592	3.70625	4.0598	3.87625	3.91891	3.79819	3.67144	3.78051	3.73219	3.94919	4.13163	3.92903	3.91122	4.01874	3.69497	3.74059	3.62937	3.79574	3.88274	3.72943	3.16725	3.11671	3.55191	3.16243
AXIN2	1.48067	1.16723	2.25381	1.52019	1.65836	1.17596	1.64514	2.30459	0.600828	0.935747	1.80369	0.716629	1.56895	2.11529	1.23019	1.71612	2.68097	2.54335	3.42754	3.78885	3.86213	3.29974	3.68886	3.66667	3.80741	2.55127	4.16751	3.74825	3.75651	3.66314	3.50945	3.60129	3.78734	3.1724	3.08456	3.66042	4.16619	3.94274	4.27396	3.54953	5.26629	2.64379	3.89942	3.79242	2.6283	2.35222	1.81579	2.41555	2.45001
AXL	4.40286	4.50199	3.11106	4.0242	3.28626	2.86151	2.69722	4.92147	4.7956	3.64427	3.42608	4.71154	4.49779	2.38526	2.37654	2.56391	4.61858	4.71834	3.81786	3.25924	3.25321	3.45826	3.83101	3.5201	3.57999	3.04495	3.60534	3.23002	3.67402	2.37312	3.9445	3.56926	3.36635	3.75574	3.45654	2.90078	3.70362	3.33817	3.57212	3.53001	3.34104	4.07372	3.67514	3.40588	5.20857	4.81046	3.02094	2.31076	4.7337
AZGP1	0.708868	0.633713	3.11866	3.06137	1.85284	2.71827	4.16381	1.76378	0.344315	1.44878	2.29384	1.0233	0.297569	2.56989	2.55758	3.98933	3.1221	1.68378	2.53077	3.94461	2.88006	2.59148	2.86066	1.52467	2.65252	5.86275	2.30054	1.29688	1.94615	2.4383	1.32001	3.4312	2.52365	1.64699	3.81803	3.37157	2.28355	2.59319	2.97567	2.19105	2.25643	4.4289	3.00469	2.88858	1.55143	0.885638	3.6105	2.45666	5.25796
AZI2	3.0501	3.00527	2.84636	2.54175	2.78717	1.77461	2.18784	3.51095	2.21394	2.05341	2.35548	2.54654	2.87248	2.28277	2.35529	2.2295	3.90671	3.4849	3.03507	3.43127	3.25261	3.4048	3.3127	3.22399	3.20697	3.38559	3.22975	3.08692	3.2949	3.30334	3.08855	3.30073	3.25923	3.39259	3.3532	3.10626	3.24529	3.36405	3.30345	3.2347	3.20148	3.3712	3.14527	3.39787	2.49073	3.76746	2.42337	2.89742	3.58384
AZIN1	4.38097	3.80069	3.58351	3.36248	3.69944	2.49166	3.1741	4.71782	2.4486	2.73298	3.45763	3.37661	3.83683	3.28643	3.22477	3.32009	5.09486	4.82717	5.35206	5.48133	5.43562	5.17187	5.08826	5.23836	5.25976	6.4302	5.37087	5.09573	5.08951	5.19551	5.21438	5.44157	5.24914	4.99006	5.35614	5.01727	5.33455	5.11016	5.39751	5.12774	5.34284	5.54999	5.28015	5.26576	4.30971	5.02128	3.46528	4.3921	4.93113
AZIN2	1.15248	1.48912	1.84195	1.81833	1.24634	2.32412	1.27472	1.35529	1.51762	1.51358	1.06397	1.15177	1.00953	1.60577	1.09741	1.8983	1.34168	1.53392	1.23707	1.25257	1.25394	1.75548	1.204	1.51087	1.30034	0.998752	1.24876	1.7232	1.00356	1.02854	1.6776	1.17524	1.30037	1.83308	1.68789	2.07846	1.15402	1.48501	1.00761	1.35064	1.92888	0.802649	1.13722	1.31786	1.61995	1.35996	1.36321	2.48949	0.833162
B2M	10.5283	11.5823	13.1828	12.597	12.8791	11.7115	12.5256	10.4424	9.90327	11.0276	12.4987	9.98126	10.2865	12.4621	11.9032	12.9271	11.1339	11.8563	12.5525	12.3407	12.7515	12.7856	12.487	12.4937	12.4758	11.5998	12.8913	12.5152	12.2373	12.5721	12.9085	11.7648	12.5313	12.961	12.1241	12.2758	12.1891	12.4825	12.144	12.5029	12.6013	12.8115	12.4702	12.5845	10.8216	10.4393	12.695	14.1681	10.4777
B3GALNT1	1.08737	1.2963	0.807998	1.21155	0.743909	0.279223	0.327827	1.74276	1.05876	0.749609	0.707877	0.743636	0.820812	0.369534	0.487723	0.348426	1.92778	1.89336	0.935857	1.09183	1.07584	1.00474	1.14853	1.07321	0.927558	2.76808	0.845641	0.518084	0.871745	0.451499	0.682733	0.884103	0.659962	0.774902	1.12654	0.659928	1.03357	0.987179	0.999986	0.693935	0.831636	1.33736	1.1123	0.92397	1.0342	2.16791	0.576816	0.564824	1.55033
B3GALNT2	2.68806	2.8627	1.98618	1.99298	1.7952	1.67898	1.54545	3.19126	2.58075	1.89015	2.02158	2.40972	2.95732	1.4896	1.52336	1.55932	2.99286	2.81744	2.04384	2.23769	2.18939	2.01446	2.13952	2.062	2.20051	2.96948	2.11198	2.04846	2.09991	1.98471	2.15889	2.08826	2.15984	2.15001	2.23606	2.16795	2.38906	2.33016	2.24152	2.10423	2.30966	2.47408	1.9951	2.115	2.34132	3.09439	1.54	1.52675	2.73712
B3GALT2	0.570462	0.757583	0.793593	0.310672	0.876595	0.0839614	0.662167	0.519466	0.0576693	0.245782	0.590523	0.337737	0.214279	0.197935	0.443084	0.46512	2.36521	0.910914	1.11744	1.106	1.1362	0.77047	0.88946	1.02126	1.40172	0.0104568	1.25125	0.788653	1.01972	0.89596	1.06652	1.60077	0.854231	0.837929	0.998006	0.518763	1.03555	1.35967	0.930468	1.04322	0.941895	1.91043	1.20054	1.54052	0.362534	1.10713	0.442468	0.690268	0.348791
B3GALT4	2.74153	4.0914	4.5704	4.59627	4.3532	5.05123	4.81967	3.24337	3.96793	4.30929	4.51567	3.98831	3.62741	4.92826	4.67409	4.84586	3.13379	3.88851	4.00795	4.01955	4.1809	4.05717	4.35605	3.8391	4.24401	3.66848	4.37915	4.38176	4.26071	4.57644	4.26605	4.029	4.1343	4.36312	3.85574	4.28017	4.22525	4.27823	4.14499	4.32672	4.10742	3.93199	4.1849	4.38207	4.34197	3.21173	4.67397	4.18388	3.36721
B3GALT5	0.181954	0.792974	2.78891	2.79762	2.23057	1.7428	3.5311	0.694868	0.104968	2.51877	2.43691	0.182993	0.149065	3.37071	3.69502	3.01027	1.93983	3.16071	3.911	4.37039	4.84727	4.20748	4.12366	5.21486	5.0936	0.372096	4.71806	2.84152	4.78361	3.92292	4.76646	5.50589	4.4538	4.28324	3.42685	2.86279	4.81685	4.45059	4.55273	4.37527	3.0047	4.1646	4.45008	5.01591	2.40069	0.48547	2.76793	1.75625	0.0975688
B3GALT6	2.64707	3.56524	3.29623	3.81223	3.49148	3.66243	3.76337	2.96919	4.15852	3.29253	3.88529	3.7382	2.68913	3.44074	4.12328	3.48113	2.7725	3.44567	3.10009	3.09255	3.21594	3.41551	3.02879	3.28371	3.19358	4.52647	3.42814	3.44805	3.1603	2.97814	3.26846	3.29992	3.08195	3.00294	3.39517	2.81596	3.38135	3.36736	3.59204	3.33246	3.05766	3.06373	3.23578	3.40259	3.2049	2.72046	3.3831	3.33636	2.93774
B3GALT9	0.662676	0.986511	1.06937	0.914081	0.785009	1.43791	1.3695	0.760365	1.08798	1.58884	1.18129	0.940606	0.395848	1.25875	1.68169	1.37921	0.624675	0.822611	0.967657	1.42956	0.961298	1.2811	0.998224	0.82976	1.21243	1.71183	1.24362	1.5696	0.84995	1.42491	1.16828	1.27145	1.28167	1.40503	1.09289	0.979977	1.17173	1.18314	1.33006	1.30561	1.28827	1.17403	1.26685	1.16803	0.769008	0.550036	1.22839	0.927135	0.784481
B3GAT3	4.75392	5.13791	4.89325	5.24662	5.27348	5.65417	5.58017	3.92645	5.55361	5.53364	5.45337	5.09052	4.71751	5.25096	5.9661	5.27626	4.23276	4.45905	4.27327	4.51192	4.46484	4.25957	4.40468	4.30996	4.45189	4.43635	4.28614	4.3599	4.16796	4.23764	4.32835	4.40278	4.33777	4.24605	4.23501	4.51035	4.39924	4.52004	4.59022	4.26928	4.33593	4.12426	4.45687	4.50298	4.59982	4.05052	5.12262	4.68657	4.09785
B3GLCT	1.07136	1.13609	0.976957	1.46151	1.04047	0.639052	0.807529	1.8605	1.00907	1.0189	0.973646	1.1831	1.34874	0.943578	0.924533	0.958732	1.6041	1.73939	1.52458	1.65088	1.65638	1.31895	1.57436	1.60972	1.77771	2.382	1.36557	1.60662	1.408	1.51908	1.27247	1.7958	1.63282	1.28369	1.4881	1.5865	1.63164	1.34631	1.5913	1.64261	1.39088	1.5483	1.76455	1.62442	1.20976	1.83825	1.01032	0.717449	1.31573
B3GNT2	1.95725	2.13258	2.80964	2.11194	2.50832	1.13782	1.768	3.77659	0.755585	0.959797	1.85126	0.994175	1.99986	2.05895	1.36326	2.2067	3.16227	3.41016	4.1322	4.27166	4.49486	4.15859	4.01604	4.49076	4.28834	4.02854	4.68847	4.05915	4.04017	4.3556	4.14095	4.66255	4.42894	4.57219	3.92444	4.35156	4.45604	4.51947	4.02913	4.2233	4.17802	3.5972	4.77284	4.52281	3.56078	2.79082	2.25138	3.7499	3.38069
B3GNT3	0.0288516	2.07234	4.8464	4.03181	4.81991	5.27389	5.49038	1.81942	0.171686	4.61053	5.19296	0.207645	0.122478	5.58723	5.30261	5.30341	2.88849	4.31574	5.46326	5.68578	5.71995	6.05842	6.12274	6.08012	6.13955	4.57939	5.78436	5.70566	5.91804	5.98442	5.72981	5.93076	5.99823	5.42735	5.28746	5.51332	5.99572	5.73535	5.79302	5.60033	5.57518	4.70303	5.89714	5.843	5.18154	0.424585	4.60378	5.31165	0.255371
B3GNT4	0.50834	1.187	1.04789	1.41361	0.89675	1.53162	0.89027	0.399613	1.18986	1.23651	1.2052	1.17353	0.726871	1.17844	0.742301	1.28712	0.39889	0.673786	0.55662	0.303386	0.155612	0.369592	0.518165	0.81234	0.530483	1.87903	0.706258	0.784695	0.773991	0.806647	0.556879	0.66847	0.70734	0.584147	0.46793	0.624128	0.498475	0.40094	0.555016	0.686722	0.584933	0.258786	0.775597	0.470303	0.808424	0.732063	0.97034	1.02316	0.614039
B3GNT5	0.923473	0.898324	2.04486	1.82883	1.72282	1.46663	1.73839	1.57883	0.230561	0.82818	1.22651	0.206669	0.329043	1.44261	1.52749	1.46658	2.40341	1.98875	3.0587	2.80681	3.27418	3.08209	3.0803	3.54106	3.38763	3.07046	3.31961	3.23912	3.45383	3.98481	3.50054	3.27803	3.76799	3.65972	3.09218	3.09295	3.29728	2.95468	2.76948	3.27894	3.39947	3.23026	3.30453	2.98119	1.55869	1.40687	1.46755	2.99418	1.67077
B3GNT7	0.573495	1.49779	5.54216	2.85968	6.01611	3.01099	7.34243	1.63827	0.638477	4.71392	6.33012	0.628099	0.936905	5.88739	7.02624	5.85255	2.88061	4.16696	5.91188	7.99187	7.15013	6.59767	7.13127	7.63563	7.53198	4.34936	7.58681	4.95461	7.60034	7.1495	5.87035	7.79796	6.08275	4.49335	5.38114	4.63963	7.72812	7.95436	7.84622	6.45856	5.16876	4.66075	6.8545	7.77479	6.10066	1.43765	5.69935	3.72418	0.73321
B3GNT8	2.06202	3.23432	4.5614	5.61453	4.33485	7.06731	5.06919	2.79082	3.56237	5.72354	4.9542	3.34966	2.7318	5.2277	5.26515	6.26274	2.9231	3.43546	4.98306	4.02567	4.91145	4.59139	4.13064	3.95036	4.49135	2.16226	4.50419	5.25998	4.13116	4.81017	4.82633	4.62706	4.52384	5.24435	4.25667	5.10934	4.72383	4.80145	4.08224	5.07552	4.09312	5.16772	5.10956	4.83041	4.88572	2.41153	4.70664	4.7721	2.2869
B3GNT9	1.64917	2.25952	1.81996	1.85821	2.03027	0.664056	0.995038	3.25868	1.45723	1.44975	1.58134	1.53592	2.08202	1.2337	0.830997	1.15893	2.9221	3.19932	2.67391	2.60252	2.55445	2.15281	2.63404	2.68255	2.7287	3.75324	2.56378	2.58035	2.48627	2.18437	2.44355	2.56274	2.49225	2.30207	2.8423	2.15831	2.71316	2.66966	2.43824	2.23374	2.51931	2.81189	2.66263	2.52431	2.89871	3.3045	1.30234	2.10459	2.25948
B3GNTL1	0.907016	1.27752	1.02697	1.36607	1.20277	1.38881	1.46929	0.470565	1.53062	1.44655	1.38346	1.24815	0.842531	1.1187	1.77759	1.16298	1.02738	0.601345	0.644507	0.930475	0.679557	0.935984	0.881796	0.777352	0.80224	1.27398	0.916207	0.631895	0.780268	0.531517	0.587143	0.703459	0.763132	0.594117	0.584251	0.908088	0.890058	0.712885	1.10252	0.765156	0.746676	0.523501	0.779771	0.730856	0.799879	0.861273	0.804246	0.781319	0.630725
B4GALNT1	1.15962	1.35626	0.50254	1.28438	0.586671	0.580733	0.255719	1.17731	0.810498	0.740563	0.58519	0.957907	1.28553	0.162799	0.576948	0.124702	1.45917	1.66043	0.359836	0.508698	0.595349	0.386805	0.323083	0.620642	0.515408	1.15368	0.583943	0.377386	0.441188	0.277375	0.439039	0.540908	0.449059	0.49944	0.238331	0.690974	0.598434	0.615641	0.388463	0.358083	0.662919	0.669215	0.516378	0.489358	1.46814	1.32106	0.543531	0.435286	0.897011
[truncated: 14,422 more rows]
[truncated: 109 more columns]
