# Supplementary material for: Integrated Multi‐Omics Profiling to Characterize Molecular Subtypes and Reveal Potential Therapeutic Strategies for Colorectal Cancer
Source: MedComm (2020). 2025 Dec 8;6(12):e70492. doi: 10.1002/mco2.70492 (PMC12686132; doi:10.1002/mco2.70492)
Supplement: Supplementary file 5 — Table S5: Proteomic and phosphoproteomic data in the CRC cohort. [file MCO2-6-e70492-s011.xlsx]

## Sheet: Legend
Table S5. Proteomic and phosphoproteomic data in the CRC cohort.
Description
1. Protein_profiling. This sheet contains information of 7063 proteins quantified in at least 50% samples of 102 CRC patients. The values were subjected to median normalization by column and log2 transformation.
2. Phosphoprotein_abudance. This sheet contains information of 5972 phosphoproteins quantified at least 30% samples in 74 CRC patients. The values were subjected to median normalization by column and log2 transformation.

## Sheet: 1. Protein_profiling
PG.ProteinGroups	PG.Genes	CZE005N	CZE008N	CZE009N	CZE010N	CZE011N	CZE012N	CZE014N	CZE015N	CZE016N	CZE017N	CZE018N	CZE019N	CZE020N	CZE021N	CZE022N	CZE027N	CZE028N	CZE037N	CZE039N	CZE040N	CZE042N	CZE043N	CZE044N	CZE045N	CZE046N	CZE047N	CZE048N	CZE051N	CZE053N	CZE065N	CZE066N	CZE067N	CZE069N	CZE070N	CZE071N	CZE080N	CZE081N	CZE166N	CZE174N	TJE023N	TJE024N	TJE049N	TJE075N	TJE077N	TJE078N	ZJE232N	CZL086N	CZL087N
P04217	A1BG	2.05878	3.3904	2.08577	2.60144	3.031	2.10272	1.87168	2.71515	3.21508	3.4788	2.57623	1.89473	2.22029	2.95812	1.42993	2.12274	2.33506	1.75266	2.33866	2.39685	2.14699	2.17424	2.47651	2.23247	2.26084	2.01856	2.14419	1.98165	1.90659	2.45676	2.03778	2.47591	2.705	2.51933	2.10422	1.94014	1.29591	2.82423	2.31233	3.13869	2.53072	2.47298	2.53714	2.81155	2.18452	2.21788	3.20094	2.72513
P01023	A2M	0.34572	1.60386	0.493735	1.34058	1.81512	1.21958	0.994392	0.604325	1.18638	0.680799	-0.0413343	0.442319	0.714887	1.3813	-0.781357	0.112834	0.426325	0.144913	1.0921	1.49223	1.07801	1.44365	1.52498	1.07111	0.944856	0.883921	1.96057	1.33894	1.7369	1.49825	1.3306	1.64323	1.78961	2.10545	1.67405	1.80548	0.686616	1.34744	1.36914	0.827554	1.14762	2.78452	2.60662	1.66804	2.09447	1.78416	1.15154	0.844623
Q9NRG9	AAAS	1.23791	2.38616	0.72092	0.809086	3.10387	1.65087	6.85077	0.57419	0.816826	5.33161	3.26157	1.5828	1.07005	0.917365	1.39812	1.31922	2.04231	1.60415	1.26801	1.14336	3.74335	6.48222	1.46729	1.52113	4.20687	2.77361	0.938614	1.25616	1.8956	1.19883	5.7217	0.189963	5.28198	0.763251	2.64444	3.44836	1.4922	2.6533	2.22914	5.08037	1.07383	1.16859	0.312259	1.38033	2.39934	0.529388	6.19208	6.31965
P49588	AARS1	0.867157	1.55156	0.817283	0.995733	1.58772	1.54963	1.07341	0.889489	1.30765	0.32243	1.05773	1.25493	1.6332	0.561723	1.12379	2.25358	1.43201	1.81313	1.05252	1.57989	1.66329	1.60197	1.61152	1.58248	1.27613	1.68689	1.72674	1.85935	1.8835	1.78947	1.67507	1.70879	1.36587	1.45011	1.70384	1.49872	1.56379	1.22195	1.3349	1.07233	0.89346	1.89052	1.57129	1.82827	1.80593	2.15028	0.855991	1.42952
P33527	ABCC1	-1.08749	-1.10315	-1.17037	-1.31883	-1.02798	-1.28524	-0.630709	-1.34101	-0.947813	-0.514994	-0.835003	-1.04588	-0.802871	-0.716431	-1.12919	-0.993966	-1.33238	-1.10901	-0.491798	-0.79228	-0.881356	-1.49577	-0.908035	-0.462305	-0.911743	-1.14557	-1.34256	-1.29184	-1.29585	-1.3086	-0.730845	-0.826392	-1.22997	-0.467297	-1.16775	-0.578733	-1.58001	-1.25157	-0.502211	0.148527	-1.19439	-0.590989	-1.27299	-1.62613	-0.586421	-1.73877	-0.308618	-0.31953
P28288	ABCD3	0.487723	-0.850194	0.216799	0.0446176	-0.186759	-0.0086198	-1.01735	0.0152358	0.0246453	-1.16545	-0.0749197	1.29943	0.997012	0.614923	0.750575	1.02314	0.598931	0.930106	-0.4422	-0.231665	-0.691784	-0.555107	-0.191021	0.368134	-0.830388	-0.395861	0.0186121	0.735147	0.426741	0.764391	-0.914695	-0.427007	-2.78014	-0.227047	-1.59199	0.85378	-0.528448	-0.122401	0.0660189	-0.758165	1.73105	-0.95538	-0.424551	0.12145	-0.047942	0.343462	-1.34289	-1.2949
P61221	ABCE1	0.211509	0.757571	-0.0645031	0.12725	0.815771	0.193116	0.090571	0.170135	-0.274338	-0.230017	-0.0402398	0.251374	0.763821	-0.412623	0.133759	1.08044	0.589624	0.583505	-0.108144	0.870135	0.736973	0.540609	0.277415	0.414524	0.554801	0.514736	0.721375	0.540479	0.459771	0.618284	0.686726	0.437277	0.331023	0.498472	0.659731	0.283523	0.674402	0.0862109	-0.115124	0.448777	-0.354805	0.893873	-0.0877251	0.992516	0.767379	0.960022	0.726686	-0.341145
Q8NE71	ABCF1	-0.500814	-0.170252	-1.08894	-1.01784	-0.249866	-0.134207	0.154209	-1.919	-0.668507	-1.13312	-1.27256	-1.78697	-0.696599	-1.90767	-1.84157	0.0134957	-0.448219	0.127161	-0.36542	-0.199174	-0.231302	-0.209715	-0.181065	-0.629951	-0.612464	-0.130436	-0.32662	-0.298126	-0.203527	-0.406854	-0.606156	0.267698	0.157123	0.150388	0.0369988	-0.306656	0.170511	-0.149957	-0.281043	-0.608465	-2.295	-0.283071	-2.75711	-0.828032	-0.603862	-0.798753	-0.443383	0.21326
Q9NUJ1	ABHD10	0.17803	0.136114	0.490058	0.497013	-1.27078	-0.0205284	-0.25122	0.669549	0.628618	0.177556	0.150495	1.06401	0.983733	0.982515	1.61934	-0.353415	0.063162	0.798182	0.428263	0.597621	0.308813	0.415457	0.42662	0.489319	0.467443	0.595655	0.988839	0.798618	0.805907	1.39982	0.151458	0.680104	-0.0265129	0.644108	0.117382	1.077	0.398738	0.570909	0.41827	0.500057	1.4249	0.439897	-0.701768	0.675995	0.62741	1.48663	-0.446376	0.181423
O95870	ABHD16A	-0.165059	0.470807	-0.789463	-0.408362	-0.772104	-1.16004	-1.1593	-0.619344	-0.452551	0.20155	-0.0399375	-0.0757315	0.318257	-0.00725588	-0.3702	-0.0721696	-0.432524	-0.504913	-0.449095	0.0641127	0.388881	-0.0970904	-0.13097	0.109213	-0.488639	-0.893739	-0.695644	-0.533474	-0.677844	-0.0938933	-0.633986	-0.469003	-0.362492	-0.560558	-0.421593	-1.06795	-1.48754	-0.0581558	-0.598726	-0.313992	-0.927974	-0.671248	-2.7858	-0.627241	-0.339817	-0.280369	-0.242479	-0.626777
Q8IZP0	ABI1	-0.247363	-0.423761	-0.731049	-0.79862	-0.53587	-0.24519	-0.772334	-0.670657	-0.388271	-0.5146	-1.02288	-0.0749223	0.165033	-0.612268	0.0211469	0.76512	0.249962	-0.332686	-0.0888034	0.0687117	-0.304917	-0.405496	-0.612291	-0.303337	0.185972	-0.68275	0.0616173	-0.183565	-0.369781	-0.626649	0.128205	-0.132397	-0.489137	-0.442138	-0.449235	-0.654015	0.552812	-0.571977	-1.70591	-0.994373	-0.78015	-0.350446	-1.2248	-0.0779503	-0.353329	-0.152071	-0.611901	-0.630275
O14639	ABLIM1	-1.09961	-0.795114	-1.53164	-1.65466	-1.99468	-1.54749	-1.62154	-1.55248	-0.938966	-1.26628	-1.31318	-1.48188	-1.07457	-2.10096	-1.26167	-0.596232	-0.997156	-0.390172	-1.38084	-1.7338	-1.25409	-2.1527	-1.61138	-1.57194	-2.19261	-1.13732	-0.61591	-0.782513	-0.683746	-0.685457	-1.39401	-0.838715	-2.65081	-1.02784	-1.49267	-1.14391	-0.197067	-1.28055	-0.467304	-1.2412	-1.54585	-1.14516	-1.44098	-1.68915	-1.40437	-0.504353	-1.67024	-1.04592
P09110	ACAA1	-1.61495	-2.93319	-3.11862	-1.99628	-3.03431	-2.1181	-3.23979	-2.31947	-2.3862	-3.82392	-1.75394	-1.15751	-1.59247	-1.77545	-1.04951	-2.37362	-1.67051	-1.05433	-2.42102	-2.27327	-2.97586	-2.90919	-2.55428	-1.85468	-3.27557	-2.60752	-1.68121	-1.39345	-1.70975	-1.39596	-2.51428	-2.48788	-3.06376	-2.16071	-4.25865	-1.04728	-1.75988	-2.42628	-2.06596	-2.07575	-0.902732	-2.97947	-2.7604	-1.94873	-3.45446	-1.38013	-3.22331	-3.18747
P42765	ACAA2	3.52046	2.89238	2.86453	3.4218	2.44796	2.33676	1.58128	3.21649	3.2718	2.25606	2.96536	4.25942	3.12335	3.74943	3.71883	4.06316	2.90295	4.67585	3.56838	3.0429	2.33748	2.53401	3.10366	2.88792	1.91019	2.42686	3.28197	4.2354	3.63849	3.85377	2.21526	3.54789	1.82489	3.12956	1.90838	3.74973	2.47256	2.64238	3.21409	2.63922	4.56229	1.85949	3.56301	2.61317	2.75033	3.74006	1.5635	1.80849
Q9UKU7	ACAD8	-0.569299	-1.71278	-1.64773	-1.16353	-1.61113	-0.963102	-1.46328	-0.411174	-0.8113	-0.491394	-0.910491	0.261097	0.0992483	-0.120646	0.617106	-0.615185	-0.119844	0.0098772	-1.37471	-0.847763	-1.0857	-0.594005	-1.15981	-0.513703	-0.639975	-1.29075	-0.355563	-0.284394	-0.432573	0.00713292	-0.594158	-0.524532	-1.61806	-0.793884	-1.51418	0.00666337	0.0440857	-0.998431	-1.41112	-0.949946	-0.365088	-1.0108	-0.771251	-0.53894	-0.818196	0.424098	-0.986134	-0.948458
Q9H845	ACAD9	0.362239	0.353112	0.448736	0.804898	0.549989	0.577437	-0.489503	0.643915	0.428171	-0.467084	0.530411	1.35654	1.29204	1.19003	1.28279	1.48821	0.840762	0.894609	0.341305	0.520698	0.308066	0.0502871	0.163029	0.632969	-0.0317355	-0.147552	0.808896	1.00606	0.811774	1.37397	0.220687	0.460353	-0.387483	0.527305	-0.323028	0.598301	-0.179514	0.378804	0.774462	-0.0810864	1.44876	0.197033	0.737008	0.464101	0.817454	1.12873	-0.147144	-0.447607
P11310	ACADM	1.31756	1.57158	1.38715	2.0969	0.515834	1.12448	1.03836	1.79982	1.54291	0.591968	1.50082	2.72828	2.50652	2.07676	2.73639	0.489355	2.09094	2.93856	1.92854	1.99486	1.4034	1.56743	1.88938	1.70299	1.00852	1.51629	2.25107	2.70837	2.52599	2.85961	0.879849	2.18151	0.43376	1.40213	0.607506	1.93504	2.13391	1.32894	1.77281	1.3456	2.39683	1.39527	1.75007	1.02092	1.85716	2.89273	0.662225	0.630549
P16219	ACADS	1.31745	1.02813	0.944054	1.30239	-0.421378	0.943838	-0.949715	1.05358	1.18963	0.04399	1.20535	2.45972	1.34715	2.12806	2.2409	0.302833	1.38264	2.33931	1.75485	1.52762	0.793677	0.900871	1.2003	1.61426	0.71061	0.773334	1.77724	2.25607	1.81159	2.4032	0.613622	1.76641	-0.6993	1.21921	-0.386617	1.78238	1.35548	0.893762	1.34777	0.772614	2.62713	0.418551	1.01387	1.05084	1.0333	2.30227	-0.812031	-1.15445
P49748	ACADVL	2.44739	2.02298	2.07352	2.57898	2.29698	2.06426	0.833674	2.50225	2.57194	2.06162	2.2598	3.02839	3.0354	2.30416	3.47881	3.42903	2.98849	3.10491	2.71435	2.46052	2.03319	2.34493	2.48333	2.64038	1.74741	2.02621	2.77754	3.29938	2.98513	3.32131	1.87121	2.68975	1.15088	2.19772	1.70287	2.63493	2.02602	2.19881	2.28689	2.29594	3.65543	1.84943	2.30646	2.44473	2.34198	3.19498	1.77097	1.74661
P24752	ACAT1	3.49627	3.09846	2.80532	3.12306	1.11101	2.28781	1.97223	3.34339	3.47104	2.63109	3.01318	3.83771	3.45937	3.46439	3.98271	2.17669	2.88042	4.10198	3.61128	2.89466	2.64715	2.70981	2.95139	3.09069	2.28281	2.45874	3.36774	3.79189	3.34954	3.75008	2.83199	3.3784	2.53091	3.38249	2.57535	3.39386	3.18704	2.92295	3.39945	2.72959	4.31918	2.4217	3.20624	2.5602	3.2222	4.05792	2.44968	2.58204
Q9UKV3	ACIN1	0.708076	0.0502475	-0.252491	0.068884	0.275216	-0.0477441	-0.130128	-0.229761	-0.266983	-1.33544	0.195287	0.298814	0.35771	-0.129915	0.0400963	0.293119	0.221167	1.07751	-0.27346	0.255166	-0.311763	-0.305208	0.0867081	0.258999	-0.311272	0.0690557	0.593963	1.10144	1.01604	0.992076	-0.0570038	0.431566	-0.431802	0.192953	-0.586906	0.701826	0.737796	0.603358	1.30177	-0.147862	-0.378579	0.241848	-1.55113	0.144505	-0.236414	0.69267	-0.30856	-0.164496
P53396	ACLY	-0.780625	-1.04042	-1.09391	-0.559739	-0.0900587	-0.069886	-0.698322	-0.568017	-0.807097	-1.94639	-1.49702	-0.719428	0.0367675	-1.31349	-0.892843	0.529084	0.219141	0.283809	-0.927659	-0.20141	-0.432328	-0.702637	-0.366489	-0.0766355	-0.0192403	-0.0786871	0.132286	0.153324	0.341603	0.314513	-0.0981825	-0.2051	-0.531333	-0.045065	-0.635178	0.0234464	0.168229	-0.371369	-0.420944	-1.00782	-1.2008	0.203343	-0.463235	0.423453	0.0457493	0.165117	-0.878738	-1.13732
P21399	ACO1	-0.84222	0.874061	-0.292906	0.538669	0.300582	0.322216	-0.183323	-0.195592	-0.64802	-0.816461	-0.187228	-0.283581	0.445902	-1.21838	-0.0972179	-0.312988	-0.540787	0.640869	0.434882	0.560366	0.895381	0.592923	0.386506	-0.155194	0.831255	1.00435	0.122823	0.271551	-0.329536	0.119658	0.712622	0.39508	0.697462	0.152095	0.524474	0.219951	-0.32883	-0.0957583	-0.462936	-0.0933742	0.57605	0.897037	0.142145	1.0344	0.850023	0.49882	0.0429499	0.178675
Q99798	ACO2	2.808	2.76404	2.60614	2.51815	2.21868	3.40928	2.97428	3.03318	2.7736	2.89007	3.39201	3.91238	3.33778	3.86786	4.27415	2.53043	2.07961	2.7905	3.19155	3.2472	3.49061	3.61127	3.39216	3.59401	3.05575	3.56782	3.4172	3.38888	2.87967	4.14062	3.55358	2.93656	2.93994	2.50385	2.92875	3.38967	1.92519	3.12063	2.56445	3.32084	3.64768	3.25192	1.88601	3.24225	3.13477	4.1095	2.12132	3.05564
Q86TX2	ACOT1	0.793647	1.92246	1.09316	0.412908	0.713648	1.41015	1.24529	1.41015	1.14976	1.39766	0.854036	1.4427	0.877447	1.27937	2.57846	0.774726	0.732223	1.34807	1.41853	1.47401	1.47018	1.22104	1.422	1.04394	0.931328	1.36333	1.31944	1.08069	0.881705	1.27594	1.10426	1.39792	1.70309	1.49365	1.98442	1.33556	0.91916	1.41779	0.992906	1.28858	1.46513	1.17331	0.848788	1.16347	1.15556	2.01402	1.36708	1.8703
Q9NPJ3	ACOT13	0.578452	0.644845	-0.195066	0.751351	-1.19876	-0.475909	-2.62321	0.683216	0.414712	-0.0959143	-0.54812	1.306	1.25329	0.794056	1.88835	-2.17982	-0.0249494	2.1735	0.802177	0.132171	-0.0263118	0.465966	0.617747	0.183781	-0.497555	-0.225883	1.36667	1.48658	1.04448	1.70603	0.556649	0.998784	-0.0692291	1.0202	-0.237742	1.56604	1.69716	0.369238	1.16358	-11.2267	1.77351	-1.03595	1.2377	-0.37553	0.162079	1.9596	-0.65002	-1.51069
O00154	ACOT7	0.711587	1.40497	-0.200459	-0.0651324	0.812318	0.0957224	0.0962023	-0.246786	0.576594	0.512671	1.33085	0.222512	-0.425654	-0.084127	-0.337697	-0.12821	-0.530308	0.614022	0.578313	1.04482	0.123931	0.964808	0.993301	0.688661	0.621246	0.392444	0.439435	0.363198	0.620574	-0.0688989	0.666406	1.01356	1.49142	0.715407	0.96567	-0.750227	0.0553132	0.592817	-0.00164945	0.397293	-0.299296	1.32828	-0.0474648	0.146093	-0.446345	0.293794	0.443223	0.0841502
Q9Y305	ACOT9	0.513961	1.4758	0.935021	0.791846	0.499102	0.861605	0.839095	1.10695	1.18607	1.34143	1.02719	1.00699	0.823762	1.28529	0.858099	0.258967	0.433085	0.77746	1.46037	1.16768	1.38941	1.35373	1.00029	0.867618	0.907788	0.940556	0.82854	0.699246	0.48998	0.869919	0.94878	1.24871	1.15946	1.19059	1.16891	0.782446	0.992951	1.19981	1.12746	1.32047	1.0796	0.68769	1.11349	0.829926	1.34542	1.11495	1.44129	1.50104
P24666	ACP1	0.624899	1.0181	0.30445	0.0281321	0.81238	1.37059	1.20351	0.192008	0.837245	0.59219	0.219526	0.961386	1.1803	0.527122	1.06988	0.640854	1.10981	1.29908	1.12662	1.5153	1.5103	1.31765	1.63169	1.53522	1.37114	1.5274	1.60591	1.36806	1.30388	1.66615	1.42423	1.28725	1.47127	1.04202	1.38018	0.964148	0.188043	1.34523	0.382249	0.455393	1.03714	1.61457	0.373039	1.069	1.57639	1.50178	0.918843	1.06548
P33121	ACSL1	-0.955823	0.0952639	-0.944425	-0.45762	-0.0527263	-0.173138	0.265726	-0.495344	-0.441121	0.452543	0.0285818	-0.562651	-0.320861	0.240126	-0.818512	0.288919	-0.497952	-0.449311	0.0682089	0.156613	0.333032	-0.291894	-0.340734	-0.280773	-0.12475	-0.0548978	-0.777877	-0.403814	-0.467922	-0.725333	-0.0606665	0.170726	-0.153634	0.283279	0.0141627	-0.841082	-1.24529	0.0400653	-0.19663	0.359556	-0.63625	0.108894	-0.784443	-0.149791	-0.252055	-0.71937	0.153151	0.0141996
O95573	ACSL3	0.774419	0.763421	0.251317	0.291725	0.382251	0.591007	0.615149	0.725335	0.916594	0.98634	0.615581	1.14532	1.46389	1.01532	0.973118	1.26682	0.974589	1.11511	0.585923	0.297897	0.373886	-0.0657976	0.854904	0.866364	0.601864	0.398353	0.764888	0.843931	0.936527	1.01403	0.514545	0.574935	-0.234435	0.547396	0.835794	0.401015	1.931	0.895309	0.797723	1.307	1.3057	0.706678	1.41455	1.03038	1.00041	0.566568	0.277772	0.921285
O60488	ACSL4	1.43676	0.91054	0.839107	1.10968	1.67777	1.77784	1.98039	0.553791	1.16043	0.6154	0.256736	0.996773	1.09348	0.961629	0.87094	1.38099	1.93661	0.841078	0.282034	0.507488	0.938524	1.03541	0.307744	0.39824	-0.643195	-0.200988	1.30141	1.55178	1.81646	1.18271	1.19585	1.13372	1.05112	1.34184	1.58726	1.12474	0.417019	1.5479	1.32853	-0.353106	1.06873	0.589412	-0.0404832	0.543423	1.44655	0.714806	-0.293193	0.464032
Q9NUB1	ACSS1	2.13644	1.61393	1.37114	1.2837	1.50685	1.75946	0.611213	1.84605	1.97219	2.10951	1.62468	2.32434	2.39458	2.1895	2.29775	1.59839	1.75986	1.68102	2.11995	1.566	1.75198	1.29645	1.36952	1.98071	1.29994	1.77904	2.05037	2.32905	2.00742	2.49962	1.4417	1.79484	0.575969	2.03552	1.27018	2.08892	1.77487	1.70175	1.93794	1.60967	2.09894	1.71373	1.26164	1.60323	1.06162	1.48744	-0.383602	0.883577
P62736	ACTA2	9.47289	10.721	9.64916	9.02083	10.2715	10.249	11.018	9.60416	10.003	12.1012	10.7608	8.64627	6.80282	10.825	7.41141	8.25628	5.59006	5.60263	10.2944	10.4142	11.3642	11.0291	10.2075	10.0983	10.9546	10.8634	8.74209	5.90594	5.41248	6.20763	10.4974	9.85182	10.8878	10.0675	10.7109	4.64157	4.653	10.7301	8.22633	11.4785	7.91752	10.3669	7.54895	10.1908	10.5082	6.6019	11.4079	11.0525
P60709	ACTB	9.85572	11.063	9.89653	9.14786	10.381	10.0121	10.8128	10.3135	10.5578	11.6636	10.8494	9.61182	8.8219	10.6337	8.62251	9.47801	8.22877	8.56209	10.7682	10.652	11.3168	11.2525	10.5616	10.5796	10.6059	10.5258	9.61013	8.24054	8.21839	8.48741	10.7924	9.77317	11.372	9.8741	11.208	7.83874	6.88732	11.3666	9.14187	11.7607	9.08577	10.6855	8.55659	10.818	10.7465	8.95816	11.3892	11.5181
Q562R1	ACTBL2	2.28231	2.37583	2.97316	1.72327	1.53147	1.78255	2.45232	2.18391	2.31259	2.55744	2.64154	1.97808	2.15685	2.37962	1.43468	1.91527	2.36312	1.57065	2.47297	2.63309	3.01719	2.13052	2.45104	2.19758	2.53361	2.35644	1.75391	1.48338	1.81947	0.803067	2.17109	1.73409	2.95913	2.31136	3.25373	2.9178	2.13072	2.4537	2.09279	2.37149	2.2097	2.13262	2.51476	2.5012	2.43858	2.97394	3.29059	2.94131
P63261	ACTG1	1.7524	1.3845	1.49822	3.12035	0.33477	-0.147048	-0.257541	1.25277	2.47879	-0.0264675	0.0448313	1.36347	1.78808	0.422074	2.19452	0.920823	2.56164	3.93039	1.68592	1.74235	0.498615	1.32739	0.989674	1.74901	0.26506	0.688547	2.04044	3.59964	3.69904	3.19743	0.473467	1.2838	0.520265	1.75104	1.03878	2.37447	3.73542	-0.0753152	3.6297	1.11372	2.25506	-0.0367234	1.2042	0.814605	1.54838	2.55367	0.13158	0.310689
O96019	ACTL6A	1.21671	0.526166	0.225082	0.319215	0.959091	1.04643	2.24402	0.0848097	0.430089	0.430087	1.28863	1.03808	1.41696	1.06422	1.11943	1.63831	1.12232	1.40802	0.997815	1.46056	1.06323	0.411934	0.481567	1.05143	1.17974	1.17815	1.1941	1.07794	1.20045	1.08049	0.580923	0.720898	0.822119	0.753176	0.112024	0.783446	1.16403	1.45425	1.07586	0.809068	0.472017	1.08845	0.642952	1.29586	1.04803	1.26515	-0.0387764	0.988831
P12814	ACTN1	6.33531	7.57087	6.71335	5.73144	6.88957	6.81231	7.86739	6.80406	6.99612	8.45089	7.49039	5.55637	4.3215	7.32846	4.27939	4.91549	3.36718	4.14291	7.25184	7.16223	7.93352	7.71139	7.15134	7.03857	7.52433	7.372	5.74518	3.88246	3.88202	4.35521	7.38824	6.77604	7.99565	6.84363	7.84959	2.97029	3.02218	7.72403	5.5627	8.42013	4.79861	7.24673	4.91391	7.19364	7.48696	4.25698	8.31075	8.26041
O43707	ACTN4	4.14454	5.02486	4.32159	3.78128	4.53427	4.06864	4.16368	4.09309	4.10284	5.09886	4.26243	4.10993	3.99338	4.38735	4.06037	4.16053	3.65164	4.41682	4.57613	4.94099	5.07181	4.65243	4.45065	4.42869	4.67369	4.75293	4.0897	4.07639	3.94517	4.45197	4.54624	4.58657	4.51507	4.10387	4.55007	3.45377	3.33703	4.61499	3.91791	5.18695	4.16826	4.58644	3.7058	4.73527	4.90377	4.20298	4.91211	4.84908
P61163	ACTR1A	0.48647	0.399425	-0.0249713	0.591626	0.732133	0.552447	0.312208	-0.0496247	0.758743	0.432079	0.245789	-0.341849	0.191746	0.435565	-0.393905	0.972516	0.641205	0.521299	0.657003	0.702208	0.827295	0.319495	0.737039	0.726333	0.556817	0.206721	0.300715	0.156544	0.151367	-0.0745131	0.704193	0.567992	1.1241	1.15803	0.895857	0.330987	0.487591	0.738135	0.434479	0.513768	0.0733459	0.880233	0.655287	1.13449	1.18117	0.658082	0.83157	1.1782
P42025	ACTR1B	1.67578	1.98918	1.08266	1.32296	1.98687	1.78971	1.79194	1.18353	2.00626	1.3918	1.37213	1.44637	1.85228	1.39566	1.45876	2.73963	2.20343	1.64825	2.24775	2.16449	2.24421	2.59379	2.26044	2.25284	2.0323	1.70115	2.11793	1.78255	1.64677	1.77717	2.40129	1.95198	2.30473	2.2307	2.53538	1.85644	1.96251	2.17908	1.21336	1.79471	1.2744	2.57082	2.282	2.5017	2.65354	1.74433	2.27701	2.17753
P61160	ACTR2	2.4352	2.47393	2.40265	2.36607	2.39612	1.91447	1.82844	2.21935	2.44132	2.06889	1.93837	2.33725	2.97279	1.72811	2.3581	2.44201	2.97298	3.10233	2.51634	2.53391	2.48563	2.46278	2.71491	2.52367	2.48829	2.20257	3.13048	2.98637	3.15241	3.01221	2.5405	2.68065	2.37782	2.68924	2.41277	2.65952	2.96881	1.93491	2.46854	1.93758	2.62198	2.44204	2.50578	2.85641	2.65209	3.46814	1.6437	2.09957
P61158	ACTR3	1.66051	1.79335	1.38368	1.40732	1.55252	1.4282	1.36436	1.38281	1.46082	1.52958	1.28149	1.70652	2.04913	1.26874	1.3912	1.49228	2.0236	2.28547	1.33596	1.94837	1.88071	1.92464	1.62551	1.66299	1.61718	1.7702	1.98365	1.84372	1.95673	1.3375	1.81226	1.96044	1.85217	1.86557	1.75574	1.28437	3.08329	1.80224	1.6377	1.45684	1.51874	1.79208	2.07332	2.02871	2.0753	2.41809	1.31399	1.67176
Q9P1U1	ACTR3B	1.92055	2.12854	2.20602	2.17568	2.43848	2.3282	2.24028	1.93954	2.10565	1.6661	1.82938	2.2554	2.91226	1.94565	2.5044	2.63812	2.58916	2.63334	2.23351	2.75996	2.27149	2.26296	2.58388	2.67611	2.06355	2.49224	2.52286	2.26231	2.4699	2.61569	2.42892	2.53694	1.88455	2.29708	2.35705	2.0875	2.65245	2.20472	1.64621	2.21246	2.27229	2.8761	2.1826	2.76152	2.72647	2.9595	2.29987	2.11526
O14672	ADAM10	0.926047	0.267577	0.611044	0.645946	0.737285	0.76045	0.566885	1.10906	1.1474	1.02801	1.00889	1.24858	1.68643	0.995279	1.3851	1.33152	1.25891	1.09921	0.678647	0.878044	0.968451	0.554028	0.749051	1.22671	0.752554	0.487146	1.23497	1.14723	0.873839	1.50295	0.763929	0.880709	0.324888	0.963664	0.786191	1.08969	0.699431	1.05845	0.897647	1.32432	1.4429	0.638213	0.733665	1.1426	1.35599	1.43903	0.891244	0.787438
P78536	ADAM17	-0.286625	-0.43521	-0.400014	0.0222696	-0.0603793	0.401863	-0.773277	2.23103	0.379492	-1.4139	0.336508	1.93444	0.367956	-0.0834507	1.9421	-0.196893	0.263424	0.966263	1.54146	0.799097	0.066186	0.587867	1.24347	-1.80034	-0.0481861	-1.04335	-0.888547	-0.893105	-0.577357	-0.470294	-1.86611	-1.34914	-1.03221	-0.976064	-1.55778	-1.20917	-1.32949	-3.73148	0.319953	-1.54901	-1.12789	-1.39115	-0.693093	-1.9647	-0.47049	-1.16468	-0.921592	-2.31333
Q13443	ADAM9	-1.26676	-1.0898	-1.25487	-1.10159	-2.10069	-1.54991	-1.43061	-1.05821	-0.439955	-1.08208	-1.02141	-0.626228	-0.115692	-0.82298	-0.809403	-0.842164	-0.577156	-0.845009	-0.931149	-1.78085	-1.59148	-2.11416	-1.23113	-0.978474	-2.01122	-1.92864	-1.05813	-0.986774	-1.14901	-1.14984	-1.59136	-1.31037	-1.23114	-1.09157	-1.18097	-0.795552	-1.20029	-1.00189	-0.810985	-1.64462	-0.621219	-1.25873	-1.09369	-1.07478	-1.35494	-1.27586	-2.01756	-1.74808
P55265	ADAR	-0.411468	-1.46077	-1.7176	-1.26688	-0.432472	-1.24777	-2.31747	-0.935008	-0.866792	-1.41792	-1.13943	-0.61764	0.113765	-0.632768	-0.631079	0.0677021	-0.540201	0.00369187	-1.2638	-0.627706	-1.44699	-0.857976	-0.744205	-0.925245	-0.905142	-0.794478	-0.156756	0.16791	-0.0806655	-0.0807411	-0.751636	-0.333236	-0.769942	-0.596884	-1.05224	-0.559817	-0.478672	-1.10398	-0.620883	-0.682379	-1.6177	-0.330131	-0.368958	-0.439751	-0.883981	-0.214012	-1.77728	-1.00423
P35611	ADD1	1.90403	0.904482	1.05581	0.999335	0.709368	1.68711	1.34253	1.63525	1.70611	0.835619	1.29511	1.69875	1.77247	1.48405	1.74273	2.09217	2.22235	2.65838	1.52013	1.06328	1.00302	1.26086	1.43101	1.22902	1.21968	0.937224	2.09228	2.15569	2.43259	1.95951	1.40277	2.3552	1.73852	2.08018	1.59892	1.15361	2.19658	1.84578	2.18205	1.54086	1.7231	1.87112	1.5191	1.60107	1.85282	2.00512	0.847493	1.72897
Q9UEY8	ADD3	0.991091	0.216633	0.267214	0.102791	0.507314	0.674769	0.709971	0.269741	0.975354	-0.17411	0.297283	1.01741	1.22782	1.02797	1.18251	1.45145	1.23795	1.65561	0.78818	0.776645	0.388959	0.652366	0.73501	0.910707	0.592842	0.516133	1.38998	1.33824	1.48936	1.54548	0.915652	1.40029	0.866846	1.15233	0.724086	0.725282	1.14986	1.05637	0.962074	0.80067	0.954335	1.40852	0.481455	1.11999	1.23584	1.37029	0.366918	0.633057
P48960	ADGRE5	-0.417816	-0.564314	-0.288249	-0.896212	-1.05761	-1.52574	-2.23102	-0.572059	0.0108246	-1.38712	-1.31514	-0.274783	0.400362	-0.503123	-0.307742	-0.0656884	1.28955	0.18289	-1.03122	-0.98699	-2.04443	-2.12287	-0.996941	-0.789384	-2.16239	-1.92821	-0.785844	-0.0525563	0.143455	-0.305865	-0.525792	-0.608099	-1.30025	-0.495481	-1.56408	-0.217747	-0.948426	-0.785616	-0.198873	-1.36293	-0.198304	-1.0849	-3.00973	-1.02845	-0.981932	-0.23084	-1.44754	-1.5423
P11766	ADH5	1.79793	2.42088	1.51768	0.444071	1.53228	2.46246	2.17064	1.41888	1.64336	1.80892	0.964566	1.01032	1.25128	1.18792	0.962142	1.41716	0.967691	1.73278	2.66587	2.74152	3.06526	3.56512	2.88551	2.27221	3.08987	3.08867	2.48752	1.87485	1.60093	1.7101	3.41214	2.99085	3.34782	2.68653	3.62174	0.924994	1.82898	2.70103	1.72969	1.40346	1.15376	3.51707	2.045	2.94132	3.0054	2.4933	2.53546	3.1326
Q16186	ADRM1	-1.14187	-1.05518	-2.10811	-0.890492	-1.59544	-1.23326	-1.38313	-1.41767	-0.861541	-2.02249	-2.27202	-1.58391	-0.275024	-1.97003	-1.29575	0.203602	-0.195031	-0.0750857	-1.5663	-1.32186	-1.8196	-1.56093	-1.08469	-1.0261	-1.92321	-1.55095	-0.274774	-0.116143	0.0189462	-0.209807	-0.883445	-0.55159	-1.01068	-0.625974	-0.792284	-0.862167	-0.748279	-1.55098	-0.865104	-1.7827	-1.52895	-0.353313	-1.1631	-0.194539	-0.501415	-0.891979	-1.03727	-1.16598
P30566	ADSL	-1.0629	-0.101131	-0.752547	-0.7946	1.09723	0.719826	3.47394	-0.988208	-0.508848	-0.679909	-1.71703	-1.26736	-0.977726	-2.09051	-1.54389	1.13412	0.419576	-0.717251	-0.364877	0.045471	-0.112566	0.120575	-0.0530919	-0.166066	-0.140222	0.226526	-0.20469	-0.282986	-0.00440991	-0.493282	0.217563	0.193899	0.31845	0.150824	0.0827761	-0.817256	0.0623569	-0.179478	-1.13631	-0.517761	-1.21436	0.908906	-0.344634	0.0106404	-0.0462489	-0.0320686	-0.522227	-0.371205
Q8IUX7	AEBP1	0.605693	1.65881	1.23233	0.435668	0.231705	0.497881	1.12662	0.633995	1.16366	2.17185	1.41178	-0.127448	-0.311647	0.926994	0.160047	-1.0784	-0.43402	0.162089	0.951887	0.95408	0.747169	1.12924	0.859392	0.893176	0.483823	0.697903	0.760886	0.0181964	-0.140078	0.104983	0.880856	1.3242	1.57556	1.11887	1.88309	0.185299	-0.529488	1.53978	0.721676	2.25431	0.390961	1.35805	0.698051	1.13091	1.77592	0.718805	1.7052	1.57942
Q9Y4W6	AFG3L2	1.35808	0.871198	0.913365	0.858646	0.404939	0.777193	-0.0452324	1.24649	0.975644	0.425808	1.48305	2.02698	2.2895	1.67947	2.39245	1.73214	1.72622	1.67789	1.21615	1.20643	0.690206	0.749778	1.16	1.60695	0.493751	0.822128	1.4694	1.7463	1.47855	1.89577	1.28665	1.27363	-0.0780022	0.955118	0.379723	1.4917	0.936123	0.965026	0.943448	1.19356	2.33444	0.756461	0.917826	1.15401	1.26276	2.11083	-0.00958952	-0.0801915
P43652	AFM	-0.583547	0.675722	-1.26546	-1.04521	-0.439729	-0.795772	-0.894111	-2.41098	0.280301	-2.09884	-3.21284	-1.39509	-0.885938	0.358662	-1.3665	-0.956183	-1.21837	-0.853741	-0.0608206	-0.201777	-1.68127	0.0107426	-0.25305	-0.305013	-1.34343	-3.96088	0.0893796	-0.343384	-0.518708	-0.0168111	-0.312508	0.18817	0.154684	0.411047	0.608803	0.324311	-0.837988	-0.511861	-0.393707	-2.43909	-2.13335	0.848339	0.993816	-0.293055	-0.122874	-0.275248	-0.714462	-1.40583
Q53H12	AGK	0.544749	0.0915978	0.264059	0.273237	0.0284715	0.241934	-0.295455	0.592783	0.544607	0.137306	0.439228	0.526085	1.04588	0.820543	0.959182	0.586035	0.628269	0.289854	0.285649	-0.028504	0.0981868	0.111383	-0.0618848	0.295933	-0.20172	0.423933	0.343187	0.555528	0.365115	0.499152	0.226215	0.213476	0.554674	0.0704942	-0.306535	-0.0435395	-0.0886598	-0.0395701	0.722882	0.710804	0.98092	-0.158809	0.255763	-0.0666355	0.319302	0.553191	-0.0161125	0.265819
P35573	AGL	-0.227078	0.16628	-0.435176	-0.588725	-0.294915	0.184759	-0.0454142	-0.526288	-0.29077	-0.21506	-0.366387	-0.953968	-0.264921	-0.70385	-0.617344	-0.511772	-0.440636	-0.468317	0.124182	-0.0328301	0.555777	0.138279	-0.074755	0.0658636	0.314585	0.235053	-0.206895	-0.870051	-0.607765	-0.42245	0.427351	0.0664138	0.321056	0.702547	0.74098	-0.59931	-0.39188	0.522918	0.186302	0.271654	-0.654185	0.4484	1.02658	0.294405	0.857275	-0.0241722	-0.123125	0.133241
Q9UL18	AGO1	-0.109383	-0.167429	0.126539	-0.731118	-0.933519	-0.249093	-0.394508	0.00525483	0.240851	-0.315328	-0.106755	-0.513603	-0.309994	-0.344976	-0.837515	-0.241642	-0.0906173	-0.117602	0.323188	-0.256846	0.129839	0.30513	0.206377	0.145384	-0.146824	-0.479458	0.29416	-0.237807	-0.218465	-0.151242	-0.0657923	0.644859	0.602818	0.884777	0.42651	-1.31313	0.279242	0.223185	-0.50542	-0.127122	-0.592257	0.00490995	1.42663	0.298457	0.572686	0.0405904	0.755521	0.848686
Q99943	AGPAT1	0.556008	-0.369812	0.199992	0.552048	-0.553928	-0.546906	-0.443683	0.309535	0.73958	-1.20973	-0.338587	-0.0660849	0.303646	0.356833	0.329101	-0.130601	0.642066	0.25556	0.36168	-0.211385	0.38871	-1.03578	-0.518261	-0.362821	-1.11984	-1.63223	-0.237679	0.693451	0.312961	0.0039399	-0.556722	0.24729	-0.899291	0.331117	-1.04164	0.021155	-0.670551	-0.754387	0.988657	-0.872417	0.699146	-1.0579	-0.403402	-0.875739	-0.900405	0.0428369	-0.311286	-1.0211
O00116	AGPS	0.88101	-0.129543	-0.218292	0.89335	0.521954	0.599716	-0.545513	0.356069	1.12887	0.0466787	0.465473	1.18576	1.46664	1.3027	1.07146	0.958922	0.768041	1.22303	0.326747	0.0793317	0.287771	-0.699348	-0.155689	0.649525	0.211765	0.417394	0.663414	0.969519	1.01467	0.713715	-0.187572	0.443772	0.333512	0.0409336	-0.609883	0.766177	0.890822	0.298121	0.56032	0.455658	1.13212	0.534837	0.250089	0.381709	0.300246	0.05579	0.244018	-1.02229
O00468	AGRN	0.820413	1.37704	0.202138	0.287848	-0.107658	0.130401	-0.112399	0.698099	1.23579	0.700453	0.840857	0.195827	0.452954	0.649052	0.606443	-0.112909	0.360256	0.567906	0.814254	0.375458	-0.624983	-0.165937	0.393813	0.242562	-0.895891	-0.703359	0.494353	0.201587	0.281228	0.482552	-0.0980575	1.06331	0.677388	0.650042	0.310983	0.0241024	0.40354	0.65151	0.844527	0.979989	1.22401	0.197498	1.65009	-0.0779506	0.822383	0.7295	0.406713	0.34276
P01019	AGT	-0.247611	-0.355041	-2.05898	-0.0843137	-0.17587	-0.523214	-0.312103	-0.939727	0.0201976	-0.745341	-2.37348	-0.894013	-0.920016	-2.34066	-0.491464	-0.764603	0.275413	-0.618306	-2.56634	-0.86308	-0.135486	-0.257257	-0.934473	-1.20655	-0.0980728	-0.411216	0.277479	-0.329415	-0.0999955	-0.241428	-0.677445	-0.101107	-0.461315	0.632982	-0.398418	-0.419957	-0.853063	-1.22939	-0.587521	-1.65292	0.578987	0.00144626	0.77174	-0.0229425	0.585976	-0.763257	0.330277	-0.748118
Q8WYP5	AHCTF1	0.00411348	-0.96129	0.646257	0.363184	-0.0734402	-0.247343	0.644913	0.916508	0.742749	-0.490596	0.68454	0.59984	0.596313	-0.120391	0.543259	0.762767	0.612369	0.611974	-0.164854	0.172485	-0.609657	-0.450789	-0.00274819	-0.257315	-0.284393	-0.218251	0.379942	0.749864	0.583685	0.674691	-0.33559	0.0861909	-0.274243	0.00941908	-0.343772	-0.103535	0.551853	0.351761	0.907146	-0.0807006	0.873781	0.129933	1.44757	0.526795	0.92212	0.764153	-0.257431	0.900534
P23526	AHCY	0.940695	0.615793	0.120251	0.0655726	1.45732	1.15805	1.1949	0.474472	0.72133	0.868995	0.281988	0.694924	1.25248	0.374023	0.743284	1.73973	1.1363	1.59795	0.768768	1.40167	1.69038	1.69526	1.40136	1.33436	1.81062	1.83712	1.34973	1.30303	1.43698	1.61889	1.38744	1.32724	1.30703	1.2611	1.36543	1.24062	1.47434	1.41084	1.102	0.716634	0.538595	2.02976	1.56357	1.9797	1.58381	2.06469	0.782867	0.696041
O43865	AHCYL1	-0.425572	-0.255688	-0.640688	-0.669678	-0.54622	-0.427264	-0.430611	-1.04776	-2.54541	-0.843525	-1.32652	-0.433217	0.147738	-0.841945	-0.466831	-0.213564	-0.328942	0.712282	-0.0902716	0.287646	-0.462402	-0.177228	-0.420955	-0.428621	-0.184389	-0.568857	0.044218	0.196423	0.0555565	-0.271535	-0.281853	0.349557	0.0758086	0.189735	-0.0498494	-0.130984	0.40386	-0.648941	-0.00706782	-1.14359	-0.86187	0.299715	-0.29761	-0.0503046	0.210629	-0.584431	-7.18296	0.150634
Q96HN2	AHCYL2	0.663976	0.207881	-0.204118	-0.516425	0.484948	0.671365	0.967051	0.356047	0.174997	0.0974507	0.0598473	0.643201	0.958003	0.563003	0.87965	1.29027	0.699483	1.34975	0.505387	1.25737	1.00096	0.682935	0.666013	1.19318	0.956882	1.27113	1.37857	1.4737	0.963547	1.38432	0.972849	0.449295	0.223224	0.797008	0.645348	1.42857	1.08972	0.688307	0.411	0.725188	0.843285	1.05538	-0.0570513	1.56354	1.10301	1.55077	-0.518453	0.567283
Q09666	AHNAK	4.72146	4.9437	3.98738	3.61358	3.77632	4.33277	4.93812	4.60153	4.73014	4.65982	4.14935	4.17606	3.89548	4.17395	3.84402	3.79999	3.92807	4.89706	5.43683	5.05099	5.12631	4.9644	5.10665	4.9065	5.09501	4.84964	4.68062	4.48521	4.52664	5.01589	4.95303	5.4311	5.47585	5.30326	5.57972	4.26271	4.68273	5.20675	4.93668	4.92493	3.85045	5.31989	4.05816	4.67359	4.99034	4.66692	5.11327	5.74261
Q8IVF2	AHNAK2	0.572482	1.04187	-0.393027	0.188373	0.601646	0.792893	1.57465	0.913111	1.22338	1.15925	0.599815	-0.732471	-1.07677	0.323075	-1.01338	-0.417201	-0.97549	-0.634703	1.27905	1.35129	1.1993	1.16944	1.75657	0.949823	1.17564	1.04289	0.615297	-0.565731	-0.255984	-0.575841	1.39665	1.5145	1.82155	1.54536	2.1596	-1.31288	-0.545155	1.33206	1.22174	1.26746	-0.890327	1.64188	0.641968	0.880301	1.36907	-0.48315	1.69773	2.21107
O95433	AHSA1	3.6984	3.72178	3.26025	3.32197	3.92341	3.90471	3.74427	3.47873	2.69613	2.9823	3.72946	2.7714	3.06432	3.30136	2.46875	3.88188	2.34262	3.40127	4.74881	4.11737	3.93734	3.93496	3.2918	3.14135	3.26299	3.85515	3.15723	3.11022	3.35258	3.13552	4.28525	4.49738	3.9657	3.50753	4.00264	2.08817	2.67008	3.77424	3.73567	3.36981	2.76089	3.59498	2.62937	3.66802	3.6863	3.26469	4.43834	3.58865
P02765	AHSG	-1.28889	0.960959	-1.35247	-0.663863	0.588849	-0.393884	-1.74672	-0.789206	0.136983	-0.565662	-2.29855	-1.43933	-1.08271	-1.01464	-1.74311	-1.42697	-1.09945	-0.6593	-0.432867	0.214033	-0.801632	0.94148	0.507929	-0.0173201	0.0821837	-0.245095	0.812865	-0.290372	-0.340257	0.135869	0.612978	0.64989	1.50578	0.111222	0.515087	-0.26084	-1.83756	-0.113461	0.648069	-1.65345	-1.11479	2.08399	0.769861	0.391248	0.588446	0.476756	0.423058	-0.320886
O95831	AIFM1	3.1386	2.52238	2.50471	2.84422	2.35738	2.34615	1.85866	2.87061	2.71968	2.39096	2.96899	3.39543	3.36483	3.03834	3.55495	2.92873	3.20616	3.42976	2.66731	2.39086	2.06044	2.07297	2.29518	2.76186	2.07177	2.31898	2.66121	3.16458	2.9906	3.03772	2.35886	2.55017	1.87403	2.44588	1.86725	2.80086	2.58961	2.5349	2.80608	2.75678	3.86032	1.90948	2.75213	2.60338	2.7335	3.21014	1.93122	2.22176
Q12904	AIMP1	-0.343194	-0.788317	-1.49353	-1.76563	0.142061	0.148827	-0.145902	-1.29993	-1.34042	-1.25927	-0.559086	-0.363089	-0.283742	-0.432327	-0.333142	0.859097	-0.00986843	0.271766	-0.866085	0.162878	-0.533512	-0.11331	-0.00613831	0.170969	-0.331084	-0.152689	-0.116768	-0.0799178	-0.189187	0.0400903	-0.0147468	-0.219748	-0.384669	-0.693206	-0.0337918	-0.396565	-0.473207	-0.590341	-0.563533	-0.918424	-0.923628	0.187353	-0.808463	0.109199	-0.00577731	-0.00317955	-0.92401	-0.5172
Q13155	AIMP2	-0.00487968	0.338348	-0.431065	-0.881201	0.326666	0.361767	-0.371497	-0.808192	0.187098	0.763266	0.0812045	0.183088	0.999892	0.354486	0.56502	1.99177	1.05327	1.57912	-0.412054	0.77714	0.454829	0.608768	0.955216	1.24548	0.544295	1.58157	0.410773	0.680537	0.798435	0.789387	0.855331	0.623864	0.702149	0.00934947	1.19716	0.140139	1.13303	0.873503	0.677855	-0.722773	0.0327281	1.27765	-0.0164573	1.14208	0.684299	0.876188	-0.688072	-0.185067
P00568	AK1	0.50823	2.01962	1.34797	0.693962	2.24948	2.49668	2.03166	0.853248	1.16873	1.14707	0.285116	-0.0592953	-0.227573	0.510506	-0.449144	0.196172	-0.900302	-0.204441	1.80357	2.6018	1.94039	3.40811	3.0776	3.25727	2.2527	2.19573	1.6693	0.35427	-0.118346	-0.255391	3.49724	2.64558	3.19958	2.56735	3.00658	0.326255	0.217728	2.84249	0.719029	0.473168	0.0702428	2.95258	1.48727	2.19489	2.14715	0.896144	3.09092	2.27393
P54819	AK2	1.91498	2.02696	1.79734	2.4042	1.32771	2.36328	1.43582	2.49513	2.1862	1.54019	1.88494	3.29893	2.74517	2.72773	3.35143	1.56506	2.31183	3.92564	2.7021	2.34321	1.57955	1.43826	1.88154	2.1948	1.62129	2.29521	2.77859	3.49038	3.00702	3.43874	1.77576	2.4964	0.899915	2.01281	0.764381	3.48331	3.45901	1.75966	2.46817	1.69344	3.53826	1.6881	2.70048	1.82113	1.62233	3.51747	0.462146	0.460071
Q9UIJ7	AK3	1.51082	1.13949	1.27206	1.49985	-0.808007	1.30469	0.954936	1.66751	0.834214	1.48447	1.29585	2.50814	1.8342	1.86428	2.57627	-0.891026	0.44698	2.76027	2.08404	1.85113	1.75281	1.34281	1.19	1.71817	0.869532	1.50968	1.89807	2.08422	1.81217	2.51776	1.64312	1.76275	1.67231	1.04095	1.97601	2.11515	2.05157	1.29821	1.75446	1.28158	2.34242	1.45431	1.69253	1.68907	1.51951	2.76714	1.62002	1.69151
P27144	AK4	1.19954	2.85062	1.47475	2.62388	2.05252	2.50847	2.70446	2.79476	2.78329	2.66756	2.18993	2.25264	2.06504	2.15339	2.80639	1.21621	0.939529	2.43843	3.50917	2.44626	3.09684	2.84194	3.20969	2.91192	2.55675	2.92284	2.48493	2.02666	1.73565	2.57522	2.70841	2.19513	3.02022	2.63141	3.16775	2.32428	2.13835	3.23741	1.87137	3.19649	2.25845	2.89987	1.9171	2.21174	2.29368	2.41872	2.43434	3.17804
Q92667	AKAP1	-0.422011	-1.21812	-1.597	-1.06871	-0.89775	-1.49702	-2.77174	-1.47296	-1.01452	-1.97961	-2.17614	-0.617053	-1.00747	-0.892823	-0.776916	0.0032773	0.042837	0.118388	-1.22277	-1.17048	-2.21683	-1.93105	-0.972953	-1.02431	-2.01734	-1.68937	-1.04878	-0.221487	-0.244122	-0.461969	-1.04039	-0.762238	-1.52229	-0.951342	-1.4394	-0.40823	-0.132399	-1.5967	-0.328787	-1.87537	-0.642189	-0.854169	-1.33165	-0.930483	-1.53971	-0.720466	-2.37018	-0.928713
Q02952	AKAP12	1.25308	1.31458	1.22277	0.387122	1.09877	1.75651	1.77079	0.87739	1.29922	0.590513	0.390923	0.0544958	-0.309548	0.954217	0.207671	0.492333	0.559475	0.487921	1.31096	1.11514	2.04243	1.41483	1.52514	0.904532	1.47266	1.3915	1.18918	0.148956	0.63101	0.494631	1.41459	1.65473	1.77762	1.58695	2.16699	-0.500469	0.558393	1.62404	0.933253	1.35688	0.414128	2.32381	0.922879	1.46699	1.39488	0.23236	1.14286	2.11641
Q99996	AKAP9	-2.26732	-1.27767	-0.679233	-2.37835	-1.08318	-0.498563	2.03264	0.651979	-1.36105	2.94191	-0.602068	-1.48556	-0.544288	-0.978271	-1.29713	-0.514389	-0.715291	-0.649751	-2.73469	-1.96268	-2.01966	-3.46457	-2.00336	-1.88708	-2.62966	-1.95781	-1.58764	-1.27934	-1.55872	-0.996541	-1.88543	-1.87523	0.183859	-1.91345	-1.29445	-1.4636	-1.28685	-1.14978	-1.42897	-0.613968	-1.80679	-2.0535	-3.05168	-1.60393	-1.67584	-1.11447	0.679437	0.413897
P14550	AKR1A1	0.433191	0.776766	0.498473	0.437224	0.72165	2.07854	0.620519	0.631127	0.699733	-0.221256	-0.281956	1.21095	1.81379	0.238854	1.35785	1.25837	1.04299	1.75393	0.753862	1.42385	1.62128	1.7392	1.59019	1.20256	1.50103	1.77562	1.7434	2.20167	2.07995	1.93999	1.71534	1.49827	0.734106	0.277788	1.55464	1.36491	1.8343	0.557413	0.885176	-0.145756	1.30035	2.18319	1.35407	2.07617	1.68186	2.33673	-0.118012	0.524746
P15121	AKR1B1	0.690814	1.07091	0.427685	0.735203	-0.278975	1.95896	0.624962	0.845523	0.464191	-0.976811	0.364454	0.959088	1.63945	0.108843	1.15148	-0.0917827	0.777531	1.55427	0.743335	1.67861	1.28126	1.62507	1.36394	1.13337	1.20089	1.05893	1.19591	1.7867	1.82788	1.89317	1.41366	1.49048	1.33066	1.32073	1.40754	0.853497	1.56489	0.865364	0.933794	0.27487	0.134203	1.93589	0.672078	1.5005	1.46649	2.22468	0.777522	0.735894
O43488	AKR7A2	0.479546	1.07924	0.412265	0.44658	0.628446	1.33493	0.433334	0.654373	0.741481	0.807575	0.775861	1.21446	1.07908	0.549081	1.08216	1.3134	0.407738	1.08801	1.25558	1.28034	0.924617	1.38936	1.26	1.17632	0.860594	1.05627	1.9064	1.61828	1.27784	1.56602	1.2095	1.45423	1.34914	1.27751	1.74892	1.25742	1.67434	1.17616	0.574342	1.07531	1.15856	1.53421	1.65578	1.12284	1.55587	2.03115	1.02601	0.85328
P02768	ALB	7.36915	8.81265	7.46652	7.36354	8.50044	8.7011	8.33128	7.40895	8.57662	8.59256	7.40641	7.51497	7.74809	7.89642	6.81578	6.60105	7.06682	7.4441	8.33462	8.6563	8.92938	9.6341	9.15447	8.82049	8.98266	8.72815	9.19848	8.0271	8.1008	8.86006	9.56912	9.07218	9.68582	8.63938	9.40373	8.31361	7.13669	8.80609	7.63313	8.10773	7.59096	10.378	8.95464	9.64496	9.6923	9.12917	9.01139	8.39101
Q13740	ALCAM	2.20001	2.29469	1.88955	1.865	1.41423	1.73207	3.09749	2.35165	2.31689	3.11649	2.28424	1.50064	1.57887	2.17701	1.61683	0.866008	0.895057	1.50943	1.82889	1.7958	2.19894	1.98334	1.9617	2.10445	1.79063	2.3111	1.82704	1.01486	1.14356	1.40157	2.25325	1.95362	2.56851	1.913	2.79501	0.511192	1.20715	2.34603	1.87121	2.98722	1.39302	2.1297	1.5735	2.56711	2.42429	1.28883	2.52824	2.50341
Q8IZ83	ALDH16A1	1.3652	1.73435	1.36107	1.52537	1.89032	1.59142	1.20097	0.799958	1.00665	0.883976	0.891567	1.91004	2.19971	0.861431	1.92025	3.16834	2.93615	2.43576	1.94829	1.99708	1.2237	1.4624	1.47916	1.7123	1.46637	1.61129	2.37322	2.48082	2.58368	2.49837	1.91255	2.15617	1.65054	2.06529	1.865	2.04351	2.16539	1.90888	1.75398	0.903361	1.649	2.07995	2.04832	2.55864	2.54412	2.39548	1.31596	1.85882
P54886	ALDH18A1	0.284838	-0.690225	0.1302	0.106309	-0.776807	-0.442244	-2.54123	0.103861	-0.0758092	-1.29708	-0.463209	0.96619	0.870378	0.507855	0.774261	0.469728	0.0560198	0.846638	0.260166	0.0581889	-0.72602	-1.19348	-0.65048	0.30022	-0.631207	-0.256595	0.355026	1.0861	0.604175	0.975337	-0.602737	-0.119577	-3.38406	-0.238942	-2.0712	0.692886	-0.0740845	-0.471726	0.47845	-1.28369	1.05299	-0.651801	-0.181599	0.00700701	-0.429898	0.709317	-3.36128	-2.42077
P00352	ALDH1A1	1.42394	2.04273	0.751938	0.694275	1.43596	2.49976	2.71467	1.17718	1.17104	1.86493	0.73023	1.07195	0.686061	0.917448	0.258465	0.554686	-0.0032305	0.374713	1.72111	2.18855	3.32984	3.23119	2.50405	2.11491	2.91412	3.00641	2.04485	0.706161	0.838412	0.833351	3.15328	2.17983	3.28858	2.59865	3.23873	0.812339	-0.0118584	2.54909	0.692811	1.73225	0.236395	3.45845	1.12703	2.72817	2.89416	1.36463	2.17737	3.04787
O94788	ALDH1A2	2.05017	2.76188	2.81479	2.3039	2.54832	3.08035	3.2645	2.3001	2.56447	2.56486	3.31912	2.65745	2.62829	2.55614	3.76766	2.13842	2.5004	2.42144	3.11331	2.29013	3.47912	3.66305	2.84324	3.16947	3.11889	2.55511	2.76567	1.91815	2.56629	3.36092	3.47265	2.73499	3.4317	2.7263	3.52691	2.56383	1.14767	3.01539	2.27438	3.1165	2.3621	3.20473	2.5533	2.85708	3.22363	3.28278	1.98194	3.53704
P30837	ALDH1B1	0.271629	1.96014	1.81069	2.00383	2.88565	2.33041	1.74976	1.92305	2.05152	2.89809	2.74853	2.11666	1.46035	2.44778	2.44611	1.44258	1.73461	1.79947	1.95288	1.3727	3.55365	2.55116	1.98907	1.41647	2.61751	2.30493	1.65063	0.92054	1.29745	2.0553	1.96199	2.34303	2.37766	1.51748	1.86138	1.1195	1.15663	1.94	1.10761	2.17753	1.71919	2.03942	1.65647	1.95933	2.69526	1.79632	1.73239	2.10806
P05091	ALDH2	2.58955	3.4127	3.55022	2.90416	2.33476	3.45621	2.92898	2.31017	2.16871	1.99966	3.33071	3.16077	4.14837	3.04326	4.40552	2.66787	3.25668	3.38715	4.04864	2.35036	3.49036	3.75176	2.59239	3.94188	2.65978	2.39004	3.70817	2.99205	3.76715	4.62207	3.72944	3.68544	3.63538	3.67753	3.30557	3.59792	1.64409	3.63686	3.24874	3.68253	3.23446	3.38639	3.36804	2.3049	2.45856	4.20581	1.69108	3.484
P51648	ALDH3A2	1.40571	1.06226	1.40387	1.37204	1.0722	1.42753	1.01713	1.14754	1.4829	1.43407	1.62441	1.8464	1.90112	1.97301	1.64377	2.07658	1.66868	1.4893	1.65744	1.27041	1.24806	1.20411	1.26943	1.31198	1.29826	0.815565	1.21382	1.8084	1.71927	1.622	1.1322	1.2847	0.753455	1.28619	0.702015	1.0602	0.810554	1.42786	1.3749	1.76982	2.43861	1.12097	1.17846	1.59629	1.67467	1.60256	1.49873	1.16185
P30038	ALDH4A1	-0.212599	-0.351793	-0.396596	-0.486723	-3.45215	-0.940478	-1.17426	-0.181117	-0.108938	-1.84548	-1.14486	-0.250844	-0.44765	-0.783258	-0.426152	-2.53582	-1.05868	-0.149199	-0.257025	-1.09002	-0.778062	-0.188688	-0.359964	-0.503085	-1.37752	-1.55939	-0.409766	-0.221042	-0.382425	-0.292347	-1.26198	-0.103153	-1.01909	0.345959	-1.64612	-0.186337	-0.542148	-0.143777	-0.00244841	-1.33338	-0.426792	-0.808948	-0.81818	-1.12893	-1.11852	0.0241256	-1.01616	-0.997737
P51649	ALDH5A1	0.532583	0.219185	0.0583656	0.217458	-3.23062	0.121504	-0.612129	0.565445	0.23318	-0.358477	-0.0175286	1.25601	1.21352	0.82381	2.18399	-0.358101	0.805079	1.52674	0.437937	0.546292	-0.47562	0.175519	0.572776	0.478103	-0.426602	0.054162	1.10572	1.19836	1.0232	1.43249	1.0321	0.770397	-1.44204	0.429628	0.239936	1.33973	2.0207	0.421	1.03132	-0.05624	1.72251	1.09199	1.57758	0.716882	0.976348	2.2564	-17.2656	0.218663
Q02252	ALDH6A1	2.24717	2.11055	2.20679	2.48529	1.13062	1.97359	1.73051	2.56716	2.12964	1.01113	1.90233	3.14827	2.95984	2.50228	3.54893	1.22409	2.07905	3.21164	2.26229	1.85542	1.87799	1.86595	1.98993	2.20341	1.59606	1.8188	2.99044	3.06804	2.62752	3.30384	2.19252	2.68182	1.38952	2.41588	1.34111	2.86876	2.94187	2.22284	2.6185	1.78798	3.32756	1.86631	2.65478	1.93868	2.4545	3.80751	0.897533	1.45234
P49419	ALDH7A1	1.20011	1.43022	1.00906	1.39788	0.179617	1.36758	1.19403	1.78848	1.53447	0.383644	0.906561	1.9462	1.45576	1.48741	1.67201	-0.267709	1.32594	2.10247	1.66176	1.21051	1.22087	1.08225	1.60428	1.29099	1.24994	1.23164	1.91872	2.24534	1.71951	1.9564	1.3311	1.66718	1.06558	1.63715	1.33477	2.01434	2.16301	1.42439	1.60334	1.28892	2.08624	1.23951	1.84594	1.08757	1.39801	2.35236	0.758308	1.0965
P49189	ALDH9A1	1.86624	1.65611	1.42763	1.71423	-0.0154861	1.38929	0.966355	1.80986	1.57111	0.842693	1.13413	1.90282	1.91285	1.54954	2.30959	0.0654187	1.66663	2.36881	1.85855	1.63496	1.58135	1.61443	1.87838	1.69847	1.36325	1.61183	2.31492	2.49389	2.19598	2.4331	1.89059	2.17378	1.68712	2.2446	1.52549	2.32661	2.65854	1.74912	2.13526	1.24447	2.28767	2.07288	2.3044	1.84108	1.95523	2.45399	1.18609	1.3071
P04075	ALDOA	3.52013	4.09208	3.21135	2.61238	3.54192	3.98146	3.89692	3.33018	3.31133	3.59411	2.92188	3.21112	3.32328	2.81054	2.84086	2.96077	2.75348	3.68066	4.24229	4.40275	4.54792	4.64189	4.3639	3.96661	4.41847	4.38144	4.06132	3.94536	3.73989	3.84992	4.63309	4.52884	4.69718	4.19951	4.60617	3.61693	3.82316	4.20247	3.52634	3.39763	3.10585	4.88355	4.1632	4.40545	4.73911	4.26746	3.75098	4.4599
P09972	ALDOC	1.4971	2.64724	1.04149	0.666028	1.62911	2.4957	2.35235	1.56653	1.57122	1.99144	1.22065	1.50617	1.25251	1.12616	1.33287	1.10235	0.769649	1.78871	2.25832	2.51786	2.49369	2.97787	2.51111	2.62484	2.56009	2.67983	2.29327	1.91894	1.88737	2.16495	3.0411	2.31344	2.62795	1.79175	2.83627	1.3412	1.75365	2.32566	1.61941	2.15776	1.15608	3.29017	1.31178	2.42047	2.76687	2.0484	2.34919	3.03383
Q9BT22	ALG1	1.30878	1.09416	0.627912	1.49896	1.83238	1.37922	0.912444	0.787217	1.02108	1.54763	1.15355	1.0832	1.64584	1.78448	1.31899	1.15276	1.28925	1.42075	2.0396	1.96926	1.26918	1.36038	1.43245	1.34852	1.2405	1.59675	1.02199	0.980906	1.07367	1.27382	1.56979	0.948012	0.490415	0.389434	1.0811	1.11976	0.972176	1.10241	1.19534	1.5486	1.37492	1.67249	0.515249	1.19619	1.41468	0.39405	0.37762	1.66592
Q9Y673	ALG5	1.77071	2.34144	1.33039	1.27203	0.672476	0.836833	-0.683537	1.24991	1.38972	-0.265182	1.22249	1.83937	2.15048	1.00528	1.92045	1.31324	2.20553	1.94171	0.507049	0.207789	0.305971	0.560331	1.37206	1.01161	0.132669	0.0664158	1.07285	1.86909	2.02115	1.60215	-0.221062	0.942093	-0.700198	0.806032	-0.0849757	2.04209	1.36464	0.88457	1.77538	0.709388	1.93844	-0.179555	0.919178	0.162427	0.490103	1.7013	0.714895	-0.780186
Q9H6U8	ALG9	2.30248	1.47644	1.00317	1.88825	0.0748121	0.876508	1.04099	0.880372	1.44141	0.808156	0.960814	1.62713	2.02577	1.48174	1.72779	1.78543	1.77739	1.91267	1.28048	0.431205	0.474089	0.820576	0.982041	1.67882	0.105393	0.318251	1.32092	1.97645	1.92573	1.74154	0.68038	1.15357	0.725914	1.35046	0.891453	1.57619	1.17462	1.58077	1.81336	1.37071	1.82554	0.620362	1.05687	1.13509	0.626614	0.92272	1.05536	1.04001
P02760	AMBP	0.96535	1.8595	1.14474	1.03917	1.08691	1.1165	0.979363	1.10047	1.59292	2.49499	1.18022	0.422405	0.358525	1.05282	0.842085	0.0756042	0.501038	0.661786	1.81662	0.889223	0.788019	1.61665	1.64652	1.15762	1.61475	1.20636	1.50764	0.886234	0.993325	0.904133	1.80301	1.77561	2.1447	1.44277	1.80161	1.40849	0.584124	1.3463	0.936118	1.4262	0.757803	1.98115	2.07474	1.68292	2.00713	1.37827	2.43991	2.30106
Q01433	AMPD2	0.0805843	0.0531864	0.247386	0.845096	1.06268	0.962497	0.748327	0.866517	0.47245	-0.0908852	0.752914	0.532829	0.687878	1.53119	0.966808	1.33375	0.86486	0.452522	-0.14029	-0.30811	0.669189	-0.117108	-0.196183	0.455307	1.1747	0.4462	1.02895	0.797925	0.931564	1.05854	0.48388	0.990562	0.582569	0.731002	-0.165863	-0.623381	0.0826099	0.893538	0.404318	-2.77272	-0.0667317	0.371619	0.590351	1.06537	1.37129	0.558478	-0.974609	-1.40573
P16157	ANK1	1.36806	1.42534	0.721111	1.27318	-0.0117708	1.95712	-0.394059	0.992449	2.25358	-1.44751	1.10915	-1.28585	-0.103998	1.21712	0.163401	0.996945	0.238871	-0.580214	0.235217	0.358037	-0.168219	-0.256447	-0.449575	1.05787	0.213368	-0.595018	1.06066	1.01997	0.827373	0.0976937	-0.693283	1.5673	1.42495	1.79361	0.258885	-1.57087	-0.248779	0.863849	1.57275	1.28744	1.8266	0.377309	2.53525	-0.663594	-0.23155	0.534989	-0.124377	0.0775244
Q01484	ANK2	2.37793	1.79069	1.48217	1.95319	3.07967	1.61022	3.95463	3.0676	3.4724	3.40504	2.95431	2.19359	1.51223	1.76978	2.32827	2.43797	2.56649	2.40886	2.12858	1.66029	3.07759	1.75401	1.70567	2.00682	3.21155	2.88423	1.90697	1.67808	1.73557	1.94525	1.98462	2.11372	2.36041	2.56474	2.72184	1.34788	2.53602	2.33052	1.67262	1.61951	2.46089	1.99052	2.51973	3.07399	2.85967	1.69282	3.6274	2.99103
Q12955	ANK3	0.0933717	-0.355958	-0.583114	-0.365009	-0.805783	-0.382425	-0.309391	-0.273931	0.0428008	-0.675985	-0.783315	-0.166918	-0.117969	-0.18069	0.0397201	0.233489	0.678775	0.733893	-0.58143	-0.565207	-0.344908	-0.775553	-0.602203	-0.123019	-0.715716	-0.644718	0.399342	0.52129	0.701212	0.237922	-0.470013	0.0972819	-0.158873	0.299122	-0.0746417	0.176684	0.284909	0.156275	0.636668	-0.319173	0.274087	-0.127248	0.64774	-0.0369889	-0.468593	0.375108	-0.2975	0.0322518
Q9P2R3	ANKFY1	-0.522846	-0.668416	-0.693886	-0.906517	-0.147766	0.105084	-0.662209	-0.681163	-0.532126	-1.58062	-0.851561	-0.484905	0.404911	-0.441545	-0.433524	0.76719	0.556463	0.219467	-0.598262	-0.870637	-0.424067	-0.256314	-0.259063	-0.347919	-0.215662	-0.254653	-0.0231056	0.0688944	0.216935	0.0698465	-0.0145226	0.0317222	-0.481768	0.0661673	-0.11984	-0.582362	0.295004	-0.328306	-0.523946	0.131806	-0.404898	0.0256973	0.101498	0.068799	0.235735	0.397041	-0.415629	-0.804085
Q9NW15	ANO10	-0.100891	-0.215613	-0.142571	-0.705526	0.411423	0.357773	-0.392558	-0.320466	-0.598837	0.876808	0.794911	0.460461	0.653811	1.07798	0.305053	1.20631	-0.0221918	0.545087	-0.24628	0.328698	0.444442	-0.0717274	-0.426384	-0.434899	0.449119	0.509374	-0.245391	0.446942	0.130857	0.0909815	0.00460797	-0.535757	-0.588686	-0.515673	-0.840202	-0.37229	-0.302077	-0.466481	-0.179686	0.547327	0.752415	-0.191717	-0.449613	0.680396	0.505012	0.232677	-0.532071	-0.405596
Q4KMQ2	ANO6	0.690195	-0.496514	0.378122	-0.362039	0.25207	0.252035	0.582373	0.558801	0.641909	0.77357	0.79435	0.0299343	-0.109621	0.804002	-0.0385568	-0.366759	-0.538456	-1.10418	0.185934	-0.339988	0.426816	0.446339	0.170949	0.229509	0.329369	0.0519076	-0.251699	-0.736626	-0.500098	-0.297235	0.473524	0.291512	1.07628	-0.468465	0.265029	-1.67861	-1.42642	0.921796	0.667835	1.29633	0.0652108	0.239328	-0.0757273	0.512384	0.641114	-0.0212478	1.10302	0.610709
P58335	ANTXR2	1.66572	1.14024	0.363108	-0.83264	0.244845	0.686665	0.777787	-0.33618	0.561254	1.76518	1.42937	-0.242991	0.431733	1.62056	-0.47334	0.573976	-0.433917	-0.114233	0.591451	0.18781	0.820477	0.959927	0.806454	1.04491	1.01583	0.335224	0.0220392	-0.908738	-0.797706	-0.438564	0.599467	0.703939	1.02964	0.931242	1.17359	-0.0241855	-0.307647	0.826602	-0.0649039	1.83937	-0.277267	1.00571	1.18071	0.926935	1.24363	-0.660078	1.29693	2.04437
P04083	ANXA1	2.96497	4.121	2.80796	2.76293	4.0816	3.1742	3.02216	3.36595	3.62746	4.29269	3.32114	3.53371	3.51805	3.19142	2.81635	3.10981	3.66956	3.21334	3.80566	4.31115	4.49288	3.6758	4.1107	3.73594	4.49262	4.2041	3.34512	3.25511	3.32042	3.28757	3.9899	4.34942	4.05741	3.86052	4.57476	3.03948	2.97401	3.52613	3.15735	3.89121	3.30617	4.10759	3.45423	4.15558	4.45295	3.49323	4.20212	4.60855
P50995	ANXA11	2.70141	2.89522	2.76811	2.27415	3.05394	2.7916	2.73213	2.75304	2.51725	3.66369	3.00636	3.04082	3.45246	3.42139	2.88527	3.05651	3.09875	3.08269	3.06716	3.16673	3.49244	3.20399	2.92215	3.23662	2.95675	3.07712	2.64873	2.68425	2.63538	2.68226	2.89604	2.95975	3.15844	2.4968	3.19733	2.23585	2.28489	3.14658	2.52827	3.73365	3.0665	2.82155	2.23774	3.23656	3.31226	3.12332	3.3504	3.56709
P27216	ANXA13	2.69141	1.87655	2.62509	1.78072	1.76388	1.43722	0.951474	1.71602	1.78354	1.97912	2.30765	3.06854	3.48271	2.0896	2.90661	2.64964	3.21994	3.32362	1.89988	2.53567	1.98041	2.5155	2.34653	2.34794	1.81058	1.95464	2.52139	2.58416	2.07669	3.09633	1.98868	2.22186	2.31698	1.43344	2.18708	3.04231	2.26467	2.37814	2.09885	2.17883	2.88555	1.96706	2.33831	2.09302	2.11893	3.18064	2.94224	3.34253
P07355	ANXA2	6.23722	6.33221	5.87144	5.78684	6.36434	5.90486	5.65541	6.15564	6.15063	6.37715	6.53489	6.75025	6.99892	6.62567	6.56777	6.69854	6.64685	6.72336	6.70677	6.70157	6.13106	5.87986	6.32485	6.64155	6.15893	6.13569	6.57221	6.44434	6.21468	6.53912	6.15378	6.78198	5.90169	6.29395	5.98634	6.40697	6.35704	6.53046	6.0069	6.7204	6.82641	6.25925	6.15476	6.37205	6.45592	6.75431	6.1781	6.25757
P12429	ANXA3	0.523158	1.58047	2.38451	1.44387	2.24504	1.93299	1.49163	1.73379	2.01083	1.71008	0.901274	0.249984	0.990976	1.82833	-0.051318	0.497144	0.835325	0.192185	1.9711	2.43594	3.36054	1.97192	2.21083	1.49028	2.21093	2.56414	0.901786	-0.148656	-0.319822	0.789878	1.99636	1.71176	2.03298	1.81031	2.26251	0.854562	-0.177877	0.814452	0.469332	1.50708	0.341424	2.17762	1.42304	2.28495	2.34313	0.680744	1.72631	1.50105
P09525	ANXA4	2.61209	3.04732	2.80979	2.83482	3.20376	2.82633	2.90888	2.82238	3.07798	3.98641	3.55878	3.28907	3.70016	3.19918	2.90096	3.02781	3.059	3.21104	3.7461	3.75669	3.3278	3.44747	3.36447	3.26889	3.16249	3.44692	2.80154	2.95142	2.51453	3.22647	3.6334	2.88743	2.97018	2.77576	2.83069	2.81374	2.34713	3.64332	2.61129	4.02898	3.4851	3.21196	2.88981	3.45541	3.81827	3.27082	3.35045	2.93786
P08758	ANXA5	3.67544	4.37407	3.62835	3.6104	4.77853	3.88143	3.86645	4.01977	4.10969	4.2925	3.50059	3.85958	4.43721	3.53913	3.56926	3.45418	4.47499	3.85488	4.21986	4.75906	4.6824	4.57093	4.63548	4.40166	4.55955	4.55175	4.20993	4.03799	4.07521	4.09506	4.44591	4.6396	4.76619	4.18336	4.79017	3.81324	3.51812	4.11634	3.54291	3.64957	3.64802	4.72245	4.38036	4.84286	4.79499	4.3247	4.13168	4.45428
P08133	ANXA6	4.20799	5.42342	4.87246	3.99171	5.24976	5.18587	5.64303	4.59836	5.20127	6.16984	5.25048	4.51681	4.58758	5.63193	4.34753	4.05756	4.11939	3.50613	5.28955	5.29808	5.83802	5.67808	5.38799	5.25974	5.46994	5.30499	3.98016	3.70785	3.76846	3.93521	5.15526	4.92299	5.69847	4.67275	5.68587	3.06771	3.16631	5.71528	3.94415	6.20616	4.29768	5.29738	4.32407	5.26054	5.60835	4.01381	6.12232	5.94187
P20073	ANXA7	1.62173	1.99261	1.32761	1.4896	1.96061	1.94683	1.81883	1.89413	1.8375	1.87035	1.80447	1.87339	2.44068	2.15461	1.88547	1.78732	2.04082	1.56864	2.08798	1.99602	1.959	2.10713	2.02093	2.11241	1.7485	1.8122	1.70976	1.52262	1.32692	1.94479	1.86207	1.89465	2.11026	1.56889	2.05034	1.11997	0.90826	2.04605	1.54731	2.32505	2.02418	1.95567	1.48171	1.67661	2.42945	2.02152	2.08158	2.13233
Q16853	AOC3	6.04298	6.33825	6.03679	5.28137	5.31565	6.2406	6.6903	6.42019	6.66961	7.25734	6.41421	5.44216	4.84928	6.88287	5.4434	5.14261	4.42636	4.65717	6.85525	6.02875	6.59936	6.72427	6.65047	6.39972	6.45224	5.95667	5.42925	4.64219	4.59314	4.7458	6.28013	6.14115	7.10008	6.7005	7.23733	3.93758	3.62864	7.15379	5.69346	7.30278	5.61571	6.41865	5.82161	6.30302	6.99062	4.97552	7.39679	7.23075
Q10567	AP1B1	0.847815	0.25449	-0.367152	0.318624	0.457738	0.339958	0.0329936	0.238225	0.390319	-0.933043	-0.51063	0.670125	1.11156	-0.150561	0.723895	1.03683	1.62342	1.60711	0.274957	0.442675	0.121181	-0.187076	0.179432	0.351561	0.144717	0.209393	0.984758	1.28191	1.00571	1.43793	0.398223	0.927985	-0.418359	0.66467	-0.32159	1.4423	1.88266	0.141373	1.02989	-0.674826	1.02079	0.366605	1.32466	0.789552	0.668642	1.1307	-0.451014	0.32839
O43747	AP1G1	0.168355	-0.481852	-0.588197	-0.911592	-0.264804	0.293685	-1.73087	-0.60403	-1.00722	-1.9568	-0.412448	0.301319	1.04576	-0.718872	0.577131	1.2599	1.14979	0.985599	-0.516013	0.3055	-0.215207	-1.10847	-0.240499	0.403522	-0.087424	0.363591	0.633059	0.855904	0.64699	1.20604	-0.1826	-0.0933716	-0.890614	-0.307707	-0.537484	0.776116	0.239897	-0.434773	0.194841	-1.53213	0.337658	-0.307975	-0.90145	0.293775	0.189554	1.24764	-1.40159	-1.22552
Q9BXS5	AP1M1	-1.64831	-1.98325	-1.78717	-1.72671	-1.39356	-1.74902	-2.40338	-1.07351	-0.734184	-3.22323	-3.00136	-1.5945	-0.60556	-1.6597	-1.30403	-0.434818	-0.498117	-0.431335	-1.54186	-1.08892	-2.21525	-1.2621	-1.29128	-1.32611	-1.84268	-1.54228	-1.04527	-0.404041	-0.596942	-0.650285	-1.32548	-1.54609	-1.67387	-0.810543	-1.38296	-0.572142	0.175348	-1.42918	-0.643193	-1.67654	-1.60713	-1.28156	-1.1835	-1.14312	-0.79099	-0.467423	-1.81786	-1.35246
O95782	AP2A1	0.530679	0.265546	0.305369	0.292873	0.992814	0.935415	0.486534	0.747484	0.819036	0.617217	0.517074	0.938843	1.14304	1.0432	1.00026	1.25864	1.28879	0.887128	0.750386	1.0148	1.01701	0.607095	0.693527	0.88192	0.585529	0.6947	0.884001	1.03407	1.02552	1.23567	0.910822	1.00939	0.570487	0.614899	0.689466	0.40256	0.70945	1.05292	0.647108	1.0356	0.955888	1.07157	0.937016	1.06259	1.13557	1.20649	0.509577	0.431068
O94973	AP2A2	0.0524745	-0.642038	-0.533075	-0.361593	-0.0213544	-0.23269	-0.35661	-0.131342	0.109942	-0.49609	-0.467843	0.118397	0.543596	-0.181607	0.172306	0.41937	0.715983	0.635803	0.128082	0.0556068	0.0911649	-0.0521313	0.174482	0.16104	-0.000373954	-0.219825	0.37003	0.487897	0.433741	0.473487	-0.0143999	0.352877	-0.229366	0.302778	-0.0750106	-0.2083	0.00278556	0.31535	0.219109	0.415356	0.230039	0.253412	-0.0300352	0.529443	0.464765	0.823596	-0.144494	-0.185411
P63010	AP2B1	2.12457	1.47139	1.30147	1.60349	1.74277	1.28111	1.18253	1.80394	1.88445	1.23029	1.49086	2.08933	2.37671	1.74824	2.28848	2.27765	2.82233	2.59964	1.64581	1.93439	1.66681	1.57686	1.79746	1.92049	1.52312	1.43413	2.24491	2.30537	2.22611	2.42796	1.76059	2.1433	1.60681	1.94504	1.74226	2.11582	2.26504	1.83418	1.98305	1.93868	2.17022	1.87851	1.97887	2.23777	1.97322	2.6418	1.40724	1.58467
Q96CW1	AP2M1	0.82052	0.658985	0.362371	0.0179592	1.44406	1.12723	0.595551	0.939383	0.748187	1.06308	1.15315	0.928891	0.976588	0.987028	0.82479	1.38989	1.56414	1.15516	0.715315	0.782628	1.07391	0.873889	0.761529	0.75306	0.670187	0.657196	0.757292	0.863158	0.861641	0.985966	0.961963	1.08944	0.790054	0.943239	1.32928	0.715124	0.681798	0.657424	0.471753	0.793838	0.913949	0.659465	0.551372	1.3113	1.04511	1.09425	0.798027	0.448882
O00203	AP3B1	0.44027	0.458743	0.0939298	-0.2453	0.711117	0.425928	-0.691216	-0.0857612	0.374119	-0.510708	-0.202587	0.401867	0.597744	0.128236	0.526763	0.933302	0.584209	0.0745105	-0.155511	0.499667	0.256385	-0.0865071	-0.238593	0.260509	0.450479	0.209336	0.46826	0.327475	0.109153	0.573265	0.230312	0.337377	-0.375728	-0.093019	-0.0835243	-0.0948396	0.0403294	0.201965	0.165185	-0.513836	0.336987	0.311306	-0.113694	0.508326	0.312873	0.609013	0.00473868	-0.278443
O14617	AP3D1	0.300083	0.529646	0.447453	0.0503821	1.70042	0.516414	0.0272432	0.169928	0.878898	0.603027	0.314264	0.78958	1.18978	0.680391	0.971169	1.2918	0.735452	0.602475	0.64024	1.08297	1.09764	0.737539	1.02206	1.10687	0.776718	1.04561	1.3026	1.11953	0.624406	1.16007	1.14845	0.842029	0.340131	0.480203	0.678987	0.251089	1.13678	0.495274	0.0145792	0.383961	0.598007	1.49352	0.903522	1.02088	0.797088	1.12721	1.2346	0.519413
Q9Y2T2	AP3M1	-0.224701	0.415345	-1.38443	-0.415141	-0.584086	-1.24898	-1.18376	-1.22724	-1.90634	-2.58856	-0.94982	-0.908388	-0.0729621	-1.37237	-0.768414	-0.15815	-0.24825	-0.480723	-0.784585	-0.698338	-1.48967	-1.24831	-0.883694	-0.643178	-1.19298	-1.31172	-0.586007	-0.355266	-0.413278	-0.277393	-0.831392	-0.652896	-0.846012	-0.413447	-0.845118	-0.584237	-0.786131	-0.521601	-0.823135	-2.30528	-0.642059	-0.866992	-0.750459	-0.872753	-0.777708	-0.457015	-0.659694	-1.09938
Q02410	APBA1	-0.584424	-1.58613	-0.259647	-0.90057	-0.231283	-2.10775	-2.31706	-0.303766	-0.687481	-1.75941	-1.36005	-0.391678	-0.798649	-2.98382	-0.671053	-1.338	0.771823	-0.644029	0.39124	0.459968	-0.0987349	-0.468389	0.435639	-0.340803	0.0623027	0.317422	-0.310693	-0.128141	0.234647	-0.642296	-0.18426	0.58628	-0.246414	0.206496	0.697468	0.390827	0.928294	-0.82137	-0.91161	-2.30617	-1.43078	-0.0170375	1.54661	-0.320413	0.329577	-0.647731	0.113418	-0.687139
P02743	APCS	2.78692	2.61873	1.89224	1.95392	1.90909	3.39098	3.86969	2.41362	4.15443	3.9223	3.53898	1.78391	1.75294	3.42299	1.79599	2.2415	1.79046	1.20868	3.04261	2.24254	2.31367	3.28149	2.89639	2.59844	1.89239	2.94148	2.42152	1.07757	1.44639	2.4482	3.89037	3.15146	4.00632	2.78904	2.52974	1.38254	2.45768	3.37894	2.1398	3.87937	0.71095	3.31132	2.87597	3.32412	3.99464	3.0539	5.30516	4.76677
P27695	APEX1	-0.464122	-0.34404	-0.167297	-1.27118	-0.0759254	1.30993	-0.297464	-0.417225	-0.26507	-0.70856	-0.46335	0.190599	0.753378	-0.31534	0.46528	0.0790156	0.556925	0.869678	-0.0431616	0.374844	0.440406	0.40537	0.418044	0.420191	0.0802979	0.639283	0.854695	0.978081	0.596926	0.780809	0.890845	0.559993	0.102292	0.221978	0.0266549	0.401347	0.446272	0.0727244	-0.168415	0.185045	-0.296339	0.947769	0.0801797	0.796114	0.691128	1.24556	-0.410831	0.0680043
Q9BZZ5	API5	0.226474	0.4193	0.543137	-0.254026	0.365293	0.670305	0.594389	0.521102	-0.405446	0.831741	-0.108271	0.501334	0.561165	-0.148101	0.139447	-0.278142	0.338051	0.867354	1.29761	1.35834	0.200963	0.687657	0.661682	1.10289	0.645715	1.18816	0.472742	0.633312	0.657019	1.03566	0.756649	0.609572	0.973223	0.210974	0.793239	0.372432	0.423168	0.970563	-0.127202	0.711802	-0.134486	1.28119	-0.400659	0.570163	0.896706	1.52331	-0.743958	0.522365
Q9HDC9	APMAP	1.01156	0.721968	1.13256	1.04892	1.25583	1.26313	0.284584	1.01399	1.16887	0.808865	1.12123	1.8863	2.09281	1.9033	1.72494	2.05881	2.05229	1.59774	1.42599	1.01419	0.502144	0.485796	1.08248	1.20681	0.389047	0.572854	1.13668	1.75306	1.57817	1.43631	0.792521	1.34639	-0.0253323	0.975977	0.279332	0.864153	0.627904	1.02557	0.790979	1.11804	1.96141	0.712807	0.990369	0.953652	1.04461	1.0893	0.383366	0.314706
P02647	APOA1	3.40958	5.51013	3.54999	2.86154	6.26675	5.08503	4.59598	3.58226	4.12714	5.47738	4.39349	3.36334	4.5948	4.54192	2.62128	5.08793	4.65905	2.39766	4.09649	4.89638	5.65869	5.52668	5.11455	5.11706	5.14992	4.76755	5.29571	3.73298	3.62665	4.89604	5.14241	4.63393	5.28419	4.61389	5.19889	4.33573	1.50138	5.48103	2.8554	4.88766	3.63948	6.47978	3.86668	5.7913	5.67468	4.58355	5.70962	4.75702
P02652	APOA2	1.65225	4.0067	2.09128	2.12393	2.48597	2.7179	2.25564	1.80711	3.66552	2.88547	1.95783	2.04929	2.17255	2.05621	1.49044	2.5388	2.98968	0.768468	2.88464	2.83642	2.78403	3.31464	3.45467	3.19681	3.08432	1.84383	3.79797	2.39762	2.42162	3.51857	2.81719	3.39536	3.98691	3.58781	3.9013	3.32915	0.793514	3.78736	1.42396	2.10772	1.30218	4.211	3.11253	2.96222	3.388	2.92964	3.90825	2.66129
P04114	APOB	-0.415212	1.0444	-0.345968	0.063978	1.4639	0.305115	-0.518998	-0.182708	0.956615	0.608302	-0.0791497	-0.662005	0.492678	-0.591475	-0.728328	0.681665	0.479119	-0.74619	-0.00208645	-0.882316	-0.399349	-0.101393	0.164487	0.750594	-0.0702238	-0.875179	0.575842	0.686043	-0.468062	0.428391	-0.462351	0.247074	0.262345	-0.0974501	-0.458981	1.04047	-0.550975	-0.421664	-0.174693	0.395546	0.36182	0.281237	1.02603	0.16129	1.03764	0.426175	0.342693	-0.336183
P02656	APOC3	2.16048	2.5406	1.0764	1.73375	1.49457	1.77211	0.305719	1.8732	2.79335	2.17694	0.806055	0.558335	0.713196	1.84546	0.523357	0.732572	2.34639	1.1588	1.91465	1.1051	1.10277	1.15889	0.858748	1.3757	1.37166	0.154033	1.90229	1.94591	1.81849	1.96268	0.786207	2.26964	1.58032	2.54701	1.49043	2.17122	1.23797	1.69323	2.33896	1.07536	1.91702	0.462784	2.51162	1.19534	0.54006	0.724642	0.330293	1.12236
P05090	APOD	2.06919	3.39989	1.59896	2.07867	1.44745	2.16697	1.58454	2.51362	2.91785	2.52626	2.15377	2.36871	1.9785	1.94279	1.74998	1.43112	1.99301	1.84211	2.40529	1.82199	1.18809	1.1921	1.46057	2.12712	0.580761	0.617612	1.84763	2.29512	2.34545	2.40596	1.17617	2.30909	1.46073	2.19666	2.02637	2.34126	1.8563	2.5344	2.35986	2.13368	2.62102	1.58195	2.61755	0.885644	2.39215	2.17327	2.35824	1.84724
P02649	APOE	-0.00223516	1.2607	0.0280538	0.494676	1.27496	0.352383	-0.34463	0.227251	0.956136	2.05304	-0.0031006	0.250538	0.821626	0.203265	-0.370759	0.424434	1.42236	-0.702571	0.21859	0.603872	0.0117804	0.0987181	0.226667	0.198661	0.0344744	-0.42776	-0.0532593	0.625066	0.663302	0.563086	-0.0722946	0.856431	0.740596	0.470546	0.201973	0.9822	-0.38022	0.219154	0.606981	0.23434	0.479573	0.564209	1.09448	0.51496	0.7208	0.433611	0.965961	0.162261
P02749	APOH	2.33165	3.56676	2.56896	3.62521	3.33508	2.84144	2.23126	3.64222	4.46157	3.41806	3.61052	3.3785	3.76162	3.29222	2.89953	3.50218	3.90802	3.27233	3.78212	2.99926	2.90755	3.16392	3.40611	3.83601	2.80506	2.46888	3.50103	3.0927	3.26238	3.61993	2.96984	3.8868	3.79793	3.10101	3.80873	3.73528	2.74235	3.60693	2.84327	3.84866	3.64799	3.56716	3.9414	2.72273	3.47344	2.99184	3.89894	3.92496
O14791	APOL1	-2.07491	-0.200483	0.0132257	-1.11082	0.653201	-0.253769	-1.83928	-0.990103	-1.98978	-1.07684	1.7323	0.808446	1.69819	-3.06923	2.30915	1.11791	-0.488844	-0.650333	-1.00631	-0.913506	-5.40102	-1.86952	-1.10758	-1.46956	0.593253	-1.56395	-0.609367	-0.361461	-1.04578	0.172292	-1.47436	-1.42338	-1.27604	-1.47789	-1.75389	0.0996458	-6.31392	-0.354739	-3.51519	-3.66152	-2.70686	-1.73684	-1.88218	0.483096	0.741214	-3.63033	-5.61556	-4.10442
Q9BQE5	APOL2	0.119383	0.662086	-0.0923112	-0.00916733	0.779283	0.280854	0.864031	-0.293568	0.26126	0.498606	0.276325	-0.396473	0.258154	0.196313	-0.453645	0.410057	-0.206547	-0.428309	-0.3667	0.593618	0.208443	-0.155559	0.340144	-0.124633	0.156149	-0.642726	-0.237179	0.288394	0.140926	0.324786	0.199958	0.745123	0.690431	-0.355475	0.107671	-1.06157	-0.510847	0.435189	-0.0170114	0.59631	-0.186576	0.286246	0.0336708	0.134415	1.2851	-0.849528	0.543829	0.721803
Q96LR9	APOLD1	2.16395	4.15519	2.59056	1.69993	4.53649	4.0315	3.59861	1.43117	1.91599	3.6135	1.81816	2.50923	3.09511	3.33747	1.64367	2.28761	2.12306	1.91395	4.08411	4.86326	5.4882	6.0106	5.2586	5.20649	5.64689	5.45752	5.21992	3.36869	3.71294	4.74119	6.39858	4.39433	5.96542	3.68411	5.43926	3.00622	0.529568	4.6062	1.53507	3.51926	2.1373	6.8574	3.75512	6.45636	6.18067	4.3228	4.71238	2.28416
Q9BUR5	APOO	1.22255	2.70979	1.64293	1.41425	1.03715	1.07164	2.75987	2.20108	1.54689	2.32506	2.76243	1.99062	2.06251	1.52257	2.25831	1.63751	1.8945	2.16325	2.14783	2.1237	1.05139	2.15074	2.26588	2.48634	1.96664	1.67415	1.30547	1.51334	1.48162	1.4323	1.98683	1.34832	1.69034	1.79828	1.56172	-0.122091	1.65535	2.12911	2.00826	1.07978	2.23661	1.6404	0.4226	1.60632	1.37862	1.77354	1.60341	1.73393
Q6UXV4	APOOL	0.810577	0.908609	0.861617	0.114274	0.205521	1.01994	0.452127	1.21763	1.43998	0.275047	0.661829	1.40148	1.28596	1.30944	1.68315	1.01584	0.71542	0.913053	1.23142	0.154038	0.68636	0.516429	0.654913	0.6726	0.452486	0.143818	1.03104	1.30382	1.15147	1.25132	0.836662	0.920381	0.472902	0.871785	0.32269	0.801715	-0.0115669	0.764606	0.904376	1.32499	1.03615	0.483836	1.10007	0.632768	1.09387	0.688683	0.753699	0.653621
P05067	APP	-0.0615327	-1.09179	-0.441928	-0.277058	-1.32611	-0.853892	-0.581801	-0.332336	-0.280121	-0.719362	-0.814248	-0.283279	-0.483025	-0.495495	-0.534634	-0.795055	-0.368499	0.0998084	-0.90863	-0.944048	-0.872472	-0.857983	-1.04955	-0.582887	-1.25498	-1.64702	-0.890722	-0.608207	-0.200162	-0.990127	-1.36807	-0.629956	-0.745904	-0.0318669	-0.259823	-0.429622	-0.504858	-0.70575	0.141256	-0.269168	-0.115307	-1.13173	-0.405062	-0.22278	-0.293144	-0.174568	-0.475694	-0.231159
Q9UKG1	APPL1	-0.398681	-0.285968	-0.52133	-0.276393	0.147963	0.467988	-0.776922	0.099947	0.229928	-1.59807	-0.425695	-0.0400158	0.489262	-0.677301	0.107107	0.84808	0.516359	0.321735	-0.0770318	0.035178	0.309114	0.14748	-0.0427229	0.0329157	-0.0127833	0.216428	0.547876	0.296513	0.117591	0.464394	0.682377	0.374931	0.199853	0.162514	0.348224	0.329712	0.366835	-0.363525	-0.0739977	-0.540205	-0.424292	0.645004	0.426581	0.541328	0.809687	0.570611	-0.0914748	-0.461881
P07741	APRT	-0.963073	-1.06843	-0.889788	-2.7036	-1.14531	-0.452336	-1.00538	-0.638398	-1.33003	-2.91424	-0.561727	-0.468419	0.127749	-0.23014	-0.550327	-0.737783	-0.827584	0.168766	-0.579858	0.141577	-1.03851	0.306398	-0.237881	-0.127087	-0.661621	-0.139154	0.245442	0.434988	0.0244308	0.344151	-0.0790354	-0.457437	-0.806334	-0.670881	-0.424007	0.344152	0.995514	-0.873871	0.254396	-1.80267	-1.15608	0.737179	-0.6726	0.189146	-0.311	0.771193	-0.974289	-0.879463
P48444	ARCN1	0.67519	0.413515	0.123932	0.0834848	1.36864	1.06939	0.239422	0.209352	-0.159091	-0.497321	0.232145	0.642225	1.50175	-0.0395564	0.503983	1.45344	1.4669	1.79181	0.364365	1.40795	0.912229	0.616153	0.918626	1.10471	1.08517	1.33265	1.34394	1.1468	1.11121	1.47056	1.19583	0.853152	-0.231697	0.804247	0.0756327	1.0851	1.56572	0.80291	0.620938	0.22557	0.0660946	1.29125	0.498685	1.52711	1.45065	1.4549	0.000565945	-0.232473
P61204;P84077	ARF3;ARF1	2.40106	2.46191	1.80115	1.83238	2.46222	2.24531	1.76029	2.03818	1.8618	1.19931	1.74074	2.39454	3.18747	1.46168	2.37022	3.52393	3.10495	0.971789	1.92502	2.6465	1.9836	2.50667	2.83351	2.7209	2.30789	2.69769	3.03088	2.99956	2.5723	3.17303	2.64399	2.55173	2.23542	1.98269	2.63912	2.4359	0.454236	2.09094	2.34503	1.59993	2.27825	2.72204	0.180277	2.8079	2.83127	3.05293	1.98946	1.79721
P18085	ARF4	1.70022	2.18834	0.397264	2.49535	2.53995	2.10533	1.57546	1.73324	1.6544	1.50735	2.22833	2.58175	3.56628	1.5134	2.92943	3.62358	3.09869	1.99803	0.256927	2.03802	2.40043	1.75322	1.96841	2.51249	2.02857	2.21349	2.38851	2.69198	1.90193	3.30246	2.28314	0.855347	1.32145	1.23376	1.59179	2.39814	1.95958	2.0638	1.6046	1.0291	1.4445	1.95636	1.62474	2.41464	1.47987	2.98394	0.464803	0.115595
P84085	ARF5	0.675697	0.392019	0.262459	0.981123	1.54909	0.366651	0.0982849	0.787455	0.764243	0.0192448	0.746864	1.24656	1.86545	0.605975	1.04671	2.98109	1.94528	1.50877	0.360599	1.17451	1.46818	1.09484	0.814432	1.3652	1.73966	2.06409	1.45387	1.4045	1.13509	1.51398	1.57985	0.613311	0.202499	0.946334	0.739693	1.40694	1.27247	0.897262	0.918405	0.371231	1.11952	1.36079	0.78616	1.9643	1.49633	1.55537	0.257657	-0.627218
Q07960	ARHGAP1	1.06428	2.01603	0.871542	0.705499	2.2094	1.57372	1.34561	0.838483	0.588066	1.00754	0.278363	0.868176	1.61449	0.520138	0.756672	1.89843	2.26604	1.78832	1.5389	1.80682	2.10117	2.2632	1.61176	1.68244	1.58378	2.23314	1.55732	1.27152	1.17345	1.68432	2.30877	1.62596	2.02907	1.42986	2.4754	1.01617	1.093	1.50185	1.10813	1.26142	0.373046	2.45509	0.215667	2.1934	2.49244	1.7444	1.2158	2.06546
P52565	ARHGDIA	1.15575	1.23676	0.837664	0.997543	0.463464	1.49651	1.30992	0.761548	1.17463	-0.047982	0.268511	0.954691	1.36185	0.230988	1.26165	-0.373391	0.600717	2.05535	1.29448	1.74446	1.85092	1.92161	1.85175	1.51799	1.58017	1.56143	1.97357	2.11596	1.44464	1.87212	1.8316	1.77664	1.63892	1.53642	1.99688	1.50239	1.72331	1.38444	1.04941	0.590646	1.11869	2.37386	1.38284	1.74628	1.97593	1.97252	1.11857	1.13509
Q92888	ARHGEF1	-0.427856	0.193855	-0.555009	0.227462	0.362758	0.500391	-0.595614	-1.31701	-0.535542	-0.11265	-1.34665	-0.0841247	0.411473	-0.220455	0.271998	0.421111	0.369216	0.427453	0.408073	0.958015	-0.0502397	0.832164	0.672669	-0.167759	-0.000592724	0.249968	0.148131	0.541842	0.683625	0.599488	0.0285968	0.032762	-1.23636	-0.218507	0.0246523	0.0334384	0.317273	-0.369456	-0.599994	-3.20466	-0.158111	0.015649	-0.394668	0.0920964	0.3555	0.494767	-3.39859	-0.0163578
Q14155	ARHGEF7	0.127769	0.736696	-0.658661	-0.471049	-0.794724	-0.0778809	-0.956143	-0.0840899	-1.32422	-1.03153	0.00979695	-0.459368	-0.191552	-0.0336931	-0.832239	0.343198	-0.230828	0.232058	1.93745	0.166714	-0.0834183	0.507156	0.0660347	0.162637	-0.0997411	0.722643	0.565529	0.152711	0.460518	0.293382	0.141068	0.488941	0.907554	0.72171	0.423135	0.142429	0.693593	0.204265	0.385608	-0.438542	-0.107202	0.20499	-0.137274	-0.611551	0.208518	0.285043	-0.122838	-0.140585
O14497	ARID1A	2.55641	2.78993	2.55459	1.84573	3.56905	2.09475	2.71425	2.23852	2.62118	2.93104	2.62192	2.42539	3.04407	2.31114	2.46599	2.65835	2.62002	2.8908	2.43655	2.22124	3.39888	2.50164	2.69043	2.61267	2.61167	2.28492	2.81338	3.14886	3.13522	3.12819	2.34584	2.51512	3.05109	2.24811	2.62034	2.58637	2.78192	2.10366	2.40309	1.46884	2.08214	2.44036	2.31417	2.79092	2.97146	2.79819	1.78442	1.92228
Q68CP9	ARID2	0.471282	1.92346	1.03568	-0.239103	-0.0189677	0.112007	2.52401	0.671501	0.364028	1.55697	0.580205	0.323254	-0.112189	-0.316012	0.114689	-0.201756	-1.61242	0.111683	0.25873	1.42179	2.56208	2.44301	2.85858	1.3436	2.55429	2.93175	0.772512	0.198485	0.0976102	0.842769	1.30848	0.493057	2.958	1.20799	3.81403	0.73714	-1.35869	1.11733	-0.845706	0.207022	-0.426541	1.62841	0.294363	0.534575	1.69311	1.37726	2.06004	2.73894
O75915	ARL6IP5	2.44431	2.36592	2.29713	2.25632	1.98937	1.96796	1.98099	2.30529	2.28675	3.22692	2.46675	2.35567	2.51311	2.61062	2.23737	2.24357	2.5892	2.4062	2.80939	2.58105	2.37822	2.57826	2.67489	2.3876	2.59635	2.34216	1.9725	2.21604	2.32809	2.3971	2.41779	2.52931	2.54454	2.47443	2.58913	1.62884	2.12271	2.8781	2.54012	3.2781	2.56855	2.53083	1.85512	2.215	2.23239	2.14867	2.98032	2.7831
Q96BM9	ARL8A	1.42122	1.35407	1.03847	0.711998	-0.591048	1.00378	1.14141	1.25778	1.11617	1.14236	1.07726	0.889525	1.84037	1.09484	0.99557	1.12655	1.8436	1.75743	1.36781	1.64663	0.685518	0.990345	1.07257	1.26666	0.564317	0.674624	0.875834	1.25761	1.4112	1.21373	1.18352	1.35165	1.58852	1.2457	1.27675	0.728979	1.52886	1.38796	1.09337	0.822238	0.993888	0.462852	1.20061	0.963217	1.41228	0.910056	1.24351	1.13539
Q9NVJ2	ARL8B	2.1432	1.20148	1.31554	1.56186	0.812359	1.36736	1.03951	1.66053	1.82505	-0.178513	0.921818	1.52759	2.48752	1.99207	1.61748	1.8068	2.23769	2.72069	2.46622	1.53961	-10.9663	1.46628	1.7458	1.26687	-2.71973	0.146793	1.11663	2.13327	1.99098	1.79684	0.715657	1.84581	0.912151	1.45034	1.31275	1.40261	2.50714	1.15891	1.98175	1.25216	0.867054	0.847727	1.22126	-0.336624	1.1719	1.36294	1.26835	0.99619
Q8N2F6	ARMC10	0.156634	-0.92456	-2.37763	-1.25038	-1.88097	0.513235	0.959432	-0.696098	-0.646995	-2.51702	-1.95566	0.0876741	0.563069	-1.43026	0.294712	0.329692	0.255234	0.306424	-0.329883	-0.0319474	0.243837	0.134467	-0.974868	-0.350369	-0.744407	0.825797	-0.135863	0.459714	-0.119632	0.185876	0.355986	-0.122477	-5.27836	-0.158262	-0.617251	-0.692602	1.01602	0.469481	0.112675	1.05449	-0.130138	0.445186	-0.804574	-1.27333	-0.678013	-0.288291	1.72974	-2.78557
Q8IUR7	ARMC8	-0.814274	-0.693977	-0.518757	-0.567018	-0.264835	-1.08398	-1.64515	-0.903215	-0.896625	-2.69709	-1.76964	-1.09439	-0.79441	-2.00853	-0.953545	-0.557646	-0.174193	-0.968477	-0.470317	-1.32175	-1.00212	-0.945898	-0.357708	-0.55822	-1.47931	-1.44793	-0.863498	-0.83627	-0.991257	-0.838025	-0.981765	-0.473095	-0.718111	-0.125639	-0.82261	-1.25659	-0.824999	-0.338531	-0.134804	-0.542964	-0.821461	-1.76837	-0.696446	-1.3446	-0.556454	-0.854297	-0.10013	-0.957338
Q9UH62	ARMCX3	-0.283587	-1.05412	-1.06704	-1.2037	-1.397	-1.5748	-2.29943	-1.04334	-0.742362	-1.4263	-1.1745	-0.29882	0.163915	-0.964203	-0.00329003	-0.373879	0.295324	0.088738	-1.21229	-1.46562	-1.5776	-1.77363	-1.06803	-0.835226	-1.58547	-1.57001	-0.542762	-0.0422382	-0.140467	-0.162867	-1.19142	-0.504145	-1.58748	-0.83652	-2.14449	0.262147	0.136307	-1.28723	-0.170938	-1.92686	-0.03541	-1.60155	-0.744504	-1.50947	-1.04663	-0.842716	-2.28893	-1.85285
Q92747	ARPC1A	1.21257	1.33696	0.788988	0.651965	0.823053	0.813086	1.01043	0.850387	0.863927	0.783023	0.59886	0.876418	0.932107	0.374839	0.805445	1.2146	0.715173	1.01693	1.24656	1.55866	1.62487	1.39833	1.3854	1.40639	1.22773	1.37022	1.34847	0.60128	0.574579	1.04203	1.3523	1.50914	1.72178	1.63022	1.87742	0.43892	0.537663	1.58222	0.8151	0.922603	0.912517	1.59443	1.06599	1.55825	1.85184	1.50625	1.32133	1.34708
O15143	ARPC1B	1.66016	1.51496	1.5807	1.52087	1.6918	1.31882	0.713761	1.71011	1.57883	1.11348	1.35134	2.36943	2.99084	1.2163	2.19164	2.09033	2.41852	2.85736	1.6075	2.17574	1.66849	1.59759	2.05981	2.04928	1.65721	1.6183	2.61025	2.67214	2.7976	2.71418	1.66852	2.13324	0.73646	1.71522	1.35396	1.96038	2.27124	1.20131	1.66237	1.52862	2.31063	1.87795	1.91202	2.28113	2.15417	3.12353	0.345389	0.776242
O15144	ARPC2	0.812941	1.27239	0.927319	0.23999	1.67246	1.2509	1.02544	0.464813	0.377512	1.08984	1.05825	1.47006	2.3157	1.37989	1.43486	1.7495	1.31624	1.56706	1.19709	2.16511	1.9208	1.73262	1.79144	1.95562	1.86096	1.87877	1.81806	1.39649	1.61433	1.93136	1.72393	1.51886	1.47637	1.17192	1.91375	1.04338	0.911721	1.70329	0.250529	1.62932	1.02778	2.17971	0.897762	1.98487	2.1755	2.16506	1.04316	1.56095
O15145	ARPC3	2.10379	2.58972	2.09302	1.35585	2.6154	2.31506	1.96486	1.92061	1.33128	2.18684	2.10775	2.46897	2.85706	1.93731	2.18801	2.32636	1.68568	2.2443	1.93852	2.63201	2.77454	2.25408	2.35341	2.6681	2.09079	2.68585	2.38373	2.12345	2.26547	2.65303	2.5244	1.99913	2.23854	1.84714	2.43746	1.99895	2.22065	2.33999	1.41904	2.61024	1.72092	2.57363	1.94487	2.74568	2.66132	2.87869	1.9127	2.21591
P59998	ARPC4	1.7847	0.759705	1.62803	1.27002	1.55504	1.52411	2.39462	1.2106	1.31668	2.41915	1.46887	1.57567	2.63656	1.46756	1.63901	1.73641	1.81368	2.44341	1.40726	2.50568	2.23927	2.78891	2.16597	2.47993	2.10546	2.2284	2.22877	1.98727	2.19862	2.38193	2.07808	2.14529	1.38854	1.74596	1.81042	1.44593	1.81963	2.4298	1.42339	1.80872	1.687	2.33859	1.12677	2.35824	2.22335	2.54956	2.09581	1.11171
O15511	ARPC5	1.76162	1.41348	1.45436	1.53596	1.66235	1.34553	1.22397	1.43697	1.70305	1.02993	0.889387	1.928	2.57312	1.28391	1.88821	1.76554	2.0548	1.99142	1.67062	1.90888	1.78769	1.54977	1.87319	1.99802	1.45724	1.70478	2.31832	2.32597	2.41983	2.70751	1.76543	2.25654	1.49718	2.09524	1.54644	2.05812	1.81035	1.07819	1.91987	1.11994	2.10505	2.04018	1.77185	2.22505	2.25483	2.52768	1.01946	1.04988
Q9BPX5	ARPC5L	-0.187132	0.705781	-0.833548	-0.603393	-0.782173	0.45031	-1.61758	0.0776577	-0.411204	-0.0533175	-0.482686	-0.646717	0.142011	-1.01126	-0.153815	-0.858892	-0.236687	-0.76112	-0.726993	-0.752304	-1.54259	-0.186667	0.742959	-0.0237489	-0.445782	-0.0439337	-0.550072	-0.382727	-0.797102	-0.225979	-0.719013	-0.0221653	-0.583029	0.0341817	0.0483569	-0.381349	-0.517165	-0.564047	-0.670987	-1.25949	-0.631279	-0.90702	-0.387483	-0.275216	-0.0664572	0.260391	-1.01223	-1.38577
P49407	ARRB1	0.553718	0.222386	0.517268	0.0801006	0.863822	1.06383	0.684222	0.334603	0.395742	-1.27384	-0.213489	0.676996	0.202401	-0.1375	0.277306	0.745811	0.20766	0.638131	0.422437	0.690056	0.167262	0.486067	0.516542	0.725747	0.472114	0.140527	1.0899	0.623347	0.431081	0.776075	0.615781	0.926609	0.544557	0.911913	0.809203	-0.360235	0.0964044	0.851608	-0.0297799	-0.0882791	-0.0422913	0.97615	-0.727913	0.37173	0.351923	0.963161	0.285209	0.859513
Q13510	ASAH1	1.5192	0.873409	1.17496	1.79165	1.92729	1.42394	-0.0194304	1.59757	1.49756	0.698825	1.11896	2.70122	3.12399	2.09478	2.3341	2.89423	3.30724	3.0352	1.5618	1.34779	1.6222	0.452727	1.43682	1.55749	1.43728	1.79916	2.38262	3.41541	3.31039	2.5633	1.52941	1.82088	-0.614731	1.24035	-0.0411521	3.34286	4.40247	0.271032	2.25	2.37668	3.41907	0.794577	2.15831	1.88719	1.76524	3.01891	-1.14459	-0.33904
O95671	ASMTL	-0.0617774	0.755145	-0.031143	0.0968493	0.39912	1.09282	1.00231	0.805943	0.169816	-0.833204	1.06465	0.112325	0.429487	0.428734	0.0373958	0.393217	0.262603	1.02255	1.29373	1.53127	0.0695873	0.118471	-0.56625	0.45626	-0.0423018	0.984469	0.604226	0.55489	-0.139723	0.720765	0.60444	1.11965	0.859762	0.538233	0.90974	0.134632	0.336605	1.58509	0.0896056	0.432695	0.0404571	0.661798	0.560695	0.174445	1.28882	0.659365	-0.926225	0.411171
Q12797	ASPH	0.972391	0.925808	0.192503	0.653353	0.140544	0.645588	0.538098	0.736573	1.26006	0.475282	0.601386	0.792786	1.0852	1.09598	1.08699	0.374303	0.864369	0.698437	0.727637	0.24189	0.352974	0.137745	0.677251	0.586263	0.144976	0.164104	0.753355	0.912071	0.877878	0.990487	0.14621	1.01616	0.328697	0.960476	0.500201	0.702789	0.690202	0.574822	1.39077	1.04897	0.962279	0.456016	0.557611	0.661389	0.572581	0.730827	0.551915	0.671488
P00966	ASS1	0.582283	0.521961	-1.0514	-0.086546	0.6218	0.822107	1.30811	0.507812	-0.397106	0.0330955	0.475196	0.204308	0.974684	-0.393441	0.083721	-0.503247	-0.841201	0.242175	0.607204	1.19412	0.983874	2.03944	1.24649	1.44738	1.04653	1.69957	0.941558	-0.126575	-0.0319208	1.38034	1.6777	0.213383	1.59201	0.344183	2.07327	0.463447	1.0314	1.51594	0.136717	0.243797	-0.654804	2.25701	0.370914	2.20801	1.82761	1.31111	0.136092	1.07953
Q8NBU5	ATAD1	1.64883	1.35312	1.58922	0.875053	1.4528	1.65258	1.72743	1.38607	0.742705	1.50848	1.95569	1.92357	1.69613	1.90691	2.4622	1.54464	1.9876	0.633189	1.26151	1.25593	0.946141	1.61281	1.80264	1.74547	1.39261	0.745872	1.0889	1.22359	0.963363	1.43131	1.30423	1.44355	0.616257	0.0980272	1.53555	1.7081	1.57655	1.94978	1.21192	2.11907	2.14246	1.59741	-0.277252	1.42369	1.81693	1.52645	1.60508	2.11475
Q9NVI7	ATAD3A	0.450044	-0.0795065	0.205258	0.568993	0.404359	-0.128045	-0.481296	0.519227	0.162616	-0.20101	0.644677	1.18067	1.15558	0.609822	1.06704	0.957031	0.569786	1.1053	0.0504485	0.457042	0.0641567	0.0900637	0.0450842	0.452812	-0.0260666	-0.220096	0.352721	0.888434	0.777092	0.657165	0.4027	-0.125483	-1.26343	-0.0810849	-0.978557	0.447303	0.438278	0.23447	0.579495	0.211183	1.19292	0.297818	0.164969	0.646453	0.154584	0.893295	-0.970739	-1.5192
P31939	ATIC	-0.133944	0.20726	-0.942075	-0.799256	-0.648759	0.511855	-0.578054	-0.750447	-0.0212408	-0.589079	0.0996112	-0.607781	0.0210178	-0.760964	-0.624351	-1.34924	-0.92	0.0907267	-0.54835	-0.32767	0.264072	0.321709	0.0244203	-0.0339665	0.135518	0.156856	0.544367	0.309036	0.0791296	0.183502	-0.21628	0.229225	0.224941	-0.631083	0.534813	-0.408216	-0.0419217	-0.199325	0.168725	-1.10475	-0.751684	0.714312	0.261444	0.227745	0.258182	0.691637	-0.928257	-0.351292
Q8NHH9	ATL2	-0.534112	-0.376508	-1.14374	-1.81898	-0.970601	-0.290248	0.0675781	-0.373156	-0.163876	-0.142968	-0.186993	-0.700147	-0.519618	0	-1.7936	-0.73608	-1.06804	-0.751374	-0.743271	-1.00227	-0.419829	-0.2656	-0.618995	-0.204967	-0.608515	-0.589558	-1.08979	-1.08463	-1.5629	-1.48222	-0.537608	-0.65194	-0.0512718	-0.342275	-0.353675	-1.54588	-0.92893	0.196916	-0.348913	0.463884	-1.05968	-0.448321	-2.75507	-1.12509	0.0492284	-1.38948	0.222854	0.468775
Q6DD88	ATL3	1.67118	2.34842	1.81104	1.06612	2.47614	1.95231	2.48434	1.96842	2.1945	3.41161	2.80477	2.05707	2.18092	3.03027	1.83354	2.06605	1.10169	1.27214	2.34044	2.07935	2.87517	2.64691	2.40972	2.55531	2.8835	2.58339	1.59848	1.25439	1.23732	1.72775	2.77705	2.10306	2.69024	2.01814	2.90835	1.6283	0.760058	2.49235	1.05092	3.59351	1.54267	2.83644	1.3514	2.6111	2.67984	1.47942	2.89391	2.89453
Q9HD20	ATP13A1	0.767054	-0.187517	0.0353746	0.549387	-0.226815	-0.316015	-0.638318	0.232639	0.354527	-1.27966	0.485071	1.05954	1.52336	0.429688	1.05936	1.01936	1.3222	1.24328	0.0644802	0.378123	-0.892568	-0.86965	0.0985103	0.446301	-0.499694	-0.496666	0.398734	1.04964	1.19515	0.876177	-0.35153	0.100503	-1.53898	-0.193312	-1.02268	0.542272	0.78133	0.0139058	0.981609	-0.258018	0.962198	-0.459636	0.692984	0.406424	0.39657	0.812078	-2.47571	-0.699251
P05023	ATP1A1	3.34941	2.60694	2.46854	3.02759	2.43093	2.33697	1.9461	3.03415	2.74562	2.41383	2.85485	3.46049	4.01208	3.26592	3.84187	3.91963	3.32602	3.62715	2.77528	2.9869	2.40946	2.51131	2.70475	3.30803	2.60589	2.89258	3.4967	3.55399	3.19376	3.68259	2.68165	3.08327	1.13904	2.59678	1.58068	3.4247	3.00361	2.64629	3.09207	2.73678	3.8859	2.35643	2.32131	3.12414	2.7538	3.73096	1.34069	1.46796
P50993	ATP1A2	4.15353	3.3877	3.29868	3.78594	2.92997	3.14548	2.80148	4.06115	3.99026	3.28735	4.04101	4.4813	5.09889	4.22468	4.59532	4.74781	4.20518	4.82619	4.2415	4.03123	3.5608	3.72785	3.72709	4.24175	3.38839	3.65164	4.45444	4.62133	4.32833	4.78623	3.77998	3.94758	3.03281	3.9268	2.96624	4.32281	3.89994	3.83623	4.17312	3.94692	4.97289	3.62965	3.53692	4.00704	4.05444	4.73856	3.08781	3.07164
P13637	ATP1A3	3.78365	2.77386	2.76412	2.93888	2.07232	2.46285	1.52758	3.72276	3.36987	2.73488	2.22077	3.70167	4.07589	3.36333	3.19077	4.09415	2.96877	4.16462	3.44304	2.8847	2.76327	2.47465	2.83079	3.40778	2.40794	2.57188	3.89066	3.80992	3.36223	3.88001	2.71684	3.40729	2.33669	3.56791	2.62302	3.20289	3.40367	3.17391	3.1921	2.60638	3.96608	2.473	3.46068	2.96515	3.33661	3.85057	1.30128	2.13413
P05026	ATP1B1	4.50044	3.5424	3.61513	4.12559	2.36275	2.97053	2.26838	3.88297	4.33054	2.96325	3.53198	4.30624	4.608	3.62907	4.24797	4.64569	4.44047	4.75883	4.2069	3.44416	2.98406	2.86746	3.32401	3.89136	2.60865	2.98216	4.4296	4.76257	4.44629	4.33674	3.08473	4.08326	2.58968	4.27929	2.71004	4.38543	4.10276	3.25473	4.4564	3.32032	5.3224	2.8775	3.8852	3.37207	3.51034	4.33019	2.32028	2.6401
P54709	ATP1B3	1.61903	0.73546	0.772543	1.55325	1.30115	1.06604	0.54149	2.05269	1.41183	1.53813	1.70169	2.19406	3.20092	2.32453	3.26023	2.64994	1.94453	1.91183	1.7137	2.04741	1.77055	1.74021	1.92951	2.47985	1.55059	1.82831	2.21576	2.11255	1.93804	2.97763	1.79551	1.56293	0.188749	1.39867	1.01059	2.39816	2.06719	2.08727	1.88605	2.04176	2.29553	1.42516	1.65689	2.13111	2.10083	2.41422	0.67984	0.816046
P16615	ATP2A2	2.80791	2.85234	2.56741	2.73846	2.49422	2.43074	2.40788	2.98756	3.14376	3.02434	3.23459	3.43756	3.78012	3.36125	3.29226	3.44391	3.4082	3.37416	2.95769	2.95776	2.60256	2.43738	2.66098	3.17425	2.49843	2.41174	2.82771	3.29825	3.05051	3.23477	2.609	2.72721	2.32535	2.80765	2.46385	3.10203	2.81812	2.93151	2.94152	3.30956	3.5324	2.5785	2.70695	2.92693	3.00125	3.13194	2.83865	2.91786
Q93084	ATP2A3	2.50303	2.03241	2.50295	2.40479	1.58468	1.98284	0.963	2.75885	2.59837	1.72351	2.3905	3.09113	3.61804	2.46162	3.2585	2.30685	3.14945	3.32837	2.20437	2.11683	1.53449	1.49506	2.17425	2.57084	1.59007	1.71162	2.75519	3.04796	2.99392	3.13956	1.84902	2.45863	1.20726	2.25885	1.40803	3.04004	2.72576	2.15818	2.80318	1.83579	3.20375	1.97637	1.99507	2.18722	2.45089	3.09154	1.30249	1.07775
P20020	ATP2B1	2.4748	3.477	2.42985	2.03223	2.04496	2.77369	3.66428	3.39047	3.59558	4.07096	3.32859	2.27136	1.82582	3.19841	1.76749	1.92367	1.5543	1.66292	3.07138	2.51654	3.10327	3.29203	3.14492	2.87156	2.68248	2.40264	2.22335	1.46157	1.25611	1.71488	3.03921	2.77884	3.87988	3.0785	3.62946	0.878803	0.930076	3.49339	2.3045	4.14099	2.14205	3.07434	2.18203	2.74476	3.38541	1.75116	4.18431	4.15747
P23634	ATP2B4	3.44454	4.44151	3.25708	3.28742	3.06892	3.67738	4.62707	4.23349	4.29775	4.97972	4.24506	2.79771	1.9594	4.23919	1.71084	2.09287	1.69297	1.76036	4.24157	4.00475	4.28714	4.31195	4.20823	3.76189	3.57992	3.50024	2.76598	1.67672	1.54093	1.6267	3.86125	3.7793	4.94783	4.36788	4.63226	1.04766	1.52607	4.6905	3.43446	5.12071	2.88316	4.10357	3.52111	3.83829	4.40429	1.52871	5.1573	5.01853
P25705	ATP5F1A	6.06462	5.78898	5.44001	5.51377	5.08796	5.35561	5.25187	6.0702	5.89316	5.79621	5.95951	6.54782	6.55263	6.2195	6.58679	5.98849	5.84671	6.6125	6.27651	6.06978	5.62039	5.80017	5.93453	6.15444	5.35148	5.46303	6.00621	6.39119	6.09185	6.42239	5.84496	6.01592	5.43344	5.79179	5.41836	6.20063	5.93122	6.10902	5.93414	6.19996	6.8005	5.45807	5.5759	5.72663	5.98646	6.68418	5.57528	5.7137
P06576	ATP5F1B	5.21572	5.01047	4.50039	4.92006	3.5834	4.27578	4.18885	5.14395	4.89684	4.58929	4.91404	5.47305	5.67353	5.24058	5.80577	4.06533	4.78036	5.66183	5.26265	4.96077	4.44052	4.75917	4.96029	5.22366	4.28455	4.45423	5.20985	5.4503	5.2758	5.56394	4.89219	4.91521	4.35404	4.97998	4.22438	5.2782	4.53556	5.04337	5.08718	5.00711	5.84151	4.39072	4.02362	4.68665	4.89646	5.76317	4.41728	4.76856
P36542	ATP5F1C	3.06756	2.89726	2.38809	2.60783	2.68436	2.66396	2.51423	2.7995	3.03913	3.10292	3.59749	3.36636	3.60695	3.52066	3.32478	3.54595	3.39048	3.45724	3.13245	3.26091	2.84892	3.29089	3.11236	3.34812	2.59678	3.08044	3.09429	3.45646	3.41999	3.40003	3.30475	2.93268	2.6024	3.13712	2.64311	3.24966	3.11642	3.40701	3.05729	3.5249	3.69359	2.7867	3.14826	2.97299	3.16608	3.43673	2.83396	2.83832
P30049	ATP5F1D	5.08628	4.48371	4.2811	4.9986	3.41323	3.69067	3.87128	4.71365	4.78462	3.88031	4.60053	5.09662	4.86626	4.60709	5.31887	4.10659	4.75732	5.22808	4.52819	4.08567	3.68244	3.65506	3.901	4.21971	3.68275	3.54598	4.59111	4.94108	4.82532	4.35657	3.91421	4.43204	3.64698	4.55034	3.64932	4.95069	4.89256	4.34624	4.90964	4.34997	5.69972	3.55444	4.70411	3.74354	4.05777	4.8596	3.835	4.16906
P56381;Q5VTU8	ATP5F1E;ATP5F1EP2	3.67467	2.59462	2.47665	2.62433	0.727054	2.77346	1.8262	3.04083	2.94341	2.51051	3.44558	3.94041	2.85946	3.17892	3.68875	2.5108	2.92435	3.65738	3.00881	2.90058	2.80806	2.62111	2.75706	2.58178	2.38358	2.5119	2.67889	2.89024	2.10998	2.51337	2.80606	2.94695	2.73288	3.26095	2.48805	3.4721	3.04771	3.22009	2.40003	2.58493	3.80206	1.82308	2.15844	2.10183	2.4454	3.50816	2.68316	2.87586
Q9UII2	ATP5IF1	3.56501	2.67033	3.01373	3.35679	3.1884	2.09803	1.66678	3.57523	2.64416	1.50942	2.93167	4.31153	3.68941	3.48819	4.26592	1.71259	1.09126	4.31326	3.43875	2.86516	2.51036	2.24092	2.72489	2.88843	2.02653	2.40917	3.13749	3.81708	3.29405	3.77329	2.20825	2.72542	1.13547	2.56983	0.94183	3.63661	3.56168	2.72427	2.91985	2.02437	4.12368	1.7868	2.2487	1.65428	1.92618	3.96343	1.44429	0.956233
P05496;P48201;Q06055	ATP5MC1;ATP5MC3;ATP5MC2	7.87618	6.93268	6.9712	7.86884	5.53338	6.33852	5.12797	7.50015	6.78019	6.04496	6.62207	7.57934	7.00744	6.40308	7.50567	6.65529	7.36948	7.54724	7.43428	6.71653	5.86202	6.01573	6.49889	6.51804	5.19026	5.23776	6.92843	7.0827	6.99163	6.90108	5.82702	6.76554	5.71306	6.92347	5.83588	7.14152	7.27517	6.30013	7.15714	6.06904	7.72806	5.40338	6.94828	5.25949	6.41661	7.05594	6.12615	5.8258
P56385	ATP5ME	4.31131	3.2582	3.86259	4.47091	1.58485	2.23922	1.93781	3.76385	3.69995	2.01965	2.89169	3.93324	4.06184	2.87836	4.18809	3.23368	4.35166	5.0706	4.3439	3.19936	1.92778	2.42456	3.23793	3.30957	1.55227	2.01278	3.59414	4.41036	4.33948	4.04915	2.12794	3.90606	1.99905	3.94927	2.38855	4.1366	5.13794	3.12182	4.59038	2.09567	4.85495	2.07727	4.46481	2.4059	3.029	4.01681	2.85849	2.55377
P56134	ATP5MF	2.38796	0.803292	1.61163	1.96066	1.43557	-0.296964	-1.0465	1.49544	1.83178	-0.819867	0.378061	0.800662	1.63425	0.636927	1.47739	1.22405	1.97438	2.62327	1.67982	0.329654	-0.142254	0.302346	0.782978	1.01428	-1.39119	-0.209105	0.986096	1.77129	1.95007	1.53429	0.497236	1.76153	-0.204526	1.14355	-0.475762	1.93896	3.6649	0.427455	2.58487	-0.188508	1.72051	-0.384545	3.00348	0.189828	-0.686014	1.56951	0.0103255	-0.239255
O75964	ATP5MG	5.00451	4.20625	4.27897	4.67958	2.57094	3.91099	3.30117	4.5433	4.79221	3.76034	4.04873	4.90993	5.03281	4.55659	5.06032	4.66337	4.77215	4.90559	4.86727	4.26745	3.56847	3.71471	4.22996	4.4069	3.17953	3.4212	4.59072	5.00859	4.74378	4.92246	3.93836	4.52837	3.55307	4.59381	3.55471	4.72651	4.40509	4.24903	4.83906	4.25952	5.7071	3.46502	4.3821	3.61211	3.94249	4.72842	3.89708	3.99883
Q96IX5	ATP5MK	4.40726	3.50421	3.37506	3.97613	3.19589	2.75009	3.47506	3.91873	3.77118	4.44346	3.79764	4.27136	4.16851	3.27086	4.22003	3.65068	4.2889	4.28602	3.68261	4.03762	3.77427	3.53218	2.7273	3.50246	3.16075	3.41476	3.61165	4.02865	3.90156	3.70885	3.58404	3.68051	2.69393	3.60778	2.57228	4.61803	4.57035	2.88904	4.07458	2.95275	4.64476	2.1807	4.38911	2.81225	3.02843	4.05444	3.2688	3.03022
P24539	ATP5PB	4.29524	3.99356	3.52919	3.42405	2.83292	3.31732	3.25237	3.98211	3.88019	3.51457	4.14434	4.46015	4.36995	4.2716	4.76894	4.27829	4.11843	4.45515	3.82136	3.74842	3.57848	3.61483	3.69188	3.97431	3.28317	3.33876	3.64949	3.88096	3.86735	4.07704	3.79042	3.85518	3.19327	3.73267	3.23598	3.97478	3.74529	4.07942	3.41256	4.21165	4.92101	3.13038	2.74516	3.81526	3.81223	4.475	3.3284	3.61502
O75947	ATP5PD	4.03415	3.84807	3.87306	3.742	3.5064	3.66064	3.31494	4.06619	3.98828	3.79761	4.22047	4.53739	4.78319	4.49517	4.66325	4.49221	4.38402	4.6014	4.24936	4.04403	3.88895	3.84433	4.12671	4.356	3.63983	3.75456	4.085	4.29015	4.12458	4.49465	4.0883	4.27284	3.49972	4.17283	3.57945	4.19492	4.21365	4.0498	3.91023	4.25225	4.97776	3.5978	3.95927	4.03766	4.29158	4.59539	3.57645	3.65015
P18859	ATP5PF	3.59813	3.67628	3.52392	3.14235	2.92612	3.50007	3.22699	3.48471	3.75044	3.53129	4.22064	4.33331	4.14496	4.30901	4.59597	3.93275	3.98366	3.58838	3.88712	3.62879	3.28939	3.51975	3.88513	4.10092	3.03018	2.84303	3.78909	3.72062	3.53861	4.06906	3.63764	3.7231	3.26408	3.47175	3.18971	4.01643	2.6105	3.88252	3.15552	3.81285	4.37148	3.24816	3.14191	3.47073	3.74891	4.09955	3.31564	3.41633
P48047	ATP5PO	3.79992	3.49132	3.23782	3.45791	2.36586	2.68217	2.41144	3.55261	3.55472	3.08954	3.51087	3.90837	4.06334	3.75675	4.11657	3.76085	3.96946	4.09291	3.74505	3.46355	3.04969	3.14496	3.44211	3.50283	2.72095	2.73144	3.4832	3.94139	3.67051	3.73187	3.19021	3.5386	2.75059	3.55469	3.07815	3.80011	3.87419	3.61385	3.66461	3.38722	4.46682	2.74246	3.27642	2.98502	3.21756	4.11558	2.91736	3.18249
Q93050	ATP6V0A1	0.600955	-0.273335	-0.223324	0.731009	0.234933	0.246996	0.0877761	0.790147	0.631498	0.173178	0.0886774	0.929366	1.14229	0.718158	0.635071	0.842345	1.02101	0.700915	0.1429	-0.323175	-0.144192	-0.442304	-0.0481888	0.393511	-0.0390037	-0.253778	0.500357	0.699192	0.646004	0.74517	-0.126093	0.21861	-0.205541	0.254519	0.275627	0.732886	0.561437	0.087679	0.583904	0.561148	1.23801	-0.159801	0.804218	0.373489	0.439937	0.574823	-0.0553629	-0.0208593
P61421	ATP6V0D1	0.786669	0.564969	0.497088	0.648469	0.220528	0.266115	0.515928	1.05027	0.596856	0.720886	0.610637	1.45886	1.79977	0.825491	1.27434	1.30099	1.36626	1.73535	0.440238	0.482054	0.0961304	0.276455	0.792024	0.762754	0.181362	0.0121388	0.965254	1.24558	1.4884	1.39317	0.201827	0.404458	0.236705	1.06565	0.301114	0.434237	1.43249	0.612097	0.920276	0.602674	1.33852	0.392723	1.07203	1.1274	0.652784	1.2218	0.363955	0.27186
P38606	ATP6V1A	-0.0179577	-0.0639056	-0.00475369	0.400662	0.570406	0.0734434	0.401138	0.117395	0.203246	-0.195546	-0.127936	0.88516	1.51706	0.634128	0.8679	0.969256	0.716351	0.713066	-0.218712	0.294981	0.415031	0.727238	0.517323	0.611446	0.674661	0.664734	0.734754	0.993608	0.967998	1.23941	0.884228	0.543129	0.248901	0.524116	0.504876	0.367019	0.411225	0.540208	0.453332	0.156628	0.694622	0.953011	0.476851	0.502259	0.575012	1.14767	-0.128441	0.101674
P21281	ATP6V1B2	1.6142	1.25342	1.47944	1.72833	1.7647	1.60338	1.11512	1.81481	1.91409	0.804473	1.11311	2.31417	3.05145	1.90327	2.2268	2.24549	2.42796	2.40202	1.6162	1.68645	1.45336	1.5592	1.77147	1.86621	1.53707	1.78261	2.38214	2.54336	2.4713	2.57591	1.82782	1.95846	1.41335	1.87293	1.64214	1.62447	1.99612	1.27495	1.83137	1.3217	2.46961	2.103	1.58347	2.09062	2.13165	2.37605	0.71156	1.21737
P21283	ATP6V1C1	-2.24109	-2.18036	-2.30203	-2.06744	-1.47547	-1.06782	-1.99449	-2.18468	-2.50368	-2.46417	-2.20851	-1.19776	-0.444276	-1.51108	-1.36017	-1.41779	-1.25715	-1.76458	-2.10951	-1.87699	-1.6813	-1.97195	-1.43048	-1.73837	-1.47402	-1.29498	-1.47177	-1.31624	-1.51326	-1.09625	-1.71796	-1.88861	-2.12247	-1.89096	-2.4221	-1.58161	-1.29179	-1.14935	-2.22647	-1.43096	-1.21642	-1.05412	-1.93541	-1.45868	-1.53389	-1.32597	-3.87827	-1.79137
P36543	ATP6V1E1	0.346634	-0.742738	-0.475607	0.208591	0.0945918	0.0633973	-1.92068	0.011829	0.370808	-1.26957	-0.541608	0.804214	1.51892	-0.0520808	0.91239	0.808563	1.00111	0.854439	0.157624	0.0309567	-0.0696171	0.165255	0.415316	0.148786	-0.262126	0.0391312	0.817599	1.11121	1.06126	1.10846	-0.0764817	0.354784	-0.318779	0.460513	-0.188369	0.670743	1.444	-0.321182	0.571066	-0.663708	0.881883	0.0156086	0.81793	0.347605	0.500275	0.909006	-0.513756	-0.848401
O75110	ATP9A	-0.209565	-0.940026	-1.25991	-0.698368	-1.37512	-1.1476	-0.65701	-0.699204	-0.684759	-1.52043	-1.42813	-0.31694	0.0339833	-0.632864	0.0630667	-0.272569	-0.27524	-0.176816	-0.967907	-0.859166	-2.07919	-1.31314	-0.985819	-0.207881	-1.28502	-1.0106	-0.505792	-0.368488	-0.554808	-0.0856354	-0.360255	-1.56217	-1.96987	-0.667503	-1.67341	-0.149351	0.230254	-0.831889	-0.583153	-0.312861	0.115502	-0.641844	-0.0481121	-1.52715	-0.816037	-0.358196	-1.28517	-1.4533
Q9Y679	AUP1	1.01183	-0.658812	-0.0757655	0.288915	-0.453813	0.667477	1.50506	0.136835	0.302872	0.607927	0.208031	0.574445	0.724638	0.290055	0.199233	0.598483	0.185445	0.374195	1.2606	0.760325	0.349441	-0.172878	0.639238	0.0408034	-0.14242	0.88477	0.00499117	0.5502	0.407868	0.477755	0.473167	0.297222	0.786853	0.66136	0.262399	0.138893	1.21717	1.04433	1.08402	0.219879	0.337878	0.813555	0.724573	-0.152286	0.139972	-0.38928	2.01298	1.96484
P61769	B2M	3.90417	2.66946	4.3518	3.53016	3.77134	3.48938	2.47443	3.65961	3.31684	2.74964	4.05765	4.81623	5.38888	4.1894	4.44806	5.26117	4.22694	4.76693	3.5098	4.20113	3.61893	3.21467	4.45295	4.32209	3.52324	3.6055	3.61969	4.11363	4.52103	4.50355	3.64239	3.57572	2.5538	2.32188	2.23647	3.05611	2.87933	4.28699	2.7399	3.70418	4.03588	3.84261	1.76143	4.35154	4.06187	4.70243	3.08436	3.43464
Q9NWV8	BABAM1	-0.820879	-0.939901	-1.54816	-1.79736	-1.35173	-1.69095	-3.36191	-1.68092	-0.697506	-2.63922	-3.10985	-1.04708	-0.40944	-1.03446	-1.13469	0.0216431	0.295854	0.066417	-1.00736	-1.24461	-3.01263	-1.44918	-1.0542	-1.61895	-1.80095	-2.12845	-0.454188	-0.240542	0.00355612	-0.535421	-1.91769	-0.54496	-1.93154	-0.293477	-1.85641	-0.65878	-0.157352	-1.42415	-0.0933704	-2.76612	-0.908776	-1.96585	-1.47562	-1.28083	-1.54076	-0.335098	-3.81249	-2.52823
O95816	BAG2	2.88759	4.51465	3.49355	2.58549	3.46855	3.65621	4.12738	3.13522	4.06776	4.61032	3.97346	2.16824	1.00285	4.22919	0.721827	1.28746	0.514534	-0.107639	4.06516	3.63346	4.39834	3.95653	3.76423	3.31062	3.7021	3.69665	1.82827	0.0624468	0.174233	0.137253	3.31085	3.45945	4.4423	3.68819	4.12539	-0.307916	0.128655	3.78639	2.3867	4.54754	1.76833	3.45522	2.60959	3.1562	3.80195	0.86294	4.42147	4.43218
O95817	BAG3	1.34614	2.48551	0.87139	1.11648	1.87729	1.93523	2.30431	1.47988	2.21622	3.0371	2.45019	0.0677285	-1.12247	2.04213	-2.0248	-0.0733422	-1.18461	-1.29671	2.04566	2.20036	2.72078	2.12402	2.37789	2.20372	2.04249	1.84086	0.571177	-0.834222	-1.06058	-0.898707	2.10387	1.88057	2.63102	2.03165	2.64741	-1.85023	-1.35289	2.34254	1.10268	3.02929	-0.270153	2.08763	1.20141	1.85534	2.09945	-0.830105	2.71308	3.12013
P46379	BAG6	-0.248368	-0.810946	-1.61559	-0.834289	-0.980406	-0.593086	-1.05733	-1.8261	-0.457964	-2.55853	-0.892302	-0.793452	-0.516102	-0.621726	-0.807019	-0.137459	-0.395501	-0.443381	-1.11359	-0.470883	-0.385608	-0.740531	-0.917404	-0.806583	-1.06919	-0.237831	-0.594967	-0.53356	-0.697113	-0.514083	-0.697364	-0.506115	-1.0308	-0.363295	-0.326369	-0.712889	-0.222242	-0.77431	-0.0559171	-1.07964	-0.86133	-0.772057	-0.220969	-0.468733	-0.313705	-0.525835	-0.701004	-0.796612
O75531	BANF1	1.49811	2.06911	1.79799	1.17752	2.55145	2.23979	3.46273	2.20442	2.30771	3.11971	3.28363	2.51536	2.99226	3.50889	2.76923	1.88634	1.74695	1.49823	2.32761	2.75526	2.59357	3.87748	2.90302	3.24048	2.84733	2.9482	2.11456	1.44289	1.3119	2.18036	3.1122	2.04179	2.77523	1.73319	3.02549	1.33024	0.478921	3.1519	0.845308	3.78394	2.10631	3.2008	1.33331	3.0161	3.05004	2.00794	3.72189	3.13143
P80723	BASP1	1.07126	-0.213912	0.383498	0.670527	0.240804	0.15437	0.0813329	0.86001	0.661085	-0.36071	0.129242	0.590549	1.88705	0.382197	1.4182	-0.037097	2.65066	1.43574	-0.151299	-0.176584	-0.588585	-0.466802	-0.0649854	0.354562	-0.567118	-0.58137	0.958575	1.42326	1.84892	1.53534	-0.116797	0.875592	-0.552563	0.513033	-0.201669	1.07217	1.52904	0.142026	1.26871	0.254545	1.46184	0.297333	1.10538	0.309026	0.339182	1.59899	-1.04903	-0.458038
Q07812	BAX	0.981485	-0.657894	0.652937	0.391725	-0.464527	-0.182207	-0.710656	0.356773	0.392851	-0.24513	-0.486752	0.845595	0.87391	0.0365773	0.531923	1.20553	1.27863	1.43464	0.168548	0.461802	-0.197	-1.07194	-0.339328	0.445414	-0.775751	-0.0687617	0.510112	1.39813	1.22753	0.910542	-0.316353	0.36731	-0.66217	0.0416771	-0.528785	0.638348	0.377301	-0.485333	0.909588	-0.299207	1.20144	-0.24103	0.963037	0.584026	0.508493	0.508191	-0.779886	-1.18754
Q9UIG0	BAZ1B	-0.731807	-0.757725	-0.934992	-1.85466	-0.863225	-1.34362	-0.965183	-1.46412	-1.5496	-6.86593	-1.24932	-0.710884	-0.215777	-1.21574	-0.757916	-0.46738	-1.13195	-0.278551	-1.82989	-1.1675	-2.11376	-1.56235	-1.25821	-1.18736	-1.33378	-1.89621	-0.861984	-0.45853	-0.108948	-0.384688	-0.99195	-1.08942	-2.88592	-1.51957	-1.65379	-0.81053	-0.712175	-1.15192	-0.43066	-1.97525	-0.578415	-1.73871	-1.53556	-0.943073	-0.486909	-0.6491	-0.645413	-4.39916
Q9UHQ4	BCAP29	-0.197831	-0.0515538	-0.485949	-0.630656	-1.04455	-0.649988	0.0193777	-0.334621	-0.381555	0.539233	0.323987	-0.220467	0.497661	0.567215	-0.10802	0.00436669	0.257136	-0.284676	0.116662	-0.11965	0.00119913	1.07261	0.24765	-0.0148734	-0.31948	0.0363475	-0.848983	-0.420624	-0.261553	-0.346877	-0.313345	-0.0560037	0.353922	-0.196081	0.174895	-0.62511	-0.802409	0.315146	-0.384358	0.88985	-0.557033	-0.355577	-1.16915	-0.0292645	0.151276	-0.155772	0.35678	1.20224
P51572	BCAP31	2.38543	2.1046	2.21417	2.015	2.21997	2.60838	2.20136	2.60951	2.79679	2.74666	2.70347	3.06807	3.72919	3.40553	3.29911	3.44951	3.06666	3.24007	2.77988	2.71681	2.45095	2.45117	2.68146	3.08609	2.47168	2.55896	2.66628	2.85381	2.89753	3.05937	2.93771	2.70766	2.32431	2.57095	2.53973	2.52536	2.19873	3.15532	2.16841	3.54362	3.10975	2.74491	2.56674	2.90121	3.19765	3.02223	2.27784	2.76197
P21953	BCKDHB	-0.0832882	-0.38282	-0.983392	-0.294056	-0.400657	0.42237	-0.885031	-0.841615	-0.340237	-0.687787	0.471017	0.702802	0.637966	0.660903	0.628455	-0.346885	-0.0101564	0.28928	0.337973	0.0298978	-0.497341	0.119308	0.227892	0.107781	-0.0825461	0.0303016	0.446631	0.906606	0.294916	1.04739	0.197709	0.237127	-0.926058	0.35318	-1.58501	-0.113364	0.958834	-0.320796	-0.985282	-0.0918736	0.246015	-0.0923676	0.69237	0.0620093	0.198094	0.33686	-1.25651	-4.82525
Q9BXK5	BCL2L13	0.469952	0.390534	0.344012	-0.368862	-0.955004	-1.00367	-1.45433	-0.372328	0.75107	-0.484685	-0.403265	-0.108498	0.420362	-0.101062	0.154554	0.134151	0.685458	0.810436	0.310834	-0.870492	-0.693914	-1.50934	-0.825746	-0.668064	-0.147464	-0.523353	-0.233194	0.917246	0.566446	0.150771	-0.792783	0.484211	-0.999565	-0.148415	-1.36897	0.570343	-0.13271	-0.993549	0.939704	-0.579654	0.2495	-1.29273	-0.464032	-0.540584	-0.448413	-0.394176	-1.54283	-0.732483
Q9NYF8	BCLAF1	0.0608389	-0.921585	-1.16229	-0.977034	-0.622286	-0.665617	-0.433349	-0.424439	-1.06127	-1.09552	-1.01862	-0.885755	-0.402314	-1.48792	-0.522947	0.102423	-0.468206	1.0057	-0.70775	0.0292633	-0.588069	-0.658404	-0.251135	0.258894	-0.586443	-0.455317	0.387722	0.726625	0.665765	0.934939	0.0326852	-0.0956739	-0.494223	-0.20868	-0.523121	-0.19452	0.18936	-0.0428238	0.291096	-1.21677	-2.48389	0.299041	-2.78438	-1.39089	-1.22344	0.248252	-0.972927	-0.26135
Q9Y276	BCS1L	0.576417	-0.134739	-0.119207	-0.00663247	-0.266591	-0.0303947	-0.451572	-0.334	0.1141	-0.813105	0.13088	0.718183	0.739683	0.598892	0.777272	0.875937	0.598585	0.458425	-0.100331	-0.383735	-1.55586	-0.902591	-0.224015	-0.0277891	-0.912812	-0.475829	0.0323557	0.303495	0.314143	-0.157803	-0.404265	-0.0526065	-0.399434	-0.234062	-0.437518	0.183044	0.702445	0.119293	-0.0448821	0.0419931	0.826278	-0.839379	0.623987	-0.00819262	0.0630447	-0.0221811	-0.544678	-3.56123
Q02338	BDH1	1.28763	0.810124	0.63204	0.587433	1.79578	0.436801	-0.359385	0.751001	0.435744	0.418434	1.13874	2.09215	2.31883	1.48082	2.32865	2.06628	2.08738	2.02668	1.36939	1.56433	0.807419	0.0501198	1.0779	1.29205	1.66772	1.39738	1.35065	1.83242	1.06374	1.91224	1.26847	1.20037	-2.68216	0.742976	-0.755557	1.15126	1.43956	0.871963	0.66949	1.33593	2.19582	0.214234	0.39204	0.598479	1.25444	2.07208	-1.49572	-2.59652
A6H8Y1	BDP1	2.37562	4.25479	3.41063	2.50943	3.37496	3.93135	4.85837	3.20715	1.5329	-1.13706	-1.14454	0.598558	0.458372	0.870911	0.926265	0.257897	1.41182	-0.958002	-0.0259553	-0.88186	-0.146369	3.17561	1.86064	1.13774	-1.2816	-2.79483	-0.119862	-0.438238	-0.193901	-0.731174	-1.2897	0.698483	0.828739	0.771849	0.891073	0.625991	0.253514	3.42388	0.924569	-0.336748	0.332345	-1.26729	-0.290701	-1.2721	-0.222636	-0.436508	2.77328	0.916116
P21810	BGN	5.12837	6.06393	5.55656	4.93766	4.49356	4.59784	4.97965	5.26165	5.79802	6.02362	5.01009	3.8516	4.77895	5.825	4.67766	4.81586	5.73927	4.53144	5.37796	4.63214	4.40537	4.67637	5.00473	5.06817	4.38636	4.28035	4.5054	4.94671	5.05129	4.19034	5.04709	6.17123	5.23831	4.86152	4.95373	3.40385	4.5374	5.16864	5.47892	5.90611	5.70081	5.06197	6.10342	4.43077	5.17267	3.97022	5.02348	5.67755
P53004	BLVRA	0.411305	1.19625	1.30926	0.244342	0.977424	0.897946	0.231938	0.101342	0.289103	-0.675399	0.28203	-0.314296	0.226825	-0.27535	0.274239	-0.133524	-0.249675	0.220222	0.509873	0.646677	0.971231	0.376851	0.684249	0.206771	0.718024	0.434941	0.464913	0.634543	0.701137	-0.0731772	0.568189	0.962105	1.33631	1.27418	1.35544	0.331338	0.427234	0.279725	0.925385	-0.302154	0.706965	1.19055	1.32585	1.18196	0.941492	0.934463	0.399831	0.70952
P30043	BLVRB	1.16006	0.983668	0.782724	0.859638	1.58358	2.6963	0.982692	1.32774	1.75335	1.24646	0.288479	0.820881	1.22861	1.17427	0.874287	0.699264	1.03323	0.33333	1.54769	1.88983	2.41793	2.35828	2.22108	2.05796	2.59966	1.97466	2.20617	1.85735	1.77389	1.24179	2.7169	2.24743	2.58593	2.76242	2.68223	1.05295	0.68237	1.40111	1.25897	0.865836	1.58186	2.78172	2.85359	2.74617	2.53731	2.30638	0.950163	1.55767
Q12981	BNIP1	0.178332	-0.321047	-0.145538	-0.20156	-0.195388	-0.354859	-2.52692	-0.470558	0.208068	-0.913932	-0.252832	0.322455	0.381595	-0.416905	0.182404	0.0760823	0.305542	0.335032	-0.358545	-0.53644	-0.794227	-0.994325	-0.459613	-0.439805	-0.888344	-0.680542	-0.390743	-0.079639	0.132317	0.161476	-0.785144	-0.730285	-0.771078	-0.397934	-0.415451	0.286528	-0.115854	-0.489748	-0.275133	-1.08637	0.658911	-1.05669	0.354289	-0.630415	-0.137133	-0.227974	-2.70724	-0.850753
Q9H3K6	BOLA2	-0.933649	-1.09713	-0.911698	0.0850665	-0.364216	-1.04935	-2.60821	-1.10964	-0.829505	-2.33117	-2.00226	-0.603861	-0.284495	-2.11157	0.030249	0.155169	-0.12963	0.341944	-0.689344	-0.250285	-1.03079	-0.854462	-0.640754	-0.339478	-0.46707	-0.416251	0.219268	-0.0598087	0.230884	-0.251685	-0.922678	-0.884785	-0.423168	0.085934	-1.41061	-0.387654	-0.36059	-1.13369	-0.92974	-1.86399	-1.14965	-0.367521	0.0393289	-0.45348	-0.399133	0.000494315	-2.33568	-1.04556
Q9NX62	BPNT2	1.07415	0.354529	0.537541	0.8332	-0.035068	0.349694	0.330561	0.960735	0.38098	1.14458	0.318148	1.4352	2.05778	1.09137	1.56454	1.05942	1.0503	1.94781	0.485737	0.490836	0.334459	0.805347	0.372877	0.485948	0.197382	-0.287288	0.661226	0.816077	0.604571	1.81566	0.24339	0.228709	-1.18209	0.366094	-0.530228	1.81101	0.742789	0.280143	0.826208	0.127651	0.347645	-0.229465	0.277058	0.663797	0.125242	1.02632	-0.209971	-0.15122
Q7Z569	BRAP	1.78937	4.90028	3.53807	-1.9616	0.829064	4.31115	4.59872	4.11578	2.21936	5.88226	4.38595	1.80148	1.11724	2.0843	0.150929	1.76119	1.34329	0.643829	5.41119	4.54195	2.69484	3.61738	3.54765	3.01922	0.996679	4.41992	1.50097	0.889599	1.5911	0.852705	2.421	5.18264	3.17951	2.82529	5.26132	-0.223682	2.13021	2.84715	3.40615	3.68386	0.131051	-0.318036	2.98879	0.115796	1.94342	0.810319	3.49068	6.09087
P46736	BRCC3	0.501817	-3.24816	0.720489	0.419491	0.270802	-0.131862	-0.0783876	0.659724	0.38603	-2.67435	-1.07986	0.794486	0.834351	0.607231	0.0613238	1.06791	0.735957	0.646999	0.0394491	0.27179	-0.242617	-0.921157	-0.543761	0.0483707	-0.160764	0.146493	0.707099	0.864654	0.70042	0.603566	0.101666	0.468021	-0.512125	1.04604	0.175251	-0.242561	-1.01235	-0.518758	0.246022	-1.70156	-0.0763714	0.0890059	0.285856	0.449293	0.873046	0.640362	-1.3318	-0.529222
Q8WUW1	BRK1	0.0511468	-0.681607	1.06396	0.0257829	-0.588192	0.579905	0.836876	0.399183	-0.279754	-1.63841	-1.38039	-0.782948	0.878409	-0.276751	-0.499134	0.905028	0.723135	1.32297	0.59667	0.512314	-0.931267	0.159831	0.552535	-0.0472901	-0.681926	0.954524	0.651244	1.16656	0.628128	1.54009	0.796937	0.697908	0.0084787	0.393134	-0.390667	-0.587418	0.712912	0.648573	0.415751	-0.961239	-5.8731	0.0984138	0.556953	-0.162651	-0.70057	0.64665	-0.276234	-0.269245
P35613	BSG	2.18524	2.81906	2.20369	1.83593	1.88347	2.16312	2.8475	2.26075	2.68166	3.31845	2.79394	2.24941	1.65225	3.18173	1.81066	2.63341	1.68994	2.66009	2.65866	2.65959	3.0305	2.54083	2.56719	2.60705	2.48577	2.93247	1.7014	2.26286	2.04285	1.91553	2.82319	2.67659	3.13204	2.35986	3.06032	1.60682	0.836009	2.61964	1.63095	3.67998	2.96388	2.93496	2.05604	2.44689	3.0278	1.62388	3.10285	3.46815
Q10589	BST2	0.953475	0.352614	1.83095	1.65697	1.49077	0.74165	1.3457	1.28048	1.4874	1.20157	1.30148	1.46358	1.42294	1.42941	0.887256	1.54133	2.11031	1.32369	1.24318	0.874963	-0.506044	1.03921	0.758131	0.736753	0.734535	0.179928	1.56796	1.58873	1.97289	1.01655	2.03494	1.00377	-0.0088964	0.300368	2.1374	0.686555	0.646833	1.88436	1.67736	1.64902	1.89743	1.06942	2.27706	1.23159	1.50956	0.781801	0.994284	1.24926
P20290	BTF3	-0.104687	-0.250789	-1.4162	-0.916409	-0.973834	0.45631	-0.91075	-0.960068	-1.47841	-0.166673	-0.3297	-0.477825	0.339504	-0.325594	-0.18344	-0.293141	-0.199507	0.808003	0.741684	1.00223	0.283629	0.394019	1.23254	0.534091	0.164426	0.0597018	0.304602	0.344619	0.30673	0.564531	0.953997	0.332548	-2.61814	0.536706	-0.404013	0.0885389	0.18361	-0.891467	-0.521418	0.520182	-1.2423	0.69399	-1.16118	-1.11471	-0.372173	0.506493	-0.436013	0.236419
O43683	BUB1	5.2421	5.39093	4.71839	5.22247	5.78804	5.99774	5.56386	5.17069	5.76759	5.81671	5.47923	4.93133	4.80553	5.1678	4.69999	5.936	5.03972	3.20856	5.29314	5.30761	5.77234	6.02198	5.79793	5.91009	5.71653	5.46872	5.20878	3.52353	3.96757	4.47885	5.67532	4.80166	5.58807	5.18862	5.8162	4.44691	3.22439	5.72685	4.60267	5.98951	3.96783	5.79966	4.33698	5.6067	5.93354	4.04932	6.70225	6.41087
O43684	BUB3	1.31874	0.253348	0.12605	0.703999	0.416534	0.368288	-0.22402	0.944451	0.672696	-1.55525	0.308223	1.43807	1.56485	0.144676	1.36814	1.40631	1.6402	1.85936	-0.146149	0.595176	-0.0150692	-0.0940011	0.344407	0.71846	-0.0647937	0.619643	1.71908	1.64673	1.50184	1.13123	0.460036	1.09191	-0.255882	1.10077	-0.184761	1.3321	1.9479	0.625372	1.17947	0.188085	0.971745	0.414812	1.36983	0.891088	0.905186	1.64027	-0.234243	0.114852
P02745	C1QA	2.55042	2.98323	3.09143	3.44211	3.59462	3.05855	2.3302	2.85464	3.7339	4.27908	2.97156	3.22815	2.86815	3.43888	1.78704	2.88471	3.28305	1.72699	2.68937	2.97713	3.1414	2.20834	2.57784	2.71217	2.44955	2.37224	2.79652	3.47261	2.63233	2.85034	2.16048	2.47259	2.82045	2.37564	2.838	2.21844	1.62855	2.8942	1.61154	2.82128	3.31304	2.27701	1.00325	2.27577	2.59498	2.12604	2.83858	2.31689
P02746	C1QB	1.87304	3.14047	1.9918	3.32281	3.2291	2.03239	1.53596	3.17822	3.11633	3.65079	2.79863	2.55209	2.21704	2.79678	1.53142	2.42552	2.99918	2.10781	2.58243	2.74969	2.61282	1.77408	2.28348	2.08787	1.84875	2.23343	2.63634	3.4871	2.37941	2.41286	1.81202	1.85973	2.60515	1.99636	2.20365	1.92777	0.446968	2.59648	1.74692	2.09738	3.31579	2.17223	2.11094	2.18878	2.35791	2.14418	2.3492	1.89084
Q07021	C1QBP	3.45199	3.28387	2.69269	2.80634	3.04895	3.24092	2.58505	3.26431	2.96504	2.88448	3.25939	3.71763	3.36432	3.59623	3.50165	3.16505	2.29728	3.75061	2.61936	2.85528	3.27194	3.21741	2.95557	3.51812	3.27698	3.38408	3.54994	3.52921	3.46496	3.40525	2.87733	3.44244	1.54676	3.0082	2.18367	2.4689	1.38188	2.65978	2.47945	3.91433	3.46392	2.00188	0.57131	2.65853	2.80769	3.27858	1.95355	1.58467
P02747	C1QC	2.39937	3.02896	2.07316	3.06806	2.07829	1.87821	0.980849	2.20079	3.47076	3.227	2.05401	2.37084	2.0164	2.50499	1.24978	1.97138	3.07308	2.26884	2.03209	2.17127	1.8542	1.36097	1.88817	1.74771	0.547635	1.37636	1.9884	3.10128	2.50119	1.9311	1.18694	1.87678	2.34896	2.16441	2.03443	1.99372	1.7277	1.91573	2.11675	1.92189	3.02484	1.28286	2.70165	1.18924	1.7396	2.09891	1.76664	1.65062
P00736	C1R	-0.993931	-0.728318	-0.876105	-1.01286	-0.644018	-0.438678	-1.18007	-1.19611	-0.18517	-0.134363	-0.953817	-0.937997	-1.03234	-0.363158	-1.76513	-2.00322	-1.0076	-1.57305	-0.512363	-0.666617	-0.738434	-1.1382	-0.533166	-0.907435	-1.23991	-1.14597	-0.49102	-0.55131	-1.07167	-0.462555	-1.0106	-0.506651	-0.197091	-0.98942	-0.576003	-0.533363	-1.97289	-0.69805	-1.13957	-0.263974	-0.676344	-0.341085	0.0273557	-0.869718	-0.322732	-0.65766	-0.771185	-1.38857
P09871	C1S	0.935214	1.26073	0.960262	0.948961	1.05237	1.02381	0.394596	1.13517	1.361	1.60639	0.971591	0.907835	1.02414	1.34882	-0.0148728	0.284735	0.731416	0.345083	1.04889	0.899501	0.732934	0.257497	0.909257	1.08274	0.648828	0.564411	1.09669	0.885399	0.722672	1.30089	0.745234	1.05312	1.33014	1.02888	1.12819	1.25412	0.380662	1.07464	0.913323	1.05106	1.20293	0.925867	1.56476	0.887239	1.27474	1.13049	1.13957	0.768611
P06681	C2	-0.193626	-0.796448	-0.526522	-1.80179	0.691149	0.0798827	-1.15146	-0.867468	-0.0951266	0.92142	-0.678042	-1.49756	-0.638067	0.186045	-1.06457	-0.725772	-0.754088	-1.07472	-2.0893	0.0887243	-0.232976	-1.37853	-0.168976	-0.269206	-0.882961	-0.0214048	0.00264613	-0.392552	-0.138104	-0.208065	0.626411	-0.328491	-0.292793	-0.174653	-0.0530647	-0.361803	-0.569995	1.33478	-1.34172	-0.823114	-0.482279	0.275311	-0.290361	-1.07338	-0.0165898	-0.789631	1.03937	-0.301474
P01024	C3	1.50129	3.07435	2.28305	2.20405	2.53264	2.64132	1.9016	1.85449	2.6298	2.73616	1.64344	0.937591	2.01738	2.17726	0.980075	1.7685	2.16582	1.81222	2.34921	2.59502	2.60263	2.69571	2.64043	2.5876	2.53519	2.33009	2.66001	2.33848	2.34026	2.74717	2.50462	2.82407	3.50567	2.72377	3.27762	3.20712	1.29219	2.53734	1.59844	2.43247	1.95926	3.51502	3.38646	3.31241	3.30477	2.60285	3.18628	2.29806
P0C0L5	C4B	0.951393	1.48121	1.87268	1.20918	2.18719	1.60879	0.562133	1.4429	1.78869	3.11031	0.746045	-0.0617965	1.17843	0.958389	0.0817995	1.04509	1.04389	0.471167	1.05965	1.63683	1.2127	1.2941	1.88048	1.11284	1.79881	0.604412	1.42219	1.50634	1.34502	1.81905	1.44552	1.62778	2.29011	1.31143	2.19886	2.0592	0.275392	1.76047	1.39274	0.731662	1.20758	0.904977	1.96848	2.52359	2.36182	1.4531	1.95589	0.214077
P04003	C4BPA	-0.180815	1.39228	0.183454	1.49843	1.0372	0.834176	0.112148	1.00909	1.78838	3.45055	0.699268	-0.104623	0.883776	1.46989	-0.359789	0.88506	0.728945	0.111253	0.465475	0.892706	1.50803	0.893193	0.608883	0.902148	0.820896	0.704539	0.916669	0.594919	0.609859	1.19179	0.556536	1.13483	1.51192	0.584473	1.85114	1.36653	-0.678142	0.375792	0.291481	1.27194	1.18291	0.80764	1.22933	0.532691	1.26057	0.427768	1.20844	0.593575
P01031	C5	1.70781	2.56824	1.89134	2.14665	2.55478	2.2853	1.63476	1.97147	2.44513	3.45273	1.30737	1.00593	1.62823	1.30303	0.359155	1.67113	1.87067	1.07802	1.9357	1.95263	2.12297	2.28186	2.19874	2.20339	1.83118	1.73443	2.16848	1.90257	1.49405	2.14714	1.94572	2.11746	2.94728	2.31275	2.64696	3.46227	1.45919	2.2215	1.56456	2.36454	1.69161	2.48505	2.85395	2.45719	2.78439	1.77302	2.18847	1.92021
P13671	C6	-0.816201	-0.668066	-0.578311	-0.431045	-1.13185	-1.19866	-0.195668	-1.49139	-0.706414	0.0863323	-2.76929	0.10984	-1.40827	-2.48864	-1.3344	-1.20696	-0.875819	-1.54859	-1.23982	-1.44937	-1.79183	-1.34847	-1.58166	-1.52857	-1.81443	-1.95865	-0.570838	-1.20999	-1.16268	-0.822244	-1.77734	-0.926741	-1.19077	-0.773967	-0.866033	0.972418	-0.880158	-1.8023	-1.80699	-0.601512	-1.16992	-1.68043	-0.0775178	-2.10476	-0.825716	-1.40187	-2.30373	-3.05336
P10643	C7	-1.78009	0.00431408	-0.832423	-1.05713	-0.919176	-1.01412	-0.519711	-0.996698	-0.483824	0.376359	-2.28967	-2.59496	-1.3681	-1.6966	-2.26123	-1.27031	-1.18174	-1.8104	-1.26178	-0.95754	-0.79375	-0.8945	-0.734945	-0.844605	-0.937408	-1.04631	-0.558521	-0.549624	-1.02544	-0.779888	-0.785921	-0.310698	-0.120494	-0.326336	0.023928	0.765824	-1.04404	-0.95076	-1.46027	-1.22684	-1.2975	0.176673	0.371534	-0.187498	0.359425	-1.13829	0.122578	-0.878094
P07357	C8A	0.0425297	0.602595	0.00448663	-0.0954355	-0.036639	-0.129299	-0.591589	0.00447488	0.682229	0.463903	-0.735458	-1.53055	-0.448922	-0.152931	-1.88094	-0.410948	-0.245135	-0.799198	-0.299443	0.0242441	-0.0173184	-1.31293	0.107576	0.175506	-0.0404614	-0.566778	0.488979	0.0950523	0.145816	0.160655	-0.640044	0.514836	0.463463	-0.162125	0.380943	1.66558	-0.186928	-0.572774	0.120839	-1.23119	-0.292813	-0.0812836	0.82322	-0.447937	0.0129567	-0.77427	-1.34458	-0.25794
P02748	C9	0.187001	0.64648	0.117346	0.923319	0.644394	0.450553	-1.03493	-0.207522	0.00121343	1.2801	-1.01343	-0.993208	-0.0263375	-0.366197	-1.05604	-0.115224	0.203243	-0.509274	-0.0654319	0.357732	-0.187256	-0.622352	0.44438	-0.136447	-1.044	-0.325459	0.311114	0.302691	-0.170756	0.18635	-0.165817	0.655693	0.087013	-0.609499	-0.0164652	1.42113	-0.978587	-0.126579	-0.632927	-0.84026	0.0680613	0.25978	0.598102	-0.331051	-0.152937	-0.62748	-0.499047	-0.618945
P00915	CA1	3.60771	3.15742	2.06489	2.75357	2.19355	3.80424	2.77329	3.0286	3.28089	0.709607	2.48245	3.20126	2.94559	1.14517	3.3087	1.54791	0.99921	3.31788	2.57634	2.81177	3.18757	3.46732	2.35936	4.08242	3.40675	3.04126	4.58279	4.33564	3.07323	4.16864	2.92744	2.198	3.45327	4.02964	2.40803	4.55622	3.7544	3.05803	2.91469	2.58317	3.36123	3.14425	4.49894	3.69647	3.66423	4.55334	3.2191	1.69208
P00918	CA2	3.09478	2.61893	2.22015	2.21102	1.44284	3.99995	0.336238	2.46945	2.82952	-0.639783	1.51957	3.44177	2.7785	2.19298	3.65381	2.01006	2.96001	3.80829	2.46122	2.83596	2.11311	2.31272	2.6117	3.1213	2.48118	2.75728	4.14038	4.22061	3.66979	3.72841	2.12592	2.85769	1.52771	2.96051	1.13074	3.8776	2.75835	2.2033	3.22001	0.485109	4.17986	2.65636	3.5045	3.60322	3.07648	4.60293	0.758618	-1.17427
Q9HB71	CACYBP	0.855312	-0.0273162	-0.712636	-0.129003	0.383102	0.814083	-0.571186	-1.05568	0.405605	-0.615556	-0.440924	0.159915	0.331676	0.317008	-0.143575	0.591561	-0.0498138	-0.129046	0.25517	0.757394	1.13363	0.723299	0.474955	0.256525	0.827038	0.892416	0.272114	1.07262	0.592856	0.0331828	0.763156	0.673147	0.691804	1.0015	0.386872	0.520375	0.00276565	0.249583	0.428709	-1.36962	-0.550886	1.30228	-0.716736	0.675566	0.492136	0.429838	0.228378	-2.25744
P27708	CAD	0.00975001	-0.555552	0.113062	0.159683	-0.0961622	-0.188526	-0.969226	-0.030201	0.154497	-0.830152	-0.961017	0.12394	0.683864	-1.22828	0.0237848	0.829157	0.898837	0.881206	-0.34061	-0.467204	-1.14995	-1.08361	-0.24245	-0.0598505	-0.192954	-0.522295	0.328256	0.664191	0.519121	0.53137	-0.465354	-0.074218	-0.856011	0.280331	-0.78438	0.388161	0.711095	-0.349143	0.490665	-0.567977	0.0579285	-0.506847	0.580532	0.272221	0.112953	0.510691	-0.580833	-1.54251
Q05682	CALD1	6.2207	7.70398	6.11251	5.31726	6.59451	7.04223	7.59143	6.25611	6.89551	8.52736	7.16949	5.109	2.65476	7.24783	2.223	4.11651	1.67411	2.87959	7.18222	7.40153	7.94831	7.61112	7.31587	6.97652	7.34104	7.30711	5.25864	2.4463	2.4178	3.16943	7.17265	7.03045	8.07447	6.95796	7.97892	1.81207	2.58109	7.75448	5.57583	8.28606	3.77583	7.25077	4.35173	6.57091	7.16776	2.80683	7.88844	8.52376
P0DP23;P0DP24;P0DP25	CALM1;CALM2;CALM3	4.93952	5.38134	4.54888	4.12821	4.68649	5.02776	5.35458	4.96622	4.98802	5.41628	5.15274	4.94579	5.03663	5.03779	4.97202	4.33003	3.76702	4.89955	5.01322	5.14466	5.54423	5.34501	5.38809	5.18412	5.06551	5.23976	4.97773	4.48466	4.26705	4.91488	5.21212	5.07835	5.43489	4.79012	5.32983	4.32118	4.24113	5.45365	4.5001	5.53747	4.10183	5.46071	3.65867	5.7756	5.55013	5.00601	5.73593	5.78171
P27482	CALML3	4.01653	4.40729	3.76787	3.34377	4.70688	3.76181	5.56913	3.97	4.22245	5.17518	4.73417	4.61779	4.67603	5.03439	4.70803	4.10293	4.0066	4.77205	5.09296	5.48718	5.56133	5.58494	5.94146	5.16652	6.02423	5.33983	4.50468	4.29414	4.16246	4.86984	5.30049	4.88529	5.75451	4.56205	5.47231	4.43524	3.79749	5.21312	2.3311	5.79054	3.93974	5.44975	3.87608	5.31569	5.31188	4.84855	5.85582	5.82357
P27797	CALR	4.54977	4.45302	4.81325	4.32474	4.14082	5.2566	4.1716	4.54489	4.37919	4.83036	5.37537	5.46702	5.91079	5.72105	5.27653	3.52051	4.9413	5.46222	4.52565	5.2638	5.14695	5.00309	5.42538	5.64721	4.83783	5.21629	5.08968	5.53223	5.48971	5.84407	5.10928	4.73897	4.20819	4.50858	4.37717	5.33413	4.44895	4.97994	4.43491	4.99742	5.35779	5.29284	4.27371	5.42593	5.33642	5.70194	3.85959	4.16146
O43852	CALU	1.48283	2.96583	2.15637	1.59364	2.82367	2.94438	3.40045	2.10745	2.57274	3.52679	3.28203	2.37113	2.71142	3.59075	2.08029	0.486871	1.83799	1.57605	2.63081	3.1117	3.27359	3.68905	3.12705	3.10298	3.43127	3.27668	2.38951	2.40352	2.31464	2.63309	3.57313	2.68858	3.2486	1.96357	2.81765	1.65531	1.75995	3.08709	1.79701	3.68126	2.10575	3.49908	1.82964	3.32689	2.98447	2.15312	3.20564	3.62206
Q13557	CAMK2D	1.25789	1.2304	0.291548	1.2454	1.50216	1.4567	1.30624	1.19816	0.98019	1.44327	1.29952	0.970338	1.69715	1.09458	0.959464	1.85963	1.80797	1.56632	1.07135	1.45277	1.64895	1.80555	1.78092	1.79731	1.59165	1.53217	1.5337	1.209	1.01103	1.57081	1.68948	1.47465	2.05232	1.98772	2.20244	1.20498	1.58562	1.84102	1.59745	1.68532	0.767226	1.66196	1.39434	1.91721	2.17162	1.4861	1.93298	2.20742
Q13555	CAMK2G	2.21021	2.49167	1.11705	2.07905	1.58084	2.33976	3.07196	2.08725	2.48521	3.01258	2.31185	1.14383	0.939892	2.1566	0.6437	1.15745	0.773582	0.601136	2.19875	2.23894	2.79469	3.04724	2.7894	2.50181	2.6801	2.4655	1.82648	0.650286	0.984345	0.995804	2.78464	2.56484	3.71233	3.2149	3.65501	0.493756	0.872638	3.08601	1.94859	2.92551	0.852076	2.77968	2.16479	2.55418	3.07916	0.967696	3.59146	3.52521
Q86VP6	CAND1	0.87377	1.76218	0.730053	0.556802	2.07671	1.42898	1.27293	0.777725	1.04932	1.25911	0.500671	0.956406	1.4646	0.450364	0.965094	2.3086	1.73996	1.47861	1.63389	2.03252	1.80488	2.01349	2.00025	1.72241	1.82464	1.95579	1.862	1.80428	1.59974	1.9258	2.02798	2.00408	2.01035	1.7698	1.97901	1.31636	1.61538	1.64669	1.23354	1.0201	0.926281	2.36168	1.95915	2.12158	2.04843	2.14535	1.17288	1.61536
P27824	CANX	3.97455	3.75009	4.1655	3.68588	4.03426	4.04073	3.67939	3.88229	4.3008	4.3169	4.51015	4.61352	4.93229	4.85862	4.62922	4.85188	4.51582	4.51852	4.14214	4.21847	4.27015	4.06867	4.38618	4.49449	4.08086	4.23983	4.0844	4.34552	4.39991	4.66333	4.15868	4.09776	3.82475	4.04757	4.19362	4.14435	3.56207	4.37265	3.86455	4.84925	4.76505	4.22741	3.90088	4.4624	4.38665	4.16146	3.95558	4.16899
Q01518	CAP1	2.84556	3.39987	2.40671	2.20104	2.60601	3.03375	2.5603	2.78872	2.91592	2.67997	2.15316	2.66354	2.80595	1.91661	2.46671	1.95731	2.68107	3.40592	3.10929	3.54681	2.95856	3.0933	3.27401	3.03968	3.0647	3.10543	3.49373	3.48911	3.40452	3.4715	3.14688	3.55771	3.34847	3.27515	3.62867	3.20117	3.46822	3.02983	3.18557	2.45406	2.83041	3.43778	3.14707	3.01987	3.39661	3.80058	3.06271	3.54246
P40121	CAPG	2.06338	1.66917	1.66556	1.52543	2.42899	2.02796	1.00763	2.74203	2.33921	1.40342	1.82372	1.86405	2.80464	2.18169	2.23077	1.93819	2.48994	2.17124	1.9248	1.92609	1.93882	1.59249	1.84777	2.35285	1.62162	1.92794	2.16465	2.20681	2.4087	2.94158	2.01485	2.03306	0.582082	2.07189	1.14583	1.81616	3.31842	1.87509	2.28406	2.16897	2.04002	1.92029	2.56348	2.61554	2.78619	3.005	1.65642	1.62892
P07384	CAPN1	1.61905	1.58024	1.66602	1.22864	2.39862	2.41714	2.19057	1.26145	1.6622	2.1683	1.94361	1.89977	2.31189	1.92325	1.75771	2.98808	2.29035	1.9806	1.97132	2.29458	2.84375	2.66362	2.32261	2.31512	2.85714	2.70793	2.37424	2.0248	1.96569	2.11144	2.68061	2.18104	2.61313	2.04489	2.65345	1.41359	1.02364	2.30611	1.45494	2.37464	1.2106	2.80679	1.52098	2.90831	2.93379	2.05917	2.22132	2.54124
P17655	CAPN2	0.503975	0.919506	0.608574	0.411129	1.14849	0.714849	0.496319	0.417017	0.894351	0.280136	0.0364072	0.531225	0.7833	0.269066	0.590606	1.78178	1.29797	0.995927	0.447298	0.997767	1.44047	1.29807	1.06442	1.19561	1.57319	1.36498	1.38888	0.901747	0.806436	1.17913	1.55492	1.39414	1.05693	1.0111	1.15843	1.11588	1.12957	0.684383	0.822023	0.257408	0.345557	1.47073	1.16789	1.97671	1.46499	1.81842	0.833749	0.717469
P04632	CAPNS1	0.92512	1.36318	1.29463	1.2572	2.67197	2.83493	2.90271	0.486883	1.60062	2.40367	2.18674	1.65234	1.81959	1.46994	1.32008	3.36824	1.87136	1.92868	1.71219	2.61906	2.59565	2.84858	2.76293	2.67398	3.08687	3.06662	2.1824	1.43448	1.24977	1.99295	2.93113	1.88332	2.76185	1.22773	3.1483	1.16962	1.63277	2.52465	0.435484	2.53044	0.689523	3.13142	0.138237	2.78594	2.59501	1.7484	2.95311	2.9439
Q14444	CAPRIN1	-0.370118	-0.561763	-1.16218	-1.24503	0.162183	-0.137392	-0.527071	-0.937397	-1.12653	0.275177	-0.857455	-0.106171	0.0445399	-0.512476	-0.270819	0.373049	-0.0954387	0.11922	-0.540642	-0.393476	0.150548	-0.18146	-0.366424	-0.604168	-0.229599	0.394479	0.189205	0.275108	0.298993	0.396812	-0.256027	-0.120106	-0.912542	1.21765e-06	-0.409276	0.438276	-0.206639	0.532802	-0.151139	-0.728427	-0.495495	0.158695	0.2378	0.0276415	-0.0838185	0.246584	0.24798	-0.42408
P52907	CAPZA1	1.4111	1.93722	1.50788	1.17271	1.46127	1.38219	0.961068	1.35043	1.78779	1.46019	1.53214	1.32042	1.54348	1.27936	1.194	1.67347	2.01465	1.52486	1.65543	1.51403	1.45374	1.34135	1.63424	1.58428	0.967792	1.2822	1.61308	1.71343	1.8219	1.7419	1.01408	1.37753	1.64602	1.36403	1.24121	1.08098	1.65393	1.4786	1.72107	1.75458	1.57209	1.33479	1.47968	1.66181	2.01776	1.53807	1.80508	1.60674
P47755	CAPZA2	2.65057	3.33321	2.70463	2.66205	2.5737	3.29356	3.20921	3.03828	3.5555	3.42386	2.96541	1.93615	1.70024	3.16012	1.36804	2.10605	2.23315	1.691	3.36552	2.94272	3.20209	3.33254	3.52728	3.05537	2.97647	2.86678	2.34915	1.97171	1.66238	1.79617	3.09382	3.04845	3.99078	3.33603	3.62977	2.47229	2.28321	3.37139	2.77645	3.54941	1.7951	3.05123	2.95821	3.05218	3.37976	1.57565	3.68727	3.90266
P47756	CAPZB	2.05253	2.97181	2.41203	1.84668	2.22014	2.46278	2.76046	2.24289	2.82728	3.50759	2.60926	1.8113	1.85789	2.80161	1.1423	2.18836	2.06973	1.96674	3.17266	2.73631	2.93151	2.89793	2.76672	2.58988	3.18182	2.65406	2.18172	1.95174	1.74331	2.08755	2.61329	2.8289	3.75043	2.77431	3.36224	1.33102	1.53974	3.03102	2.01807	3.14762	1.59527	2.72092	2.04989	2.88105	3.29311	1.98944	3.40613	3.64108
P49589	CARS1	-0.0234106	0.0731052	-0.360036	0.256192	-0.0621103	0.107114	-0.0318739	-0.564003	-0.268897	-0.722219	-0.914242	-0.660385	-0.201997	-1.26172	-0.632457	0.392773	0.229498	-0.349548	-0.177096	0.394327	0.175272	0.409851	0.517861	0.190472	0.450206	0.362305	0.406761	0.326321	0.245129	0.153794	0.442293	0.367032	0.443362	0.026288	0.460882	0.18587	0.163457	0.127249	-0.190866	-0.722445	-1.04535	0.70608	0.315272	0.449134	0.581525	0.16542	-0.00348442	0.266146
O14936	CASK	1.05048	0.532138	0.489452	0.0480136	0.990885	0.577336	-0.729618	0.543317	0.548295	0.364214	0.530979	0.826057	0.935873	0.271214	1.20519	1.45102	1.25055	1.49966	0.829446	1.13047	0.50897	0.62166	0.758044	1.22252	0.34489	1.10251	1.2669	1.5285	1.13186	1.46736	1.24037	1.35463	-0.565765	0.962997	0.593367	1.09174	1.15356	0.866754	1.05583	0.477528	1.19922	0.885615	0.962512	0.899019	1.40601	1.28864	-0.0311592	0.367815
P20810	CAST	0.496434	0.596722	0.793296	0.473438	1.19776	0.167153	0.59109	0.899914	0.645762	0.0883611	-0.128384	0.643709	0.842937	-0.146891	0.752574	2.02485	1.8333	1.94455	0.456106	1.28325	0.94478	0.775968	0.76829	0.621794	1.18731	0.922253	1.24713	1.48711	1.16481	1.47065	1.1517	1.73464	1.12858	1.12197	1.32753	1.22622	1.59596	0.522313	0.751211	-0.160098	0.995529	1.58076	0.813994	1.34579	1.18988	1.60584	0.227235	1.12547
P04040	CAT	2.0556	1.76873	1.90196	2.21068	1.74993	2.46137	1.13629	1.90721	2.62155	1.00083	2.03063	3.2281	2.28119	2.9547	2.5949	1.79391	2.55294	2.23987	1.93258	1.81052	2.33449	1.38283	1.74799	2.47117	2.11594	1.91846	1.99063	2.49242	2.6777	2.82766	1.98408	2.03259	1.17885	2.08419	1.4804	2.38057	1.01099	1.74868	1.61998	1.62364	3.17127	1.83178	2.29367	2.57869	2.54437	2.62736	0.86281	0.227611
Q03135	CAV1	5.77515	6.86491	5.64753	4.8202	6.0299	6.59348	7.52999	6.20772	6.31921	8.3026	7.41539	5.33272	4.60258	7.24662	4.79808	5.3227	3.97107	4.95082	6.91961	6.952	7.51015	7.53895	7.13448	7.03375	7.24999	6.98249	5.44329	4.05539	3.59894	4.34799	7.05948	6.5006	7.98838	6.46561	7.96871	3.39153	2.67849	7.82035	4.63823	8.14822	4.743	7.10737	4.62212	7.02642	7.29221	4.64549	8.18021	8.14264
Q6NZI2	CAVIN1	5.2611	5.99899	5.09404	4.16632	5.25657	5.67328	6.11878	4.77731	5.52088	6.48956	5.24954	3.98413	2.69282	5.60963	2.94679	4.49649	3.45565	3.24392	5.98527	5.71817	6.60762	6.43841	5.98348	5.67595	6.27058	6.00734	4.8193	3.30568	3.39752	3.68352	5.88297	5.94558	6.73516	5.93521	6.55771	3.00535	3.15272	6.19669	5.17859	6.90299	3.9257	6.48364	4.45249	5.53572	5.68447	3.51206	6.34269	7.1345
O95810	CAVIN2	3.05895	3.53753	2.75348	2.0136	2.38166	3.36641	3.78819	2.9002	3.52801	4.40102	3.06316	1.42122	0.328866	3.2499	0.745555	1.6004	0.788791	0.923204	3.26117	3.01885	3.85917	4.10295	3.77285	3.3585	3.56671	3.32396	2.60729	0.595304	0.996818	1.1786	3.20974	3.72918	4.50746	4.13198	4.37792	0.638714	0.86228	4.08631	3.14804	4.20636	1.04336	3.72705	2.67769	3.24099	3.61421	1.09738	4.23795	4.77437
Q969G5	CAVIN3	3.11012	4.28493	2.97714	2.05735	3.93596	3.6741	4.16692	2.7127	3.05381	4.81816	3.80523	2.20371	1.42231	3.52239	1.36151	2.5356	2.11072	1.29205	4.17168	4.32424	4.66822	4.07549	4.00835	3.67538	4.28407	3.89592	2.55716	1.42309	1.85771	2.16561	4.25393	4.06858	4.63353	3.77993	4.67983	1.64131	0.77327	4.22365	2.586	4.82948	2.38077	4.4207	2.47449	3.58919	4.12668	1.29594	4.47605	5.17816
P16152	CBR1	0.315103	0.524785	0.592158	0.194242	0.491619	1.18014	0.497759	0.366933	0.778372	1.50549	0.387569	0.261102	0.343785	0.764678	0.357391	0.458974	0.174572	1.04772	0.965716	1.2988	1.41418	1.55868	1.54108	0.650053	1.41601	1.37601	1.18	1.25456	0.745935	0.394744	1.6058	1.1142	1.30711	1.14426	1.66386	0.194462	0.53701	0.774519	0.344634	0.661683	0.650768	1.74499	0.821559	1.43778	1.61438	0.806236	0.330863	0.962634
O75828	CBR3	1.05269	1.39259	0.750058	0.77544	0.991589	0.579802	0.72525	0.447869	0.845039	1.3299	-0.248783	0.417513	0.361186	-0.594875	0.530316	0.256046	0.099828	1.01705	0.414001	0.335782	1.39486	1.11945	0.669142	0.233165	0.920136	0.460043	1.61711	1.43116	1.18841	0.622709	1.19763	1.41152	1.05088	1.86509	1.00828	-0.133806	1.81857	-0.857219	0.554609	-0.747304	0.775622	1.30971	2.12675	1.05284	1.14383	1.00599	0.76988	0.872859
P83916	CBX1	1.00082	0.926649	0.827592	0.893259	1.82854	0.68496	0.0633709	1.01014	0.936182	-0.447978	0.0993251	1.66126	2.72804	1.86585	2.04382	2.95766	1.01433	3.15551	-0.394441	-0.921337	-0.855211	-0.0535966	1.35638	0.563684	-0.780077	-0.0388211	1.4196	2.68963	1.88234	2.44101	0.385509	1.12395	-0.0584403	1.57854	0.0364564	1.66356	2.48844	0.721626	2.21463	0.193725	-0.0105165	0.589858	-5.84554	0.868817	1.19773	1.41364	-1.94656	-0.0312186
Q13185	CBX3	1.29517	0.310243	1.44354	1.37506	1.09014	1.03139	0.223348	0.897031	0.550658	0.510044	0.676476	1.57866	2.09729	0.752559	1.65402	1.86	1.71646	2.38591	1.01701	1.29526	0.781503	0.734328	1.44787	1.66201	0.69767	0.905841	2.01075	2.3173	2.19284	2.40086	1.16694	1.52248	0.181245	1.19431	0.196651	1.69858	2.20461	1.17522	1.37064	0.389096	1.6939	1.19191	0.449004	1.29831	1.48123	2.01288	-0.437585	0.287704
P45973	CBX5	0.571767	-1.21683	-0.467988	-0.468018	-0.871908	-0.160352	-0.749634	-1.03967	-1.85077	-1.64448	-0.624711	-0.298274	0.31449	-1.90159	0.101303	0.249593	-0.540488	0.556113	-0.596414	0.19771	-1.67765	0.466723	0.48232	0.623971	-0.396404	-0.482146	0.935527	0.80691	0.815855	1.38733	0.456002	-0.386315	-1.20852	-1.54142	-2.58688	-0.124346	-0.0447807	0.26308	0.127966	-0.289905	-0.657404	0.641235	-2.24574	-0.144373	-0.00637695	0.15809	-1.63717	-1.65441
Q8IX12	CCAR1	0.0431524	-0.721257	-0.0103133	-0.0893753	0.156327	-0.145976	-0.672917	0.129793	-0.245996	-1.77229	-0.307792	0.537808	0.986797	-0.0709703	0.590793	0.786225	0.757794	0.961459	-0.415825	0.0123805	-0.612465	-0.460885	0.0305414	0.417752	-0.758422	-0.310528	0.718245	1.03196	0.829318	1.14341	-0.352408	0.275835	-0.906538	0.305996	-1.14065	0.617621	0.80703	0.640621	0.547533	-0.130443	0.586116	-0.0884631	-0.238024	0.274156	0.32046	0.857672	0.0192325	-0.821791
Q8N163	CCAR2	-0.133196	-0.901873	-0.567777	-0.452384	0.264873	-0.0115484	-0.724379	-0.885696	-0.68156	-1.58898	-0.664189	-0.402259	0.172548	-0.972095	-0.247888	1.26239	0.449372	0.406252	-1.60819	-0.136711	-0.770642	-0.247571	-0.313959	-0.246677	-0.402372	-0.246635	-0.0526094	0.0629365	-0.0435988	0.231732	-0.282287	-0.579912	-1.07361	-0.303318	-0.888697	-0.0730537	0.578358	-0.221861	-0.253982	-0.451163	-1.02752	0.0398447	-0.143571	0.0788402	-0.0665163	0.398446	-0.689685	-0.725733
Q96A33	CCDC47	0.344011	-0.400223	0.0177522	0.72981	0.719775	0.146582	-0.759449	0.284685	-0.183281	0.243398	0.532988	0.847373	1.48877	1.09563	0.694526	0.942466	0.726942	0.947703	-0.274356	0.205174	0.142913	-0.341234	0.106421	0.741122	0.128258	-0.0448183	0.422479	0.645961	0.770482	0.916908	-0.000595635	-0.101292	-0.633385	0.0453262	-0.830473	0.533163	0.0493868	0.0645249	0.05985	0.785443	0.664145	0.0128615	-0.639152	0.512828	0.48455	0.656063	-0.461817	-0.883744
P78371	CCT2	2.08374	2.12083	1.88381	1.89295	1.47821	1.827	1.45085	2.21616	2.13309	1.95578	1.72495	2.39666	2.55668	2.41941	2.15279	1.74934	2.04628	2.73035	2.35147	2.28978	1.97646	1.8575	2.18441	2.23542	1.68902	1.90613	2.26729	2.45274	2.41642	2.54666	2.01723	2.27832	2.05337	1.87132	2.04361	1.95469	2.13523	2.15196	2.25767	2.34064	2.87512	2.019	2.36814	2.22975	2.22854	2.49914	1.20208	2.22223
P49368	CCT3	1.68384	1.97341	1.83226	1.11964	1.94369	1.90207	1.80745	1.50272	1.63747	2.13148	1.9065	2.07889	2.3331	2.39692	2.06491	2.26728	1.51914	1.9465	2.02285	2.32609	2.14	1.90884	1.96583	2.29725	1.88535	2.17031	1.99814	1.77199	1.77313	2.18094	2.14284	1.94774	1.99546	1.55727	2.00738	1.21285	0.497183	2.13829	1.74475	2.38131	2.09808	2.13757	1.19646	2.48137	2.36969	2.00037	1.83218	2.08904
P50991	CCT4	2.07766	2.01395	1.5775	1.83678	1.60762	1.70774	1.51468	2.0201	2.09909	2.0861	1.95864	2.32709	2.46077	2.43318	2.18642	2.04645	2.14404	2.39647	2.1199	2.22863	2.01576	1.71885	1.92677	2.07667	1.83659	1.90467	2.02471	2.312	2.18331	2.23614	1.94647	2.12151	1.8091	1.80592	1.9274	1.97067	1.88036	2.11116	2.28985	2.17061	2.63636	2.12942	2.16793	2.05571	2.15637	2.37222	0.960903	1.81907
P48643	CCT5	1.78734	1.91949	1.60585	1.54385	2.00666	2.25807	1.71185	1.67405	2.08597	2.33024	2.22874	2.43073	2.72097	2.97155	2.34369	2.47207	1.98233	2.21871	2.21471	2.5661	2.34706	2.13216	2.39584	2.58894	2.2416	2.39018	2.41051	2.24694	1.95247	2.58812	2.50876	2.2392	1.91993	1.40839	2.39512	1.6924	1.58905	2.40917	1.82517	2.53162	2.47614	2.5014	1.95413	2.49218	2.63579	2.18814	1.34035	2.20042
P40227	CCT6A	1.76449	1.70114	1.55232	1.11657	1.717	1.66495	1.6412	1.87093	1.78659	1.99051	1.88065	2.07034	2.49092	2.53922	2.02611	2.23642	1.70975	2.13022	2.07415	2.28042	2.25414	1.83268	2.03223	2.22555	2.00181	2.09386	2.04973	2.101	1.90898	2.43122	2.12743	1.97431	1.69276	1.60016	1.69183	1.38081	1.35278	1.95906	1.70754	2.26301	2.16124	2.10852	1.86962	2.47391	2.31262	2.18977	1.48047	1.79663
Q99832	CCT7	1.78315	1.78086	1.7382	1.37935	1.7892	1.74037	1.44747	1.80621	1.77269	2.18882	1.97536	2.29104	2.317	2.38366	2.16914	2.03072	1.8632	2.12559	1.99124	2.27647	2.12323	1.98695	2.07236	2.19273	1.90306	1.94617	1.96502	2.08087	1.87232	2.24444	1.947	1.95792	1.84947	1.48896	1.94514	1.45731	1.72299	2.08902	1.82191	2.37946	2.44056	2.01626	1.93535	2.46935	2.20889	2.14391	1.42716	1.94251
P50990	CCT8	2.26319	2.10084	1.98036	2.14733	1.39292	1.77737	1.35679	2.23951	2.26152	2.0291	1.87078	2.37104	2.60601	2.36976	2.19451	1.50178	2.24546	2.60262	2.25524	2.27264	2.12018	1.71577	2.0763	2.1124	1.80379	1.8706	2.32573	2.53795	2.4263	2.5928	1.85284	2.30893	1.93295	2.01465	1.98913	2.11897	2.18584	2.16556	2.5319	2.18323	2.84628	1.98185	2.50259	2.02508	2.41795	2.56079	1.21509	1.91945
P08571	CD14	1.61285	0.623246	0.910543	0.735613	1.59144	0.542528	-0.489956	0.836366	1.06024	0.869239	-0.696424	1.3205	1.69661	1.07664	1.26198	0.997838	2.46043	0.184298	0.698328	0.705641	0.952036	0.365781	0.597511	0.844409	1.00937	0.576871	1.00604	0.775851	0.835291	1.0225	0.903552	0.888396	0.0845118	0.482644	0.0787109	0.814884	0.607761	0.494619	0.822352	-0.015355	1.4147	0.967942	0.806119	1.17349	1.10792	1.25331	-0.352493	0.599399
P48509	CD151	3.45367	4.40623	3.29269	2.46459	2.97981	3.24697	4.07709	3.51035	3.93484	5.14139	4.60136	3.19514	2.98979	4.11679	2.7208	3.07454	2.63557	2.74966	4.5457	3.86666	4.35225	4.14522	4.18499	3.92012	4.05491	3.77833	3.00305	2.53283	2.50376	2.94375	4.12126	3.97547	4.57639	4.0693	4.33876	2.24589	1.92685	4.42424	3.31245	4.86616	2.93868	3.59439	3.06259	3.76003	4.24636	2.67854	4.75951	4.75587
Q86VB7	CD163	1.23451	0.724223	0.734243	1.20985	1.60555	0.777731	0.382577	1.08861	1.25804	0.552562	0.253096	2.11236	2.19632	1.31781	1.54359	0.880623	2.35113	1.53375	1.39113	1.34174	1.06283	0.348538	1.06616	0.760952	0.673836	0.455407	1.2442	2.08053	2.16055	1.80886	0.147271	1.65913	0.529006	0.821005	-0.149162	1.3113	1.52335	0.567086	1.75309	0.655171	2.26487	0.72331	2.07903	0.827475	0.881596	1.19456	0.783041	0.548985
Q5ZPR3	CD276	-0.149656	-0.530001	-0.0160008	-0.0165921	0.650231	0.0336891	0.962932	-0.879197	0.306622	0.190399	-0.68756	-1.25949	-1.0952	-0.849803	-0.883539	-1.76478	-1.27343	-2.19489	1.2804	0.855445	0.0977263	0.635849	0.782557	-0.253835	1.3966	2.9207	0.00551897	-1.24623	-1.72966	-1.14853	0.56569	-0.0059692	-0.185413	-0.357124	-0.358787	-1.55979	-1.7225	0.272571	-1.30264	1.46289	-1.40452	-0.0749688	-3.6591	-1.05251	-0.637857	-2.27947	0.672421	0.680351
P16070	CD44	2.54532	3.01369	2.18826	2.30608	1.79898	2.20871	2.36782	2.40539	3.12224	3.36151	2.57815	2.13279	2.65497	3.08301	2.39226	1.91322	2.91282	2.88708	3.38431	3.21772	3.0875	2.88703	3.06691	2.71331	3.12582	2.98501	2.4502	2.62599	2.80242	2.84355	2.83593	3.30507	3.19079	2.74722	3.38047	1.68307	2.58606	3.3575	2.54371	3.89123	2.44498	3.17168	2.49573	2.29993	2.83853	2.57721	2.71204	3.64289
P15529	CD46	2.03888	0.238349	1.26658	1.37077	1.03728	0.804401	-0.0154053	1.45256	1.29863	1.03883	1.77007	1.79925	2.10027	1.62348	1.46095	1.51846	1.42981	2.1336	1.69263	1.50726	1.3125	0.844918	1.04596	1.5938	1.61923	1.41082	2.00619	2.21195	1.99947	1.94044	2.10505	1.92841	1.28372	1.4509	1.38414	1.4461	1.59963	1.1964	1.04899	0.936421	1.77177	1.59794	1.52134	1.17546	1.43797	1.7693	0.482676	0.45119
Q08722	CD47	2.47074	2.56703	2.39635	1.93686	1.4131	2.37983	2.02891	2.63292	2.35663	2.27901	2.2991	2.05049	2.79085	2.3947	2.35709	2.5833	2.42079	2.81895	3.06524	2.60583	2.18115	2.84325	2.93347	2.76162	2.18003	2.39295	2.12526	2.22904	2.12932	2.79365	2.88415	2.37032	3.11485	2.254	3.34711	1.95202	2.35281	2.98871	2.43494	2.62779	2.41785	2.28744	2.0617	2.79954	3.11572	2.60999	2.66751	2.95458
P08174	CD55	1.82425	1.74633	1.48064	1.59395	0.5526	1.70123	1.89258	1.98786	2.25113	1.47008	1.80142	1.80046	1.1807	2.19839	1.92207	1.45154	1.26524	1.20689	2.58745	1.4264	0.79689	1.50515	1.38377	1.2342	0.920044	1.00594	1.55955	1.55242	2.29771	1.81462	1.14423	1.5795	1.52131	2.01919	1.25558	1.1974	1.76921	1.73705	1.95024	2.25034	1.79815	1.65496	2.87558	1.26289	1.88345	1.37441	1.73799	1.74182
P19256	CD58	0.0476752	2.02442	0.107377	0.299117	0.0615846	0.367661	0.879693	0.682455	0.906654	0.966245	0.920061	0.372566	0.867415	0.874895	0.135355	0.280875	0.240487	0.274676	1.23223	0.793375	-0.721121	0.238091	0.349375	0.615219	0.551374	0.0780311	0.825685	0.340858	0.245686	0.284247	0.136653	0.559386	0.885556	0.40923	2.00425	-0.143512	-0.479047	1.07611	-0.0248445	0.885825	0.410636	0.126819	-0.539554	-0.278628	0.337114	-0.0783392	-1.1166	0.998407
P13987	CD59	3.13139	3.57755	3.53725	3.14658	3.21645	3.23123	3.83491	3.46111	3.7394	4.57821	3.71967	2.99665	3.22257	3.86982	2.96336	2.72369	3.18811	2.06531	3.61488	3.07405	3.9512	4.1447	3.71482	3.47615	3.56293	3.53096	3.08391	2.70967	2.93602	2.94423	3.86526	3.73772	4.23464	3.90773	4.0329	2.44588	2.93878	4.24653	3.48173	3.94718	3.33674	3.35107	4.12268	3.75861	4.13154	2.51895	4.55672	3.99702
P08962	CD63	1.85461	1.99219	1.76635	1.17371	1.9952	2.26421	1.25087	1.95969	2.12473	2.0102	2.50578	2.62995	3.36926	2.64874	2.47256	2.94568	3.03095	2.72616	1.29921	1.60223	2.49318	1.65176	2.10851	2.05922	1.55748	1.64118	1.98214	2.47202	2.62502	2.51087	1.76428	2.01216	1.18769	1.20943	1.60445	2.92102	2.21898	1.82675	1.775	2.30686	2.20155	1.68463	1.42898	1.35504	2.2334	2.85578	0.981887	1.07084
P60033	CD81	1.14646	3.12406	2.86587	1.41638	2.66811	3.5798	3.90241	3.0828	4.05345	4.49602	4.02621	2.25786	1.55191	3.32881	2.02178	1.78406	-0.323827	0.568882	2.87935	2.43055	2.93129	3.08913	2.28551	2.72367	2.81767	2.38595	1.7239	0.302068	0.452266	1.57508	2.76137	2.49061	3.44079	2.72616	3.52543	0.129683	-0.584797	3.38473	1.51889	4.1104	2.01871	2.58429	0.835941	2.27723	3.19745	1.04443	4.09474	3.8529
P21926	CD9	3.99693	4.37383	4.06018	3.45412	3.93043	4.42374	5.0159	4.26854	4.82499	5.46298	5.10656	4.47843	4.25482	4.94853	4.67433	4.49626	3.78099	3.11161	4.60071	4.57706	4.68919	5.50511	4.94467	5.07464	4.78027	4.67176	4.4076	3.56633	3.0493	4.24317	4.81538	4.08004	4.99713	4.13559	5.05173	3.85042	1.82347	5.29173	3.61366	5.31921	4.68936	4.8185	3.11569	5.02956	5.13986	4.05673	5.74056	5.50577
P14209	CD99	2.28973	1.42245	0.11434	0.31134	1.492	1.91376	2.13609	1.74659	1.84438	1.70619	2.52831	2.33757	1.26938	2.82493	2.44941	2.26591	2.12725	2.26301	1.90433	1.15676	1.62239	1.52776	1.73804	2.18778	1.51512	0.963422	1.78675	2.39957	1.15842	1.93826	2.01229	2.43654	1.9606	0.524146	1.50145	1.33503	1.34478	1.77003	1.49444	1.90899	1.13805	1.86868	0.627387	1.21323	1.56497	2.27888	1.13665	2.33014
Q16543	CDC37	-0.243382	-0.0493692	-0.548745	-0.771599	-0.314794	-0.0255075	-0.482411	-0.879383	-0.591608	-1.06888	-0.699995	-0.330075	-0.0258114	-1.01278	-0.247976	0.139202	-0.341022	0.617587	-0.305451	-0.0253542	-0.0730788	0.412567	0.35749	0.116008	0.131196	0.173621	0.540468	0.428657	0.231617	0.568135	0.203361	0.413507	0.140183	0.151399	0.153435	0.179909	0.566579	0.036786	0.038197	-0.770446	-0.552222	0.599279	-0.455044	0.129722	0.309027	0.79522	-0.479933	-0.335526
P60953	CDC42	4.18176	3.73277	3.22816	3.25706	3.31817	3.65125	3.56538	4.12096	3.98653	3.83296	3.91619	4.02913	4.09997	3.86446	3.99254	3.92116	3.89775	4.20776	3.83482	3.68435	3.79766	3.61373	3.7086	3.69047	3.67646	3.64134	3.81678	4.12898	3.97244	3.95891	3.82938	3.90849	3.77893	3.81587	3.62118	3.63908	3.91251	3.76571	3.83981	3.76053	4.41037	3.71163	3.99438	4.0365	4.08134	4.31409	3.72068	3.65899
Q9Y5S2	CDC42BPB	0.372138	0.843815	0.470976	0.915063	1.15078	1.1431	1.00648	1.19025	1.03052	0.71922	0.765506	0.784116	0.659024	1.07189	0.77786	1.26692	0.708272	0.479335	0.892023	1.46088	1.10218	1.28258	1.037	0.906269	1.16741	1.14943	0.820877	0.549049	0.562921	0.55538	0.834062	1.0113	1.1547	0.619781	0.867061	0.0867711	0.180183	1.10693	0.594595	0.709513	0.678406	1.13083	0.603753	0.914706	1.13505	0.500892	1.218	0.964766
Q99459	CDC5L	-0.117686	-1.38837	-1.49997	-1.19624	-1.12593	-1.09105	-2.07197	-1.1428	-0.919688	-2.40505	-1.54239	-0.702858	-0.187852	-1.08371	-0.393115	0.038342	-0.275839	0.388687	-1.55721	-0.977576	-1.73023	-2.06074	-1.46011	-0.670633	-1.52395	-1.40907	-0.23752	0.304987	0.313327	0.0299728	-1.27453	-0.498221	-1.40596	-0.795913	-1.34071	-0.304722	-0.179907	-0.941546	-0.0777889	-1.44864	-0.835181	-1.04514	-1.57046	-0.98349	-0.934178	-0.256214	-1.28535	-1.94206
P55290	CDH13	0.517033	1.58752	-0.571191	0.249277	0.962466	0.362774	-0.482592	1.00878	0.689494	0.393943	0.46042	0.215963	1.31391	0.0809661	1.32674	0.00282031	0.518889	-0.109432	0.273675	0.116322	-0.118993	-0.116032	-0.680702	0.796425	0.502694	-0.228376	0.885044	-1.3083	0.0117689	1.21224	0.597808	1.25729	0.589554	0.402132	0.123481	0.344263	0.234144	0.588951	1.01699	0.93608	1.15023	0.477476	0.753998	0.74364	0.727894	1.03627	0.372795	0.236358
O14735	CDIPT	1.49357	1.2741	1.07809	1.01201	1.21114	1.73379	2.0316	1.22471	1.10151	2.36102	1.76192	1.41615	2.14388	2.17978	1.60103	1.85227	1.4156	1.51275	1.42357	1.49277	1.56502	1.57696	1.64282	1.5153	1.43191	0.639773	1.22233	1.35387	1.27092	1.18908	1.48656	1.528	1.72473	0.960712	1.4872	0.281639	1.18212	1.94248	0.815218	2.06866	1.5257	1.11643	1.37627	1.17919	1.33523	0.793569	1.90284	2.18401
Q96JB5	CDK5RAP3	-1.08794	-1.51922	-2.09592	-2.03689	-0.692534	-0.451267	-0.821084	-1.89133	-2.75489	-0.51328	-1.08927	-0.982242	-0.546716	-1.00228	-0.822202	-0.0377191	-1.13992	-0.60943	-1.69206	-0.724355	-0.79796	-0.935014	-0.872796	-0.511897	-0.77346	-0.738366	-1.06084	-0.861825	-0.93009	-0.304818	-0.646647	-1.23751	-1.03955	-1.59513	-1.04777	-1.02157	-1.39988	-0.284069	-1.75273	-1.0514	-1.94746	-0.575829	-0.982154	-0.551471	-0.639462	-0.607842	-1.43284	-0.852349
O95674	CDS2	2.23219	1.71589	1.37644	1.77841	0.611709	0.780476	1.29989	1.74516	2.14618	1.41662	1.2116	1.4684	1.7228	1.69603	1.45825	1.45213	1.55269	1.46504	1.62856	0.689241	1.17769	0.990758	1.42915	1.27107	0.454084	0.642751	1.3725	1.59415	1.60235	1.51554	0.93856	1.56108	1.5351	1.86615	1.48426	0.953335	1.24976	1.72251	1.81453	2.0443	1.75087	1.11292	1.29206	1.01651	1.50136	1.17693	1.69758	2.11328
P23141	CES1	1.19026	2.35494	1.59279	1.42002	0.984035	1.35208	1.9636	3.14328	1.30663	2.6895	0.778615	0.618709	-0.20489	2.19692	1.13689	0.0986105	-0.239567	0.969064	2.91817	0.0401768	2.0329	1.80897	1.94268	2.23023	1.95351	1.08756	1.09377	1.29214	1.11638	0.84751	0.814224	2.46337	2.08419	2.42999	2.40854	0.202117	0.314987	1.6325	1.4808	2.31542	1.18127	1.59972	2.90897	0.759667	1.95699	0.505278	2.0736	1.33724
P00751	CFB	0.739832	2.20062	1.51588	1.69528	1.96536	1.76775	0.855717	0.902641	1.77125	1.72976	0.555564	0.544358	1.52921	0.947368	0.405238	0.797305	1.40949	1.52695	1.34964	2.38082	2.25738	1.696	2.17499	1.95602	1.98907	2.53269	2.18237	1.84306	1.27827	1.49987	2.20043	2.19202	2.75175	1.47256	2.52716	2.78019	1.41143	1.9289	1.12468	1.04369	1.7625	2.456	2.80538	2.6859	2.21858	2.04241	1.46388	1.2131
P08603	CFH	0.133757	1.90028	1.49869	1.44605	1.87534	1.56157	1.38858	1.15165	2.03117	2.19951	1.15302	0.184865	1.06945	1.30707	0.240548	1.12655	1.60562	0.867368	1.37594	1.4159	1.74307	1.89721	1.76104	1.61952	1.79355	1.62933	1.54712	1.31793	1.41716	1.42009	1.62408	1.91831	2.52001	1.67639	2.14997	1.81836	0.630444	1.74033	0.80562	1.86159	1.20347	1.85708	2.23423	2.19035	2.13195	1.68706	2.04812	1.58506
Q03591	CFHR1	-1.08523	1.6611	0.793621	1.49292	0.910919	0.802846	0.362039	0.953263	1.6962	1.85666	0.429729	0.432387	0.305376	1.05391	0.180349	1.23779	1.61886	0.640679	0.946828	0.852414	0.30901	0.91125	1.12019	0.80119	0.197903	0.378637	0.291332	1.07452	1.20365	1.00379	0.406003	1.33967	1.55816	0.915945	1.27595	2.67618	0.950172	1.43118	0.945271	0.887204	1.01854	0.807857	1.97947	0.974422	0.990498	0.520509	0.916925	1.50827
P05156	CFI	-1.08407	-0.429826	-0.642747	-0.65491	-1.15111	-0.898853	-2.25308	-1.6244	-0.0870847	-2.07424	0.0240667	-2.03668	-0.895188	-1.83005	-1.97142	-1.31493	-0.716133	-1.14706	-1.20456	-1.25412	-1.14157	-1.7106	-1.60125	-1.01817	-0.770704	-1.03119	-0.461023	-0.955788	-0.699506	-0.958438	-1.04799	-0.358303	-0.17821	-0.795058	-0.106126	0.658959	-0.893097	-1.29396	-0.757339	-2.23378	-1.98183	-0.711575	0.923165	-0.313713	-0.0680287	-0.667056	-1.09673	-1.38139
P23528	CFL1	3.46092	4.43866	3.52189	2.69443	4.57511	4.66606	4.38855	3.52125	3.68629	4.05852	3.66391	4.04016	4.19553	3.65111	3.79421	4.11627	3.34216	4.50416	4.71847	5.15463	5.23072	5.2186	5.19139	4.89436	5.1094	5.17024	4.80563	4.44416	4.11828	4.44446	5.30305	4.94039	5.26138	4.55092	5.13165	3.95007	3.71726	4.64223	3.62621	3.95109	3.57986	5.51627	3.57783	5.03054	5.04001	4.92015	4.50498	5.03991
Q9NX63	CHCHD3	2.58606	2.78863	2.49785	2.68958	2.38829	2.21091	2.07027	2.72402	2.85661	2.46846	2.78181	3.12703	3.22586	2.91908	3.30697	2.95735	3.08405	3.16449	2.95918	2.5446	2.18523	2.25347	2.54028	2.8085	1.97927	2.03673	2.65718	2.99238	2.82501	2.96512	2.66002	2.84839	2.25712	2.67481	2.39407	2.68124	2.77018	2.70078	2.89142	2.67813	3.57079	2.36436	2.72954	2.39673	2.66133	2.96338	2.44991	2.20555
Q9BRQ6	CHCHD6	-0.423235	-0.196212	-0.741916	-0.550361	-1.25239	-0.99085	0.138265	-0.69953	-0.37581	0.563586	-0.0662658	-0.193551	0.184867	0.0426189	0.0242405	-0.145555	-0.648436	0.0370581	-0.273522	-0.713874	-1.54445	-1.23201	-0.540806	0.0108074	-0.853677	-1.12368	-0.127991	-0.0129795	-0.266421	-0.267913	-0.506705	-0.0987772	-0.475897	-0.225361	-0.692322	-0.507388	-0.743906	-0.973813	-0.34775	0.0828871	0.115256	-0.730798	-0.927986	-0.58331	0.0216085	-0.0883665	-0.509603	-0.314415
Q14839	CHD4	-1.77928	-3.50764	-2.31164	-2.61999	-1.87455	-1.07982	-2.15943	-3.01614	-3.08108	-2.97914	-2.19367	-2.13285	-1.5158	-2.07373	-1.9492	-0.933272	-1.34881	-1.09447	-2.66379	-1.72304	-2.28888	-1.62305	-1.93933	-1.51078	-1.78195	-2.0203	-1.25799	-1.13717	-1.37906	-1.10876	-1.92389	-1.88783	-2.15165	-2.17632	-2.52958	-1.49955	-1.29802	-1.82784	-1.57741	-2.05249	-3.08896	-1.48623	-1.67559	-1.90281	-2.12072	-1.43768	-3.04141	-2.44973
Q9BWS9	CHID1	0.358417	-0.110316	0.198102	0.319163	0.287681	0.148117	-0.572644	0.666328	0.836808	-0.600377	0.223807	1.05073	1.40059	0.505929	1.50553	0.034362	0.934841	1.21491	0.128983	0.129086	-0.0168011	0.0119882	0.0800756	0.603268	0.0822877	0.285733	0.813518	1.23828	1.53442	0.888544	0.185778	0.854817	-1.54794	0.719837	-0.558506	1.20179	0.622428	0.784312	0.462461	0.222444	0.865979	0.174356	0.816382	0.48997	0.26487	0.903483	-0.332603	-1.59863
Q9HD42	CHMP1A	1.23807	1.27886	0.466111	0.443277	-0.311598	0.418169	-0.0301678	1.0917	1.45325	1.37268	0.636982	1.0274	1.71846	0.958566	0.871153	0.483994	1.22107	1.86439	0.68799	0.937683	1.17863	1.03799	1.27645	1.44034	0.482892	0.643063	1.06732	1.43562	0.962145	1.45531	0.964265	0.943461	1.31265	1.67974	1.11486	0.679937	1.00631	1.14932	1.5777	0.733948	1.03277	0.826377	0.795924	0.529888	1.31455	1.4221	1.13401	1.38484
Q7LBR1	CHMP1B	1.11277	0.381466	1.67249	1.30536	-0.0451295	0.214763	-2.08964	0.507422	0.811679	-0.0653563	-1.56687	1.45292	1.92063	-0.481954	0.879532	1.47978	1.78644	1.65129	0.794154	1.42365	1.20212	1.23823	0.789735	0.980105	0.634287	0.567741	1.04046	1.32179	1.0944	1.60753	0.933442	0.992683	0.728937	1.32289	1.07302	0.747422	0.775905	0.710791	1.2032	-0.312212	0.57065	0.69854	-0.841624	0.364821	0.243952	1.18485	0.465084	0.719838
O43633	CHMP2A	1.38026	0.802976	0.419023	0.831206	0.480641	-0.049331	0.664571	1.30179	1.50089	0.490263	0.800878	1.57611	1.54147	0.360886	1.28601	1.00797	1.5169	1.38369	0.611094	0.535911	0.489783	0.73322	0.989625	1.04211	0.366303	0.81395	0.957901	0.855028	0.836549	1.04079	0.533892	0.659641	1.01944	1.43776	0.745865	0.763162	0.553001	0.747204	1.56551	0.318835	1.23831	0.721419	0.477819	0.73443	0.917422	1.18617	1.06573	1.60094
Q9Y3E7	CHMP3	0.192254	-0.292039	-0.698177	-0.285325	0.601445	-0.512506	-0.414427	-0.28297	-0.207895	0.0699819	-0.330647	-0.348919	0.281993	-0.812315	-0.930394	-0.465421	-0.107053	-0.421299	-0.0875844	0.118121	-0.386177	0.552463	0.362515	0.156313	-0.399495	-0.290853	-0.399847	-0.365241	-0.444614	-0.499477	0.645829	-0.143761	0.208928	0.319764	0.0571784	-1.0869	-0.772824	0.133902	-0.222677	0.388372	-0.920591	-0.204304	-1.08763	-0.153478	-0.00312665	-0.411906	0.166632	0.327341
Q9BY43	CHMP4A	-0.625012	-0.0210809	-0.0292108	-0.217916	-0.415195	-1.46704	-3.2279	-0.534509	-0.150553	-0.710021	-0.596929	0.124645	0.341092	-1.44705	-0.100178	0.0201561	0.748621	0.553866	-0.748877	-0.509074	-0.583041	-0.778404	-0.711478	-0.451656	-0.650597	-0.60912	-0.175355	-0.220149	0.00314014	-0.24036	-0.97712	-0.857434	-1.04528	-0.21996	-0.496624	-0.291881	0.027746	-1.21389	0.348841	-1.59316	-0.272165	-0.596991	-0.223979	-0.380841	-0.278945	0.116557	-1.37377	-1.29089
Q9H444	CHMP4B	1.63496	2.08879	1.65517	2.07882	2.25142	2.12572	2.0816	2.24421	2.57502	2.46935	2.67414	2.80261	2.84713	2.53878	2.4896	2.9416	2.53888	2.57265	2.20408	2.54658	2.44513	2.65666	2.66678	2.61123	2.49671	2.57691	2.32539	1.95529	2.16505	2.68153	2.5058	2.02961	2.5266	2.30121	2.45112	2.21348	1.90832	2.6615	2.54949	2.54131	2.02235	2.14751	2.10208	2.92806	2.6888	2.2891	2.98766	2.74961
Q96FZ7	CHMP6	1.06007	1.00329	0.684503	1.00551	0.620549	1.1074	0.815169	1.23611	1.58625	1.4299	1.45913	1.49743	1.80771	1.62338	1.50502	1.3832	0.988695	1.85291	1.12352	0.962821	1.11166	0.791696	1.18823	1.12879	1.01673	0.657273	1.23878	1.28799	1.34061	1.44691	0.956524	1.32091	1.131	1.30812	1.14111	1.16596	0.932251	1.31666	1.0933	1.44541	1.46342	0.827069	-0.441938	0.857631	1.29489	1.51769	0.902745	0.990988
Q99653	CHP1	-0.676587	-2.33771	-0.367785	-1.02447	-0.357854	-0.290317	0.182945	-0.892571	-0.712262	-0.841051	-0.946936	-0.653421	-0.207396	-0.17712	-0.837776	0.320851	-0.578047	-0.617216	-0.522702	-0.180032	-0.47963	-0.639897	-0.357193	-0.158456	-0.197678	-0.530134	-0.431376	-0.372831	-0.299329	-0.272932	-0.271912	-0.63979	-0.947991	-1.25054	-0.990154	-1.5493	-0.892476	-0.236395	-0.958464	-0.377878	-1.1401	-0.548078	-1.91048	-0.907059	-0.491378	-0.470741	-0.509857	-0.736605
Q9Y3Y2	CHTOP	0.202943	-0.174126	-0.885926	-0.725592	-0.911846	-0.217354	-0.0367295	-1.08585	-1.95301	0.253856	-1.45747	-0.519862	-1.44687	-1.50055	-1.67588	0.419983	-1.45802	0.711013	-0.0457607	-0.00609406	-0.401294	0.316748	-0.126949	-0.213297	-0.71789	0.0377223	0.400574	0.905489	0.682569	0.640449	0.084638	-0.0598763	-0.285631	0.0323057	-0.89976	-0.667156	-0.722875	-0.00202801	0.500389	0.106287	-2.24516	0.123382	-2.00425	-1.77729	-2.16309	-1.26556	-0.325134	-0.146544
Q8N5K1	CISD2	0.929969	0.28776	0.882439	1.02442	0.348448	0.164834	0.285836	0.596334	0.806588	-0.219725	0.495685	1.36332	2.12035	1.0042	1.73638	1.3971	1.8456	1.53401	0.546104	0.629835	0.174539	-0.216585	0.802232	0.829532	-0.12623	0.221957	0.626856	1.70547	1.63902	1.44634	0.465908	0.774102	-0.372349	0.43685	0.0799399	1.27325	1.18293	0.638016	0.810925	0.176162	1.52769	-0.0244956	0.435311	0.470146	0.531884	1.48317	0.388408	-0.426668
Q07065	CKAP4	2.50043	2.05249	1.84822	2.25561	2.1268	1.82747	1.47803	2.25702	2.36022	1.98491	2.33763	2.60943	3.54849	2.47639	3.07701	2.70906	2.9979	2.94805	1.94075	2.07582	1.75489	1.62193	2.18913	2.61565	1.85528	1.73289	2.1701	2.56853	2.515	2.91967	2.02207	1.88939	1.06564	1.92317	1.15079	2.92617	2.19009	2.29039	2.44744	2.2547	2.54878	1.9101	1.94756	2.30086	2.22629	2.99141	1.51772	1.25532
Q14008	CKAP5	-0.345907	0.0821193	-0.668506	-1.10658	-0.620071	-0.233135	-0.414368	-0.619077	-0.562357	-0.950404	-0.692547	-1.03644	-0.370286	-0.489357	-0.915697	0.0205519	-0.101382	-0.0080873	0.12672	0.250237	-0.74655	-0.260646	0.00504207	0.0878007	-0.721746	-0.426458	-0.166568	-0.165304	-0.135261	-0.0928781	-0.152349	0.189456	0.273894	0.241636	0.151669	-0.511578	-0.149041	0.370276	-0.26034	-0.191716	-1.36782	-0.0513566	0.17169	-0.226141	0.262592	-0.0432572	-0.339104	0.127129
P12277	CKB	3.41776	3.98802	2.32073	2.1395	2.32447	4.16445	4.12766	3.24449	3.14746	3.16081	2.26106	1.95431	2.01624	2.42147	2.49846	0.400751	-0.107122	2.43642	3.56054	4.12678	4.23533	4.87261	4.44168	3.96624	4.08606	4.25216	4.18096	1.82808	1.32441	3.00051	4.99547	4.14157	4.84989	4.1421	4.98868	2.28764	2.76445	4.26418	3.23765	3.08882	1.64218	5.08914	3.71964	4.28924	4.50939	3.49994	4.0344	4.49653
P12532	CKMT1A	3.15272	1.87865	2.58083	3.17528	1.63225	1.87188	0.555443	3.15759	2.53824	0.522578	2.46891	4.14252	3.80875	2.92327	4.18889	4.09834	3.77258	4.60956	2.82776	2.89021	1.93078	1.45362	2.11844	3.18446	1.94335	2.72678	2.94394	3.88251	3.44171	4.28444	2.51531	2.56887	-1.92806	2.53058	-0.0480726	3.89153	2.87431	2.28186	3.11909	1.6697	3.87127	1.75223	2.20737	2.67292	2.81752	4.11604	-1.91373	-2.15628
P17540	CKMT2	4.1825	2.70252	3.23514	3.86165	2.81911	3.07793	1.64165	3.10608	3.42128	1.40276	3.45325	4.99926	4.53841	3.8096	4.77371	4.72783	4.37397	4.65577	3.44421	3.98203	3.15177	3.3297	3.20136	3.93561	2.99727	3.68752	3.42894	4.72461	3.99589	4.51145	3.4476	3.25674	-1.475	3.49885	1.30991	4.37524	3.81294	3.42087	3.26397	2.43645	4.04767	2.16003	3.53564	3.67724	3.71166	4.50994	1.60994	1.16817
Q7Z460	CLASP1	0.239539	1.88569	0.40564	1.80531	3.65001	1.01298	0.784159	0.90382	0.846958	3.83946	3.23381	2.46922	-0.48613	1.60957	1.2491	0.429933	-0.410067	-0.782532	1.01759	1.36792	0.472122	2.25725	0.729725	0.574614	1.40352	1.40865	-0.589791	-0.526641	-0.0900708	-0.320999	0.594382	0.721035	1.11402	-0.0141825	1.18717	-1.56413	-1.17461	0.445749	0.574229	0.400451	1.11888	0.94205	-0.850482	0.449881	0.275856	-1.2642	1.76011	1.38327
O75122	CLASP2	0.0256808	-0.238475	-0.0154357	0.608203	1.43438	0.754319	0.567548	0.361304	0.574323	1.6779	0.478946	0.0516337	-0.0154191	0.862178	-0.122359	0.525504	-0.0254724	-0.419267	0.154984	-0.125808	0.857186	0.471612	0.426827	-0.210154	1.47506	0.325564	0.142003	-0.246681	-0.172741	-0.416518	0.545664	0.605063	0.650004	0.777028	0.619532	-0.542008	-0.0596773	0.262405	0.37085	1.12094	-0.882911	0.588168	-0.880354	0.0941471	0.496036	0.0125125	0.851999	0.615953
Q96S66	CLCC1	-0.417364	-0.3884	-0.609222	-0.60915	-0.464743	-0.439474	-0.0684257	-0.560066	-0.202417	-0.74442	0.45297	0.0944093	0.623861	0.00578227	0.245161	0.476843	0.215303	0.725772	0.252788	-0.447521	-0.539443	-0.818403	-0.242099	-0.0493504	-0.954471	-0.292047	-0.0843518	0.283299	0.319896	0.441624	-0.464776	-0.0225665	-0.461145	0.0624742	-0.301976	-0.512606	0.245272	0.183026	-0.100545	0.160792	-0.216757	-1.03522	-0.828675	-0.478769	-0.398935	-0.391193	-0.102611	-0.121951
O00299	CLIC1	-0.16987	0.157546	-0.242851	-0.598568	0.419053	1.03615	-0.105901	-0.0370131	0.474622	-0.493254	0.078107	0.714339	0.863519	-0.165994	0.792536	0.947032	0.500116	0.526896	0.194031	0.577428	0.524179	0.490103	0.576757	0.674634	0.374491	0.85574	0.970144	0.957733	0.358367	1.31918	0.836389	0.619896	-0.204874	0.437011	0.542379	1.09766	0.580714	-0.358631	0.0985853	0.757836	0.0403546	1.03118	0.0305467	0.982468	1.0162	1.14398	-0.572898	-0.0191156
Q9Y696	CLIC4	-0.0856346	1.17973	0.833006	-0.429594	1.62705	1.29648	1.26349	0.035546	0.824958	0.650376	0.0176722	-0.454849	-0.385883	-0.310275	-0.425631	0.185242	-0.629176	-0.639922	0.424922	1.01897	1.95486	1.38334	1.31611	0.888247	1.66094	1.4446	0.570389	-0.0668778	-0.507572	-0.259017	1.74502	1.39597	1.55174	1.13691	2.11754	-0.016559	0.10431	0.65041	-0.472529	0.449076	-0.585135	2.03389	0.83869	1.47705	1.48359	0.424773	1.10998	1.45139
Q14677	CLINT1	1.11425	0.388774	0.0658121	0.0374057	0.543175	0.635128	0.250783	-0.321179	0.164063	0.27339	0.429181	0.528642	0.823855	0.150134	0.830736	1.48369	1.56029	1.17142	0.274381	0.732639	0.662548	0.488207	0.628083	0.718826	0.989996	0.635888	1.05813	1.23877	0.92542	1.4058	1.00076	0.918897	0.0920477	0.818276	0.172603	0.976512	0.664734	0.353711	0.939789	-0.13191	0.221753	0.824375	-0.65667	0.8013	0.221473	1.05547	-0.0981012	0.110884
P30622	CLIP1	-1.62702	-0.152517	-1.51097	-1.77983	-1.2922	-1.07563	-0.53647	-1.69935	-0.703587	-1.20841	-1.69145	-2.66557	-1.7259	-1.71577	-2.62116	-1.39375	-2.00288	-1.58889	-0.397688	-1.03483	-0.0945387	-0.94667	-0.850421	-0.949129	-0.572442	-0.652518	-1.02649	-1.74226	-1.66734	-1.72939	-0.515086	-0.428024	0.127598	-0.501814	0.0540815	-3.33998	-1.55597	-1.04404	-0.937992	-1.71395	-4.47599	-0.376843	-0.923718	-0.7092	-0.967647	-1.68656	-0.896944	-0.20164
Q9H078	CLPB	0.08156	0.769057	0.270908	0.646277	0.300842	-0.130029	0.258965	0.62247	0.585303	0.590556	0.322539	0.629885	0.586753	0.580976	0.477885	0.639441	0.583582	0.94189	0.103021	0.0695124	-0.15273	0.0234424	0.437523	0.568703	-0.185445	0.0241333	0.547755	0.628712	0.80772	0.452	0.28633	0.455245	-0.251081	0.110868	0.321507	0.47647	-0.271134	0.0867443	0.272161	0.541253	0.863342	0.542488	0.275345	-0.0945185	0.481745	0.267598	0.0448118	0.745436
O96005	CLPTM1	1.91062	1.21295	1.81561	2.00381	1.75418	1.27944	0.285871	1.87211	2.04276	0.87907	2.1639	2.30726	2.58317	2.28526	2.30358	2.60279	2.49859	2.3797	0.910292	1.20102	0.477796	0.706684	1.04883	1.55079	0.770716	0.841994	1.57516	2.19108	2.23301	1.65498	1.0498	1.36622	-0.426908	1.00581	0.992346	2.29402	1.21995	1.16317	2.13248	1.66851	2.49755	0.805685	0.828464	1.03003	0.725075	2.08241	-1.49123	0.455309
P09496	CLTA	2.46529	1.73521	1.43365	2.54747	2.78754	1.74991	1.51988	2.32514	1.70313	1.56274	2.19849	2.90102	3.33185	2.14449	3.08935	3.46924	3.21589	3.31505	2.26722	2.48634	2.20617	1.80658	2.12117	2.31577	2.06393	2.26788	2.52772	2.87986	2.82976	2.99855	2.31943	2.18074	1.65031	1.7982	1.54821	2.63146	3.04241	1.94671	1.95253	1.96151	2.75817	2.09428	2.20264	2.62498	2.38167	3.2686	1.49192	1.81395
P09497	CLTB	1.47159	2.00096	1.49078	1.26979	2.15023	1.45154	1.64418	1.69857	1.94967	2.19749	1.9165	2.11066	2.99468	2.06693	2.2211	3.03927	2.86648	2.83951	1.96702	2.44492	2.36334	1.97749	2.22381	2.31298	2.12096	2.01296	2.1269	2.28345	2.24941	2.5967	2.11456	2.35602	2.20487	2.06022	1.92501	2.20256	2.41318	2.3135	1.18977	2.42765	1.90475	2.11163	1.96974	2.55942	2.5795	2.59398	1.85467	2.21767
Q00610	CLTC	2.8525	2.9166	2.6095	2.56764	3.54187	3.08027	2.62537	2.49923	2.85932	3.02695	3.02242	3.28316	3.84607	3.07495	3.42035	4.04366	3.57433	3.42178	2.90881	3.30198	3.27345	3.00794	3.1583	3.24361	3.21109	3.076	3.08055	3.16752	3.06111	3.38957	3.08453	3.03401	2.65343	3.09745	2.7684	3.04681	2.99534	3.24194	2.76278	3.12806	3.27515	3.07464	2.76521	3.58024	3.49325	3.51388	2.64045	2.68313
P10909	CLU	2.31962	3.54101	2.78413	2.3782	2.68481	2.48686	2.7822	2.91197	3.83278	4.22433	2.862	1.78207	2.07728	2.9981	2.0262	2.12488	1.60749	1.37682	3.04267	2.99445	2.6605	2.70393	2.7284	2.73219	2.50496	2.46823	2.46088	1.786	1.91136	2.55309	3.01325	3.0571	3.59925	2.72357	3.33437	2.7608	1.31738	3.06541	2.61258	3.79147	2.21061	3.15977	2.30556	3.04763	3.69518	2.52848	4.16682	3.76211
Q8NFW8	CMAS	-0.137466	-1.05975	-0.689809	-0.687191	-0.503919	-0.471012	-1.81367	-0.990452	-0.930989	-2.0752	-1.32313	-0.368832	0.554216	-0.820754	0.180693	1.26423	-0.0417981	0.98387	-1.00593	-0.00565684	-0.976644	-1.07036	-0.560631	-0.596233	-0.972933	-0.883588	0.160526	0.57117	0.532814	0.694286	-0.427302	0.172419	-1.25346	-0.357101	-1.19446	0.204035	0.729701	-0.470498	-0.517056	-1.30455	-0.346223	-0.501702	0.196641	-0.282514	0.213204	0.799883	-1.24359	-1.20863
P30085	CMPK1	-0.47166	-0.630869	0.955017	0.264334	1.36923	1.66783	-0.0353853	0.44182	0.374982	-2.04475	-0.721898	0.625616	1.13051	-0.57868	1.01126	2.25836	0.824878	0.931114	-0.493231	0.494207	0.633409	1.01431	0.607594	0.733583	0.391034	1.02247	1.02777	0.871886	0.0687324	0.737395	0.630091	0.386651	-0.616875	0.0369396	0.243607	1.49379	1.52175	-0.180744	1.30744	-1.05411	0.279411	1.07092	0.2412	1.08956	0.965537	1.73324	-0.608418	-0.398344
P62633	CNBP	-1.57767	-0.957346	-1.51802	-0.962613	-0.367185	-1.33496	-2.14174	-1.11986	-1.55723	-1.79598	-2.58106	-1.3579	-0.575031	-2.74548	-1.24731	0.819033	-0.189455	-0.442038	-1.01227	-0.99063	-0.726305	-0.586676	-0.449446	-0.858927	-0.906319	-0.785201	-0.456836	-0.629919	-0.519385	-0.74804	-0.535406	-0.675031	-0.836095	-0.593469	-1.1185	-1.16262	-0.928935	-1.25569	-1.33328	-2.34322	-2.26337	-0.368755	-1.49729	-0.592747	-0.42794	-0.27756	-1.5853	-0.880438
Q96KP4	CNDP2	0.185117	-0.422578	-0.503224	-0.288818	-0.62806	0.302361	-1.41216	-0.0103436	-0.0633354	-1.68492	-1.02451	0.46385	0.924702	-0.612297	0.532941	0.451929	0.744609	1.64505	0.211636	0.359988	-0.331579	-0.474677	0.201387	0.308352	0.161767	0.406981	0.864263	1.96461	1.34882	1.60506	0.179838	0.75893	-0.704285	0.308705	-0.452142	1.15948	1.93037	-0.457437	0.511779	-1.30535	0.570921	0.720963	0.806449	1.18367	0.386547	2.2036	-1.77683	-2.08623
P51911	CNN1	6.50291	8.39937	6.61766	5.67461	6.51621	7.78466	8.42609	5.50641	7.40684	8.03782	7.87023	5.01599	1.52247	7.83805	0.853597	5.33473	0.32315	1.32501	8.39992	8.71322	9.11411	8.79804	8.08735	7.23923	8.39177	8.41453	6.13541	0.869972	0.788756	1.36087	8.04027	8.3879	8.76534	7.72796	8.78326	0.353294	0.872459	7.76946	5.61788	8.84994	2.42129	8.41645	3.26702	6.31891	6.84674	1.33259	7.49372	9.33196
Q99439	CNN2	-0.468831	0.0429564	-0.87892	-2.74848	-1.01147	-0.567069	-2.34476	0.188981	-0.862885	-1.3223	-0.946085	-1.00723	0.589837	-0.794654	-0.154305	0.340039	0.635632	0.816251	-0.432116	0.105989	0.58936	0.116713	0.256335	-0.0453033	-0.157808	0.120585	-0.115062	0.442794	-0.336732	-0.0956937	0.428799	0.177232	0.239916	0.114302	0.40235	-1.35735	-0.662263	-0.786718	-0.588443	-1.63371	-1.33372	-0.350077	-1.91371	-0.469191	0.31217	-0.22244	-1.703	-0.425931
Q15417	CNN3	3.1039	3.77073	1.9942	2.35157	2.20144	3.43487	3.70013	2.75001	3.10137	2.57341	3.36768	1.41178	1.67827	2.64983	0.752453	1.93894	1.6964	2.19191	2.83858	3.21193	3.25672	3.2628	3.24937	2.49957	2.60594	2.80304	2.43435	1.61725	1.57084	1.28252	2.58501	3.41454	3.5753	3.08398	3.46738	0.263001	0.590907	3.01327	2.64011	3.53148	0.413102	3.10054	0.13724	2.82378	2.78596	0.941457	3.62783	3.80387
A5YKK6	CNOT1	-1.11185	-0.361715	-0.307279	-0.843713	-0.0798646	-0.385244	-0.616143	-1.00379	-0.59991	0.237711	-0.929158	-0.659728	0.0241645	-0.687975	-0.436296	0.342403	0.000328127	-0.199603	0.0827365	-0.275812	-0.0333749	0.00835321	-0.402841	-0.20046	-0.205744	-0.0459751	-0.130999	-0.376148	-0.458964	-0.185175	-0.0458447	-0.297973	-0.337837	-0.450213	0.0517496	-0.399943	-0.922937	-0.280693	-0.841543	-0.431662	-1.00503	-0.283559	-0.174083	0.163437	0.213052	-0.036924	-0.537691	-0.49741
P09543	CNP	2.56443	2.68903	2.35986	2.29173	2.46892	2.66889	2.79466	2.77585	2.96279	2.56135	2.46357	2.35943	2.49422	2.37522	2.44514	2.68193	2.78471	2.60735	2.57659	2.18186	2.57745	2.79301	2.68187	2.48843	2.48103	2.06488	2.68833	2.37685	2.73648	2.41753	2.59911	2.72435	3.1521	3.39264	2.97205	1.73053	2.09971	2.70316	2.62516	2.39002	1.95206	2.85578	2.53031	3.12983	3.02907	2.45893	3.0891	2.88348
Q9Y2B0	CNPY2	-0.192492	-0.49788	0.178769	-0.113343	-0.198538	-0.321672	-1.03059	-0.00623472	0.543823	-1.12113	0.53405	1.06283	1.51174	0.901994	1.22598	-1.43788	0.854101	1.29358	-0.215635	-0.280626	0.318509	-0.742898	0.631586	0.322983	0.170895	0.189638	0.225615	0.980951	0.921655	0.905599	-0.0722192	0.216822	-0.921872	-0.334642	-0.390036	0.91917	1.00533	0.460462	0.754769	-1.23894	1.01132	0.0164771	0.515302	0.516762	0.584379	1.04604	-3.25181	-1.16307
Q7Z7A1	CNTRL	1.95714	2.3787	2.78175	2.48185	2.46173	3.10558	2.87114	2.94547	3.45252	3.34795	2.50261	1.91639	2.11028	3.44838	1.36165	2.87508	2.6469	0.582584	4.01546	2.68108	2.68109	2.64048	3.34159	2.52154	3.55164	2.8476	2.08563	1.43326	1.58844	1.76161	2.34135	3.40565	2.58465	2.65364	3.63827	1.57552	2.32279	2.37857	2.36419	3.07197	2.06369	2.1364	3.99618	1.66907	2.48145	1.38857	3.19962	3.30586
Q9Y2R0	COA3	2.34353	0.724045	1.32403	1.94778	0.764528	1.38592	0.382027	1.92775	1.69368	0.501176	1.50145	2.16015	1.9553	1.86116	2.37034	2.25711	2.00342	2.53239	2.01661	1.78893	0.703704	1.00344	1.26919	1.80815	0.694866	1.18812	1.28078	2.3375	2.08704	1.71721	1.37726	1.53107	0.214958	1.77179	0.366724	2.44008	2.24758	1.15588	2.06813	1.32084	2.51475	0.898277	1.64425	0.988588	1.22521	1.69225	0.251818	0.110537
Q5JTJ3	COA6	0.464051	0.652615	0.962041	0.406458	0.717467	0.843548	0.176897	0.969209	1.00326	0.354897	0.493608	1.5478	0.825021	1.05114	2.26079	-0.164497	0.580391	1.86977	0.844375	1.02782	0.268523	1.08474	0.93986	1.5298	0.82162	0.249629	1.63378	1.61947	1.29247	1.76837	0.707119	1.13263	-0.264004	0.513583	-0.0670966	2.12537	1.57653	0.900348	0.458835	0.161746	1.42862	0.697833	0.610169	-0.255742	-0.203764	1.57699	0.545923	0.286791
Q99715	COL12A1	1.24607	2.93264	1.52486	1.2106	2.17803	1.48553	1.74542	1.8393	2.39684	3.40128	2.05498	0.0014617	-0.220776	2.14395	0.606171	-0.042281	0.0374246	-0.389665	1.87991	2.16908	2.18898	1.85853	1.99824	1.44844	1.41532	2.14322	0.960536	-0.578586	0.117695	0.46751	1.88784	2.02689	2.33275	1.61494	2.55881	-0.765558	0.170613	2.17288	1.34235	3.21307	0.472172	1.7829	1.52984	1.19724	2.2551	0.624558	2.66066	2.11244
Q05707	COL14A1	3.99628	3.85802	3.21652	3.09529	3.17824	3.11221	2.62879	3.75787	4.07977	3.52051	3.27516	3.0961	3.83798	3.46862	4.44734	2.90311	4.14809	3.43831	3.42109	2.99205	2.90282	3.27673	3.72745	3.88269	2.72799	2.54702	3.84168	3.32149	3.61827	3.65343	3.26181	4.39109	2.94048	3.26232	2.60822	2.98078	3.24883	3.64292	3.68779	3.98225	3.8927	3.06737	4.24002	3.07217	3.42247	3.58794	2.61699	3.04852
P39059	COL15A1	1.8577	3.59419	2.29605	1.44665	2.68552	1.9555	2.45281	1.65388	1.98961	3.37488	2.87429	1.40353	1.29108	2.56045	1.44484	0.828681	0.672559	0.532984	2.2424	3.0726	2.96355	1.92434	2.24199	1.87386	2.44684	2.1591	1.23416	0.151262	0.895596	0.90863	1.72427	2.26745	2.59928	1.92435	2.71672	0.464109	0.920722	2.34949	1.28843	3.13343	1.3331	1.9977	1.40128	1.90202	2.4533	1.56809	2.83063	2.46301
P39060	COL18A1	2.93155	3.57824	2.49833	1.95567	3.69284	3.14889	3.4464	2.65284	3.42249	4.74142	3.54357	2.51781	2.26386	3.35847	2.3938	2.30309	1.87755	2.22502	2.94786	3.06416	3.54155	3.28805	3.2552	3.15843	3.55338	2.75956	2.54888	2.08418	1.98046	2.30127	3.37813	3.38399	3.66222	2.88527	3.34128	2.23437	1.81722	3.43535	2.32469	4.23219	2.75969	3.56313	2.48096	3.44061	3.40772	1.92845	3.90529	4.11195
P02452	COL1A1	7.24679	6.44889	7.90827	7.12894	7.12209	7.01662	6.29994	8.04279	7.80491	6.84712	7.08837	7.06523	6.97743	7.60242	8.11884	6.8421	8.04772	6.64552	7.04395	6.8895	6.48312	6.40215	6.97913	7.01241	6.70958	5.90888	7.87945	7.05241	7.05857	7.03413	6.31928	8.1325	6.30017	7.18693	6.92943	8.20233	6.73321	7.28927	6.12323	8.17414	8.00577	6.22072	8.13717	6.37641	7.30533	7.79229	6.32264	6.53629
P08123	COL1A2	7.03162	5.9303	7.83975	7.20084	6.83305	7.21727	6.49193	7.89002	7.41174	7.14274	7.2287	6.89983	6.8279	7.56886	7.9904	6.73978	7.67092	6.51682	7.10279	7.02841	6.38512	6.70688	7.03421	7.12301	6.76023	6.10506	7.74742	6.74438	6.80823	6.87447	6.61547	8.02256	6.52198	7.05863	7.13469	7.84328	6.23045	7.41156	5.59746	8.1969	7.85052	6.36492	7.74877	6.45249	7.3398	7.53149	6.65605	6.8075
P02461	COL3A1	6.51784	6.94458	7.68775	7.26275	6.8742	6.76241	6.52491	6.75282	7.38434	6.59983	7.31951	6.97914	6.4522	6.55354	8.04441	6.05429	7.21547	5.64464	7.08002	7.11475	5.89132	6.64511	7.02466	6.7865	6.78551	5.9678	7.4152	6.49512	6.59283	6.5584	6.25424	7.75387	6.55042	7.40503	6.54336	8.1818	6.04677	6.58373	7.02391	7.2351	6.53024	5.95788	7.5771	6.57037	7.52553	7.67938	6.41481	6.69479
P02462	COL4A1	2.29869	3.1393	2.70379	0.506983	2.69985	3.79074	4.45572	0.973003	3.08057	4.24036	3.50943	2.13828	1.58031	2.8055	2.02169	1.60897	0.915254	0.657915	2.99604	3.62376	3.24543	3.553	3.57344	3.72797	3.04839	2.76796	2.23774	1.42199	0.810189	1.70159	2.89463	2.43862	4.05516	2.35442	3.91592	2.76822	0.754972	3.50515	1.72815	4.0573	0.735409	2.61566	0.800883	2.92972	3.32322	1.79479	3.99866	4.53562
P08572	COL4A2	3.18042	3.73943	2.92373	3.19066	2.39833	3.74651	4.01131	2.4314	3.5473	4.2391	3.4717	2.42877	1.47213	2.56808	2.53932	1.25517	1.90739	1.39816	3.74609	3.54727	3.06063	3.33528	3.59118	3.39464	3.02129	2.70901	2.53882	1.90453	2.02104	1.56449	2.85863	3.09827	4.02413	4.39486	3.80308	2.90527	1.19844	3.35318	2.54345	3.95175	2.18984	2.69789	3.41821	2.82735	3.32457	2.17914	4.14746	4.36342
P20908	COL5A1	3.17031	0.911288	3.33949	2.77516	3.6652	2.91564	2.62226	3.52694	3.37959	3.71365	2.56635	3.07892	2.90546	3.40637	3.84765	2.52995	2.54675	2.5572	3.27524	2.88429	2.57935	2.71041	3.34507	2.65756	2.93097	2.81741	3.54938	2.44677	2.38002	3.23874	3.12642	3.89149	2.8976	3.37578	3.59276	3.74995	1.74082	3.31538	0.214153	3.96774	3.20754	2.52568	3.22065	2.22652	3.27592	2.81137	3.23201	2.87594
P05997	COL5A2	3.219	1.71072	3.39939	2.80399	3.03702	3.10283	2.67264	3.72659	3.6007	3.40536	2.92082	2.91782	2.79545	3.22407	3.77484	2.51094	3.32288	2.53212	3.02192	2.76515	2.6434	2.69788	2.8542	2.80067	2.7805	2.49983	3.39822	2.53871	2.45347	3.02067	2.96909	3.80457	2.72919	3.3558	3.53556	3.64508	2.00745	3.14629	1.41093	3.80732	3.22783	2.25164	2.94919	2.31479	3.5055	2.58379	2.98611	2.86133
P12109	COL6A1	6.35701	7.29308	6.53052	6.32113	6.85504	6.98832	7.39142	6.4621	7.12734	7.84742	7.13448	6.01335	5.76935	7.4949	6.24292	6.06854	6.60732	5.17371	7.07463	6.63001	7.09601	7.37525	7.14553	7.02808	7.15737	6.78583	5.96277	5.65664	6.10101	5.65942	7.05731	7.00133	7.50019	6.39378	7.03485	4.98417	5.76108	7.33391	6.29124	8.00573	6.1551	7.28683	6.87059	6.90934	7.3265	5.59305	7.74147	7.56542
P12110	COL6A2	5.92432	6.86948	6.61474	5.76772	6.52603	6.89997	7.14181	6.22263	6.88267	7.6812	7.1133	6.23366	5.92887	7.72736	6.45607	6.20295	6.47176	5.07879	7.04607	6.715	7.17031	7.16502	7.33044	7.10561	7.26337	6.83061	5.90876	5.2106	5.67924	5.73156	7.13659	6.58264	7.4298	5.96857	7.26684	5.00503	5.35905	7.16066	5.97405	7.92915	5.8579	7.14778	6.17234	7.08452	7.50033	5.52484	7.69679	7.4996
P12111	COL6A3	7.2902	7.89501	7.42074	6.81202	7.12487	7.46099	7.79664	7.558	7.88025	8.35756	7.50858	6.89957	6.58021	8.00769	7.15666	6.62671	7.41987	6.25508	8.04611	7.37557	7.66917	7.72198	7.81	7.61329	7.62972	7.2272	6.88568	6.58548	6.90581	6.71466	7.51882	7.9973	8.10205	7.41595	7.89478	6.01033	6.26461	7.97914	7.26426	8.42143	7.04156	7.66005	7.52729	7.37737	7.97893	6.66825	8.30563	8.10837
Q8NBJ5	COLGALT1	0.831831	1.40078	1.08314	1.23257	1.09296	1.42393	0.909855	1.08258	1.25627	0.810974	1.21643	1.73923	1.93791	1.67595	1.41477	1.09411	1.76379	1.63801	1.24962	1.23767	1.07334	0.890542	1.03084	1.39817	0.726909	0.888545	1.16421	1.60382	1.55421	1.45363	0.714129	1.10176	0.545318	1.02405	0.452777	1.37872	1.31406	1.23234	1.32676	1.17505	1.67636	1.09874	1.39828	1.72257	1.12968	1.58308	1.16573	0.513666
P21964	COMT	2.9839	3.28468	3.03582	2.75962	3.18116	3.00085	2.96333	3.46946	3.57497	3.3616	3.23863	3.43443	3.5333	3.61581	3.07278	3.11915	3.14694	3.02123	3.26259	3.35046	3.18588	3.22236	3.57481	3.20853	3.22408	3.43388	3.42707	3.11206	3.15937	3.44905	3.52809	3.52918	3.15856	3.19468	3.50883	2.67115	2.75312	3.46439	3.02845	4.22314	2.99509	3.47603	3.00006	3.18202	3.71817	2.72563	3.38188	3.60212
P53621	COPA	1.61724	1.14843	1.11369	1.59543	2.34698	1.3233	0.56566	1.39125	1.1287	0.465163	1.14537	1.79381	2.44341	0.972728	1.96635	3.28199	2.99135	2.53834	1.14017	1.79927	1.41559	1.10301	1.44497	1.71399	1.61763	1.67768	2.09006	2.11662	2.0394	2.18142	1.73534	1.53339	0.5888	1.93638	0.793831	2.21951	1.94373	1.27728	1.76621	0.807913	1.69795	1.71077	1.78696	2.48956	2.09901	2.30877	0.355183	0.242657
P53618	COPB1	-0.0269168	-0.369013	-0.130521	-0.385365	1.16011	0.189426	-0.766996	-0.498961	-0.538805	-0.95208	-0.571032	0.374039	1.29119	-0.794691	0.524069	2.24799	1.44393	1.03886	-0.277468	0.794133	0.0395894	-0.195065	0.199287	0.551982	0.26192	0.540043	0.818433	0.832746	0.669617	0.995259	0.270931	0.114403	-1.10621	0.241888	-0.474967	0.718666	0.571405	0.226825	0.136642	-0.149302	-0.267733	0.510362	-0.691326	1.21955	0.741828	1.1531	-0.648545	-0.657499
P35606	COPB2	0.297519	0.105852	-0.0509859	-0.0499147	0.692323	0.206684	-0.657231	-0.108304	-0.245943	-0.96144	-0.47087	0.65646	1.45021	-0.602577	0.661873	2.17264	1.69714	1.39697	0.122206	0.904571	-0.00519588	-0.166099	0.387527	0.778766	0.286597	0.316714	0.983444	1.05365	1.02698	1.17861	0.210756	0.148304	-0.785132	0.736592	-0.354124	0.84348	0.673148	0.57828	-0.0804601	0.0379322	0.0642331	0.504801	-0.264055	0.931876	0.966411	1.32496	-0.55273	-0.747462
Q9Y678	COPG1	0.663366	0.0775765	0.477033	0.426568	1.63528	0.81531	0.0691947	0.615561	0.415407	-0.477406	0.299281	0.861094	1.58444	0.425918	0.96098	2.32026	1.65919	1.47544	0.107431	1.01235	1.11001	0.0848104	0.669586	0.910814	1.19607	0.981328	1.27307	1.29912	1.22665	1.34034	0.866622	0.713727	-0.76409	1.0499	-0.227097	1.38087	1.78224	0.464708	0.662207	0.181155	0.520889	1.02367	0.693619	1.51031	1.59416	1.67125	-0.283428	-0.662576
Q9BT78	COPS4	-0.489625	-0.47039	-0.610733	-0.488625	0.127982	0.271496	-0.221809	-0.624757	-0.296358	-0.482143	-0.697829	-0.524412	-0.471025	-1.20741	-0.895534	0.504382	0.111839	-0.206485	0.29283	0.244365	0.0783087	0.350793	0.214469	0.154703	-0.170062	0.0563519	0.131983	-0.0310734	-0.194665	-0.204612	0.294133	-0.0286006	-0.196923	0.172448	0.237089	-0.221048	-0.439406	0.160727	-0.622595	0.488552	-0.602378	0.505412	0.402389	0.554453	0.686243	0.403662	0.0748666	0.39253
Q5HYK3	COQ5	1.00837	-0.0821196	0.457474	0.594092	-0.192567	0.305989	-0.447077	0.90189	0.728194	-0.425735	0.731389	1.32024	1.29462	0.697388	1.41543	1.25492	1.32634	1.15431	0.279492	-0.125944	-0.607363	-0.0632364	0.191501	0.413955	-0.238155	0.265172	0.720814	1.3007	0.819088	1.19728	0.573597	0.651536	-0.694649	0.364748	-0.875352	1.24181	1.28898	0.177261	0.814607	-0.00216477	1.54002	-0.299717	0.0315978	0.332004	0.634693	1.28871	-0.842213	-0.766342
Q8NI60	COQ8A	-0.127701	-0.763938	-0.681173	-0.124002	-0.584217	-0.223862	-0.0353943	-0.327045	-0.852796	-2.03791	-0.361752	0.363411	0.221509	0.0959932	0.802459	0.439859	0.155614	0.0675768	0.0977997	-0.527108	-2.18234	-0.734858	-0.438612	-0.620598	-1.56863	-1.2874	0.378902	0.0497095	-0.103327	0.192282	-0.0645837	-0.182751	-0.692416	-0.542616	-1.43585	0.558307	-0.207111	-0.53948	0.284345	-0.631722	-0.334441	-0.795175	-0.941773	-0.192344	-0.151978	0.666638	-0.315191	-0.560799
O75208	COQ9	1.25943	1.75476	1.06571	1.29244	0.95434	0.724751	0.913826	1.68929	1.11767	0.368606	1.2111	1.8695	1.92575	1.66937	2.28618	1.73478	1.8013	2.11722	1.53348	1.1931	0.980153	1.25695	1.24375	1.91677	0.824303	1.18525	1.86553	1.83943	1.54976	2.33619	1.60366	1.63247	1.4277	1.31885	1.15313	1.65752	1.47425	1.6332	1.35443	1.72985	1.96769	1.43312	1.08003	1.34608	1.59747	2.49038	1.95832	1.44499
P31146	CORO1A	0.445222	-0.808284	1.22402	0.328339	0.516041	1.57682	0.289493	0.057139	0.361483	-1.95526	0.335316	0.870729	1.82444	0.336665	0.955788	0.581302	1.66612	1.87533	0.666215	0.971803	1.05614	-0.0687497	0.587563	0.577446	-0.0247322	0.66738	1.35208	2.25533	2.38533	2.32983	0.415858	0.949666	-0.392738	0.285756	-0.153081	1.19091	2.1538	-0.0343857	1.17944	-0.561627	0.893109	0.825495	0.706448	0.719288	0.968919	2.26311	-1.35928	-1.4503
Q9BR76	CORO1B	0.60773	1.32145	0.86835	0.367963	0.917905	1.20555	0.994885	0.30402	0.652767	1.15613	0.483015	0.342534	0.947521	0.352631	0.298501	1.4031	0.436347	0.815171	1.08362	1.56101	1.63807	1.65529	1.35358	1.29297	1.66594	1.52808	1.29429	1.0007	0.750508	1.25659	1.51231	1.36725	1.7646	1.25388	1.77852	0.468568	0.574967	1.41381	0.159052	0.880126	0.025903	1.78941	0.730692	1.89563	1.72333	1.50642	1.3676	1.67173
Q9ULV4	CORO1C	3.09965	4.73762	3.30867	2.21005	3.331	3.50543	4.04188	2.92194	3.24426	4.78888	3.70874	1.89748	0.985222	3.30836	0.603106	1.27002	0.287277	1.11105	3.65407	4.33126	4.10444	3.94176	3.94685	3.57894	3.7935	3.65605	2.15406	0.825152	0.788699	1.22904	3.58506	3.97973	4.79529	3.79017	4.30916	0.218265	0.831335	4.16195	2.63402	4.33525	1.36246	3.63259	2.19101	2.99111	4.00717	1.27802	4.6943	4.89722
Q14019	COTL1	0.163644	0.094093	0.194566	0.0596548	-0.451025	1.00958	0.37469	0.279761	0.305444	-1.54522	-0.481149	-0.0859157	0.959387	0.226946	0.474728	-1.39837	0.377289	0.951459	0.0999374	0.784984	0.491178	0.29162	0.50317	0.102565	0.480383	0.638224	0.755227	1.6148	1.57961	1.67672	0.2908	0.944127	-0.105709	0.393792	0.270204	0.221072	1.64215	0.289038	0.745754	0.277258	0.363372	0.922741	0.96321	0.870805	1.03775	1.53568	0.45008	-0.241022
Q5RI15	COX20	1.76254	0.742635	-3.52006	2.42002	1.52267	-0.962872	0.993551	1.72743	1.45654	1.05714	2.08908	1.84695	0.641004	1.8415	1.60258	1.94194	1.05758	1.47497	-0.345826	0.444065	1.4201	-0.578641	-0.603188	-0.247638	1.34645	0.729908	0.416345	2.07654	2.13206	0.217875	0.556244	-0.142356	-0.620557	1.16476	0.397061	0.827039	0.774553	0.00743109	3.24313	0.416828	5.24227	-1.32173	5.3814	3.25505	-0.0890838	-0.588492	0.577308	-0.524305
P13073	COX4I1	5.07282	4.42121	4.44748	5.05645	4.42885	4.24303	3.30539	4.51492	4.52236	4.10142	4.75016	5.50483	5.90443	5.13947	5.97397	5.73483	5.47325	5.21436	5.17351	4.70801	4.4869	4.32658	4.58821	5.02601	4.2192	4.29777	4.906	5.26052	5.13646	5.47801	4.49217	5.01699	3.47084	4.91926	3.7841	5.24881	4.97607	4.64888	4.90104	4.6712	5.53524	3.9271	4.74186	4.43005	4.75808	5.66494	3.32916	3.84312
P20674	COX5A	5.15053	3.99848	4.7552	4.93425	3.94411	4.38321	3.29063	4.86417	4.62106	4.03929	4.9107	5.86515	5.44137	5.14121	5.81438	5.71096	5.18853	5.20598	4.79624	4.59416	4.08682	4.09236	4.29074	4.8101	4.05874	3.8124	4.91348	5.05015	4.64097	4.82785	4.38152	4.5429	3.40239	4.61189	3.67664	5.39572	4.43191	4.57108	4.32171	4.38901	5.77518	3.78135	3.17362	4.41259	4.48217	5.22302	4.06314	3.86024
P10606	COX5B	4.5471	3.70509	3.68091	4.3388	2.96354	3.31998	2.4353	4.17475	4.19681	3.09064	4.09998	4.81679	4.99404	4.49109	5.12949	4.51703	4.86457	5.05208	4.29765	3.88991	3.39052	3.4739	3.96067	4.23251	3.17312	3.45116	4.20967	4.70215	4.49202	4.80544	3.62994	4.36515	2.52728	4.23585	3.17065	4.67609	4.9538	3.8851	4.34103	3.89624	5.1271	3.19327	4.35986	3.4585	3.88284	4.85141	3.07369	3.10471
P14854	COX6B1	5.15448	5.18863	4.53051	4.84068	4.91636	4.7219	4.66668	5.35691	5.01694	5.11351	5.8167	5.88587	5.7532	5.65644	5.92033	5.64485	5.22887	5.41196	5.12893	5.30204	5.62675	5.41629	5.08852	5.35444	5.1092	5.12163	5.04844	5.06118	4.49962	4.68619	5.46646	4.92086	4.60672	5.13835	4.11551	5.24161	5.49948	5.50009	4.79509	5.25988	5.89235	4.82471	4.563	5.2428	5.51196	5.61758	4.96536	4.7619
P09669	COX6C	3.10064	2.69186	2.77653	3.00229	2.28327	2.82513	1.97843	3.01853	2.51185	2.8209	3.68442	4.24521	4.74327	3.95801	4.01532	4.3817	3.79494	3.84834	3.11701	3.73564	3.42053	3.25586	3.18591	3.82551	3.38402	3.34173	3.22323	3.54943	3.3253	3.82113	3.68437	3.36938	2.40584	2.61129	2.62203	3.79906	2.55135	3.52915	2.48248	3.57384	4.01996	2.99528	2.22601	3.46689	3.43876	4.15739	2.43972	1.95271
P14406	COX7A2	2.71161	2.83398	3.09279	2.82809	3.75698	3.79454	2.60704	2.55774	1.79911	3.12414	4.29975	4.63294	5.00221	4.47292	5.02516	5.03544	2.86819	3.35097	3.14298	3.85724	3.83948	3.40853	3.64834	4.18148	3.28196	3.5654	3.7691	3.04977	2.59741	4.12041	3.97814	2.6804	2.50074	1.57971	2.5062	2.27486	1.14381	3.52673	1.02623	3.18283	3.43498	2.95237	0.198605	3.82883	3.8955	3.68919	2.26648	2.4226
O14548	COX7A2L	1.5988	1.13431	1.31458	1.22816	0.605488	0.872653	-0.0135382	1.26214	1.40824	0.481538	1.09008	2.22949	2.65396	1.21115	2.44194	1.94081	2.07337	2.36452	1.32899	1.34475	0.420211	0.951343	1.15465	1.37946	0.566546	0.448014	1.70632	1.9806	1.65073	2.18638	0.610003	1.41546	0.0542694	1.40479	0.465489	1.98446	2.4452	1.3077	1.302	0.656509	2.27291	0.339932	0.798589	0.568855	0.761463	2.52282	0.330178	0.141912
P24311	COX7B	2.28245	2.4606	3.15689	2.36433	2.99639	3.52566	2.75395	2.9838	1.97105	3.0074	3.99864	4.59125	4.6267	3.94046	4.64163	4.37876	3.04818	3.89304	3.60816	3.83007	3.13593	3.20082	3.6409	3.7805	3.09801	3.5764	3.09467	2.8114	2.56008	3.89378	3.45869	2.89497	2.27244	1.79447	2.60335	2.65108	2.01727	3.77936	1.01272	3.37812	2.24857	2.68974	-0.509374	3.36027	3.52768	3.35466	2.8075	2.51456
P15954	COX7C	4.45636	3.55491	4.45143	4.34453	2.21618	3.32672	1.89695	4.11554	4.07738	2.95808	3.73873	5.27496	5.67095	4.19342	5.46319	4.73435	5.24242	5.01836	4.82691	4.21446	2.87551	3.50904	4.58748	4.39381	2.63729	2.60777	4.36564	4.61221	4.27072	5.20825	3.38352	4.7827	2.67525	4.35678	3.47717	4.77987	4.38865	3.42891	4.18777	3.24309	4.79223	2.39006	2.76942	2.76729	4.14136	4.7031	2.35405	2.72096
P00450	CP	1.30391	2.31945	1.92891	2.54949	2.6122	2.38526	1.24701	1.94995	2.58811	1.60082	1.29505	1.48892	2.83599	2.39319	1.60916	2.32396	3.00868	2.31579	1.11977	2.1529	2.13936	1.56962	2.21797	2.10161	1.7381	1.99311	2.35429	2.21339	2.44561	2.72961	1.77913	2.3537	2.61183	2.55684	2.08778	2.88151	1.32637	1.73602	1.25416	1.13961	2.81512	2.60671	3.32704	2.00938	2.50534	2.36259	1.65553	1.4995
Q99829	CPNE1	-1.63058	0.0520648	-0.66845	-0.493313	0.82218	0.0809563	-0.368631	-0.398591	-0.142364	-0.142239	-0.955835	-0.141885	0.451259	-1.40656	-0.740846	0.204812	0.159735	-0.166567	-0.177464	0.137153	0.443509	0.244963	0.157456	0.164674	0.121704	-0.0938227	0.054774	-1.17098	-0.120342	-0.0690137	-0.0196342	0.26539	0.566202	-0.262278	0.189675	-0.248351	0.28342	-0.183145	0.242302	-0.613037	-0.951464	0.259303	0.154193	0.344042	-0.658806	0.60273	-0.485601	-0.259867
Q96FN4	CPNE2	0.546048	-0.0128769	0.297761	0.438306	-0.562202	-0.0866045	-0.350941	0.674858	0.878732	-0.554173	0.163669	0.270874	0.708117	0.342636	0.256204	0.310395	0.540753	0.588411	0.722229	-0.130432	-0.241804	-0.532612	-0.00359793	0.337621	-0.799711	-0.0901394	0.264196	0.476482	0.399211	0.647341	-0.389159	0.772408	-0.0452058	0.568335	-0.014931	0.0470698	0.94687	0.0928535	1.07257	0.4077	1.02066	-0.438405	1.20592	-0.0132263	0.450067	0.175162	-0.155255	0.0969619
O75131	CPNE3	0.512416	1.42663	1.32378	1.05995	1.27739	1.37432	1.49334	1.89915	1.76494	2.02592	1.43209	1.88083	2.1466	1.79365	1.88442	1.94378	1.94109	1.67104	1.92679	1.5555	1.47154	1.52002	1.63127	1.95187	1.31888	1.30243	1.62753	1.70882	1.51304	1.91765	1.39627	1.87339	1.68692	1.71803	1.75135	1.50525	1.16242	1.76085	1.60246	1.97616	2.28377	1.41465	1.34822	1.81255	1.95842	1.88986	1.92361	1.95131
Q9BRF8	CPPED1	-1.53705	-0.830871	-1.22998	-2.22353	-0.46455	-0.648791	-0.848417	-1.32992	-2.29653	-0.599375	-2.75457	-1.97894	-1.43835	-2.08704	-1.67896	-1.20562	-1.90736	-0.9736	-0.995929	-0.282159	-0.218908	0.0699222	-0.203833	0.229285	-0.371536	0.107442	-0.259598	-0.478548	-0.849767	-0.500802	-0.278579	-0.151351	-0.0960505	-0.463018	-0.610528	-2.416	-1.40696	-0.0614154	-1.60343	-2.10918	-1.43868	0.69528	-1.13204	-0.19846	-0.115327	-0.40091	-1.48505	-0.568126
Q8N684	CPSF7	-0.777415	-0.643334	-0.352554	-0.943689	-0.430137	0.190229	-0.715398	-1.24843	-1.76299	-1.86377	-2.94618	-0.713358	-0.0732101	-0.709094	-2.08309	-0.446648	-0.709695	0.0154132	-1.52322	-0.565913	-1.54422	-1.21117	-1.10102	-0.468888	-2.50669	-0.286498	-0.0758783	0.188284	0.491266	0.15874	-0.102972	-0.39999	-1.55615	-1.31661	-1.71009	-0.921292	-0.512229	-0.72789	-0.588429	-0.270384	-2.58171	-0.0425407	-3.06546	-0.702326	0.381104	-0.426768	-0.47463	-0.689545
P50416	CPT1A	1.34452	0.614941	0.85877	1.09751	0.612113	0.590395	-0.499121	1.00554	0.773854	0.0875565	0.7512	1.69177	1.59692	1.68955	1.58646	2.07197	1.2321	1.32921	1.11089	0.969894	0.545903	-1.03206	0.55009	1.04355	0.251901	0.5252	1.11555	1.5737	1.50751	1.53928	0.699376	1.02088	-0.885471	0.661971	-0.155625	1.26551	0.855345	0.743978	1.1998	0.959555	2.12772	0.234665	1.30556	0.829665	1.27706	1.19764	-1.02871	-0.583702
P23786	CPT2	1.08227	0.602343	0.474353	0.883102	0.166003	0.72705	-0.437052	1.086	0.86717	-0.164525	0.757211	1.95335	1.6979	1.63862	1.9445	1.27905	1.17188	1.78272	1.00863	0.776587	0.727107	0.0323243	0.476485	1.24576	0.644791	0.862007	1.29009	1.63132	1.4639	1.7181	0.91452	0.600362	-1.7988	0.853869	-0.910111	2.26221	1.46249	0.406795	1.23793	0.527461	2.19202	0.445018	0.861351	1.12437	0.856426	2.18115	-0.0689938	-1.1271
Q9H3G5	CPVL	0.0424763	-0.917562	0.604109	0.505624	0.415109	-0.278456	-0.98382	-0.705094	-0.0518423	0.0938043	0.276501	-0.403089	1.36612	0.170719	0.901334	1.23362	0.877613	1.12097	-1.20306	-0.105569	0.0513688	-1.00438	-0.132642	0.00378377	-0.222678	0.01124	0.538952	1.34556	1.51641	0.17195	-0.701476	-0.089786	-1.92484	-0.6384	-1.06719	0.580249	0.906083	-0.206939	0.340649	-0.401815	1.41106	-0.715113	1.1946	-0.381475	0.0651128	0.787721	-2.68893	-2.06611
P43155	CRAT	-0.648281	-0.691764	-0.886351	-0.790264	-0.92974	-0.375897	-0.927852	-0.746528	-0.547071	-0.901178	-0.276768	0.0603745	-0.240207	0.0612584	0.569182	-1.28174	-0.979062	-0.21652	0.0477688	-0.335552	-0.709678	-0.431595	-0.125447	-0.18344	-0.387766	-0.379073	-0.320882	-0.139332	-0.593091	-0.0372954	-0.728522	-0.363794	-1.09734	-0.643124	-0.439122	-0.305291	-0.289076	-0.110058	-0.625105	-0.182189	0.671882	-0.806961	-0.612692	-0.406213	-0.133407	0.170317	-1.29139	-0.699652
Q96HD1	CRELD1	0.00557974	0.654631	0.368212	-0.0456298	-0.934552	-0.23056	0.278266	-0.0110218	0.575203	0.789241	0.339194	-0.00967517	0.178082	0.564852	-0.317066	-0.360287	-0.0391282	-0.553767	0.441396	-0.330647	0.600307	0.377801	0.0400471	0.357914	-0.589149	-0.422217	-0.621225	-0.148299	-0.801253	-0.366477	0.287035	-0.0807871	0.70386	0.61382	0.681157	-1.07581	-1.08681	0.535111	-0.314971	0.487202	-0.325014	0.0873183	-0.746577	-0.330864	0.503359	-0.392878	0.79982	0.324446
P46108	CRK	-1.33525	-0.758839	-2.1506	-1.86983	-1.38163	-0.788527	-1.16099	-1.57736	-1.36328	-2.7699	-2.00342	-1.89177	-1.65282	-2.85976	-1.66235	-3.08952	-1.69056	-0.84674	-1.31091	-0.812705	-0.862333	-0.535852	-0.593103	-0.853181	-0.933101	-0.802924	-0.674924	-0.968342	-1.0607	-1.38971	-0.699576	-0.310533	-0.224346	-0.199112	-0.386435	-1.24756	-0.480901	-1.53354	-1.12295	-1.75874	-1.75986	-0.394692	-0.907133	-0.952063	-0.64986	-0.555272	-1.15109	-0.938397
P46109	CRKL	-0.0865987	0.531026	-0.757624	-0.442087	0.299634	-0.245692	-0.155519	-0.744719	-0.761089	-0.0663058	-0.523038	-0.576619	-0.328781	-1.39119	-0.268118	-0.22784	-0.111658	0.364772	0.162192	0.433265	0.188904	0.306132	-0.0212547	0.231882	-0.215979	-0.0128722	0.154921	0.187993	0.491969	0.0149713	0.0968357	0.331638	-0.0465234	0.07861	-0.00988867	-0.149881	1.29404	0.0160208	-0.176331	-1.19765	-0.899681	0.428936	-0.225182	-0.129552	0.0978213	0.278031	0.00472771	-0.467459
P02489	CRYAA	1.26241	2.97214	1.02107	1.24923	2.36719	1.95121	2.66134	1.65445	1.95825	2.42641	1.96692	0.733276	0.751508	1.70712	0.63956	0.130285	-1.01522	0.122847	2.89926	3.12727	3.3722	2.82366	2.72522	2.50586	2.76684	2.70989	1.18409	-0.540822	-0.599523	-0.206161	2.62165	2.39316	2.72174	2.84863	3.64517	-1.58801	-1.84545	2.55149	0.00285379	3.56878	-0.970915	2.68818	1.37713	2.30433	3.15485	-0.549101	3.23322	3.42915
Q9Y4K1	CRYBG1	1.57148	2.54011	3.31218	3.20414	0.798537	2.26519	4.37646	3.60531	1.53193	0.942764	1.95437	1.69606	0.595517	1.95316	2.20486	0.807732	1.42899	1.21355	1.34875	0.469533	2.43634	4.43541	0.840814	1.83386	-0.028288	0.675356	0.824313	0.874783	0.61484	0.750663	1.49435	1.21199	1.04111	0.921295	1.81302	1.01608	-1.28484	3.64564	-1.08387	1.69743	0.220985	0.895013	0.522387	0.131471	0.329667	-1.82339	3.82549	1.43106
Q08257	CRYZ	2.23142	1.69319	1.88618	2.25877	2.19183	2.18836	1.62504	2.7563	3.84997	2.43885	2.32426	1.39576	1.76558	1.89732	2.40717	0.946801	2.69277	1.17769	1.77695	2.27171	2.92198	2.07148	1.97353	1.9873	2.79026	2.34206	1.57017	1.95197	2.0914	1.89957	2.29968	1.93961	2.42679	2.16939	2.46856	2.54051	3.60363	2.15092	2.01975	1.71645	1.95668	2.43113	3.66563	2.26199	2.23649	2.06802	2.43662	1.99071
O75390	CS	3.58498	3.37258	2.85312	2.82095	2.51701	3.12007	2.82259	3.36994	3.26269	3.44292	3.53093	4.2603	3.91898	4.07662	4.31019	2.8399	3.10435	3.51414	3.71883	3.75085	3.683	3.78022	3.5717	3.90204	3.37971	3.56935	3.95679	4.15825	3.72013	4.24314	3.40292	3.66098	2.90595	3.69358	3.1846	4.22722	3.44405	3.61506	3.58921	3.55323	4.39723	3.53941	3.31595	3.61763	3.76004	4.36938	2.63173	3.00472
O75534	CSDE1	0.4528	0.783443	0.815453	0.00436928	0.903597	0.925297	0.706003	-0.128072	-0.0827404	0.46496	-0.125936	-0.156769	0.411842	0.30905	0.163167	1.19698	0.25183	0.44187	0.419255	0.333698	0.906381	0.61354	0.678827	0.364881	0.892375	0.848401	0.549651	0.393739	0.175489	-0.0465482	0.841109	0.465181	0.896999	0.869055	1.13354	-0.00443844	0.196717	0.437369	0.19896	0.244917	-0.068108	1.20322	0.266415	1.12527	0.856842	0.328888	0.73228	0.648369
P55060	CSE1L	-0.0930627	0.30319	0.0221602	-0.277086	0.798491	0.731755	0.293067	-0.489471	-0.187628	-0.189987	-0.561379	-0.319108	0.0763093	-0.632099	-0.329792	1.55163	1.14852	0.493372	0.136538	0.660726	0.441441	0.421559	0.573696	0.425764	0.396937	0.397506	0.520747	0.652479	0.419357	0.708792	0.543585	0.664691	0.332649	0.574274	0.681602	0.0832007	0.811473	0.143524	0.138519	-0.266173	-0.387701	0.916266	0.548086	0.501879	0.505308	0.824449	-0.0789932	0.147677
P41240	CSK	-1.02031	-1.3079	-0.414631	-0.5731	-0.829194	-0.284476	-1.59736	-0.987661	-1.30011	-1.92347	-1.66922	-0.803359	0.410176	-1.39859	-0.826309	-0.158726	0.414705	0.758029	-0.571258	-0.394687	-0.878599	-0.927248	-0.636813	-0.162269	-1.03126	-0.848663	-0.157105	0.905358	0.944045	0.739193	-0.726618	0.0633982	-1.24837	-0.124895	-1.3865	-0.0549074	0.689187	-1.31398	0.0898972	-2.17055	-0.880679	-0.3688	0.164361	-0.00627956	-0.305407	0.568809	-2.50114	-1.64577
P48729	CSNK1A1	-0.464449	-0.47428	0.333949	-0.809643	-0.46955	-0.00786241	-0.152257	-0.0506163	-0.247985	-0.0506657	1.06741	0.434841	0.793988	-0.0936993	-0.0316994	0.920871	0.43134	0.562283	-0.115601	-0.247956	0.54382	-0.372857	-0.395169	-0.162206	-0.0146162	-0.0724772	-0.307794	0.119128	0.204175	0.457575	-0.283047	0.0624416	-0.708149	-0.163243	-0.444491	0.070458	-0.436706	-0.0395044	-0.33029	0.0645401	0.0726455	0.148334	-1.01663	0.700399	0.0895852	-0.0148842	0.288683	-0.236835
P68400	CSNK2A1	-1.127	-0.516562	-0.532529	-1.44198	-0.150437	0.0271543	-0.142565	-1.02965	-0.886909	-0.125442	-0.309316	-0.440094	0.349418	-0.0584518	-0.228787	0.350751	-0.424753	-0.882955	-0.653133	0.00868283	-0.194575	0.311836	-0.0983137	0.0605161	-0.287646	-0.401019	-0.172081	-0.583728	-1.36747	-0.4005	0.196208	-0.726766	0.194262	-1.10968	-0.704536	-0.635266	-1.65472	0.0518621	-1.60872	0.0502868	-0.902407	-0.144031	-1.00259	-0.1607	-0.351991	-0.785273	-0.347703	-0.264995
P67870	CSNK2B	-0.29831	0.185287	-0.0594363	-0.14209	0.545448	0.743159	0.407284	-0.0615716	-0.274063	0.843224	0.0647565	0.366322	0.998072	0.950249	0.406499	0.640787	0.152379	0.314177	0.229521	0.529016	0.498984	0.648879	0.431846	0.783553	0.229875	0.429029	0.143266	-0.373704	-0.376445	0.218877	0.533343	-0.0891915	0.773123	-0.0497501	0.663838	-0.621474	-1.97013	1.10333	-0.632865	1.13	0.0860185	0.45436	-0.796424	1.07115	0.790509	0.150291	0.527205	0.751112
Q6UVK1	CSPG4	0.59536	2.07021	1.26393	0.382657	0.479076	1.31276	1.79442	1.14932	1.78727	2.28729	1.6406	0.173789	-0.399887	1.74214	-0.47287	-0.194232	-0.842026	-0.00979839	1.87175	1.57456	2.32025	1.44616	1.69871	1.29607	1.39571	1.27676	0.588807	-0.0960242	-0.209897	-0.247169	1.48967	1.68018	2.0657	1.54252	2.05354	-1.22756	-0.309867	1.4643	1.13964	2.12104	0.329172	1.4732	1.53135	1.61691	1.78456	-0.160058	2.3454	2.57196
P21291	CSRP1	5.39506	7.22427	5.76628	3.94497	6.29685	6.78756	7.58082	5.45339	5.89149	7.82298	6.55485	4.11567	1.71365	5.44085	1.50473	3.77168	0.221774	1.5891	7.00833	7.21082	7.92986	7.97128	7.30234	6.82465	7.59599	7.56679	5.47523	1.30897	0.851881	1.7902	7.72956	7.04711	8.35146	6.66442	7.85127	0.352348	1.46336	7.26061	4.53554	7.16562	1.74894	7.70231	3.96566	6.95834	7.42765	2.43592	7.55693	7.96986
P01034	CST3	2.56135	0.929101	0.480423	0.582081	1.30276	0.83054	-0.0745978	2.47102	1.39982	1.60971	1.94874	2.38281	1.96799	1.73271	2.56327	1.7849	1.91557	1.78923	1.6259	2.30707	2.02781	1.20135	1.74022	1.91752	1.96049	1.93441	2.38364	2.5257	2.30253	2.20031	2.24943	1.78486	1.59714	2.14365	1.42926	2.09738	0.963296	1.65733	1.6413	2.0968	1.95072	2.31212	0.567305	2.26987	2.61854	2.40069	1.46829	1.22255
P04080	CSTB	1.96896	1.13397	1.49369	1.08167	1.18309	1.01397	0.150164	1.2879	1.45589	-0.45781	-0.544092	0.745915	1.12894	-0.449575	0.729582	0.868793	2.63359	2.53538	1.5981	0.965148	0.912048	0.875949	1.52447	1.11332	0.749343	0.715639	1.92499	2.38759	2.0788	1.62183	1.15444	2.43064	1.70407	2.23865	1.98465	1.39299	2.60036	0.740219	2.45858	-0.449398	1.48489	1.67311	2.3896	1.46644	1.85486	2.40658	0.800633	0.797031
P33240	CSTF2	-0.0987222	-0.935652	-1.69249	-1.86038	-1.0275	-0.737406	-1.31225	-1.34972	-1.34327	-1.73158	-1.15284	-1.2129	-0.78141	-0.901183	-0.855857	-0.33502	0.255699	0.540884	-0.591474	-1.04964	-1.14826	-1.41718	-0.572285	-0.63015	-1.21923	-1.49201	-0.449031	0.154628	0.0949562	-0.0127364	1.30937	-0.677015	-1.37633	-0.844684	-1.22926	0.0838607	1.08753	-0.414873	-0.387317	-0.736211	-1.552	-0.229735	-0.882347	-0.766554	-2.32676	-0.580665	-0.68985	-0.844474
Q13363	CTBP1	0.743843	0.171784	-0.0490035	0.450358	0.905016	0.529526	0.622973	0.747693	0.182553	-0.780416	-0.205235	0.934369	0.811925	-0.325121	0.994958	1.4701	1.43565	1.47098	0.56035	1.01404	0.659885	0.657994	0.778548	1.10191	0.729365	0.813022	1.38453	1.35422	1.34061	1.24566	1.04072	0.98661	0.712387	0.952537	0.557699	0.726331	1.24044	0.955324	0.561241	1.04529	0.247044	1.22917	0.391896	0.951593	1.22116	1.46467	0.403627	1.05391
P35221	CTNNA1	3.21918	1.96809	1.85684	2.23213	2.03698	2.24939	1.54386	2.63871	2.28565	1.78435	2.48782	3.53291	3.75687	2.94006	3.62874	3.5133	3.44292	3.93166	2.47826	2.9745	2.32599	1.99566	2.45165	3.02779	2.46612	2.68726	3.51292	3.79519	3.41256	4.0242	2.74811	2.9211	1.05807	2.47479	1.49179	3.47695	3.40094	2.45864	3.01105	2.31371	3.90967	2.47334	2.23863	2.99806	2.77047	3.79058	0.991137	1.22571
P35222	CTNNB1	1.36485	0.481274	0.336388	0.547714	0.476223	0.40934	0.0396333	0.986571	0.640371	-0.0500165	1.09183	1.77946	2.11545	1.37087	1.82934	2.09522	1.66122	2.11646	0.976886	1.24068	0.732504	0.455462	0.858874	1.44715	0.868741	0.999179	1.55181	1.75153	1.49353	2.12125	1.17616	1.17115	-0.709412	0.716824	-0.1304	1.7616	1.29207	0.865843	0.99622	0.78231	1.80825	0.937324	0.668283	1.58186	1.31	1.94679	-0.573256	-0.39568
O60716	CTNND1	1.52615	0.61487	0.992109	0.887706	1.21805	1.1138	0.62398	0.899624	1.09674	0.61597	1.11298	1.7602	2.05657	1.52426	1.81127	2.23648	1.78761	2.26349	0.93659	1.37994	1.24948	0.583573	0.725787	1.2554	1.2448	1.19238	1.51671	1.61958	1.75874	1.91903	1.32888	1.33453	0.847429	1.04828	0.546274	1.57088	1.03625	1.14742	1.52539	0.953636	2.04597	1.04184	-0.448108	1.71652	1.47554	1.97359	-0.234611	0.237471
P10619	CTSA	0.236523	-1.00143	-0.214861	0.549344	-0.970126	0.079055	-1.67338	-0.167672	-0.00441893	-1.95926	-0.328892	1.27024	0.563372	0.225662	0.993824	0.741249	0.98833	1.36325	-0.502792	-0.347733	-0.073797	-1.76657	-0.685721	-0.159786	-1.46885	-0.276993	0.758721	1.68398	1.1889	0.360668	-0.702579	-0.0541685	-2.64912	0.251284	-1.83907	0.742297	0.765939	-0.706144	0.531559	-0.839071	1.40576	-1.28203	0.0309335	-0.401495	-0.328693	1.1726	-2.95131	-2.51105
P07858	CTSB	2.10228	1.24046	2.04161	2.32029	2.07038	2.05466	1.22049	1.78546	1.75576	1.19129	1.72954	2.92894	3.05818	1.96925	2.40076	1.26696	2.34777	2.97276	1.62636	2.1687	2.79585	1.7332	2.00527	2.47942	1.69423	2.50755	2.14305	3.02521	2.97341	2.43539	1.87881	2.0012	1.69113	1.91199	1.36364	2.59778	3.45599	1.91333	2.31409	1.70838	2.54037	2.19657	2.89893	2.5925	2.53139	2.90944	0.922258	1.21709
P07339	CTSD	3.07807	1.53887	2.19749	2.94489	1.18747	1.84291	0.498168	2.73925	2.33694	0.927517	1.72693	3.36295	3.62418	2.60581	3.47379	2.20814	3.58772	4.34993	2.61101	2.81106	2.22057	1.51239	2.3028	2.73149	1.93233	2.56186	3.26819	4.5073	4.40764	4.00789	1.791	3.11774	0.76349	2.83337	0.833431	4.32029	4.09172	2.41151	3.32017	1.64017	3.91015	2.1562	3.19496	2.46755	2.75489	4.55176	0.191034	0.736772
P08311	CTSG	3.1644	3.15034	3.57629	2.84285	3.32867	2.87523	2.59374	3.66962	2.98414	1.86217	2.84727	3.10479	4.62059	3.64186	4.38884	3.30737	4.25826	3.76971	3.02662	2.90766	1.55888	2.32531	3.25334	3.41913	2.62891	2.47821	3.7122	3.17473	4.32761	3.58587	3.148	2.98262	1.66307	2.41987	2.60041	2.80541	2.41823	2.99193	2.93241	4.24047	4.15774	2.66539	2.17181	1.34336	3.11105	3.8149	2.17866	1.45592
P07711	CTSL	1.58521	0.409097	1.6407	1.33847	-0.860226	1.63884	0.105932	0.824678	1.64943	-3.48442	1.41937	1.93618	2.24231	1.38026	2.17497	1.59279	2.1562	2.33883	0.851632	1.5182	0.908589	-0.0175085	1.5329	1.66664	-0.287633	1.45564	1.75171	2.65535	2.924	1.68013	0.57418	1.33525	-2.88956	0.987351	0.161984	1.7257	2.26434	0.986388	1.58502	-0.154092	2.66726	0.726036	1.912	0.884811	0.481509	1.88722	-2.59825	-0.998392
Q9UBR2	CTSZ	2.63889	1.64116	1.96374	2.65612	2.42446	2.05714	0.885045	1.57374	1.7835	0.327728	1.64716	2.92824	3.20201	1.9903	2.50864	1.37377	2.06382	2.96531	1.5421	1.69535	2.54713	1.71758	1.75421	2.29058	2.41016	2.65221	2.46104	3.15791	2.65279	3.03903	1.7036	1.95111	0.834719	1.95505	0.621839	2.41178	2.60976	1.49622	2.3078	1.83018	2.69116	2.12772	1.64565	1.89257	1.96834	3.04939	0.830272	0.821706
Q14247	CTTN	0.3525	0.30724	-0.799438	-0.622769	0.240872	-0.0779203	-0.0766112	-0.785728	-0.41233	-0.101576	-0.32748	-0.30246	0.0151914	-0.38738	-0.106962	0.509092	-0.118241	0.999141	-0.0610915	0.908097	0.269361	0.195758	-0.00128809	0.0912158	0.370646	-0.0676933	0.115228	-0.00486322	-0.16515	0.245379	0.00872671	0.60014	0.381605	0.221189	0.354381	-0.22005	0.14218	0.0991181	0.1123	0.0717333	-0.702799	0.672063	-1.4711	-0.662005	-1.05527	0.314429	0.14806	0.598205
Q13620	CUL4B	-1.56611	-0.973661	-1.08741	-0.83613	-0.959545	-1.02031	-0.743616	-2.10079	-1.74751	-0.460132	-1.38185	-1.70558	-1.37291	-2.37783	-1.68186	-0.851928	-1.31322	-1.69387	-1.26251	-0.295142	-1.22398	-0.942249	-1.13401	-1.76653	-1.64014	-0.842358	-1.15701	-1.1311	-1.31918	-1.42485	-1.22547	-1.19424	-1.36573	-1.30294	-0.815176	-1.1438	-1.17614	-1.429	-1.7673	-1.19241	-1.49436	-1.13347	-1.11166	-0.862838	-0.56386	-0.80032	-1.9837	-0.796254
Q93034	CUL5	-0.0859433	-0.427874	-0.568898	-0.622858	-0.460588	-0.990213	-1.13458	0.27719	-0.28606	-1.2269	-1.12836	-0.813008	-0.4556	-0.766246	-0.698189	-0.00769404	0.0249912	-0.552217	-0.818993	-0.416821	-1.01445	-0.906655	-0.936657	-1.06146	-1.08406	-0.701416	-0.491451	-0.27909	-0.244067	-0.770012	-0.452896	-0.310577	-0.721141	-0.0555067	-0.251761	-0.47695	-0.247957	-0.112502	-0.518438	-0.95096	-1.14936	-0.437613	0.372167	-0.000451999	-0.1066	-0.350288	-0.416229	-1.16978
Q13948	CUX1	-0.352034	-1.16054	-1.51778	-0.777218	-0.776645	-1.26987	-0.484241	-1.40224	-1.01632	-1.66992	-1.31668	-0.281826	0.00612957	-1.17833	-0.579632	-0.0825933	-0.14249	0.273915	-1.02618	-0.288887	-1.70921	-0.913995	-0.516435	-0.871762	-1.40294	-1.20112	-0.478627	-0.204612	-0.451542	-0.134428	-1.62851	-1.01925	-1.39199	-1.00196	-0.833109	-0.260176	-0.633707	-0.787939	-0.323548	-2.03182	-0.497474	-1.55402	-0.422992	-0.564737	-0.724202	-0.13576	-0.946429	-1.83131
P00167	CYB5A	2.47644	0.793313	1.29516	1.59335	0.695181	1.48977	2.08019	1.69519	2.28628	1.74035	1.95877	2.12979	1.97097	2.17888	2.23958	1.74041	2.22212	2.19998	1.75756	1.25791	1.31428	2.09724	1.91193	1.89854	1.23543	1.33537	2.07912	2.45975	1.8905	1.40048	1.74006	1.91485	2.15165	2.09028	1.77425	1.62542	1.8903	1.77261	1.60031	2.10692	2.29905	1.58953	1.7841	1.58103	1.87204	1.99818	2.07947	2.47884
O43169	CYB5B	2.53636	1.98913	2.00583	2.83381	1.74125	2.22816	2.39348	2.18965	3.19194	2.91861	2.70292	2.82119	2.515	2.85625	3.19294	2.97501	3.0808	3.3177	2.44882	2.03882	2.14037	2.22384	2.08928	2.63729	2.32606	2.31231	2.55045	2.97743	3.07204	2.49759	2.50916	2.11737	1.43934	2.22396	1.67112	3.06255	2.48095	1.82165	2.93069	1.94883	3.18545	1.96265	-0.285183	2.44332	2.23053	2.75709	1.70926	1.76989
Q9UHQ9	CYB5R1	0.76451	1.39408	1.10992	1.08866	0.845293	1.19268	0.577263	1.02837	1.22662	1.25882	1.55728	1.26416	1.74159	1.88774	1.87865	1.32935	1.53468	0.380385	1.18329	1.12123	1.19663	0.864484	1.09154	1.44649	0.941114	0.887625	0.966281	0.796451	1.067	1.01933	1.28599	1.10339	1.08792	0.653398	0.834098	-0.0605451	0.558445	1.6988	0.815509	1.92063	1.48466	1.16699	0.884629	1.13123	1.48075	1.11166	1.63584	1.25248
P00387	CYB5R3	2.18239	2.69671	2.39552	2.08406	2.76525	2.77011	2.80915	2.31584	2.75495	3.76446	3.34865	2.56302	2.88553	3.44177	2.617	2.85483	2.49275	1.30929	3.30227	3.23596	3.25199	2.94388	3.04353	3.20537	3.26496	2.9735	2.26368	1.93006	2.00361	2.23693	3.15749	2.67375	2.90468	1.93664	3.03667	1.99958	1.60007	3.14624	1.85284	3.94534	2.48315	3.3032	2.0802	3.15345	3.21969	2.05795	3.13229	3.64617
Q53TN4	CYBRD1	1.54311	1.76962	1.2311	2.03737	1.58603	1.55278	0.940274	1.48375	1.5332	1.55683	1.35204	0.690245	1.42838	1.37291	1.20201	0.915196	2.00151	1.04159	1.45888	0.919245	0.46328	1.1848	1.27183	1.24796	0.268015	0.428166	1.31481	1.24462	1.46466	1.02244	0.888625	2.10077	1.21224	1.42338	1.32734	1.07404	1.0691	1.92023	1.98281	1.76693	0.956473	1.14931	1.82308	0.489274	1.09431	0.977457	1.79849	1.99926
P08574	CYC1	1.89487	2.44851	2.32968	2.79824	2.4533	2.33124	2.13816	2.16945	1.66534	2.64496	2.75641	2.9966	3.06429	3.39487	3.34487	3.02483	2.5972	2.0012	2.50942	2.55096	2.77837	3.1339	2.45187	2.95019	2.76126	2.86166	2.37355	2.22551	2.33966	2.85607	2.79978	2.28464	1.95145	2.13323	1.98484	1.93203	2.08236	2.66997	2.90817	2.88801	2.71544	2.50566	1.50983	3.14386	2.84205	2.9886	2.11357	2.01622
P99999	CYCS	1.70712	1.92425	0.449821	0.839522	1.12986	1.61772	0.37823	0.54734	1.23943	1.89538	2.82207	2.14689	1.51484	2.45184	2.4542	-0.606587	0.685822	2.80781	0.913135	1.91481	2.85902	3.73862	1.55824	2.18151	2.96167	2.73565	2.49917	2.62977	1.9341	2.4446	2.34339	1.85083	1.58883	1.20895	1.57495	1.83979	2.26292	1.48448	1.15079	1.64295	2.21025	1.37937	1.69164	2.50253	2.05314	2.89333	0.567635	0.43606
Q7L576	CYFIP1	0.516714	0.956782	0.328873	0.342103	1.04165	0.882755	0.528765	0.466996	0.841449	0.264425	0.211661	0.653001	1.21891	0.61653	0.718046	1.70393	1.28077	0.861355	0.330596	0.743048	0.882592	0.590629	0.812462	0.956951	0.639568	0.576979	1.04573	0.909849	1.00714	0.971223	0.954444	0.842383	0.950161	0.787292	0.759229	0.36007	0.365394	0.822744	0.47093	0.582955	0.594583	0.995917	-0.18298	0.82926	1.39089	1.15483	0.279488	0.630632
Q6UW02	CYP20A1	-0.600398	-0.923231	-0.509345	-0.173522	-1.68153	-0.76043	-1.52155	-0.380907	-0.247049	-1.12448	-0.71821	0.405442	0.201251	-0.0982974	0.440795	-0.094107	-0.0145702	0.0938132	-0.928757	-0.840567	-1.60775	-1.85128	-1.58188	-0.674758	-0.579086	-1.32608	-0.379525	-0.125649	-0.0540365	0.00801949	-0.96557	-0.801085	-2.7217	-0.546818	-2.61548	-0.228357	0.34813	-1.29005	-0.608028	-0.976413	0.504526	-1.42035	-0.517096	-0.434707	-0.634241	-0.122364	-1.86641	-2.34006
Q9NUQ9	CYRIB	-1.64693	-2.0298	-1.35732	-1.12747	-0.869169	-0.643931	-1.1291	-1.46034	-2.26545	-2.4216	-1.21035	-1.31572	-0.246351	-2.15963	-1.51813	0.193354	-0.318302	-0.307012	-2.22235	-1.42739	-1.13542	-1.8533	-1.08958	-0.878304	-1.15126	-0.156457	-1.13451	-0.212197	-0.242606	-0.352248	-0.985239	-0.92992	-1.49823	-2.42702	-1.36219	-1.67512	0.560997	-1.75195	-1.80525	-1.47326	-1.23991	-0.571413	-1.48237	-0.43105	-1.07924	-0.091226	-1.99018	-1.11363
P61803	DAD1	2.72336	1.81053	2.91749	2.89541	1.88084	2.03757	0.370729	2.5915	2.76982	1.12008	2.30315	3.0149	3.47922	2.49909	3.25178	2.94487	3.52203	2.70446	2.30193	2.13459	1.80968	1.2054	2.09503	2.18263	1.13226	1.10976	2.39781	3.04569	3.15884	2.8373	1.10021	2.40844	0.517885	2.27106	0.895972	3.31527	2.5494	1.76118	2.61749	1.43309	3.39343	1.27815	2.62135	1.69858	1.99521	2.83527	1.14645	0.586529
P14868	DARS1	0.687902	0.46823	0.0552049	0.216794	1.0628	0.742345	0.361003	0.193772	0.204313	0.122805	0.206849	0.678901	0.988468	0.349037	0.507053	1.667	0.899377	1.32999	0.179461	0.692557	0.64336	0.124175	0.629798	0.666881	0.358332	0.697308	0.996936	0.987669	1.04829	1.09549	0.740723	0.866136	0.385666	0.845443	0.317375	0.445972	0.719117	0.353976	0.302364	0.284068	0.706598	0.835634	0.0433708	1.17114	0.779609	1.25871	0.232894	0.443511
P07108	DBI	-0.305129	0.518859	-0.432717	-0.328446	0.21907	1.4981	0.833083	-0.0203562	-0.353601	-0.0930659	1.12258	0.815335	0.667151	0.598044	0.753178	-1.27348	-0.869263	0.803209	0.837325	1.20878	1.08371	1.5557	1.40244	1.05253	1.45662	1.45151	1.14021	0.845415	0.124991	1.03272	1.73939	0.641877	1.23958	-0.217316	0.785505	1.07895	0.84681	0.721219	0.762044	0.507759	0.000491484	1.90065	0.456558	1.50643	1.37739	1.34683	-0.170336	0.493922
Q16643	DBN1	-0.207307	0.749477	-0.32354	-0.687765	0.331462	0.140986	0.778305	0.235567	0.785811	1.18237	0.497967	-0.509964	-0.887985	0.680849	-0.835896	-0.680242	-0.66432	-0.601408	0.813609	0.34198	0.819907	0.514901	0.304838	0.222997	0.512059	0.51673	-0.293837	-0.896162	-0.624589	-0.555244	0.450596	0.612344	1.21922	0.502241	1.18892	-1.71066	-0.757892	0.888612	0.00317793	1.35783	-0.73182	0.509851	0.00758781	0.416921	0.879927	-0.839954	1.30926	1.31388
Q9UJU6	DBNL	-0.240778	0.780458	-0.609676	-0.207831	0.506278	0.805517	0.715924	-0.319507	0.0409098	-0.529732	-0.630696	-0.904705	0.0562539	-0.860279	-0.784108	0.273993	0.110617	0.390254	0.188442	0.541897	1.11891	0.684615	0.540025	0.175017	0.835523	0.616609	0.118871	0.194086	0.151458	0.165302	0.83905	0.862879	1.0748	0.636755	1.01774	0.144515	0.254945	0.534844	0.135531	-0.286891	-0.721683	1.21914	-1.24016	-0.215894	0.092594	0.160388	0.111624	0.9655
P11182	DBT	0.468201	0.229168	0.456549	0.868373	0.213389	0.808631	0.497957	0.800737	0.865482	0.858802	1.40009	1.23746	1.08822	1.31923	1.42299	0.318566	0.573797	1.18812	0.918934	0.949757	0.704882	0.467844	0.60082	0.889492	0.561375	0.601372	0.599513	0.740088	0.630446	1.11891	0.867877	0.835317	0.514945	0.424498	0.950583	0.783166	0.339532	1.13019	0.655198	1.18271	1.26881	0.518062	1.20566	0.893809	1.1038	1.14076	1.09568	0.859311
P07585	DCN	6.8895	7.24377	7.4063	6.66969	5.74578	6.39022	6.32107	7.25082	7.6086	7.04698	6.87163	6.39122	6.0988	7.41821	6.53011	6.5191	6.8162	6.43208	7.52096	6.10748	6.29286	6.71412	6.71805	6.8285	5.92797	5.86296	6.68847	6.24441	6.92751	6.24405	6.40967	7.51359	6.75763	6.44022	7.09402	5.64047	5.86133	7.01443	7.063	7.37716	7.29922	6.53322	7.7427	6.26307	6.99901	6.11786	6.63201	6.86673
Q14203	DCTN1	1.85115	1.85606	1.31146	0.970806	1.59396	1.84945	1.60172	1.3129	1.67571	1.1054	1.31426	1.25851	1.55159	1.13288	1.04411	2.09885	1.73968	1.55535	1.68978	1.52626	1.83994	1.91452	1.80701	1.75932	1.6665	1.40989	1.67609	1.54591	1.48314	1.52243	1.80025	1.97845	2.02208	2.19064	1.7938	1.47112	1.49798	1.86213	1.68864	1.61841	1.51077	2.23184	1.69806	1.97806	2.33471	1.86037	2.10877	1.69848
Q13561	DCTN2	1.17397	1.45691	0.758713	0.738643	1.64393	1.28292	1.48694	1.06035	1.38982	1.04552	0.939234	0.927269	1.28931	0.877031	0.839705	1.79904	1.67145	1.22277	1.75124	1.49353	1.52999	1.8876	1.74719	1.64227	1.61523	1.60238	1.49711	1.34961	1.3533	1.3614	1.66525	1.66241	1.89995	1.85823	1.59042	1.09092	0.923232	1.65788	0.930758	1.47802	0.961598	1.9133	1.47906	1.7201	2.06832	1.48987	1.85631	1.75145
O75935	DCTN3	0.42491	0.787686	-0.462988	-0.27251	0.23101	0.176762	-0.251133	-0.183199	0.445555	-0.181301	0.0375077	0.23448	0.228934	-0.29089	-0.255693	0.697541	0.53298	0.237435	0.611691	0.209056	0.634628	0.470819	0.483238	0.565475	0.550513	0.0816127	0.3833	0.162857	0.0311444	-0.00134086	0.339381	0.453486	0.798463	0.742233	0.602734	0.287017	-0.13506	0.546896	0.222499	-0.450578	-0.0234334	0.426973	0.433168	0.535039	0.614988	0.511992	0.486677	0.139626
Q9UJW0	DCTN4	0.25217	0.504106	-0.59704	0.226314	0.178798	-0.0252371	-0.395034	-0.0497606	0.124069	-0.17642	-0.320966	-0.675768	-0.173687	-0.0458471	-0.150867	0.368139	0.170335	0.157524	0.286144	0.450718	-0.014864	-0.0956185	0.0506915	0.222837	0.181601	-0.441846	-0.113839	0.195889	0.1051	0.137727	-0.253665	0.256973	0.526465	0.460975	0.294081	0.0770683	1.45526	-0.298389	0.722093	-0.0787606	0.0859426	-0.106582	1.6561	0.348574	0.30946	0.562415	-0.0110948	0.113148
Q9BTE1	DCTN5	0.519167	0.499944	2.30933	0.640704	0.752689	0.187534	2.09014	-0.614698	0.182499	-1.66855	-1.45443	-1.03933	-0.298418	-0.618333	-1.02222	-0.199968	-0.8045	0.00571029	-0.501182	-0.471393	-0.806249	-1.47809	-0.353353	-0.187125	-0.68849	-1.74172	-0.0502736	-0.122651	0.12685	-1.21104	-0.838891	-0.232152	-0.157721	0.309672	-0.204573	0.149837	-0.0101201	-0.26793	-0.112627	-2.02128	-1.0111	-0.479295	-0.580849	-0.596518	-0.108732	0.0913689	-0.646567	-0.921689
Q7Z4W1	DCXR	0.929722	0.352212	1.31565	1.1759	0.438748	0.194878	-0.424912	1.138	0.93285	0.299387	0.375786	1.83046	1.73469	1.36306	2.41494	0.64561	1.40314	2.20087	1.11529	0.902703	0.383206	0.395327	0.692989	0.957227	0.352548	0.411194	1.72921	1.89734	1.60546	2.06766	0.910377	1.29537	-0.271316	0.935209	-0.0887643	1.88681	1.82331	0.563168	1.27854	0.527573	2.12698	0.549044	1.71485	0.741278	0.988515	2.36514	-0.379262	0.0995052
O94760	DDAH1	0.529037	0.444077	-0.0271667	-0.07038	-0.618486	0.30702	-0.193467	0.445711	0.0532955	-0.8707	-0.39216	0.532395	0.581394	-0.23646	0.624508	-0.758654	0.4722	1.25704	0.323901	0.665906	0.139567	0.287163	0.613343	0.759365	0.0152038	0.164827	1.22344	1.08829	0.837852	1.37191	0.744296	0.911318	0.295105	0.553754	0.427631	0.996333	1.38078	0.668087	0.800398	-0.35673	1.10241	1.00375	0.986023	0.932554	1.06761	1.7806	-0.197767	-0.13385
O95865	DDAH2	1.59419	1.68418	1.01389	0.913611	0.827764	1.72831	1.45772	1.28618	1.48505	0.91405	1.09261	1.2529	1.23219	1.2911	1.62484	0.247884	1.06936	1.61084	1.59258	1.51014	1.85868	1.94507	1.85138	1.57097	1.61302	1.52546	1.98678	1.79169	1.79911	1.72902	1.94896	2.29284	2.15556	2.00915	2.05473	1.02458	1.59174	1.89878	1.59496	1.09916	1.61932	2.20636	2.3152	1.9093	2.08177	2.045	1.63369	1.73688
Q16531	DDB1	0.248852	0.41855	-0.225275	-0.069022	0.53471	0.456542	0.258694	0.238075	0.297176	-0.15178	-0.121027	0.109067	0.609912	-0.183764	-0.0110846	0.737473	0.361315	0.441114	0.325251	0.479161	0.308891	0.365711	0.324238	0.512747	0.173456	0.163459	0.909679	0.662778	0.622758	0.808176	0.502578	0.513793	0.315332	0.40021	0.496907	0.0620151	0.806893	0.611366	0.620732	0.321706	-0.192107	0.53015	0.584774	0.6987	0.922488	0.982145	0.150395	0.150259
P39656	DDOST	2.34134	1.83833	2.04372	2.34373	2.72767	1.86082	1.48961	2.04162	2.43138	2.41141	2.97286	2.92531	3.46845	3.14788	2.64869	3.40545	3.26529	2.96618	2.08656	2.58437	2.40397	1.85463	2.22138	2.88976	2.2439	2.72629	2.08502	2.69078	2.7399	2.47348	2.39328	2.02062	1.32558	2.0262	1.52332	2.6303	2.59686	2.32972	2.23001	2.44661	3.10484	2.00289	2.82891	2.63018	2.43259	2.76752	1.63357	1.21779
Q96HY6	DDRGK1	-0.529814	-0.764935	-1.2284	-1.08158	-0.420453	-0.632773	-0.199442	-1.02842	-0.129428	-0.873277	-0.49875	-0.770343	-0.264393	-0.854317	-0.737751	0.309761	-0.295618	0.388836	-0.999429	-0.609775	-0.98987	-1.05813	-0.987746	-0.47839	-0.705059	-0.979673	-0.665253	-0.292178	-0.139514	-0.0100233	-0.730551	-0.59732	-1.16426	-0.895943	-1.04963	-0.38205	-0.566429	-0.724816	-0.70063	-0.461061	-0.531511	-0.440201	-1.14722	-0.838502	-0.906326	-0.464806	-1.51274	-0.699691
Q92499	DDX1	0.93074	1.16152	0.438397	0.0707609	1.11309	1.00684	0.977907	0.164298	0.598674	1.16842	1.18186	1.24067	1.76259	1.10354	1.25901	1.83169	1.27953	2.07408	1.1713	1.75989	1.41279	1.09139	1.57148	1.60238	1.33709	1.30514	1.39771	1.65175	1.55105	1.92182	1.25434	1.50243	1.41309	0.919089	1.15001	1.19139	1.61307	1.39494	1.08295	1.40835	0.990134	1.44856	1.23912	1.49417	1.90163	1.90379	0.853792	1.26351
Q92841	DDX17	1.09471	0.86312	1.13964	0.868683	1.34421	1.66868	0.5899	0.277676	1.07394	-0.263408	0.74668	1.28483	1.68967	0.495381	1.20215	1.62825	1.10336	1.9409	0.909496	1.19144	1.23353	1.07201	1.05507	1.19005	1.2559	1.26494	1.6118	1.94116	1.98767	1.54017	1.34762	1.30875	0.620408	1.41547	0.918812	0.906078	1.54806	1.24068	1.13556	1.0604	0.440938	1.17969	0.932024	1.66251	1.48983	1.69353	0.865883	0.77575
Q9NVP1	DDX18	-0.180652	-0.477006	-0.510789	-0.175921	-0.284279	-0.64425	0.327704	-0.50653	-0.524429	-1.33209	0.209307	0.480675	0.711476	0.0051674	-0.0508827	0.637017	0.173973	0.347664	-0.53581	-0.120113	-1.25246	-1.04945	-0.438567	-0.0725724	-0.38679	-0.726326	0.114486	0.540126	0.376976	0.51099	-0.0511948	-0.52798	-1.86934	-0.758925	-0.34806	0.53901	-0.0349975	0.124616	-0.0822491	0.105839	0.175956	-0.535175	-0.884425	-0.0287919	-0.0623821	0.358127	-0.395611	-1.79864
Q9UMR2	DDX19B	0.662545	0.832935	0.202817	-0.538061	0.246806	0.618138	0.311556	-0.467095	-0.0752257	-0.253981	-0.600895	-0.237486	-0.0626464	-0.86861	-0.892811	0.846867	0.146875	0.776878	0.23985	0.694054	0.658875	0.62561	0.318388	0.179936	0.2432	0.70175	0.270968	0.53253	0.126607	0.391659	0.761151	1.10382	0.880349	1.16984	1.05144	-0.18988	0.229077	-0.1534	0.25374	0.102746	-0.872236	0.891167	0.395585	0.279421	0.566581	0.193723	0.960814	0.659006
Q9UHI6	DDX20	1.23717	0.33688	1.17354	0.831198	0.831466	0.386625	2.11865	0.929549	1.25352	2.80064	0.672396	0.687717	-0.216469	0.912697	-0.610886	-0.266988	-0.271848	-0.919779	1.15667	0.508507	1.65466	0.485298	0.594313	0.447268	0.972772	0.142688	-0.424768	-0.11905	-0.0955712	-0.22117	0.870548	-0.364288	0.6593	-0.137587	0.594352	-1.65519	0.332971	0.783832	-0.108472	1.07639	1.21833	0.226785	1.16257	-1.19859	-0.431707	-1.26862	1.18605	0.618617
Q9NR30	DDX21	0.069036	-1.95977	-0.400796	-0.601597	-0.681612	-0.863638	-1.90449	-0.918059	-0.598955	-1.62258	-0.970726	0.0727602	0.47326	-0.614369	-0.80698	0.401895	-0.0795538	0.702531	-0.890535	-0.759967	-1.47184	-0.479325	-1.15272	0.0422318	-0.768409	-0.50358	0.192315	1.00298	1.04945	0.433486	-0.691685	-0.329512	-2.19975	-0.662504	-0.687178	0.236327	0.420882	-0.682658	0.545653	-2.14825	0.0583461	-0.619164	-1.57638	-0.523952	-0.900242	0.210932	0.131937	-11.2059
Q9BUQ8	DDX23	-0.647561	-1.69552	-0.768864	-0.886876	-0.78894	-0.667273	-1.1871	-0.976135	-1.15331	-1.08471	-0.528649	-0.24069	0.0398173	-1.07991	-0.352324	0.0438421	-0.298877	0.0935091	-0.978859	-0.75978	-1.36651	-1.4245	-1.13654	-0.656594	-1.60123	-0.591357	-0.519939	-0.329728	-0.238337	-0.239556	-1.21357	-1.136	-2.71656	-1.15638	-2.04531	-0.91165	-0.873587	-0.99482	-0.40949	-0.932967	-1.19636	-0.917713	-1.55932	-0.650991	-0.204015	-0.189152	-1.60526	-1.81391
Q13838	DDX39B	0.461026	0.124629	-0.15405	-0.41065	0.498212	0.476987	-0.174682	-0.164747	0.130395	-0.679088	-0.275957	0.408738	1.01769	-0.241356	0.0129991	0.76812	0.408484	1.08671	-0.0119647	0.95814	0.708547	0.738946	0.451459	0.82082	0.728035	1.08452	1.24411	1.14561	0.790282	1.42173	1.02542	0.787967	0.0589797	0.546171	0.269887	0.5047	0.0167192	1.04704	0.324321	-0.219866	-0.0882655	1.12574	-0.798729	1.23248	1.15107	1.62551	-0.104659	0.0877565
O00571	DDX3X	-0.137755	1.16596	0.174199	0.000374629	1.29426	1.05865	0.80712	-0.00999398	-0.0239117	0.748622	0.367244	-0.0613172	0.230464	0.204487	-0.508848	0.871772	-0.282141	0.36381	0.676395	1.21162	1.39065	1.2697	0.9875	0.855084	1.05457	0.938286	0.540041	-0.00377576	0.320184	0.403418	1.0179	0.750732	1.43949	0.843393	1.26993	-0.438879	-0.616348	0.992276	0.145095	0.623784	-0.675347	1.13138	-0.134182	0.612919	0.842113	0.161758	0.865504	1.1509
Q86XP3	DDX42	-2.02778	-2.81562	-1.80048	-1.27806	-2.52684	-1.41579	-2.79128	-2.10995	-2.89605	-5.81006	-2.62776	-1.76935	-1.06078	-0.601225	-1.40823	-1.84197	-2.37214	-0.589846	-2.34112	-1.82934	-2.4811	-2.40363	-1.8712	-1.44439	-1.72117	-1.63515	-0.959365	-1.16143	-0.994108	-1.10593	-2.12556	-1.44131	-2.69173	-2.0175	-2.60353	-1.87806	-0.796481	-1.62165	-2.29147	-2.56628	-3.17169	-1.68803	-2.36746	-1.83285	-1.23716	-0.753044	-15.0569	-2.53874
P17844	DDX5	0.135849	0.130482	0.195621	-0.108502	1.01939	1.30125	0.297651	0.208418	-0.0525996	0.042382	0.231782	0.715112	1.21617	0.208102	0.128629	1.56475	0.492091	1.00047	0.20375	1.04779	0.808244	0.593299	0.512523	0.776923	0.614853	1.11455	0.685427	1.05598	1.10034	0.892402	0.951101	0.590149	-0.131538	0.46473	0.274086	0.583861	0.821466	0.69265	0.54711	0.421302	0.116276	1.35484	-0.323366	0.855547	0.933675	0.992315	0.304825	0.23092
P26196	DDX6	0.0566951	0.0445122	0.459157	-0.3855	0.0255926	0.0604604	-0.480136	-0.00050764	0.774844	-0.0675174	-0.609018	0.176654	0.483639	0.191798	0.0614217	0.649339	0.413301	0.870055	0.398574	0.00584191	0.33845	0.357096	0.0604067	0.36055	-0.0347534	0.300219	0.386221	0.139329	0.289655	0.256382	0.227405	0.232663	0.131235	0.207189	0.415085	-0.191894	0.0377595	0.315364	-0.170055	0.405465	0.488507	0.377199	0.341643	0.372082	0.635954	0.182859	0.364529	0.824145
Q16698	DECR1	2.13441	1.56845	1.96502	2.01885	0.904399	1.28706	0.813492	2.20521	1.80439	1.01897	1.78365	3.1638	2.99847	2.50939	3.21576	2.00405	2.66841	3.26297	2.26915	2.26152	1.58575	1.75526	2.11233	2.5473	1.5477	1.9035	2.39194	2.92819	2.51122	3.07458	2.23437	2.52843	0.457952	2.14425	0.707153	2.66622	2.84551	1.90878	2.31353	1.52247	3.20716	1.69857	2.50163	2.11355	2.2206	3.29894	0.45669	0.316887
P59665	DEFA1	4.82687	5.81453	4.505	6.09017	5.63031	6.25215	3.5237	7.64211	5.36653	5.82445	5.46806	3.94359	5.9667	3.95912	4.37638	5.62776	4.37058	3.76177	5.93448	6.35067	5.0611	5.9065	6.10399	5.80538	5.27933	6.06328	6.34646	5.35139	4.87875	5.79132	3.85474	4.45196	5.00001	4.77994	6.11186	8.1239	3.26701	4.17536	4.85051	4.67029	4.7313	3.61952	5.56242	3.09511	5.91554	3.93812	4.75942	5.00887
P35659	DEK	-0.73172	-0.303929	-0.000468034	-0.61539	-0.194798	0.60756	0.291878	-0.943257	-0.196776	-0.84328	-0.471341	0.128904	0.621621	0.178617	-0.142781	1.27596	-0.0192797	0.914339	0.350612	0.707129	0.197939	0.502959	0.262244	0.494454	-0.194242	0.252528	0.765788	0.700332	0.604008	1.03425	0.480157	0.131453	0.1135	0.16673	-0.0278889	0.341984	1.89108	0.754901	0.32332	0.205087	-0.181371	0.651662	1.04144	0.504154	0.466909	0.763449	0.195639	-0.187355
O43583	DENR	1.18839	1.29622	-1.63881	-0.162771	1.35524	1.90858	2.23983	-0.587622	-0.107017	-0.799184	-0.31634	0.8734	-0.285342	-0.861943	0.685586	0.963698	0.562455	0.932062	0.548952	1.49311	0.728035	1.64783	0.974584	1.28087	1.35773	1.75985	0.936112	0.769955	0.50132	0.659313	1.91793	1.85119	1.97188	1.52659	1.79132	1.13436	1.5557	1.69733	0.830563	0.453834	0.982677	1.69025	2.05382	0.933353	0.868433	0.571272	1.27336	1.832
P17661	DES	9.49247	10.5813	9.53055	8.30881	9.58858	9.59757	10.6431	9.91276	10.0342	12.0973	10.312	7.92987	6.32327	10.3025	6.18259	7.08848	3.7769	4.99853	10.4339	10.4458	10.9368	10.739	10.1922	10.1149	10.3812	10.3702	8.01897	4.38232	4.32322	5.37768	10.1244	9.82847	11.1581	10.0209	11.1816	3.71503	5.2583	10.8012	8.65366	11.5239	6.95229	10.0485	8.31299	9.96053	10.4155	5.84529	11.3989	11.3624
O75907	DGAT1	0.317384	-0.998989	-0.37952	-0.460482	-0.818946	-0.227062	-1.50101	-0.37576	0.0336045	-1.05061	0.227818	0.682892	0.969377	0.497948	0.951935	1.11218	0.387989	-0.190492	-1.00259	-0.823144	-0.987416	-0.74745	-0.664858	0.166368	-0.134289	-0.807496	0.411433	0.316134	0.228626	0.765021	-0.627193	-0.602359	-3.24365	-0.0808858	-1.84926	0.627939	0.792521	-0.705781	-0.0826521	-1.82409	0.975885	-0.97842	-12.1265	-0.616382	-0.151736	0.352765	-1.52137	-2.83611
Q13268	DHRS2	2.54413	1.17493	1.57884	2.65152	-0.581956	-0.017262	-0.393718	1.64218	2.04258	-0.291375	0.86322	2.53313	2.38163	1.322	2.85605	1.46222	2.49752	2.70305	1.78252	1.31995	0.330946	1.1609	1.14753	1.07595	0.550971	0.190703	1.93524	2.41962	2.13371	1.69968	0.662804	1.49046	-0.283906	2.21501	-0.537863	2.86541	3.78501	1.68245	2.64452	1.02468	3.022	0.0897708	3.10648	0.467445	1.09806	2.28156	1.1772	-1.65734
Q9Y394	DHRS7	0.423375	0.844346	0.772747	0.194615	0.970054	0.57819	0.116483	0.969524	0.823276	0.635146	1.12739	1.52194	1.68625	1.52986	1.17025	0.996579	1.00527	1.50897	0.925201	0.950972	0.618146	0.56969	0.972886	0.970181	0.670332	1.09912	1.06498	1.27826	0.608465	1.30237	0.844528	1.0266	0.467338	0.197706	0.409896	2.15039	1.14416	1.03221	-0.429289	1.5693	0.953966	0.956669	0.627961	1.14803	1.39734	1.47176	0.317636	0.558402
Q6IAN0	DHRS7B	-0.602004	-0.680003	-0.776393	-0.669243	-0.68114	-1.18085	-1.45843	-0.515876	-0.944403	-1.07876	-0.225726	0.180866	0.364175	0.134603	-0.0196271	0.228352	0.526079	0.337525	-0.617231	-0.458275	-1.124	-1.39178	-0.664814	-0.575859	-1.18852	-1.63619	-0.731555	-0.177144	-0.285766	-0.215426	-1.18777	-0.490339	-1.78146	-0.499704	-1.5744	-0.152335	-0.643253	-0.808437	-0.344371	-0.863546	0.0752884	-1.65281	-0.546676	-0.559028	-0.29379	0.215948	-1.55766	-1.20112
O43143	DHX15	1.6945	0.243629	0.692371	0.895581	0.939078	0.429954	0.274202	0.812019	0.794347	0.00149737	0.777105	1.53856	2.00299	0.679221	1.46662	1.98475	2.0307	2.11166	0.719187	1.18102	0.568349	0.56978	0.832698	1.2717	0.466684	0.751246	1.77488	2.14671	2.16556	1.8576	0.921682	1.07065	0.186552	1.29375	-0.044413	1.59849	1.54767	1.07514	1.74063	0.774287	1.36342	0.887143	1.36565	1.2796	1.24707	1.7584	0.106504	0.0621421
O60231	DHX16	2.0756	2.33703	2.31115	2.30558	1.24278	1.42122	1.2351	1.96504	2.295	2.04846	2.24395	3.11568	2.593	2.80074	3.2069	2.45572	2.53789	2.06364	2.86078	2.34911	2.28611	2.61124	2.25587	2.53146	2.06254	2.27457	2.52116	2.38183	2.30566	2.43721	2.38835	2.30475	2.28823	2.35479	1.96238	2.41214	1.46749	2.06326	1.79135	2.52177	3.60635	1.80535	2.56272	2.5964	2.28054	2.84846	1.80951	2.47771
Q7L2E3	DHX30	-2.84574	-1.09567	-0.00808511	-0.806781	-0.946421	-0.107053	-2.39256	-1.02382	-1.08923	-1.86544	-0.82414	-0.330191	-0.268959	-0.832526	-0.53625	-0.310723	-0.657022	-0.380456	-0.920047	-0.519843	0.0368211	-0.318702	-0.680651	-0.178357	-0.908893	-0.64398	-0.321961	-0.173925	-0.2836	-0.503014	0.10304	-0.649678	-2.04484	-0.249476	-2.81671	-0.749701	-1.10124	-0.500651	-0.559436	-0.397985	-0.537665	-0.957266	-1.06384	-0.891182	-0.978338	-0.716528	-0.0531201	-0.3155
Q08211	DHX9	2.25884	1.56558	1.60311	2.08504	1.77556	1.58577	1.47758	2.05528	2.1173	1.64584	2.04472	2.60777	2.88601	2.20606	2.44606	2.37621	2.11238	2.73772	1.71519	1.95131	1.51051	1.40705	1.82437	2.37342	1.51025	1.68453	2.37501	2.78384	2.58573	2.7867	1.73225	1.92269	1.0038	1.81973	1.39093	2.21223	1.96777	2.12426	2.04099	1.93922	2.49291	1.85284	1.60951	2.15674	2.22769	2.80313	1.35395	1.28045
Q9NR28	DIABLO	-0.0249548	-0.250205	-0.248782	0.255212	-1.62549	-0.549624	-1.34028	0.590182	-0.0913068	-1.77815	-0.442968	0.853252	0.483736	0.0592025	1.39113	-0.700026	0.0859814	0.679291	-0.573491	-0.580596	-0.422869	-0.211473	-0.727212	0.140078	-0.328257	-0.224429	0.457848	0.739638	0.448336	0.606053	0.0870531	-0.0488764	-1.73276	-0.21665	-0.96787	0.802746	0.673646	-0.650433	0.189609	-0.690634	0.943492	-0.508833	-0.274687	0.365408	0.179574	0.925025	-1.3341	-1.1637
O60832	DKC1	-0.703711	-1.50697	-1.41867	-1.71726	-0.974124	-1.08444	-1.90294	-0.947668	-1.39837	-2.40117	-0.734088	0.0915116	0.183385	-0.705603	0.198416	-0.0129854	-0.361218	0.290941	-1.09435	-0.695701	-1.42047	-1.78601	-1.10555	-0.564229	-1.41627	-1.17011	-0.128819	0.299267	0.237902	0.215423	-0.756195	-0.687302	-3.11124	-0.754187	-2.01327	-0.0314067	0.538766	-0.766039	0.208974	-1.45279	-0.348277	-1.30344	-1.4484	-1.10546	-0.468716	0.216086	-2.85675	-2.48975
P10515	DLAT	1.93115	1.95118	1.50016	1.94675	0.911117	1.00739	0.756365	2.09711	1.92884	1.27677	1.6965	2.4688	2.43767	1.74072	2.54367	2.00174	2.21308	2.48695	2.16926	1.68589	1.14724	1.42964	1.64472	1.80267	0.938259	1.00579	1.90082	2.37487	2.24147	2.4081	1.35471	2.01583	1.16588	1.93359	1.09189	2.02458	1.43404	1.68725	2.13661	1.47386	2.67267	1.08923	1.72956	1.45008	1.74407	2.44591	1.29731	1.52378
P09622	DLD	3.54256	3.48064	3.06021	3.27625	2.67217	2.78768	2.16853	3.42646	3.38537	3.09564	3.12479	3.81444	3.7806	3.75304	4.26038	2.88002	3.0985	4.09885	3.70336	3.19609	3.03307	3.1574	3.41893	3.5084	2.75402	3.0087	3.48151	3.92045	3.5465	4.00228	3.20056	3.68723	2.88867	3.4891	2.90661	3.50483	3.2237	3.09525	3.42066	3.28842	3.98969	2.74674	3.25876	3.02875	3.20248	4.16395	2.5908	2.92273
P36957	DLST	2.81088	2.68079	2.5855	2.97582	2.00183	2.48141	2.44957	3.03264	2.98078	2.86976	2.88716	3.20201	3.10496	3.13696	3.50561	2.98362	2.84773	3.08805	3.00626	2.80538	2.71673	3.01767	2.9008	2.8807	2.34539	2.56819	2.85453	2.84283	2.66411	3.04635	2.95535	2.92974	2.66345	2.66592	2.80345	2.73678	2.72089	2.78917	2.76385	3.24236	3.53263	2.77271	2.57589	2.55512	3.09523	3.11695	2.73148	3.09485
P11532	DMD	1.12071	2.35383	1.03692	0.663247	0.971146	1.27595	1.79284	1.34901	1.82579	2.24595	1.31889	0.428681	-0.175072	1.62758	0.17233	0.0816418	-0.475623	0.0345358	1.90704	1.47597	1.94394	1.67951	1.68655	1.10614	1.66927	1.31414	0.652429	-0.09363	0.131788	-0.0766836	1.463	1.6079	2.38481	1.62861	2.16629	-0.781044	-0.228413	1.84009	1.00378	2.32036	0.254532	1.56899	0.86205	1.31648	2.01482	0.129633	2.55713	2.27102
P31689	DNAJA1	-0.579733	-0.490872	0.137308	-0.448799	0.558806	0.0369178	-0.377641	-0.351545	-0.242469	0.174324	-0.0191651	0.50532	0.0775566	0.026306	0.493948	0.572901	0.122641	0.190418	0.276367	-0.577007	-0.410359	-0.325959	-0.811387	0.0926892	0.142962	0.177532	-0.212974	0.272781	0.392673	-0.548645	-0.200188	0.166764	-0.606933	-0.0440214	-0.962417	-0.00422409	-0.0159527	-0.585345	-0.563702	0.341108	-0.357144	-0.44691	-0.368734	0.167441	-0.526665	-0.0027939	-0.48583	-0.344715
O60884	DNAJA2	0.623756	1.10516	0.653489	1.16686	1.27591	1.12902	1.40836	0.946498	1.3165	1.32278	1.02714	0.881445	1.4258	1.01019	0.952516	1.849	1.42953	1.31591	0.993341	1.31611	1.452	1.3974	1.15602	1.38287	1.16556	0.96852	0.981772	0.851796	0.947381	0.985606	1.34748	0.939037	1.76684	1.58308	1.52818	0.857157	0.966375	1.39072	1.17936	1.4484	0.776359	1.36037	1.33611	1.63162	1.7076	0.982691	1.85937	1.83531
Q96EY1	DNAJA3	-0.0965301	-1.01415	-0.777506	0.210486	-1.27503	-1.35195	-1.82118	-0.559687	-0.0413267	-1.53223	-0.881697	0.0542091	0.106293	-0.523689	0.310779	-0.0507686	0.306365	0.89092	-0.615648	-1.51015	-1.86768	-1.7551	-1.41585	-0.998248	-1.08428	-1.9165	-0.126569	0.440147	0.406008	0.189153	-1.36231	-0.312974	-2.13363	-0.788231	-1.37193	-0.237064	0.613297	-1.35749	0.304117	-2.45942	0.305192	-1.74235	-0.0250864	-0.52099	-0.866943	0.510322	-2.38438	-1.27989
P25685	DNAJB1	0.305805	0.750772	-0.206832	-0.116678	-0.154306	0.300472	-0.192322	-0.197433	-0.106764	-0.122855	-0.103045	0.10316	0.17646	-0.440668	-0.320728	-0.15695	-0.499549	0.485308	0.451086	0.815423	0.693737	0.141742	0.558313	0.419661	0.334921	0.249023	0.135552	0.212293	0.0158963	0.51792	0.361757	0.524687	0.204614	0.815283	0.761714	-0.240933	-0.799748	0.520613	0.289468	0.213492	-0.796142	0.468959	-1.16988	0.419395	0.700593	0.063673	0.860856	0.687457
Q9UBS4	DNAJB11	-0.191945	-0.633231	0.0615072	0.368793	-0.289407	-0.4787	-1.1014	-0.277204	0.1599	-0.761929	-0.237859	0.653492	1.08135	-0.0982542	0.751953	0.154386	0.77766	0.456886	-0.749121	-0.417693	-0.568532	-1.49681	-0.233018	0.070542	-0.827794	-0.475557	-0.134672	0.510744	0.660631	0.507202	-0.770041	-0.613278	-1.92454	-0.438474	-1.66073	0.7244	0.120062	-0.624189	0.0216485	-0.867531	0.954445	-0.906131	0.277298	-0.514329	-0.340388	0.638392	-2.09723	-2.14485
Q8IXB1	DNAJC10	-0.373479	-0.644874	-0.254285	-0.670907	-0.0782635	-0.795821	-0.984288	-0.242826	-0.48117	-0.0231021	-0.615008	-0.409985	0.43172	-0.241788	-0.576394	-0.391057	0.0261262	-0.17609	-0.912323	-0.910943	-0.351332	-0.163858	-0.295178	-0.0542209	-0.401844	-0.641126	-0.861352	-0.126275	-0.137894	-0.103249	-0.610415	-0.533533	-3.75452	-0.491219	-0.791862	-1.24415	-0.24565	0.515449	-0.322639	-0.773344	-0.210512	-0.300571	-0.871253	-0.756683	-1.12148	-0.271819	-0.841926	-1.33413
Q9NVH1	DNAJC11	0.133905	-0.013153	-0.223064	-0.256856	0.0903938	0.0814845	-0.873259	-0.140193	-0.20651	-0.605309	-0.225831	-0.0122365	0.498319	0.0653724	0.195287	0.104445	0.138069	0.423171	0.148895	-0.281238	-0.938264	-0.672501	-0.535807	-0.244559	-1.20012	-0.773007	-0.159227	0.064406	0.0186819	0.2338	-0.37159	-0.27088	-0.96176	-0.25473	-1.17698	-0.66435	-0.260943	-0.214341	-0.248738	-0.0030895	0.583282	-0.978259	-0.576771	-0.253277	-0.0681854	0.189233	-0.45947	-0.587765
O75165	DNAJC13	-0.678753	-1.15372	-1.21706	-0.650947	-0.734369	-0.850265	-1.61843	-1.19694	-1.02518	-1.12586	-1.16532	-0.702197	-0.0214327	-0.800708	-0.721531	0.01415	-0.0945751	-0.578734	-0.631677	-0.936066	-0.861951	-1.71183	-1.02912	-0.947594	-1.31607	-1.41445	-1.0657	-0.6591	-0.57318	-0.527549	-1.52313	-0.906522	-1.38738	-1.01293	-0.458389	-0.927018	-0.951068	-0.783565	-0.798939	-0.606833	-0.65981	-1.2355	-0.805179	-0.618453	-0.796437	-0.815415	-1.07519	-0.78529
Q9H3Z4	DNAJC5	-1.13022	-0.348412	-0.221214	-5.26142	-0.398531	0.703258	-0.858905	-0.24976	-2.11303	-1.12042	-1.28053	-0.880787	0.00302401	-0.819145	-0.97389	-0.567006	-1.12722	-1.01139	-0.891505	-1.41855	-0.337082	-0.349002	-1.53529	0.0501212	-2.80765	-1.18853	-1.64778	-1.60148	-1.69257	-0.791746	-1.1493	-0.959929	-0.71444	-1.21781	-0.515203	-0.490548	-2.05774	-0.48412	-1.78328	-1.08682	-1.27698	-1.60698	-1.01338	-1.35263	-0.691259	-1.18903	0.0580085	-0.267785
O00429	DNM1L	-0.0217292	0.403799	-0.0481959	0.184531	0.848261	0.935353	0.403081	-0.288091	-0.121626	-0.2149	-0.349127	0.443145	0.463216	-0.0486314	0.162717	1.30603	0.459494	0.627354	0.00719118	0.471898	0.71901	1.17297	0.759052	0.545603	0.170513	0.816645	0.851291	0.613662	0.335712	0.707173	0.96248	0.93084	0.930519	0.960377	1.05429	0.0602324	-0.0872387	0.723869	-0.114416	0.172145	-0.141905	1.43209	-0.192365	1.37558	1.22982	0.593999	0.656741	0.126049
P50570	DNM2	-0.433573	-0.638619	-0.901852	-1.06508	0.0712654	0.129799	-0.944033	-0.73935	-0.835802	-0.665897	-0.78224	-0.243483	0.391149	-0.353926	-0.0229369	0.987589	0.10885	0.0851772	-0.561821	0.0676862	-0.52	-0.209874	-0.00201326	-0.159528	-0.161996	0.0570476	0.239395	0.181373	0.00643048	0.519875	-0.10244	-0.123108	-0.851233	-0.37076	-0.42871	0.0439975	0.136354	-0.281493	-0.668715	-0.412677	-0.164893	0.123337	-0.549563	0.129118	0.255664	0.65216	-0.404767	-0.739164
Q9ULA0	DNPEP	0.349011	0.537229	0.0101945	0.194085	0.581285	0.32493	0.383175	-0.110652	0.091432	-0.372055	-0.295558	0.123301	0.522897	-0.698968	-0.0851623	1.57196	1.12722	0.055699	0.265449	0.637168	0.0483836	0.370483	0.573206	0.311091	0.132902	0.490934	1.0673	0.693584	0.66804	0.575714	0.690678	0.677417	0.620824	0.798488	0.466152	0.719919	0.872649	0.42761	0.52506	-0.439173	-0.105508	0.74068	0.346391	0.941343	0.996026	0.792359	-0.0561767	0.304499
Q96N67	DOCK7	-0.451789	-0.764098	-0.409731	-0.988453	-0.0803045	-0.285747	-0.381612	-0.162584	-0.00613853	-0.857199	-0.628324	-0.420796	-0.637624	-0.727021	-0.367553	-0.332446	-0.292999	-0.79473	0.339896	-0.50081	-0.377932	-0.941743	-0.992672	-0.780039	-0.33951	-0.338823	-0.601256	-0.823745	-0.643648	-0.92007	-0.88629	-0.629994	-0.679641	-0.528853	-0.737529	-0.429132	-0.669142	-0.788762	-0.112007	-0.179851	-0.0556945	-0.268678	0.159875	-0.269684	-0.197377	-0.279137	-0.491553	-0.310619
Q9BZG8	DPH1	2.66421	3.2533	1.55473	1.0026	4.78951	3.87346	4.46447	1.72962	0.94934	4.64743	4.4181	1.95773	1.44357	5.40254	2.29084	3.40989	0.952195	2.46207	1.31996	5.61406	4.76415	5.84617	4.64061	4.94094	5.32242	5.40716	2.26019	1.8438	1.59463	2.21384	5.60558	-0.175696	3.36153	2.23481	3.35282	1.29195	2.03901	4.93575	-1.715	3.66198	-7.06844	2.47788	2.99398	0.731631	1.66326	1.18074	2.8325	3.68841
O60762	DPM1	1.09654	0.307553	0.302804	0.833096	0.688648	0.832351	0.263554	0.868842	0.189394	0.200561	1.51587	1.04328	1.71335	0.946396	1.4556	1.61923	1.66237	1.77615	0.909326	0.822094	0.653523	0.79251	0.722095	1.19456	0.650258	0.422136	0.571748	1.43453	1.37821	1.34955	0.396764	0.414563	-0.434869	0.306147	-0.0257433	0.956622	1.04702	0.268109	0.61712	0.973807	1.3094	0.256861	0.971563	0.674735	0.560934	1.13711	-0.172695	0.403881
Q9P2X0	DPM3	1.2266	1.02252	1.45809	1.64059	1.14407	1.86819	5.2244	0.959978	0.634729	0.338791	1.69981	2.12517	2.55768	1.75916	2.00158	2.28232	1.36321	1.88472	1.68259	1.9323	0.761715	1.13534	1.29578	1.91764	0.263174	0.918135	1.21209	1.12901	1.44568	1.22728	0.853136	0.790247	0.638524	0.926099	0.680335	0.0150771	-1.27804	1.5443	0.686533	2.40643	0.619062	0.763149	-2.16741	0.284215	1.12317	1.06811	1.65517	-0.485022
Q9NY33	DPP3	-1.30975	-1.25588	-2.16405	-1.60561	-2.17894	-0.918394	-2.87181	-1.84361	-2.05471	-3.43344	-2.74456	-1.41773	-1.14947	-2.88842	-1.89814	-2.09447	-1.34373	-0.440878	-1.79265	-0.8391	-1.37566	-1.59841	-1.43588	-1.40018	-1.04723	-1.26676	-0.835393	-0.386249	-0.669668	-0.36232	-1.2254	-1.01341	-1.39144	-0.823559	-1.33589	-0.264854	-0.275983	-2.13662	-1.56166	-2.63604	-1.70551	-1.02779	-0.931153	-0.870267	-1.34851	-0.408878	-3.2789	-2.30449
P27487	DPP4	-0.771657	-1.4314	0.206771	0.265707	-0.864742	-0.337724	-3.20277	-0.126431	0.320646	-1.60153	-0.766764	0.241632	0.540133	0.609359	0.196862	0.00300012	0.632055	0.612035	0.178162	-1.07899	-1.10779	-1.43874	-0.819393	-0.569075	-1.08781	-0.719122	0.68906	0.553773	0.313885	0.372635	-0.686613	0.568887	-1.12514	-0.430335	-1.54879	0.0603266	-0.0461551	-0.662694	-0.175093	-1.11603	1.3329	-0.890382	0.939111	-0.50418	-0.451585	0.593711	-0.251509	-1.91825
Q07507	DPT	3.99658	3.94188	4.08574	3.6178	3.08956	3.34098	3.801	4.01486	4.48706	4.69458	4.10857	3.35091	3.00741	4.45733	3.42058	3.49172	4.41073	3.55294	4.419	3.44072	3.8187	4.02973	4.18311	4.28604	3.7577	3.55315	3.9026	3.04359	2.90539	3.24218	3.9967	4.64955	4.48718	4.15278	4.533	3.70244	4.84989	4.43835	3.04647	4.69555	4.46919	3.84158	4.03613	3.09434	4.02654	2.62254	4.63034	4.52982
Q16555	DPYSL2	3.03815	3.16385	2.34616	2.59873	2.80887	2.83614	3.29027	2.69545	2.59484	2.53196	1.72109	2.09251	2.46257	1.95683	2.17614	2.53177	2.7104	2.77294	3.1746	3.0647	3.53203	3.64987	3.3335	3.05372	3.54003	3.53387	3.00223	2.72986	2.81393	2.96131	3.59467	3.44925	3.66782	3.31808	3.61269	2.09817	2.53997	3.42576	3.09882	2.84032	2.01817	4.03452	3.01467	3.44466	3.53375	2.97952	2.98341	3.30168
Q14195	DPYSL3	2.83228	4.22511	2.84616	2.20525	3.93708	2.9433	3.68747	3.08041	3.21984	3.63902	2.40764	1.59468	1.1784	2.02653	1.33713	1.55055	1.38359	1.50941	3.30515	3.98995	4.5845	4.05581	3.70705	3.10881	4.0417	3.95541	2.3557	1.04966	1.50992	1.5884	3.93255	3.95124	4.36671	3.83388	4.20321	0.889284	2.18303	3.65889	2.47804	3.30637	1.26155	3.92316	2.81469	3.6824	3.92007	1.91575	3.68777	4.30974
Q9BPU6	DPYSL5	9.50324	8.96566	9.42029	8.45005	9.02953	8.79358	8.39241	9.32534	8.85397	8.20616	9.36981	9.74336	9.99787	9.32252	9.97693	9.53368	9.4813	9.68343	9.32603	9.05007	8.27925	8.58841	9.05076	9.01787	8.05156	8.28575	9.22083	9.39706	9.50183	9.36425	8.58884	8.69642	7.78446	8.28797	8.04	8.75648	8.19845	9.08132	8.91408	8.72321	9.51123	8.32043	8.44904	8.6935	8.87231	9.46844	7.84258	7.90621
P15924	DSP	1.75092	0.182759	0.7896	0.98012	0.566813	0.945781	-0.658717	1.52781	0.868458	-0.485961	1.26111	2.32103	2.41513	1.227	1.97422	2.24831	1.38416	3.13558	1.4736	1.70673	0.673855	0.276506	0.883497	1.59794	0.712612	1.18334	2.16203	2.71959	2.34873	2.84311	1.48713	1.61828	-2.31832	1.07264	-0.550582	3.01094	1.77486	1.01797	1.81548	0.196523	2.36411	0.94057	0.978061	1.23568	1.08043	2.95087	-0.761679	-1.37498
Q03001	DST	-0.000793182	-0.503942	-1.04736	-0.12963	0.086569	0.256433	0.290291	-0.476942	-0.333855	0.216676	-0.309977	-0.491146	-0.422959	-0.4086	-0.209151	0.0182008	-0.516851	-0.371618	0.0584659	0.204062	0.228776	0.327448	0.025175	-0.0385249	0.176542	0.148992	0.0565649	-0.501002	-0.461326	-0.534022	0.290118	-0.00914035	-0.291427	0.220555	-0.231872	-1.29628	-0.955043	0.211843	0.397889	1.36698	-0.963692	0.24231	0.105308	-0.00513196	0.307695	-0.211841	0.47098	0.367266
P60981	DSTN	4.05404	5.46267	4.13897	3.48262	5.61113	5.11995	5.56049	3.93572	4.30342	5.44904	4.44253	2.92016	1.7365	3.75587	2.25233	2.85374	1.43998	1.75324	5.14163	5.31223	6.17325	5.73555	5.36372	4.62582	5.89652	5.76807	3.84396	2.02024	1.8873	2.23316	5.70053	5.3745	6.18461	4.97799	5.98928	1.73484	2.32198	5.00191	3.16187	5.0689	2.30756	5.75763	3.41075	5.36651	5.71316	3.12747	5.33522	5.91108
Q8TDB6	DTX3L	-1.25712	-1.55579	-1.80421	-1.14621	-0.468861	-1.20752	-2.41475	-2.41727	-1.31829	-1.51584	-1.77547	-1.24183	-0.662731	-1.40024	-2.20836	-0.2742	-0.718684	-0.862136	-1.73361	-1.28006	-1.71759	-1.99081	-1.44108	-1.67666	-0.829312	-1.3586	-1.17937	-1.13378	-0.926734	-1.25477	-0.713408	-0.857018	-0.736437	-1.07214	-1.5584	-1.98301	-1.60636	-2.78475	-1.51027	-1.79705	-2.17568	-1.28719	-3.43401	-0.839096	-0.903101	-2.17464	-0.237274	-1.74824
P51452	DUSP3	1.0707	2.53214	0.937327	0.484715	2.01557	1.77254	1.24729	0.642823	0.845505	1.21764	0.264392	-0.416663	-0.500373	-0.302766	-0.941896	0.208412	-0.371919	-0.0873772	2.12259	1.79745	2.14061	1.87299	1.60484	1.02951	1.95722	1.8034	0.569879	-0.304155	-1.00132	-0.991021	1.8763	2.31603	2.60309	1.80669	2.43312	0.154704	-1.34724	1.2009	-0.15581	0.6927	-0.0726293	2.18706	-0.604532	1.18116	1.93048	-0.3951	1.30772	1.7167
Q14204	DYNC1H1	2.1962	3.01667	2.20836	1.95264	2.8568	2.45486	2.48939	2.03336	2.37634	2.70944	2.21221	2.09874	2.47111	2.11973	2.10376	3.28808	2.75825	2.3824	2.69304	2.72897	3.01861	2.69516	2.73069	2.70853	2.77523	2.67137	2.47723	2.21497	2.2116	2.4218	2.71193	2.74304	3.06143	2.99142	2.93714	1.89897	2.07844	2.67828	2.18942	2.9601	2.00264	2.95707	2.41277	3.1464	3.29057	2.50582	3.34852	3.01936
Q13409	DYNC1I2	2.05206	2.52938	2.14042	2.16572	2.16863	1.86878	1.88633	1.68272	2.15588	1.93589	1.42075	1.70413	1.8101	1.66828	1.77024	2.72147	2.8218	2.49967	2.07785	1.97029	2.22926	1.44333	1.79795	2.09662	2.09971	1.81354	2.12886	2.15391	2.17623	2.14036	2.26191	2.48548	2.37703	2.77263	2.37402	1.80037	2.25562	2.24371	1.97349	2.23515	1.9556	2.1767	2.2505	2.33429	2.54225	2.16876	2.54106	2.44908
Q9Y6G9	DYNC1LI1	-1.668	-0.312516	-0.835561	-1.57185	-0.271906	-0.273122	-0.268696	-0.864045	-1.10825	-0.857708	-1.13401	-1.05212	-0.546931	-0.41392	-0.898067	0.588371	-0.412493	-0.583475	-0.703684	-0.355077	-0.123878	-0.170728	0.0379662	-0.332132	-0.454837	-0.227776	-0.303093	-0.952185	-0.822304	-0.491666	-0.127578	-0.31226	0.211201	-0.19795	-0.184085	-0.527396	-0.574776	0.0828721	-1.06375	-0.403547	-1.71901	0.100861	-1.48205	-0.422461	0.100401	-0.588527	0.243896	-0.249863
O43237	DYNC1LI2	0.245416	0.888051	0.251026	-0.00218226	1.08946	0.701005	1.00115	-0.379512	0.322837	0.703849	0.278145	-0.324297	-0.186978	-0.0327056	-0.384602	1.13425	0.0707015	0.0959312	0.406557	0.379663	1.32413	0.653494	0.636179	0.45947	0.759031	0.454018	0.0627575	-0.292352	0.0285656	-0.131063	0.642678	0.819227	1.21288	0.868021	1.05988	-0.273914	-0.439744	0.329497	-0.221231	0.917773	-0.462321	1.02396	-0.561502	0.512662	0.950383	-0.314273	1.42913	1.24888
P63167	DYNLL1	3.29965	2.94677	2.96019	2.05272	0.959975	2.7095	1.62381	2.29409	3.0778	2.50334	1.35654	1.75266	2.2394	2.28641	2.07623	2.42472	2.81179	2.53969	1.30931	2.0756	1.84214	1.73494	2.37764	2.367	1.94883	2.08607	2.1195	2.00299	1.60639	2.18267	2.27429	2.04211	3.09156	3.15707	2.75993	3.79577	2.19044	2.39768	3.64826	1.97439	2.32627	1.65703	2.48695	2.37737	3.34651	2.16721	2.4188	2.51084
Q96FJ2	DYNLL2	2.51808	2.77924	1.65656	1.20946	0.81274	1.58941	1.94002	2.36164	2.6544	2.00526	1.46853	1.49011	1.56545	1.30104	1.29399	1.44029	2.49466	2.27953	2.52048	1.94043	1.78988	2.34931	1.96236	1.73627	1.49515	1.58945	1.9819	1.84881	1.71733	1.63767	2.02801	2.51989	2.86574	2.95099	2.82359	1.25651	1.83385	2.49383	2.42908	1.38881	1.3613	1.58662	2.23288	1.60711	2.49352	1.82017	2.77965	2.65854
Q9NP97	DYNLRB1	1.20214	1.7512	0.935052	1.1426	1.12038	0.454129	0.429836	0.406	1.05044	1.06673	0.269745	0.500734	0.911807	0.38061	-0.0995916	1.49154	1.54575	1.05673	1.18495	1.16266	1.58676	1.20223	1.43461	1.0584	1.36528	0.91299	0.830512	0.744054	0.939713	0.67633	1.0573	1.35512	1.38964	1.75897	1.12181	0.775843	1.87126	0.882514	0.97047	0.593765	0.141427	1.15474	2.02513	1.53146	1.29798	0.913893	1.56666	1.05254
O75923	DYSF	1.0936	1.88333	1.51968	0.864583	0.666264	0.781831	1.33508	1.71344	2.25174	2.15833	1.82824	0.816287	0.78888	1.8494	1.14206	0.486816	0.709368	0.738209	1.78749	1.17351	1.30045	1.77832	1.58825	1.40204	1.13065	0.911281	0.887064	0.446265	0.591672	0.595311	1.25926	1.58899	1.42237	1.74452	2.17778	0.322626	0.444803	2.11667	1.41006	2.32728	1.11786	1.27987	1.93976	1.46344	1.88007	0.80925	2.40096	1.85351
Q13011	ECH1	3.94821	3.07466	3.28687	3.29185	1.75557	2.86621	1.70603	3.60292	3.40112	2.62955	3.03302	4.15965	3.89037	3.5968	4.56225	2.4085	3.29759	4.33131	3.56424	3.31545	2.80546	3.00297	3.21444	3.57055	2.63148	3.09443	3.88154	4.23964	3.87062	4.15597	3.17598	3.56526	2.29604	3.41753	-0.749193	4.07724	3.26636	3.30372	3.72262	3.02052	4.4165	2.78504	3.44624	3.37565	3.43861	4.46226	1.99872	2.00417
P30084	ECHS1	2.26637	1.93226	2.07051	2.35069	0.519744	2.21704	1.39611	2.88914	2.5282	1.93858	2.26871	2.91518	2.75341	2.89811	3.40726	1.11813	1.72499	3.6785	2.92135	2.38281	2.24187	2.22161	2.39092	2.54388	1.9876	2.28983	2.82033	3.35859	2.80251	3.08227	2.37466	2.69581	1.75533	2.59148	1.92962	2.08251	3.09698	2.37857	2.36277	2.20939	3.70205	2.15023	2.79067	2.25606	2.25032	3.59561	1.02745	1.76047
P42126	ECI1	1.96357	2.1481	0.885949	2.1741	0.79835	1.75185	2.59704	2.52967	2.38424	1.43199	1.84165	2.50816	2.317	1.98121	3.03991	0.893232	0.924551	3.01194	2.54586	2.01417	2.01421	1.71882	1.93007	2.17369	1.55465	1.61967	2.51493	2.64179	2.18578	2.66096	2.1139	1.91529	2.39526	2.53891	2.39032	2.13627	1.45907	2.28415	2.66163	2.13472	2.28885	1.58276	0.63057	2.25954	1.79763	2.89129	1.0008	1.27317
Q5VYK3	ECPAS	0.990389	1.1418	0.786245	0.737886	1.47759	1.32136	0.56418	0.554705	0.813678	0.318036	0.880856	1.2885	1.79629	0.628807	1.49952	2.42209	2.36312	1.76937	1.05572	1.74138	1.19155	0.814693	1.31002	1.27258	1.53534	1.47953	1.57291	1.68356	1.74944	1.9166	1.31933	1.65943	0.655325	1.34722	1.37275	1.18733	1.83627	0.802184	1.3431	0.544735	1.65762	1.62115	0.554387	1.80935	1.71723	2.08694	0.483017	0.634317
Q6P2E9	EDC4	-0.11571	-0.774909	-0.733262	-0.726239	-0.410866	-0.451994	-0.682712	-1.05417	-1.09939	-1.27964	-1.17284	-0.797629	-0.131602	-1.30656	-0.720585	-0.00289647	0.125683	-0.155011	-0.902945	-0.433733	-1.13776	-0.518339	-1.05796	-0.364548	-0.638575	-0.997775	-0.43966	-0.234959	-0.219112	-0.166459	-0.965704	-0.244787	-1.0972	-0.551332	-0.690609	-1.44283	-0.303358	-0.729718	-0.626968	-2.27053	-1.26744	-0.513742	-0.61182	-0.0631111	0.00275434	-0.375115	-1.04959	-0.494856
Q15075	EEA1	-0.353455	-0.338479	-0.36443	-0.270043	0.501219	-0.127827	-0.92872	-0.774489	-0.363215	-1.48266	-1.50654	-0.416194	0.0147492	-1.16866	-0.30517	1.20515	0.324814	0.445634	0.0201098	-0.227944	-0.494986	-0.406735	0.029861	-0.214224	-0.403597	-0.208481	0.324706	0.2012	0.418642	0.422675	-0.207065	0.405463	-0.236586	0.1641	0.00616014	0.0604263	0.498529	-0.309492	-0.0867064	-0.726754	-0.490284	0.32664	0.377857	0.133033	0.216304	0.677784	-0.757872	-0.513782
P68104	EEF1A1	3.38489	4.53142	3.4737	3.13581	5.07912	4.80404	4.70246	3.54258	3.61786	4.38658	3.93718	3.80034	4.23151	3.60531	3.73351	5.53007	4.23637	3.87206	3.7806	4.81809	5.07752	4.8958	4.71906	4.70792	4.78878	4.91599	4.29207	4.30735	4.04165	4.5554	4.82371	4.06491	4.98926	4.12445	5.06241	4.05636	3.81579	4.42052	3.72046	4.1112	3.27114	5.18336	3.24786	4.80225	4.73633	4.52864	4.58961	4.67545
Q05639	EEF1A2	1.21056	1.83339	0.67558	0.854246	0.570037	0.548125	-0.219489	0.368724	0.995185	0.860597	0.673281	1.08521	0.714186	0.788332	1.18903	1.23441	-0.118822	0.637377	0.672503	0.533916	1.17109	-0.41265	-0.166901	0.0956543	1.68472	1.0823	0.911089	0.115387	0.092102	-1.28073	0.428598	1.59154	1.25985	1.02475	0.469081	0.311417	0.534616	1.29047	0.773383	-0.0847132	0.544533	0.578028	-0.0786521	1.41986	0.78485	-0.0143744	0.460094	-0.466119
P24534	EEF1B2	0.712065	0.758418	0.477979	0.464108	1.40575	1.18	0.242163	0.0793702	0.608066	-0.347108	0.389904	1.06817	1.5852	0.0727141	1.14295	2.08798	1.75834	2.2438	1.05659	1.77486	1.2183	1.44763	1.65252	1.3119	1.30245	1.58929	1.64162	2.0117	2.10654	1.81253	1.52897	1.59058	0.855386	1.46942	1.20514	1.89669	2.48132	0.786056	1.36417	0.283192	0.435323	1.67378	1.43952	1.82056	1.44825	2.3304	0.189897	0.664624
P29692	EEF1D	0.469322	0.811401	0.532436	0.701598	1.53492	1.76121	1.05294	0.433125	0.806713	0.394845	0.813903	1.21571	1.74168	0.432018	1.0425	2.23645	1.32808	1.76384	0.864687	1.68312	1.71156	1.6504	1.55802	1.61625	1.59218	1.64199	1.83038	1.77645	1.72261	2.00414	1.64326	1.50906	1.0566	1.28437	1.23948	1.21066	1.16477	1.1256	0.314977	1.10057	0.400813	2.01022	0.104035	2.00644	1.86093	2.0151	0.611756	0.997783
O43324	EEF1E1	0.997929	-0.191733	0.214098	0.249233	-0.0767314	0.448916	1.08021	-0.320494	-0.0271236	-1.27825	-1.07202	-0.0194425	0.717587	-1.09237	0	1.26104	1.03982	1.21597	0.567126	0.36972	-0.840385	-0.268228	0.270397	-0.2082	-1.09971	-0.85237	0.53639	0.828271	0.949381	0.221303	0.592811	0.308651	-0.710553	0.529468	-0.39956	0.345089	0.758488	-0.263829	0.86167	-2.53143	0.666957	-0.00886157	-0.0164613	-0.122737	-0.27565	0.552975	-0.91887	-0.615696
P26641	EEF1G	1.32204	1.45824	0.885922	0.777424	2.07577	2.09808	1.49903	0.91937	1.11418	0.681275	1.2635	1.6001	2.10057	0.682335	1.68181	2.54104	2.10654	2.55436	1.45692	2.18892	2.07584	1.72678	1.93218	1.98178	1.91035	2.21699	2.18529	2.35199	2.45557	2.44575	1.93673	1.85684	1.44416	1.75885	1.63204	2.28516	2.08695	1.66214	1.46585	0.975993	0.968128	2.37893	1.90376	2.56251	2.16655	2.68613	1.13077	1.36162
P13639	EEF2	2.92652	2.55163	2.49821	2.69515	3.68955	3.07961	2.81102	2.57672	2.43511	1.88525	2.79052	3.36253	4.13563	2.62587	3.47183	4.20689	3.45485	3.89785	2.79492	3.60192	3.57292	3.46918	3.49599	3.7744	3.74683	3.75375	3.77818	3.75983	3.50711	3.97936	3.76881	3.10368	2.96192	3.13823	3.1355	3.58907	3.82455	3.30386	3.25839	2.49106	2.96747	3.96638	3.28848	4.37354	4.01925	4.31401	2.2278	2.41801
Q12805	EFEMP1	3.35026	4.71259	3.26227	2.85596	3.63112	2.88335	3.27095	3.44121	4.25324	4.15334	3.3867	2.62889	3.22177	3.50572	2.85737	1.86155	3.36185	1.96752	3.15702	3.59622	4.55911	3.02416	3.09896	3.0699	3.80015	3.7718	2.80834	2.60911	2.81495	3.23369	4.08915	4.19893	3.62347	3.31675	3.33698	3.55771	3.36899	3.16156	2.98206	4.07192	2.49007	3.94223	2.99183	2.72115	3.89925	3.4348	3.58578	3.54113
O95967	EFEMP2	0.249978	1.08097	0.684527	0.738643	0.81708	0.713694	0.336795	0.915348	2.22242	1.03405	0.957464	0.535181	1.32011	1.33333	0.784311	0.232504	1.22294	0.73797	1.09526	-0.103848	0.245169	-0.0626702	0.809068	0.491565	0.112386	-0.256393	0.648019	0.43452	0.802846	0.446441	-0.0134757	1.33772	0.508058	0.797592	0.530315	0.430031	0.715501	0.563624	1.18762	1.02436	1.37776	0.203016	2.27094	0.500971	0.810566	0.520652	0.771992	0.715246
Q96C19	EFHD2	-0.52543	-0.238968	-1.21422	-1.2684	-0.0253623	0.336296	-0.623752	-0.990274	-0.739442	-0.980705	-1.18794	-0.733861	-0.100596	-1.36358	-0.804274	0.0997938	-0.000328202	0.190485	-0.392651	0.173661	-0.186587	0.180813	0.203422	0.0215162	0.0995861	0.0414467	0.142739	0.0955098	-0.235211	0.0087996	0.438518	0.301756	0.281168	0.106881	-0.0262252	0.0426693	0.165806	-0.31581	-0.265712	-0.561604	-0.487335	0.50751	-0.887216	-0.00898378	-0.328643	0.0767113	-0.560837	0.362475
Q7Z2Z2	EFL1	5.27079	5.5698	5.21882	4.6149	5.13606	4.92308	4.81127	5.81412	5.77313	5.8302	5.03219	5.0383	5.0552	4.37676	4.69981	5.81169	4.98502	4.75688	5.06579	5.01879	5.21248	4.72829	5.2588	5.15171	4.74138	4.6751	5.32583	4.91839	4.65709	5.1569	4.76691	4.76437	4.39644	4.9556	5.60988	4.4169	5.05281	5.26541	5.3551	2.52701	4.45268	4.96428	4.68324	5.08227	5.25094	4.63329	5.45873	4.4411
Q15029	EFTUD2	2.25668	1.31278	1.86725	1.86839	1.85249	1.67506	1.43367	1.65307	2.12573	1.13447	2.0041	2.63391	3.0053	2.13208	2.81766	2.86042	2.84453	3.18473	2.04941	2.09624	1.71447	1.95471	2.06482	2.55216	1.8195	2.26696	2.53158	2.86277	2.78974	3.04896	2.18218	2.32293	1.33915	1.97252	1.8643	2.68159	2.83814	2.33408	2.36024	2.09142	2.41846	1.97459	2.42617	2.4012	2.3894	2.92461	1.5742	1.66901
P00533	EGFR	0.0436705	-1.3637	-0.620698	-0.000969442	-0.109851	0.0149272	-0.0144313	0.295331	0.337875	-0.939542	-0.41865	-0.0803805	0.0451441	0.570553	-0.0448236	0.309195	0.40524	0.206294	-0.339439	-0.455471	-0.290809	-0.500296	-0.354396	-0.0346476	-0.721941	-0.618238	-0.283255	-0.246262	-0.198278	-0.262904	-0.293755	-0.433995	-0.54058	0.105911	-0.561628	0.111647	-0.477244	-0.227562	-0.30907	0.294567	0.485822	-0.219741	-0.433002	-0.222744	0.153916	-0.0170291	0.014128	-0.263926
Q9H4M9	EHD1	1.06375	1.61676	1.27835	0.870277	2.23436	2.1047	2.26587	1.21411	1.44342	2.01981	1.25901	0.673638	1.00452	1.36909	0.837321	1.7098	1.61159	0.165498	1.73772	1.80808	2.46176	2.69933	2.40303	1.85875	2.11743	1.95483	1.15328	0.80265	0.942956	1.06387	2.27554	1.87911	2.90575	2.56035	2.40276	0.133766	0.878074	2.25472	0.658894	2.26744	0.550383	2.51138	0.699843	2.25378	2.12013	0.952398	2.51761	2.31149
Q9NZN4	EHD2	4.1542	5.41774	4.30872	3.64149	5.28206	5.20446	5.7116	4.29806	4.63606	5.62004	4.71512	3.33648	2.70331	4.33809	2.58269	4.29959	2.85656	2.17515	5.38513	5.30191	5.90507	5.99245	5.52298	5.09948	5.6552	5.50077	4.35684	2.60143	2.60965	3.01722	5.70997	5.23654	6.15931	5.68276	6.18632	2.19009	2.42124	5.67729	3.7507	5.57713	2.96808	5.90549	4.43044	5.62624	5.68054	3.04233	5.94238	5.85639
Q9NZN3	EHD3	1.78635	2.67584	2.11123	1.79427	2.44617	2.01893	2.78208	2.06709	2.43616	3.42103	2.25025	1.45142	1.49844	2.0765	1.16533	1.9944	1.88549	1.26522	2.61713	2.3057	2.8908	2.67127	2.69211	2.24178	2.35556	2.07044	1.7377	1.12	1.40235	1.46806	2.26443	2.61517	3.1553	3.28061	3.22923	1.21571	1.14169	2.49158	1.34189	1.97606	1.07146	2.64072	2.17735	2.57507	2.58786	1.54058	2.94903	2.48622
Q9H223	EHD4	2.46329	2.27267	2.25688	2.76944	2.61743	2.85618	0.792262	2.30179	2.65295	0.945894	1.80508	2.83207	3.29944	2.12463	2.95548	3.87961	3.96605	3.45571	2.56186	2.34661	2.22761	1.73263	2.00933	2.2309	2.38136	1.93759	3.14799	3.57543	3.51674	3.13032	2.0604	2.90058	1.79894	2.96659	2.08899	3.01834	3.06773	2.19747	2.75491	1.84144	2.82703	2.49602	3.41455	2.59735	2.79428	3.42068	1.76288	1.41268
O14602	EIF1AY	1.45842	0.464117	1.5617	1.40819	0.49495	1.48112	1.35486	1.06686	1.6176	1.37537	1.51074	1.65231	1.93823	1.27094	1.70868	2.0874	1.44794	2.55549	1.43886	2.08717	1.36866	1.66084	1.6416	2.00832	1.55001	1.48084	2.3268	2.30572	2.35254	2.3148	1.63304	1.9138	1.76395	1.51226	1.43203	1.52882	1.4523	1.79828	1.5447	0.954244	1.13294	2.23255	-2.67732	1.54242	1.82614	1.47293	1.13255	1.64929
O60739	EIF1B	0.457967	0.958259	0.479364	-0.0761144	0.623289	0.711567	0.454638	0.798643	0.822282	0.399845	0.273481	0.437612	1.01437	0.288926	2.09259	0.416842	0.389242	1.95641	1.03161	0.784735	0.826187	0.783642	1.0363	0.699599	0.968033	1.15157	1.13694	1.32411	1.38769	1.09085	0.788958	1.41785	1.07807	1.38435	1.01876	0.905395	0.367591	0.512837	0.621663	0.938361	0.782828	0.68741	-0.109443	0.306052	0.459588	1.05768	-0.0326865	0.690614
Q9UI10	EIF2B4	-1.99664	-0.952781	-2.73833	-1.17608	0.449835	-0.678162	-0.00401094	-2.40587	-2.27519	-2.03584	-2.28794	-2.09344	-0.48656	-0.0159616	-1.74454	0.340521	-0.883774	-1.09534	-1.98036	-1.11573	-1.3142	-0.238118	-1.27656	-0.97915	-0.775088	-0.991388	-1.35701	-1.21124	-0.738334	-0.753207	-0.610104	-1.13504	-0.928298	-1.07501	-1.89991	-1.44053	-0.245579	-2.35995	-1.71281	0.867818	-2.2881	-1.04066	-2.34115	-1.16038	-1.57376	-1.27091	-0.881423	-0.687384
P05198	EIF2S1	1.39313	1.65684	1.22743	0.918839	1.52492	1.2346	1.24638	1.25715	1.66846	1.62873	1.51347	1.66881	1.92977	1.42585	1.70882	1.89876	1.73458	2.00424	1.60842	1.77803	1.71662	1.62342	1.72338	1.79408	1.42966	1.66325	1.48131	1.80175	1.83684	1.84192	1.66743	1.79925	1.54513	1.62845	1.80302	1.39442	1.50754	1.65533	1.79361	1.67049	1.66049	1.93516	1.51477	1.62063	1.75785	1.59295	1.52067	1.67716
P20042	EIF2S2	1.79329	1.81925	0.990008	1.40602	1.5609	1.4284	1.06462	1.04361	1.38561	0.744082	0.833875	1.35204	0.793781	0.628228	1.48647	1.51493	0.966017	1.5624	1.45105	1.62393	1.39135	1.43641	1.30593	1.74486	0.717336	1.4544	1.06672	1.22681	1.16655	1.49072	1.14447	1.80286	1.66919	1.54472	1.73721	0.624415	0.524315	1.46083	1.53157	1.21126	1.43338	1.71228	0.10928	1.18636	1.14776	1.20841	0.997733	1.25576
P41091	EIF2S3	1.12597	1.58932	1.34827	0.863041	1.00954	1.048	1.04189	1.01295	1.50843	1.15406	1.08778	1.33619	1.86839	1.12929	1.40403	1.70124	1.5524	1.87647	1.26688	1.5918	1.57161	1.25095	1.62734	1.55188	1.1877	1.27298	1.28117	1.65018	1.70809	1.71645	1.49961	1.42864	1.18539	1.46909	1.49979	1.50159	1.53603	1.53698	1.75809	1.41919	1.85263	1.76016	1.31511	1.47738	1.76977	1.84656	1.1569	1.20108
Q14152	EIF3A	0.218513	0.13282	0.17592	-0.252734	0.769408	0.970528	0.488409	0.0964807	0.228361	0.624147	0.56552	0.610289	0.952075	0.402555	0.583767	1.35027	0.20945	1.10773	0.533558	0.961457	1.1362	0.622525	0.608752	0.705133	0.864308	0.869658	0.671455	0.650807	0.725734	0.954119	0.8655	0.503873	0.668351	0.484149	0.686907	0.554156	0.631182	0.720169	0.341621	0.747178	0.329366	0.930565	0.299395	1.18385	1.07714	1.06174	0.187247	0.510147
P55884	EIF3B	0.0538723	-0.220684	-0.672489	-0.767067	0.43276	0.369335	0.292838	-0.397579	0.139242	0.376271	0.478785	0.184523	0.632908	0.436907	0.418332	0.989951	0.444267	0.340083	-0.302356	0.37692	0.513957	0.494416	0.351765	0.72186	0.608969	0.396113	0.582962	0.258841	0.267287	0.671757	0.640842	0.23074	0.259718	0.0781476	0.434857	0.400075	0.719266	0.256677	0.319214	1.00867	-0.183367	0.883761	0.585706	0.803018	0.867413	0.653779	0.103709	0.418052
Q99613	EIF3C	1.00191	0.437603	0.565268	0.228251	0.775452	0.702199	0.879816	0.635119	0.879328	0.70066	1.02939	0.888775	1.29951	0.792191	0.94853	1.6712	1.16547	1.47155	0.334133	0.669218	1.08652	0.836578	0.942171	0.862452	0.78967	0.643439	1.09234	1.32163	1.35304	1.36877	0.6861	0.984474	0.765831	1.15835	0.924735	0.994281	1.33212	0.804375	0.991413	0.883214	0.876515	0.811466	0.759338	1.18342	1.23185	1.31253	0.498987	0.874376
O15371	EIF3D	0.648279	0.161929	0.155392	-0.00126593	0.627918	1.0764	1.35068	0.119945	0.559028	0.84964	0.0393987	0.404224	0.889173	0.335907	0.527462	1.21847	0.331709	1.25221	1.00145	0.789115	0.965835	0.821507	0.728901	0.82536	1.04654	1.22332	0.80978	0.830893	0.919505	0.857399	0.747181	0.81383	0.833088	0.448086	0.700461	0.103045	1.5558	0.618215	1.1494	1.62444	0.262347	1.06228	0.763788	1.09552	0.823341	1.21536	1.19737	1.38092
P60228	EIF3E	0.134606	-0.716925	-0.308658	-0.399782	0.293589	0.372765	-0.518912	-0.236683	0.100909	0.180354	0.205691	0.47315	1.04725	0.175467	0.587332	1.21136	0.834635	0.871539	0.230522	0.509019	0.12589	0.705478	0.409601	0.603093	0.431228	0.532814	0.728297	0.692144	0.560837	0.962804	0.730144	0.274068	-0.145144	0.0937174	0.221601	0.633654	0.819117	0.435183	0.586911	0.852275	0.488012	0.87653	0.3862	0.792171	0.594024	0.682567	0.0368377	0.415348
O00303	EIF3F	1.07526	0.5742	0.466925	0.0443258	0.68055	0.903263	-0.105354	0.260509	0.591194	0.183646	0.478984	1.00937	1.35003	0.67965	0.741891	1.48441	0.558416	1.26321	0.764436	0.675713	1.20264	0.634318	0.551776	0.781012	0.883443	0.582426	1.1797	0.90412	0.962227	1.01468	0.428921	0.531819	0.429186	0.650917	1.02463	0.278312	-1.32171	0.941463	0.662622	0.850075	0.703061	0.747354	-1.40504	1.10255	1.3533	1.08117	0.50256	1.06741
O75821	EIF3G	1.07552	0.185879	-0.181356	0.0239489	0.292846	0.63699	-0.525933	0.500084	0.848623	-0.22035	0.103388	0.677248	1.04681	0.300737	0.337731	1.35952	0.903321	1.5533	0.453207	0.672379	0.406698	0.568032	0.750135	0.882273	0.36886	0.467576	1.10977	1.32753	1.32517	1.20252	0.954941	1.13152	0.577361	1.04508	0.754578	0.912008	1.42024	0.834427	1.32031	0.12038	0.879747	0.891463	-0.0248746	0.713807	0.788541	1.42915	0.556462	1.38072
O15372	EIF3H	0.83376	0.406944	0.26956	0.526078	0.365165	0.156017	-0.117286	0.366097	0.639333	0.122268	0.0196632	0.732933	1.1017	0.227013	0.87238	1.56032	1.10286	1.21413	0.774296	0.734218	0.473425	0.382311	0.518607	0.650623	0.425726	0.137088	1.11371	1.1865	1.23651	1.23362	0.443981	0.797784	0.554265	1.02462	0.267863	1.06405	1.36706	0.788677	1.08607	0.421321	0.870017	0.489237	1.32191	0.81486	0.949917	1.17417	0.0250422	0.308813
Q13347	EIF3I	0.431086	-0.412033	0.0612655	-0.693589	0.375598	0.691639	0.439247	-0.134075	0.347664	0.394216	0.345157	0.525301	0.605511	0.438832	0.36582	1.1911	0.631038	0.928416	0.210326	0.606586	0.623623	0.480725	0.429853	0.671497	0.578517	0.575628	0.537511	0.715327	0.59585	0.443427	0.50581	0.414148	0.555137	0.490314	0.69964	0.506213	0.463478	0.674296	0.617483	0.612342	0.247426	0.657537	0.0909979	0.737636	0.747343	0.985226	0.100476	0.558795
O75822	EIF3J	0.393396	0.147631	-0.271707	-0.543711	-1.16333	-0.441057	-0.152417	-0.495852	-0.302874	0.0366805	-0.218993	-0.421981	0.392437	-0.883915	0.0459555	-0.594908	0.431205	0.985009	0.334492	0.607912	-0.0948349	-0.141966	0.51923	0.210126	-0.289421	0.199815	0.42231	0.698882	0.668607	0.43351	-0.378737	0.436355	0.253253	0.264435	-0.00348223	0.394545	0.94046	0.411654	0.152364	-0.188826	-0.190787	0.541757	0.287546	-0.129585	0.553045	0.668218	0.150025	0.310872
Q9UBQ5	EIF3K	0.645968	-0.0390915	-0.478104	-0.118064	-0.492741	-0.579097	-0.80159	0.236446	-0.253793	-0.922407	-0.131358	-0.0232037	0.578919	0.0689278	0.29155	0.782541	0.931176	0.715935	0.228733	-0.410316	-0.256705	-0.555937	-0.330688	-0.176932	-0.314187	-0.586865	0.278512	0.717549	0.409514	0.3334	-0.471316	0.417101	-0.186732	0.635222	-0.173154	0.366836	1.19821	-0.0431913	0.633781	-0.311479	0.101979	-0.0914693	0.245837	-0.0222134	0.255561	0.512993	-0.660731	0.275423
Q9Y262	EIF3L	0.978018	0.19618	0.785439	0.149605	1.56705	1.1321	0.660087	0.212966	0.241464	0.325143	1.33796	1.185	1.35094	1.23994	1.15175	1.91788	0.860798	0.820464	0.436923	0.506944	1.21728	0.487341	0.438009	0.987951	1.3051	0.780276	1.10903	0.910361	0.915567	1.01622	0.903019	0.87258	0.228544	0.631594	0.584696	0.777704	1.47334	0.790007	0.352701	0.544831	0.889113	1.21709	0.842856	1.47072	1.49881	1.37773	0.271982	0.442275
Q7L2H7	EIF3M	0.0481307	0.134187	0.613784	-0.658639	-0.663439	-0.489356	-1.22162	-0.269767	0.343574	-1.15	-0.607072	0.0428939	0.630211	-0.450035	0.313134	0.498872	0.673171	0.733713	0.532362	-0.12682	-0.340109	-0.534749	0.220572	-0.0815157	-1.0207	-0.83514	0.595931	0.921444	0.690142	0.918322	-0.785939	0.765773	-0.218022	0.772507	0.266733	0.294807	-0.19226	-0.526323	0.301348	-1.10211	0.0969519	-0.478298	1.40013	-0.0230014	0.243199	0.682511	-0.750583	-0.456238
P60842	EIF4A1	0.0820559	0.836719	0.222154	-0.410939	1.85908	1.6346	1.55513	0.020922	0.379132	1.27691	1.18751	0.863462	1.51032	1.12993	0.973335	1.84286	0.513907	-0.126886	0.629755	1.80336	2.01538	1.95349	1.59821	1.92202	2.12809	2.14023	1.41207	0.850577	0.658357	1.59665	2.08045	0.613224	1.19385	0.231427	1.44906	1.02196	-1.08722	1.58835	0.187956	1.66765	0.223997	2.30503	-0.501079	2.24372	1.91963	1.38263	1.09139	1.12396
P38919	EIF4A3	0.892325	0.267753	0.112181	0.440073	0.77088	0.464967	-0.154957	0.666765	0.523855	0.242025	0.920574	1.03826	1.48057	0.504959	1.04825	1.46172	1.01725	1.34417	0.393045	0.731856	0.474661	0.497884	0.662824	1.02559	0.760361	0.405256	1.05059	1.40867	1.34081	1.4344	0.788695	0.751622	-0.165132	0.144408	0.330421	0.578014	0.221717	0.720866	0.541356	0.720598	0.592401	0.536003	-0.560509	0.88138	1.07015	1.29641	0.00140674	0.153027
P23588	EIF4B	0.336169	0.451119	-0.763474	-0.761253	0.0898988	-0.0232365	0.177775	-0.75899	-0.495153	-1.2743	-1.14147	-0.357275	0.18919	-1.52677	-0.712617	0.210682	-0.766551	0.34471	-0.0762791	0.444527	0.852906	0.374315	0.0688013	0.00201721	0.563135	0.388717	0.286719	0.303902	0.069103	0.346987	0.894551	0.797427	0.59788	0.58695	0.416722	-0.701943	-0.0462485	0.274907	0.0793299	-1.33767	-0.930603	1.02669	-0.0918593	0.178385	-0.677448	-0.0707431	-0.213567	0.440976
P06730	EIF4E	0.663258	0.397999	-0.273274	-0.676946	-0.272118	0.184188	-0.860083	-0.615503	0.793069	-3.43618	-0.189071	-0.374836	0.0132186	0.24458	-0.440279	0.225614	0.378692	0.373932	-1.02807	-0.155511	0.42991	0.220768	-0.327298	-0.423073	0.919588	0.709966	0.200606	0.845811	-0.251231	-0.231322	-0.575051	0.178939	0.320108	0.145968	0.244953	0.512523	1.16631	-1.52099	0.12146	-1.09824	-0.634177	0.277241	1.83317	0.314571	0.156552	-0.425745	-1.16134	-0.376024
Q04637	EIF4G1	0.0693931	0.342442	-0.404842	-0.764864	0.532771	0.90762	0.649347	-0.524086	0.221302	0.23679	0.173843	-0.150513	0.159527	-0.206213	-0.425089	0.887887	0.360127	0.402548	0.369099	0.741607	0.911356	0.585018	0.668867	0.443134	0.695717	0.684037	0.391794	0.392995	0.413449	0.536787	0.426623	0.523293	0.629668	0.360546	0.827532	0.0922621	0.446172	0.527529	0.0661718	0.409923	-1.00516	1.03885	0.249075	0.64322	0.680452	0.426765	-0.285851	0.761483
P78344	EIF4G2	0.681428	0.799439	0.893611	0.329302	0.518759	1.23296	0.769386	0.316801	0.603269	-0.000889694	0.0250184	0.383481	0.352136	0.437089	0.224501	0.859618	0.609377	0.540885	0.869844	1.11387	1.33735	1.13692	1.3072	0.973652	1.11493	1.33425	0.734287	0.679511	0.444547	0.899641	1.04241	1.01978	1.33619	1.2496	1.28114	0.168008	0.360919	1.51335	1.10634	0.0786184	0.190579	1.56537	1.21198	0.846444	0.952853	0.417448	0.652186	0.808856
P63241	EIF5A	1.7027	1.63998	0.922902	0.635043	2.29411	1.98756	1.47991	1.13598	1.25435	0.782236	0.923926	1.6466	2.32638	0.903014	1.43097	1.86904	1.77947	2.828	1.74045	2.39766	2.22438	2.46949	2.12633	2.17675	2.13162	2.8662	2.22431	2.44428	2.3444	2.42897	2.3284	2.1671	1.95115	1.93199	2.28382	1.53645	2.33454	1.68803	1.6114	1.63477	1.30106	2.4208	1.35238	2.3019	2.36813	2.5	0.990412	1.58625
O60841	EIF5B	-0.480559	-0.517338	-1.65211	-1.79026	-2.32367	-1.22319	-1.08817	-1.88133	-1.3636	-0.615749	-2.37079	-1.6905	-0.904001	-1.85583	-1.5357	-0.750778	-0.914586	0.0463015	-0.578167	-0.241528	-0.695983	-0.698949	-0.810768	-1.02569	-0.679132	-0.829564	-0.563151	-0.324085	-0.517781	-0.384896	-0.161969	-0.639777	-0.806658	-0.358681	-0.847946	-0.834402	-0.299248	-0.44828	-0.52604	-1.69378	-1.87905	-0.284966	1.08532	-0.618912	-1.0093	-1.03611	-2.36163	-0.829173
P56537	EIF6	1.26791	1.39435	0.767646	0.594678	0.0251861	0.756172	0.854647	0.479061	1.8578	0.32122	0.313724	0.856344	1.15675	-0.0402513	0.865244	0.74149	1.61795	1.5008	0.844578	1.03507	0.0656535	0.0601548	0.374849	0.787158	0.472673	0.262742	1.31602	1.46409	1.49101	0.736483	0.115363	1.1524	1.33436	1.49995	1.36281	1.1118	1.77202	0.90026	1.30941	-0.325031	1.20552	0.222062	1.72449	0.375048	0.835803	1.15897	0.596504	1.09564
Q15717	ELAVL1	0.313074	0.770703	-0.111592	0.251965	0.430583	1.21001	-0.00432593	0.017573	-0.210643	0.361343	-0.433436	-0.0881428	0.427891	-0.869734	-0.385766	1.27321	0.0621361	0.64178	0.9352	0.493573	0.536084	1.2018	0.50383	0.683164	0.433391	0.678555	0.885987	0.953633	0.771561	0.638583	0.835486	0.906683	1.02746	0.759596	1.30207	0.305332	1.3433	1.22093	1.07471	1.04527	-0.508691	1.36885	0.0791407	1.49403	1.17691	1.33723	1.42074	1.20282
Q96JJ3	ELMO2	-1.00377	-1.04019	-1.15713	-1.63292	-0.870199	-0.938519	-0.726467	-0.711884	-0.883308	-1.28169	-1.45524	-0.600123	0.0266378	-0.168456	-0.307077	-0.465332	0.499492	-0.462804	-0.987433	-0.758589	-0.616915	-1.03801	-0.740824	-0.573636	-0.290391	-0.901212	-0.180447	-0.544019	-0.360392	-0.486926	-0.629764	-0.41485	-1.61237	-0.539208	-0.445487	-0.828813	-0.59936	-1.10014	-0.54407	-0.882492	-0.724515	-0.624605	0.752329	-0.249702	-0.179822	-0.805053	-1.83478	-1.13536
Q15370	ELOB	0.683985	1.39944	0.748175	0.386635	0.804132	1.12094	1.20155	0.610916	0.148746	0.723774	0.342112	0.501118	0.942372	0.232487	0.588497	1.27728	0.881652	1.0538	1.17987	1.51456	1.48894	1.66415	1.58943	1.26423	1.09243	1.37267	1.15953	1.00921	0.817274	0.86325	1.54045	1.20495	1.70203	1.14433	1.89724	0.258303	0.0523946	1.30678	0.480093	0.940352	0.289497	1.66963	0.43739	1.48382	1.65654	1.27826	1.4429	1.25066
Q8N766	EMC1	1.14262	0.48417	0.739122	1.49906	0.602685	0.597407	0.736411	1.28933	0.995653	0.496372	0.816461	1.48956	2.10908	1.3783	1.48478	1.64073	1.57744	1.72753	0.458661	0.921169	0.36584	0.247938	0.671742	1.07015	0.385578	0.0143515	0.825407	1.63079	1.39126	1.65017	0.687826	0.454102	0.0608584	0.856864	0.329794	1.08062	1.31449	1.10772	1.46575	0.447216	1.7911	0.42725	0.791583	1.01937	0.890017	1.26025	0.165053	0.815231
Q9P0I2	EMC3	-0.487337	-0.616982	-0.939781	-0.361893	-0.778086	-2.64797	-1.36718	-0.185961	-0.40311	-2.70846	-1.28893	-0.359199	-0.011613	-1.10374	-0.297746	-0.365296	-0.178555	0.417823	-1.57987	-1.76	-2.01967	-2.16061	-1.59225	-1.01521	-2.35907	-1.08457	-1.21155	-0.153435	-0.247781	-0.388736	-0.265969	-1.00595	-2.22475	-0.839242	-1.6714	-0.213977	-0.501942	-1.55754	0.0819821	-2.17362	-0.168243	-1.6209	-0.733212	-1.63413	-1.49991	-0.820533	-0.275754	-3.0795
P50402	EMD	0.952067	1.24138	0.252372	0.334035	1.00167	0.703121	0.963181	0.263124	1.27457	1.27987	0.908943	0.272779	-0.290307	1.00425	-0.263437	0.247966	-0.0526842	0.256098	0.156865	0.347369	0.447342	0.815812	0.73775	0.128087	0.444587	0.129587	0.386667	0.203912	0.23747	-0.381074	0.332843	0.861981	0.902149	0.968787	0.985412	-0.492086	0.386407	0.832729	0.923871	1.102	-0.307951	0.645907	-0.145613	0.42656	0.439319	-0.487755	1.31698	1.20708
Q9Y6C2	EMILIN1	3.34413	4.88444	3.91734	3.43102	3.34541	4.15065	4.67655	3.60072	4.5591	5.33117	4.63797	3.08922	2.89824	3.97961	3.06989	1.6039	1.79345	2.10826	4.16519	4.23612	4.52289	4.30747	4.44326	4.12033	3.95202	3.96751	3.27176	2.78532	2.67755	2.80675	4.35285	4.24651	4.81438	4.28927	4.73069	2.49305	0.543282	4.65796	2.72768	4.86333	2.75253	3.75582	3.41411	3.89762	4.20837	2.94913	5.44028	5.19312
O95834	EML2	0.183503	0.556351	-0.124452	0.0212471	0.170426	0.438667	0.390562	-0.00628853	0.0175206	-0.282471	0.119014	0.0407489	0.0742721	-0.415555	0.0518116	-0.245229	-0.171663	0.00917112	-0.0384481	0.803333	0.352525	0.427138	0.0540516	0.0978828	0.77268	0.4929	0.643066	0.500838	0.231473	0.411131	0.633774	0.462839	0.546839	0.448752	0.350914	0.750501	0.719098	0.297251	0.0605525	-0.522365	-0.285491	0.877693	0.140486	0.378807	0.863339	0.108703	0.654966	0.450268
Q9HC35	EML4	0.269111	-0.486436	0.061874	-0.0874373	0.367944	0.815984	-0.650291	-0.362199	-0.292708	-1.52741	-0.153041	0.493736	0.814216	-0.83592	0.629962	1.70395	1.07687	1.56892	0.128395	0.721467	0.209802	-0.194354	0.20499	0.829655	0.329585	0.640993	1.22131	1.46246	1.30417	1.33572	0.571767	0.575931	-0.590759	0.488366	0.0435943	1.00804	1.09522	0.606449	-0.00299319	0.042475	0.633225	0.669257	0.421686	1.11603	0.81627	1.52919	0.524347	-0.134298
Q8N8S7	ENAH	0.653534	2.72364	1.61117	1.02483	2.36598	1.86342	2.54032	0.956101	1.79033	1.98459	1.49163	-0.155023	-1.15508	1.25547	-0.930939	-0.129398	-1.12003	-0.509606	1.91311	2.05365	2.74385	1.92107	1.98064	1.65505	2.25392	2.09458	0.683455	-0.882933	-0.605346	-0.0791742	2.14497	1.55696	2.53006	1.45242	2.47244	-1.10914	-0.553967	1.74983	0.858452	2.26094	-0.736524	2.01286	0.247516	1.72353	1.91587	-0.392795	2.31004	2.63664
O94919	ENDOD1	1.12246	0.458405	0.342019	0.871812	-0.0194168	0.461077	0.57598	1.19175	0.913959	0.799958	0.599498	1.04971	1.16945	0.636548	1.35165	0.786474	0.84128	1.17959	0.764868	0.300666	0.289427	0.540734	0.305165	0.762097	0.157112	0.219346	1.00232	0.912118	0.448404	0.727221	0.244702	0.36936	-0.294986	0.700487	-0.204844	1.27271	0.562884	0.534607	1.04841	0.835242	1.63924	0.144658	0.516758	0.32445	0.533126	1.0974	0.286882	0.0435931
P06733	ENO1	2.76731	3.8053	2.66031	2.08876	2.96468	3.51622	3.1995	2.61515	2.73675	3.23558	2.35406	2.79928	3.14412	2.24605	2.57356	1.21334	2.32212	3.76815	3.59098	4.53002	4.11055	4.30896	4.25022	3.71604	4.2658	4.30523	3.90676	3.81433	3.59131	3.88887	4.53761	4.55119	4.31882	3.68755	4.63836	3.11071	3.59433	3.44648	3.02589	2.92437	2.65196	4.84501	3.43748	4.20353	4.27313	4.26409	3.51123	4.15946
P09104	ENO2	2.09952	2.54111	1.75909	1.31991	0.598898	2.47949	2.40103	1.92851	2.0258	1.93122	1.05441	1.78191	1.66862	1.38931	1.88156	-0.229783	0.76041	2.38384	2.47169	2.61547	2.51452	2.94656	3.02802	2.48892	2.76695	2.68692	2.99857	2.52823	2.35368	2.30573	3.3013	3.38583	3.4714	3.0428	3.479	1.14497	1.63469	2.2923	2.14577	1.13741	1.91591	3.55308	1.34461	2.79666	2.83181	2.53273	1.67751	2.78187
P49961	ENTPD1	1.21224	3.2866	2.04785	1.51278	2.65683	2.36291	2.42353	1.71192	2.53846	3.72327	1.80946	2.13816	2.07735	2.97234	2.04444	2.20976	1.71244	1.75964	2.3504	2.68923	2.77808	2.73265	2.55645	2.52769	2.04441	2.32309	0.982868	1.51569	1.25036	1.45264	2.19275	2.57147	2.4681	1.66267	2.55609	1.11888	0.955077	2.73627	1.57218	3.60678	1.96813	2.23943	1.67148	2.0734	2.71488	1.22892	3.04879	2.53178
P11171	EPB41	3.01098	2.2577	2.49602	2.63709	2.50651	3.61455	2.37023	2.97425	3.40838	1.20509	3.09934	2.69804	2.92804	2.99092	2.79268	3.58913	2.82368	3.50051	2.72823	2.95816	2.2475	2.55557	2.63712	3.1191	2.55636	2.03864	3.00209	3.40456	3.67263	3.17039	2.55495	3.55265	3.05922	3.3055	2.7562	1.82958	2.67393	3.425	3.70273	3.52167	4.00736	2.98051	2.6571	2.40363	2.43411	3.22032	1.72716	2.65026
Q9H4G0	EPB41L1	0.197896	-0.31664	-0.336812	0.424077	-0.433009	-0.0783398	-0.121972	0.0525328	-0.0572784	-0.841345	-0.358474	-0.502928	-0.654526	-0.407316	-0.657042	0.456031	0.345856	0.532297	0.353985	-0.0371157	-0.332212	-0.361247	-0.18676	-0.140905	-1.05368	-0.309447	0.327147	0.1405	0.300771	0.23845	0.244038	0.522379	0.0125512	0.425543	0.224928	0.0299644	0.312376	0.42612	0.32404	-0.930494	-0.0759669	0.33578	0.395168	-0.779783	-0.830515	0.0880638	-0.809647	-0.986931
O43491	EPB41L2	1.42293	1.2394	0.997726	0.821426	0.668288	1.16558	1.28868	1.26214	1.38857	0.396445	0.878969	1.28275	1.29625	1.34408	1.27897	1.46933	1.5584	1.96595	1.43615	1.30707	1.03436	1.4248	1.56519	1.45242	1.36101	1.03981	1.74422	1.63864	2.06321	1.95693	1.49197	2.05532	1.70105	1.84231	1.67893	1.09391	1.67997	1.89746	1.75597	1.33132	1.56309	2.08771	1.43052	1.48618	1.2919	1.62749	1.29215	1.76144
Q9Y2J2	EPB41L3	1.17453	0.772448	0.564056	0.958501	0.820515	1.39094	1.08178	0.785775	0.968787	0.876283	0.866543	0.971695	0.624574	1.38434	0.839511	1.19634	0.924036	1.13762	0.556787	1.0987	1.23956	1.20973	1.39436	0.93057	1.10816	0.645161	1.05604	0.820451	1.08804	1.1281	1.17424	1.30693	1.28694	1.15194	1.33807	0.411604	0.524671	1.42666	0.707937	1.1103	0.696129	1.51081	0.878517	1.23297	1.21607	0.936737	1.01328	1.70393
P16452	EPB42	1.62184	2.19251	1.87927	1.93309	1.14061	2.64658	0.191402	1.53469	2.83983	-0.18006	1.58653	-0.411969	0.619448	1.72623	0.956204	1.9225	0.863863	-0.165024	0.89186	0.487745	0.727535	-0.319137	0.161575	1.47412	0.824706	-0.64111	1.38548	1.53904	1.362	0.692588	-0.314241	2.06943	1.88166	2.23462	0.67669	-1.09524	-0.15807	1.59893	1.68881	2.00113	2.52626	0.579505	2.88845	0.341538	0.773885	1.18371	0.380743	0.503757
P07099	EPHX1	2.64091	2.80067	2.62609	2.61727	3.14122	3.19617	2.98981	3.21994	2.8428	3.82254	3.58868	3.2144	3.51041	4.00777	3.18575	3.38837	3.56394	2.44728	3.51604	3.22714	3.18601	3.14794	3.20816	3.46775	3.1401	3.20411	2.68764	2.82393	2.65312	2.81289	3.32764	3.2414	3.21319	2.78334	3.16318	2.67476	1.60262	3.52588	2.97786	3.86033	3.50614	3.15892	1.89297	3.09393	3.56936	2.49801	3.26102	3.48829
P58107	EPPK1	1.92018	2.32697	1.90972	1.48504	2.26763	2.58779	2.48572	2.17339	2.49322	2.22294	2.83593	1.7385	2.23328	2.42293	1.50747	3.38344	2.30084	2.7863	2.53574	2.35277	2.17523	2.36297	1.97285	2.34101	2.07187	2.26471	1.82826	2.12712	2.28864	2.28746	2.38781	2.20683	2.39597	2.20779	2.39619	1.81008	2.30598	2.26818	2.20297	2.80966	1.69391	2.48771	2.21733	2.49942	3.15007	1.97789	2.80519	2.15717
P07814	EPRS1	1.53488	0.969854	0.651069	0.487541	1.45701	1.34944	0.806388	0.628277	0.951465	0.0383583	0.750484	1.21154	1.61789	0.743423	1.21972	2.55216	1.99912	1.93495	0.696797	1.25485	0.962586	0.632551	1.10538	1.27439	0.990221	1.14483	1.49522	1.75383	1.56925	1.70649	0.999974	1.35703	0.728137	1.26316	0.874479	1.56086	1.76	0.898283	1.35791	0.609665	1.20494	1.13097	1.17548	1.7214	1.60357	1.91975	0.361634	0.726749
P42566	EPS15	-1.16912	-1.0842	-1.71196	-1.34566	-0.788431	-1.24016	-2.00443	-1.74512	-1.1777	-2.78713	-1.57615	-1.46379	-0.839453	-1.63543	-1.21969	-0.395405	-0.182523	-0.517283	-1.46373	-1.19627	-1.08355	-1.50692	-1.08345	-1.24691	-1.12321	-1.13507	-0.862964	-0.836695	-0.527455	-0.742287	-1.10305	-0.894872	-1.2383	-0.941386	-1.22069	-1.01116	-0.230322	-1.09121	-0.782452	-1.93837	-1.45839	-0.658247	0.344724	-1.05745	-1.01134	-0.856875	-1.74277	-1.35316
Q9UBC2	EPS15L1	0.639865	0.323384	-0.0878017	-0.0612806	0.290678	0.601385	0.313964	0.399915	0.73614	-0.400836	0.060487	-0.00589491	0.483683	0.179855	0.14223	0.425869	0.543353	0.81452	0.422037	0.335419	0.633057	0.585921	0.648313	0.290544	0.221028	0.449185	0.767494	0.648437	0.68806	0.668734	0.482228	1.05279	0.804328	1.28808	0.869486	0.23726	0.492628	0.320405	0.743201	0.497955	0.0981948	0.946919	1.1132	0.613562	0.741866	0.875528	0.177208	0.801477
Q12929	EPS8	0.0542683	-0.531973	-1.33763	0.394867	-0.497759	-0.383172	-0.108718	0.345355	-0.126135	0.0406815	-1.27208	-0.452959	-0.548661	-0.626116	-1.01313	-0.561229	-0.799037	0.0621894	0.36093	0.377861	-1.02733	-0.389971	-0.0647579	0.204203	-0.978911	0.241614	-0.063006	0.312186	-0.605489	0.248388	0.0209554	0.626335	0.372535	0.538473	-0.447526	-0.122418	-0.569316	-0.254374	-0.939814	-0.537256	-0.435903	0.0105966	-0.75898	-1.12605	-0.421613	-0.821079	-0.0533223	0.72608
Q9H6S3	EPS8L2	-0.332461	-2.38526	-0.547582	1.11607	-0.842696	0.246005	-14.6402	0.854979	-0.688527	-7.22389	-3.74539	1.24676	0.934428	-0.851133	0.912158	1.96811	1.57212	1.44636	1.50545	0.886995	0.786719	0.171189	1.20261	0.876447	1.24623	1.29794	1.28252	1.6138	1.11537	0.523077	1.34929	0.490338	-0.928919	1.13762	2.15254	0.622976	2.31008	-0.0880793	1.29864	0.998965	-2.79172	0.184013	-13.4928	0.739183	0.866918	0.7243	0.0212604	-0.163943
P11678	EPX	0.9217	0.163959	2.95449	1.26332	2.41755	3.33696	1.70675	0.103898	2.37497	-0.514134	2.067	3.14797	4.04026	2.091	2.29512	3.35849	3.96996	4.51389	0.0748784	2.02642	1.72358	-1.65014	2.3877	2.30111	0.664105	1.19924	0.890444	1.88197	3.82364	2.53162	0.134852	1.44708	0.830857	1.0097	-0.73676	0.91423	0.211869	-0.0385872	-0.368809	0.31376	3.74913	-0.419336	1.93235	-3.82606	0.0683398	2.07949	-1.06758	-1.02713
Q9NZ08	ERAP1	0.637396	1.21145	1.24011	0.83782	0.378082	1.2411	0.264139	0.82208	1.02034	0.802994	1.34378	2.37516	2.30667	2.20623	1.88691	-0.0858787	1.56928	1.30565	1.04696	1.33253	1.53023	1.14487	1.05343	0.995416	1.04253	1.85196	0.371697	2.20013	1.1114	1.51235	1.46412	1.28796	0.197218	0.82826	0.586338	1.70711	0.611259	-0.402261	1.02324	1.54791	2.4448	0.969283	1.09469	1.50336	0.526521	2.25815	1.18291	0.17887
P04626	ERBB2	-1.10188	-1.59675	-0.864374	-1.25581	-0.137153	-1.15706	-0.748303	-1.12006	-1.97642	-4.70773	-1.52225	-0.531614	-0.715605	-1.93256	-0.509533	-0.740018	-0.853249	-0.255932	-0.695915	-0.591672	-1.90689	-0.401145	-1.02246	-0.0726345	-1.98706	-0.778049	-0.564936	-0.504711	-0.344405	-0.442201	-1.27123	-1.68234	-4.14651	-2.28019	-3.75585	-0.579943	-2.12338	-1.031	-1.17777	-0.267035	-0.151146	-0.647749	-1.21479	-1.33537	-2.04074	-1.31088	-1.03939	-0.806287
Q8IUD2	ERC1	-0.902354	-0.279711	-0.910473	-1.77326	-0.771379	-1.54663	-0.844817	-1.04052	-1.03429	-1.24983	-1.52751	-1.3252	-0.989684	-1.07683	-1.35246	-1.02521	-0.533871	-1.4583	-0.638468	-0.0726778	-0.0304695	-0.545994	-0.328905	-0.489396	-0.926664	-0.195902	-0.863512	-1.29372	-1.05922	-0.821177	-0.418259	-0.540335	-0.397936	-0.822193	-0.380914	-0.899837	-1.41353	-0.778506	-1.1077	-0.903928	-1.75292	-0.0283841	-1.86827	-0.594468	-0.444548	-0.870252	-0.872334	-0.581423
Q969X5	ERGIC1	1.91867	0.889616	0.959243	1.80971	0.80564	0.512702	-0.134668	1.42283	1.50385	0.497228	1.2814	1.59619	2.49805	1.63797	1.89673	2.03778	2.39058	2.20778	1.36182	1.26721	0.307931	0.355138	1.01691	1.22231	0.66431	0.80788	1.69433	2.11939	1.70684	1.41281	0.798216	1.09105	-0.597369	0.918808	0.0391503	2.35164	2.85065	1.01903	1.39652	0.742807	1.82012	0.505729	1.83401	0.911822	1.06313	1.99572	-0.407722	-0.405013
P84090	ERH	1.52264	1.17483	0.710186	0.630007	0.835562	1.24356	1.03631	0.725281	1.03272	1.003	1.39791	1.62183	2.02739	0.541432	1.35416	1.46737	2.0576	2.74515	0.856743	1.97722	1.61699	1.95085	1.34215	1.47171	1.43715	1.68553	2.01281	2.70372	2.52389	1.80347	1.26396	1.31322	0.953819	1.48039	1.10801	1.4462	2.7421	1.40156	1.8548	1.05564	1.07147	1.49946	1.58172	0.831439	1.28727	2.02074	1.12443	1.14136
Q96DZ1	ERLEC1	-1.56229	-2.14087	-1.84614	-1.70682	-1.25809	-1.46694	-1.22701	-2.23542	-2.09873	-2.99776	-1.22332	-0.538027	-0.33215	-1.01256	-0.804106	-0.672975	-0.955664	-1.18657	-2.30232	-2.20833	-2.31181	-2.20991	-2.44685	-1.30287	-1.5323	-1.47044	-1.50057	-1.58811	-1.48444	-1.12611	-1.96501	-2.48578	-3.26699	-1.67173	-2.77105	-0.852402	-1.95732	-2.21182	-1.54292	-2.1357	-0.976845	-2.51692	-2.0077	-1.46244	-1.65006	-1.12204	-2.6463	-3.85555
O75477	ERLIN1	-0.0252454	-0.524668	-0.478214	-0.0168748	-0.623654	-0.491382	-1.42681	-0.330129	0.0239452	-0.921402	-0.216664	0.566025	1.24911	0.418033	0.783454	0.853535	1.03117	1.07478	-0.24834	0.0313458	-0.75452	-0.829746	-0.00739183	0.201308	-0.755956	-0.58061	0.481187	0.656292	0.56103	0.862489	-0.260953	0.0995377	-1.8671	-0.0532605	-0.993908	0.533199	0.477658	-0.149097	0.0708106	-0.206652	0.83401	-0.540616	0.422019	-0.0798793	0.038587	0.693514	-0.931466	-1.56471
O94905	ERLIN2	2.42526	2.22034	2.11423	2.26923	1.71714	1.99509	1.62351	2.45671	2.4408	2.37843	2.46556	2.6883	3.12054	2.69935	2.85591	2.79701	2.92053	2.9193	2.37861	1.85695	1.97929	1.83373	2.16136	2.31917	1.84796	1.7481	2.50126	2.806	2.61871	2.69543	1.95326	2.41453	1.64055	2.40785	2.16189	2.43282	2.34285	2.21412	2.29336	2.627	3.02792	1.97517	2.51611	2.2859	2.52486	2.6779	2.11958	1.86975
Q96HE7	ERO1A	0.480828	0.297684	-0.230284	-0.0659736	-1.12897	-0.220365	-0.804777	-0.192697	-0.36584	-0.446779	-1.06512	0.580687	0.951344	0.445729	0.257517	-1.43467	0.964957	0.780135	-0.21408	-0.12445	-0.101112	-0.118976	-0.200063	0.187602	-0.114045	-0.521114	0.0921686	0.678315	0.758255	0.898065	-0.0705426	-0.348461	-0.909991	-0.589925	-1.26096	-0.139964	0.2312	-0.444272	-0.197586	-0.699036	0.820797	0.00938998	0.654693	-0.236803	-0.26109	0.30538	-1.40057	-0.486062
P30040	ERP29	1.69554	1.80191	1.81258	1.66127	0.379023	1.66837	1.3678	1.94898	1.84453	1.94976	2.17171	2.43893	2.7832	2.25673	2.24577	0.549633	2.2604	2.95078	2.21228	2.54285	2.03672	1.98714	2.08257	2.48936	1.94185	2.47418	1.95764	2.53355	2.12281	2.39956	1.66322	1.90502	2.05301	2.12651	1.93055	2.38642	2.04938	1.86058	1.57287	1.43742	2.3291	1.75309	0.631782	1.98096	2.43144	2.59694	0.736404	1.80341
Q9BS26	ERP44	2.4982	1.57192	2.08451	2.50324	1.68021	2.02909	0.990055	2.19613	2.09807	1.1906	2.1701	2.87851	3.36859	2.47471	2.9761	2.21463	2.56154	3.36603	1.90357	2.23029	1.5845	1.5818	2.1736	2.58463	1.80634	2.05822	2.5925	2.85669	2.88854	3.09382	2.13863	2.21238	0.464239	2.09021	1.20886	2.30918	1.99107	2.21024	2.72277	1.74125	2.948	1.9518	1.58751	2.24162	1.96939	3.0295	0.651599	0.671717
Q9BSJ8	ESYT1	1.8609	2.63531	1.5199	1.59566	2.06213	2.13312	2.14437	2.00513	2.44914	2.65169	2.33776	2.06079	2.05476	2.67185	1.6131	1.9773	1.98333	1.63564	2.5881	1.60163	2.39138	2.18236	2.3669	2.25837	1.93393	2.14637	1.52601	1.62944	1.79834	1.82223	2.15368	2.1923	2.37221	2.30798	2.30442	1.27556	1.24985	2.50772	1.7113	2.77142	2.16061	2.25885	1.61257	2.0825	2.54049	1.75513	2.73566	2.65496
A0FGR8	ESYT2	1.175	1.72282	0.683797	1.15947	1.47993	1.19755	0.593242	1.37184	1.16843	1.75878	1.43615	1.20879	1.33993	1.80301	1.24179	1.12101	0.791594	1.03367	1.2557	1.11609	1.65772	1.50611	1.45354	1.23385	1.69411	1.32556	1.08183	0.830039	0.62645	1.2319	1.44288	1.52475	1.59159	1.38026	1.40973	0.365008	0.733599	1.70995	0.589025	1.80862	1.29739	1.59058	0.816761	1.40799	1.67093	1.29532	2.02825	1.62428
P62495	ETF1	0.480422	0.0736546	0.500989	-0.827043	0.489817	0.594059	-0.0999913	-0.214864	-0.166364	0.0193092	-0.0159936	0.372252	0.792358	-0.207574	0.425662	0.920428	0.663354	1.11548	0.672584	0.79386	1.00845	0.435399	0.674413	0.875563	0.618058	0.69365	0.807514	0.983392	0.993892	0.863072	0.559939	0.55038	0.540374	0.815535	0.588769	0.930121	1.07289	0.386371	0.417317	-0.155332	-0.0473444	0.845738	0.22583	1.16863	1.2575	1.21271	0.201178	0.164748
P13804	ETFA	2.3738	2.05013	2.08584	2.16939	0.794715	1.62561	0.637298	2.4104	2.22702	1.4064	1.80392	3.05371	2.6427	2.74424	3.50313	1.36843	1.68976	3.52539	2.3278	2.13286	1.81099	1.43937	1.97269	2.22646	1.47245	1.86697	2.58379	3.21247	2.65711	3.38435	1.67925	2.50416	0.959368	2.27196	1.57442	2.92199	2.49367	1.80486	2.19061	1.7035	3.46601	1.53926	2.0157	1.75617	2.0111	3.3672	0.362079	0.82919
P38117	ETFB	1.9595	1.63813	1.77857	2.13859	0.828293	1.55357	0.798727	2.40018	1.87333	1.36648	1.92332	3.14956	2.6749	2.93028	3.45144	1.16724	1.49811	3.251	2.49111	2.43752	2.03885	1.86629	2.15296	2.48184	1.6175	2.10809	2.55437	3.06581	2.51643	3.40022	2.04929	2.37306	1.08876	2.07875	1.42611	2.86811	2.49203	1.97666	2.15849	1.87689	3.1796	1.86899	2.12754	2.05883	2.10734	3.38143	0.556743	0.953837
Q8IXQ9	ETFBKMT	1.13935	2.0099	1.03722	0.714124	2.29182	2.77338	1.79776	1.04658	1.50071	-0.388648	0.980633	-1.03509	-0.172229	-0.0201332	0.337478	1.32987	-1.11297	-0.6746	1.4249	1.32969	1.78506	2.59513	1.35575	2.73144	2.36536	0.676896	2.65478	1.35505	1.36672	1.23099	1.51515	1.86984	3.37695	2.65116	2.46043	-0.784339	-0.494956	1.9976	0.430509	0.615108	0.781705	1.90224	2.49482	2.68115	2.40296	2.72063	2.44041	0.683974
Q16134	ETFDH	1.49809	1.33746	1.19963	1.2482	0.679644	1.01615	0.393502	1.32433	1.22525	1.22465	1.50223	1.97961	1.85901	1.95904	2.0549	1.81801	1.66778	1.94421	1.77967	1.4101	0.909829	0.853523	1.14394	1.284	1.14483	0.880301	1.40395	1.60843	1.40912	0.759808	1.00952	1.58134	0.761299	1.37879	0.722804	1.29803	1.24843	1.21189	1.39286	1.62747	2.66486	0.672386	1.52934	0.88029	1.48867	1.73557	0.62559	1.01603
O95571	ETHE1	2.70122	2.21879	2.43989	2.88165	1.26177	2.0772	-0.366145	3.58106	2.32656	1.6707	2.46232	4.13739	3.72638	3.56955	4.54687	3.33826	2.45374	4.51849	3.17804	2.71436	2.51548	2.25081	2.24081	3.54317	2.30045	2.7102	3.57049	4.01622	3.3525	4.50076	2.80329	2.78424	-0.367206	2.74553	0.390895	4.14556	3.49448	2.74549	3.05887	2.06187	4.02561	1.91425	2.05882	2.81236	2.41881	4.24658	-1.13294	-0.27004
Q9UI08	EVL	0.721001	2.00585	1.11111	1.6682	0.7512	0.80685	1.15844	1.20645	2.32826	0.784227	0.827309	0.203673	0.925748	0.717841	0.601349	0.21041	0.330387	0.0544394	0.673393	0.294658	1.74643	0.00976341	-0.121587	0.17088	1.68109	0.112439	0.150169	0.611208	0.54217	0.859662	0.818615	0.623648	1.46333	0.794889	1.29265	0.0319429	0.723814	-0.507803	0.549159	0.887014	-0.165863	0.945135	0.939726	0.577751	0.0776428	0.139612	0.199961	1.1934
Q01844	EWSR1	0.517777	-10.3409	1.65097	0.859521	1.15448	1.77493	1.18936	0.136428	1.01536	-0.279878	0.757826	1.24073	1.62098	0.869325	1.73456	2.19492	1.34649	1.77519	1.22803	1.67826	0.915209	0.470579	-0.13546	1.36069	0.322858	0.885761	1.09487	1.57525	1.65272	1.48533	1.34102	0.778851	1.13217	0.764087	0.716483	1.62236	1.7353	1.02072	0.865274	0.934266	1.02764	0.94341	0.731668	1.43203	1.62083	1.01265	1.50244	1.28377
Q9NVH0	EXD2	-1.38611	-1.36896	-1.92326	-3.41055	-1.39757	-2.29692	-1.95726	-1.47762	-3.70149	-1.3305	-0.960069	-1.20642	-0.890321	-0.841725	-1.26709	-0.909453	-0.836834	-0.060009	-2.78375	-1.84341	-0.781718	-2.34371	-2.23478	-1.21125	-2.58649	-1.31255	-1.41621	-0.955262	-0.939825	-1.05552	-1.24968	-0.856862	-1.24516	-1.16276	-2.17762	0.134533	-2.25138	-1.46314	-1.81694	-3.1104	0.0150241	-1.72219	-1.13986	-1.76386	-2.08781	-1.78477	-3.72353	-2.90045
O60645	EXOC3	0.819713	0.758897	0.484026	-0.10932	1.24024	0.984309	-2.63117	1.38774	0.475663	0.528569	-1.26889	0.633221	0.736003	0.0389823	0.540496	1.35603	1.09157	0.973496	0.985915	0.882511	0.543218	0.721666	0.660663	0.705584	0.590201	0.740027	1.20365	0.917991	0.981632	1.05122	1.04256	1.0642	0.771203	1.20312	0.394192	0.86345	0.229573	0.967826	0.960444	-1.07332	0.378061	1.36899	0.56827	0.804895	1.39007	0.982493	0.42141	0.30846
Q96A65	EXOC4	0.109573	-0.0120313	-0.595359	-0.450684	0.0964825	0.189088	-0.626223	-0.604565	-0.185083	-0.835261	-1.59317	-0.475809	0.297378	-0.439867	-0.449584	0.898501	0.392226	0.410608	-0.333394	-0.285125	-0.162781	-0.527167	-0.251511	-0.628288	-0.24945	-0.350062	0.352315	0.10467	0.190193	0.301255	-0.447146	0.103322	-0.152818	0.331617	-0.137045	-0.389925	0.234925	-0.608386	0.0869065	-1.01682	-0.269658	-0.262601	0.140211	0.30215	0.481786	0.201311	-0.718964	-0.736073
Q9UPT5	EXOC7	-1.78128	-1.29519	-1.8557	-1.94317	-0.870332	-0.917914	-2.61084	-2.30817	-2.02336	-2.3366	-2.6911	-2.06534	-0.986702	-1.50768	-1.99896	-0.2295	-0.580476	-1.04652	-1.48219	-0.85426	-1.33316	-1.444	-1.10326	-1.16556	-1.06988	-1.06272	-0.77382	-1.01702	-0.939015	-0.908385	-1.14506	-0.612693	-1.34886	-1.00644	-0.824519	-0.375779	0.254466	-1.15292	-1.52596	-1.30002	-1.61085	-0.857468	-6.33102	-0.687862	-0.631403	-1.15698	-1.58035	-0.423437
Q8IYI6	EXOC8	-0.445246	-0.0844495	-0.460478	0.941379	0.443069	-0.424423	-0.323845	1.11799	-0.65251	-0.754367	-0.751901	-1.46491	-0.917304	-0.922198	-1.20525	-0.30909	-0.486212	-0.875012	-0.793817	-1.10867	-0.22103	-0.757397	-0.693173	-0.751755	-0.553917	-0.743504	-0.385474	-1.12541	-0.981489	-0.872262	-0.312834	-0.333926	-0.254187	-0.592596	-0.236676	-0.928976	-1.05033	-0.746287	-0.649104	-1.05467	-1.07552	0.184372	-0.63527	-0.872523	-0.501673	-0.456294	0.421619	-0.819418
Q01780	EXOSC10	2.07141	2.59408	1.87397	1.81487	2.3806	2.42166	0.738687	1.2895	2.3809	3.42174	2.04947	2.03356	2.31773	2.6423	1.68219	2.26282	2.32198	2.47875	2.1144	2.31598	2.42535	1.97573	2.42288	2.35948	2.52499	2.61065	1.84567	2.5387	2.5121	2.7023	2.25304	2.29188	2.04717	2.42935	3.10821	2.32696	1.96827	2.14749	2.35829	1.21639	2.03581	1.83633	2.34441	2.29045	2.48657	2.4556	0.641029	0.451779
Q9NPD3	EXOSC4	-0.351298	-1.38377	-1.03417	-0.47402	-1.74671	-1.20085	-2.54417	-0.883149	-1.51136	-2.62057	-1.13535	-0.48364	0.163559	-1.79133	-0.749557	0.000271966	-0.129542	0.47121	-0.914238	-0.662419	-1.05218	-1.18923	-1.3107	-0.514194	-1.14746	-1.4077	-0.438939	0.587029	0.628975	-0.0671265	-1.18787	-0.722744	-2.13271	0.103055	-3.28525	1.09627	-0.000655777	-1.63635	0.567998	-2.96321	-0.911251	-1.33521	0.384042	-1.87306	-0.506152	-0.226929	-1.68212	-2.54914
P15311	EZR	1.07924	1.07	0.885593	0.316882	1.17374	1.51595	-0.0922314	0.742695	0.731835	0.0234293	0.644657	1.60092	1.60789	1.11461	1.2436	1.41904	1.28294	2.48613	1.022	1.48977	1.1126	0.718955	1.07028	1.20982	1.06201	1.34824	1.90916	2.24633	1.64339	2.08001	1.3339	1.79836	0.212876	1.22107	0.590106	1.81947	1.46962	1.17201	1.10554	0.245849	1.48908	1.29601	0.838833	1.21194	1.07109	2.12991	0.0340824	0.012647
P00488	F13A1	1.51943	0.944527	0.623853	1.06843	1.36214	1.92056	0.10354	1.2398	0.945581	-0.0228105	0.963458	2.68713	2.57062	1.2333	2.42228	1.00422	3.31907	2.70299	1.8772	1.71658	1.8821	0.519679	1.60815	1.62558	0.955633	1.02055	2.14622	3.05926	1.86208	1.42604	1.36943	2.14391	0.612974	1.99957	0.331047	1.974	1.84856	1.05411	1.22041	0.944807	2.06741	1.51375	1.99595	0.919219	1.59824	1.74175	0.668154	0.194801
P00734	F2	-1.54704	0.399814	-1.01934	-0.498786	0.0610704	0.382559	-0.68962	-0.0325728	0.198901	-0.00570091	-1.519	-1.2911	-0.489478	-0.88986	-1.77173	-1.35026	-0.816541	-1.13599	-1.01273	-0.577454	-0.548729	-0.33795	-0.212365	-0.187904	-0.471602	-0.300343	-0.0374961	-0.479808	-0.912143	0.101763	-0.156141	-0.126653	0.197549	-0.36496	0.427251	1.07367	-0.423444	-0.574236	-1.063	-0.88742	-0.916874	0.226978	0.213844	0.153384	0.137772	-0.259986	-0.293083	-0.523451
Q01469	FABP5	2.38971	2.1365	1.89604	2.10087	1.82181	3.5092	1.48268	1.78031	2.17454	1.72786	2.70059	2.88803	2.60396	2.55802	2.24146	0.958118	2.03709	3.6176	2.14035	2.22906	2.14895	1.54471	1.72967	1.86521	2.48973	2.4848	2.76174	3.56016	3.21188	2.594	2.27737	2.8754	1.61565	2.6761	1.45778	2.89228	3.1492	1.46513	2.64583	1.53185	2.59072	2.3081	2.93084	2.37827	2.96765	3.68385	0.200443	-0.254373
Q96CS3	FAF2	0.802845	0.093176	0.31385	0.458476	0.178558	0.245503	-0.000964516	0.41557	0.644425	0.16571	0.596148	0.81734	1.03051	0.856587	0.845056	1.06759	0.736314	0.920361	0.697221	0.67003	0.213955	0.0249092	0.41178	0.789543	-0.361451	-0.280328	0.553892	0.860246	0.564051	0.803991	0.49943	0.34366	-0.300989	0.0496287	-0.0732802	0.203743	0.56726	0.360084	0.480361	0.511989	0.954682	0.416158	0.188158	0.657158	0.447769	0.837525	0.926214	-0.0162205
Q9NZB2	FAM120A	1.06761	0.912037	0.771273	0.982249	1.16858	1.09169	0.751966	0.662221	1.18356	0.370805	0.828065	1.0673	1.26449	0.977457	1.02828	2.16713	1.37784	1.63486	0.729966	1.02131	0.837665	0.714928	0.917806	0.973958	0.603625	0.820027	1.02651	0.911338	1.18576	1.15537	0.868487	0.973588	1.03286	1.35046	1.28342	1.04452	1.22284	1.14738	1.23204	1.12176	0.886213	0.972647	0.876505	1.02298	0.982327	1.19385	0.99869	0.916601
Q96A26	FAM162A	2.63968	2.45963	1.52583	2.43382	1.50109	1.13817	0.978205	2.54547	2.12396	2.00284	2.27296	3.24112	3.27762	2.39246	3.35594	3.35802	3.16398	3.94068	2.96359	2.55111	2.5339	1.77265	2.48882	2.6484	2.02966	2.24966	2.88021	3.13737	2.53824	3.43704	2.20824	2.72344	1.15877	2.57183	1.51495	3.20021	1.57677	2.1202	2.39365	2.20793	3.11307	1.48315	0.538675	2.33342	2.467	3.45284	1.6169	2.01095
Q8NCA5	FAM98A	-0.317827	0.695096	0.0204605	-0.454784	-0.390555	0.980434	0.109886	0.107857	0.497687	0.520962	0.495635	0.38224	0.898718	0.364722	0.702967	0.493111	0.469874	1.18546	1.02398	1.48305	0.884727	0.413589	0.992665	0.654378	0.57353	0.51627	0.0592077	0.422057	0.262865	0.869759	0.220622	1.15091	0.977508	0.464681	1.0915	0.754404	0.912307	1.06265	-0.106161	0.147308	-0.0769728	0.233529	0.0210818	0.360458	1.037	0.49561	0.0334553	1.71359
Q52LJ0	FAM98B	0.853991	0.679465	0.62192	0.0916174	0.408939	0.789718	0.244344	0.111175	0.487764	-0.165326	0.28701	0.884595	1.2797	0.479429	0.849362	1.40584	1.25052	1.86875	0.454296	0.697757	0.529869	0.206388	0.789604	0.70021	0.171461	0.394743	1.09728	1.2845	1.4516	1.06345	0.422331	1.13888	0.495517	0.808264	0.314241	0.974327	1.16749	0.382478	0.843121	-0.324008	0.830248	0.640872	0.495007	0.515454	1.10928	1.48223	-0.559118	0.0592418
Q9Y285	FARSA	0.497482	-0.00692346	-0.0285093	0.219448	-0.193672	0.188252	-0.322662	-0.00874106	0.346046	-0.835349	-0.301758	0.660383	0.599726	-0.123736	0.822993	0.580881	0.614844	1.33353	0.451602	0.435236	-0.862579	0.000684669	0.153319	0.246518	-0.263945	0.343224	0.826214	1.1583	1.12698	0.707681	0.380631	0.359358	-0.35392	0.46252	0.0994355	0.523402	1.47165	0.0945929	0.539854	-0.00473134	0.574255	0.434761	0.48187	0.242621	0.386516	1.05858	-0.563657	0.08802
Q9NSD9	FARSB	0.877986	0.686225	0.963506	0.764521	0.739126	1.02232	0.788922	0.837526	0.818566	0.67451	0.910899	1.23955	1.54831	0.79268	1.33169	1.18205	1.17117	1.92269	1.32519	1.6505	0.37517	1.23718	1.18346	1.18038	0.974865	1.3916	1.72128	1.91666	1.89789	2.06262	1.35302	1.53334	0.381688	0.987105	0.587723	1.16356	1.60151	1.38664	0.879435	1.07359	0.992335	1.44343	1.16146	1.57148	1.72666	2.04623	0.730443	1.4098
P49327	FASN	-0.551365	-0.351573	-0.612289	-0.319481	0.309085	0.305859	-1.63379	-0.405427	-1.33111	-2.2424	-0.828121	0.00935533	0.76619	-1.20171	-0.071945	1.77719	0.735997	1.00929	-0.510913	0.0247971	-0.470788	-0.433666	-0.316505	0.478317	0.0128721	0.0854165	0.592647	0.638127	0.591826	0.847338	0.141435	-0.130447	-1.19829	0.5354	-0.805319	0.732178	0.768487	-0.303508	0.509083	-1.94413	-0.528943	0.893377	0.559812	1.06029	0.543766	0.788395	-1.2276	-2.0533
P22087	FBL	2.08687	1.52675	1.65231	1.39315	1.75614	1.80614	1.33939	2.05417	1.42442	1.29237	2.18178	2.41337	2.7169	2.13717	2.57734	2.58517	2.14844	2.92021	2.06544	2.24134	1.50991	1.76123	1.7385	2.32421	1.05425	1.87537	2.05532	2.54073	2.50003	2.61018	1.90512	2.06406	1.25255	1.58439	1.42575	1.48042	2.26691	2.40954	2.27795	2.01155	1.60628	1.89202	0.747377	1.74855	1.94255	2.51413	1.28818	1.47696
P23142	FBLN1	1.86438	3.6694	2.1542	1.46061	2.94067	1.90068	2.62269	2.04805	3.36243	3.39093	3.17784	1.14708	0.833141	2.6788	0.966402	0.911277	0.661438	0.0682031	2.35644	2.93313	2.86774	2.41905	3.01337	2.57969	2.98398	2.80233	1.91965	0.179208	0.752147	1.14503	2.90706	2.92226	3.29334	2.46232	3.21282	0.309977	0.798751	2.90424	2.21922	3.53452	1.03168	2.67591	2.43576	2.70818	3.04165	1.40877	3.89421	3.8608
P98095	FBLN2	-1.21381	-0.82129	-1.40509	-1.29943	-0.995152	-0.233264	-0.553558	-0.773423	-0.363629	-0.437288	-0.491864	-1.18706	-1.17308	0.171256	-1.13394	-1.41211	-1.62693	-1.64939	-0.379301	-0.829189	-1.16929	-0.999825	-0.902749	-0.733726	-1.61172	-1.10229	-0.923188	-1.58449	-1.49807	-0.721333	-0.427017	-0.39465	-0.828356	-1.07482	-1.29868	-1.67936	-1.02872	-0.720471	-0.720524	-0.000229271	-1.13656	-0.0914045	-0.413342	-0.892286	-0.294691	-0.563175	-0.291659	-0.258734
Q9UBX5	FBLN5	1.29104	2.95225	1.92112	0.870789	1.89435	0.614321	1.20917	1.59431	1.87736	2.55571	1.54357	1.60192	1.27746	1.9711	1.52879	0.262426	0.769505	0.301297	1.06108	1.64507	2.58774	0.681061	0.738768	0.289425	1.96593	2.02641	0.659503	0.741109	1.16663	0.98048	1.50844	2.40609	0.853452	1.02834	0.920573	1.16218	0.489888	0.498766	0.598424	2.22397	1.16092	1.20593	-0.235687	0.617894	1.67687	1.22116	-0.280858	0.427168
P35555	FBN1	1.13555	2.18743	1.82669	2.10986	0.383525	2.25651	1.38772	1.32519	2.73412	1.21314	1.9912	2.21757	0.721808	2.38957	2.80525	0.925043	1.0344	-0.214371	2.59472	1.82648	0.478419	0.816872	1.47669	1.45156	0.890904	0.208037	1.81256	2.37887	2.3101	1.3161	0.262531	1.95521	1.29467	2.06655	1.03272	2.28186	0.940369	0.924943	1.7207	2.34554	0.86848	1.47563	2.82711	0.163504	1.78097	1.58769	1.33247	1.42826
P35556	FBN2	1.04025	3.57475	1.90464	2.23686	1.93598	3.33877	3.31168	3.20889	2.10046	2.97637	3.55245	2.06791	1.36848	3.06102	2.73208	1.47476	1.12061	-0.227107	3.44716	3.53421	2.32033	4.14809	2.76349	2.67597	2.6218	2.60714	1.55413	2.12092	1.73624	1.42943	2.36984	2.39815	3.16116	1.70719	2.72695	3.06551	0.549639	3.25291	1.89161	3.84356	0.913887	3.01869	1.53226	1.87979	2.45408	1.58499	3.03533	3.31561
Q9BQL6	FERMT1	0.0754954	1.82492	1.47772	0.386002	1.14761	1.7227	2.57725	2.11978	2.52503	2.52258	1.27483	-0.24123	-0.285492	0.944372	-0.554031	0.122758	-0.660824	-0.0845997	2.24514	-0.163883	3.17005	2.95456	1.91402	0.329901	2.44979	1.53874	-0.18947	-0.753011	-0.973395	-0.252499	1.03863	2.6273	3.09387	2.88037	3.40969	1.0156	0.773029	1.56834	0.706933	2.12988	-0.983561	0.725417	1.28341	2.29016	1.44013	0.110297	2.35624	2.73479
P02671	FGA	2.77076	3.71499	2.72358	2.73735	4.27337	4.13068	2.26283	2.31622	2.83033	4.07135	2.63759	1.33835	2.3641	3.31551	1.04141	3.57788	2.76653	2.13592	2.9985	4.13177	3.33049	2.81248	3.19838	3.98216	3.48074	2.93026	3.0088	3.41995	3.48953	3.2316	2.63309	3.31103	3.66173	2.28404	3.78927	8.45758	1.56825	2.79698	1.83638	2.75021	2.67551	3.79061	3.21406	2.83462	2.62708	2.29542	3.40055	3.25121
P02675	FGB	3.84212	4.19891	4.45779	4.195	5.7832	5.69749	3.63316	4.02352	3.99716	5.4717	4.14062	2.8469	3.8781	4.63607	2.72065	5.5639	3.67821	3.11848	3.97579	5.39732	4.50678	3.97848	4.42832	5.58919	4.81723	4.37305	4.72795	4.39004	4.58483	4.21008	3.90775	4.31174	4.52463	3.29931	4.6301	8.89333	2.97464	3.84132	3.20655	4.30637	4.54883	4.81033	5.13753	4.48535	4.35238	3.09705	4.45331	4.27521
P02679	FGG	3.71694	4.40348	3.97469	3.88069	5.31929	5.37394	2.94713	3.761	3.96036	4.7871	3.73131	2.71559	4.02061	4.2818	2.62376	5.41779	4.21428	3.03097	3.99701	5.19592	4.05236	3.43827	4.1363	5.13039	4.28779	3.86157	4.47103	4.44727	4.42788	4.1054	3.43642	4.28056	4.05185	2.91914	4.26121	9.28781	2.04571	3.51569	2.66924	3.67031	4.1928	4.31564	4.82789	4.18852	4.01412	3.26631	4.12478	3.91722
Q14314	FGL2	0.827587	0.335459	1.00851	0.87509	0.690101	1.11455	0.19191	0.824967	1.61719	0.43905	1.62511	0.408975	0.6691	0.989418	0.573999	0.517775	0.913406	0.713236	-0.205042	-0.0906309	0.113728	-0.243788	0.380728	0.265962	0.954491	0.0470174	0.33176	1.02129	1.22845	0.590904	0.14425	1.0101	0.848885	0.409724	0.568801	0.618175	0.98189	1.15829	0.945967	0.842799	0.809505	0.421588	1.20057	0.760175	1.01832	0.386237	0.439736	0.311856
P07954	FH	3.05406	2.85051	2.77916	3.07606	0.91757	2.66566	2.21721	3.28763	3.12192	2.90828	2.96955	3.96923	3.5305	3.48996	4.30881	1.16531	2.44379	3.94911	3.32658	2.94141	2.89803	2.9007	3.11194	3.28038	2.67525	2.90681	3.46382	3.7985	3.32633	3.94055	2.96683	3.31379	2.46289	3.25085	2.48032	3.88277	3.20574	3.17325	3.20603	3.01149	3.9903	2.8287	3.13623	2.99664	3.07179	4.16162	2.08627	2.62886
Q13642	FHL1	4.62348	6.21342	5.03955	3.28292	6.31171	5.53377	6.00536	4.11336	4.22933	6.16631	4.78981	3.45987	2.1607	4.08558	2.30766	4.58366	2.95164	2.90815	5.94376	6.30203	6.82786	6.53879	6.31209	5.28167	6.61571	6.34273	4.76463	2.1002	2.23109	2.55949	6.50246	6.43479	7.25952	5.91297	6.63399	1.97558	3.2711	5.79675	4.20991	5.60234	2.11764	6.671	4.1621	6.09142	6.49767	3.17328	6.25365	6.4219
Q14192	FHL2	0.101755	0.774286	0.176749	-0.275094	0.459433	0.184098	0.360711	-0.0722182	0.452316	0.650426	0.275873	-0.0262097	0.306995	0.426695	0.0425137	0.171311	-0.0187588	0.0854632	0.274088	0.291914	0.144882	0.168104	-0.0802326	-0.0318646	0.257858	-0.118364	-0.0946784	-0.160098	-0.202021	-0.0152561	-0.273541	0.525324	0.292392	0.296791	0.342128	-0.724385	-0.376834	-0.294732	0.266193	0.500748	-0.0923433	-0.310017	-0.162776	0.214408	0.560158	0.0301825	0.387472	0.309689
Q13643	FHL3	-0.218787	0.949827	-0.766772	-1.41521	-0.0196973	-1.0569	-0.0243539	-0.442618	0.201096	0.923483	-0.568696	-1.57473	-1.48565	-0.152056	-1.83509	-1.445	-1.84577	-0.895056	-0.588997	0.29677	0.432704	0.00337331	0.241262	-0.136979	0.145897	-0.164368	-0.956376	-1.01379	-1.0218	-1.63844	-0.0907788	0.393241	0.305876	-0.401701	0.823352	-2.52454	-1.91063	0.311494	-0.522456	0.616951	-1.35343	-0.0973632	-1.00977	-0.0815438	0.085513	-1.60298	0.418535	0.678678
Q4L180	FILIP1L	-0.214493	1.83901	-0.174196	-1.24154	0.0938691	-0.591538	0.631085	-0.914939	0.657643	0.562138	0.363123	-1.42479	-1.58494	0.327511	-2.16863	-1.24613	-1.56726	-1.44066	0.792412	0.534399	1.17271	-0.003559	0.455919	-0.0239516	0.702331	-0.237035	-0.995064	-2.05658	-1.4534	-1.80222	0.216361	0.63152	0.481595	-0.127929	0.595936	-2.47707	-1.37196	0.170968	-0.6656	0.396859	-1.21904	0.0616272	-0.401446	-0.626171	0.143281	-2.17796	0.380966	0.846459
Q9Y3D6	FIS1	2.27754	2.04938	1.53875	1.52356	1.73831	1.69199	1.70146	1.81464	2.08858	1.64905	1.91369	1.88198	2.23873	1.75001	2.01104	2.10713	2.69732	1.80561	1.4789	1.21916	0.855712	1.17316	0.998235	1.46525	1.29522	1.65841	1.41012	1.64144	1.56551	1.56213	1.54707	1.6078	1.17489	1.44035	1.29504	1.34714	1.74325	1.82911	2.05933	1.98321	2.07918	1.22503	1.61865	1.06277	1.91659	2.09095	1.35729	2.066
Q5T1M5	FKBP15	-0.785921	-0.775057	-0.457587	-0.155355	0.47563	0.0362026	-0.810257	0.837884	0.295591	0.644638	-0.117679	-0.180455	0.663189	-0.402615	-0.380834	0.662814	1.03793	0.52386	-0.248631	0.0405321	-0.289698	-1.16351	-0.297887	-0.318771	-0.506356	-0.218034	0.0194851	0.136513	0.298237	0.248612	-0.732619	-0.290961	-0.492566	-0.156477	-0.403055	-0.494001	0.365713	-0.822647	-0.0133158	-0.420722	-0.402233	-0.263049	-0.0785217	0.108372	0.107329	0.276729	-1.51946	-1.25614
P62942	FKBP1A	1.6253	2.69213	1.49167	1.30227	1.76772	2.5943	2.36761	1.73632	2.01214	1.91397	1.06895	1.26665	1.8997	0.779358	1.71291	1.89141	1.64309	1.6728	2.04366	2.6101	2.87981	2.91172	2.53388	2.19534	2.92676	2.87428	2.30087	1.97866	2.02848	1.77021	3.05693	2.88981	3.38096	2.57517	2.84271	1.87552	3.04185	1.72647	1.83104	0.844146	0.868504	2.92761	2.80824	2.35499	2.71304	2.73285	1.53491	1.8083
P26885	FKBP2	1.28775	1.1021	0.916675	0.390616	0.420312	1.4751	1.37646	0.327095	-0.201466	1.30776	1.54583	1.30556	1.89645	1.68933	1.47183	-0.857576	-0.0999339	1.56332	0.877507	1.63153	1.32494	1.1599	1.66482	1.94995	1.33444	1.68346	0.706753	0.722429	1.14178	1.56892	1.59158	0.780289	1.05715	-0.0705634	1.06453	-0.994045	-1.28706	1.3883	-0.580002	1.27113	0.778288	1.52143	-1.03101	1.13724	1.25461	0.677723	0.627197	1.04333
Q00688	FKBP3	0.71638	0.68505	-0.580363	-0.945761	-0.147776	0.00864445	0.134234	-0.410501	-0.19865	0.00483776	0.0488767	0.458211	-0.282448	-0.645661	0.275572	-0.769729	-0.092097	1.20193	0.327686	0.930392	1.03608	0.66474	0.547226	0.524763	1.15073	0.962243	1.00347	1.14993	0.910801	0.992046	1.00308	0.987594	1.01479	0.833971	0.536241	0.00675923	1.58042	0.330806	0.736076	-0.459306	-1.49839	1.02913	-1.15223	0.898189	0.459996	0.754947	-0.399041	0.413034
Q02790	FKBP4	-0.487283	-0.91274	-1.33055	-1.53448	-1.81817	-0.0140245	-1.72163	-1.50464	-0.7319	-2.10074	-1.24472	-0.624602	-0.237437	-0.663656	-0.869355	-1.26121	-0.560783	0.220504	-0.732555	-0.41743	-0.743564	-1.01702	-0.432399	-0.386045	-0.744717	-0.260844	0.338637	0.743806	0.324013	0.107325	-0.289271	0.0514803	-0.81869	-0.442468	-0.570228	0.0397396	0.485208	-0.812409	-0.148723	-1.64143	-0.414191	0.201309	-0.445574	-0.0957215	-0.114879	0.377933	-1.85705	-1.46635
Q14318	FKBP8	0.683358	-0.238134	0.881701	0.0295824	-0.269037	0.123676	0.0828933	-0.135603	-0.0467606	0.525878	0.482693	0.190674	0.546937	0.441153	-0.465223	0.688788	-0.353037	0.57738	0.486432	0.274172	0.44681	0.336774	0.305172	0.591703	0.599319	0.304311	-0.00691302	0.465425	0.546143	0.423772	0.456392	0.165272	0.265189	0.513684	0.624578	0.543867	-0.763846	-0.0154269	0.526454	0.454423	0.237112	0.326564	0.235187	0.00275716	0.741228	-0.00993932	0.164359	0.789663
O95302	FKBP9	1.22022	1.06808	0.743625	1.39823	1.20353	1.06402	0.17964	0.968181	0.750395	0.381105	1.0764	0.967392	1.34008	1.23881	1.33928	-0.0786676	0.944859	1.39344	0.906666	0.955065	0.748956	0.535281	0.986667	1.51725	0.497292	1.02584	1.34562	1.27118	1.28513	1.33218	1.25925	0.95954	0.318068	1.01289	0.364008	1.37813	0.661323	0.969914	0.924786	0.632189	0.939618	1.0294	0.237626	1.13139	0.833416	1.23954	-0.465614	0.467825
Q13045	FLII	0.919659	1.69163	0.856311	0.700814	0.972311	0.885174	0.977468	1.10944	1.34426	1.26098	1.1422	0.671304	0.948823	0.958185	0.525431	1.24349	1.15813	1.02891	1.35477	1.08652	0.95316	0.801657	1.0028	0.938345	0.907405	0.812705	0.769564	0.922984	0.639748	0.746144	0.757118	1.17161	1.13156	1.42775	0.99292	0.615327	0.998616	0.97713	1.00183	1.27221	0.881585	0.818898	1.44344	1.14703	1.43488	0.632134	1.38084	1.37909
P21333	FLNA	7.7318	8.76998	7.79829	7.20568	8.24631	8.44142	8.91013	8.01253	8.41967	8.83936	8.21641	6.65596	5.67058	8.06768	5.51228	6.62619	5.05434	5.86224	8.83355	8.74903	9.21815	9.09947	8.83298	8.35322	8.7836	8.76951	7.36482	5.28232	5.4227	5.78188	8.83414	8.7434	9.72478	8.60649	9.44514	4.55483	5.46381	8.8496	7.32603	9.17036	5.96195	8.92858	7.67878	8.64823	9.10461	6.09184	9.13399	9.56654
O75369	FLNB	4.36864	3.26016	3.65367	3.82301	3.94748	3.81781	2.62922	4.04217	3.81732	3.07697	3.67708	4.50656	5.14042	4.02314	4.60823	5.70924	4.93199	5.3937	3.87027	4.23839	3.19043	3.59893	3.64535	4.35528	3.65242	3.87302	4.75351	4.82068	4.57737	4.92142	4.00403	4.28515	2.79152	4.15524	3.02138	4.81211	4.85973	3.75713	4.38884	3.73104	4.96372	4.02183	4.43877	4.57276	4.40704	5.02343	3.46088	3.48306
Q14315	FLNC	5.45408	6.8704	5.63273	4.91809	4.9528	5.57661	6.23962	5.70388	6.24929	6.76731	6.22678	4.17045	2.06392	5.85171	2.09883	3.04701	0.846325	1.96086	6.41891	6.52771	6.77755	6.07717	6.32731	6.15964	5.88941	5.9415	4.09267	1.40523	1.53323	1.94174	5.98025	6.20408	7.09376	6.18159	6.92129	0.988606	2.11503	6.25723	4.77155	6.91895	3.33547	5.91366	4.80135	5.50243	6.56629	2.14686	7.09587	7.0796
O75955	FLOT1	1.38815	1.25136	1.04501	1.04143	0.832778	1.14228	1.10386	1.48269	1.42923	1.34193	1.09764	1.48376	1.60738	1.50954	1.69455	0.973706	1.25477	1.53254	1.28484	1.14289	1.04632	1.17913	1.10673	1.319	0.774844	0.752834	1.34098	1.54712	0.898282	1.59961	1.09166	1.51071	1.15651	1.18474	1.21555	0.563962	0.703175	1.56323	1.24766	1.68321	1.83788	0.979988	1.35219	1.04783	1.27159	1.49926	1.34291	1.44185
Q14254	FLOT2	1.28431	1.28432	0.985573	1.18088	0.774542	0.803592	0.887311	1.30109	1.36712	0.832523	1.22472	1.39814	1.56919	1.28468	1.54997	0.838329	1.32925	1.59731	1.15847	1.18072	0.495632	0.752747	1.07409	1.1675	0.241756	0.581002	1.21678	1.29875	0.765774	1.47665	0.98783	1.33371	0.855009	0.960517	0.771174	0.772361	1.27601	1.30236	0.916523	1.54477	1.86039	0.783584	1.38591	0.872328	1.18907	1.5236	1.13398	1.26912
P02751	FN1	3.83136	5.93919	4.2783	3.00083	4.78126	3.90953	4.99488	4.25188	5.03951	6.87575	6.16508	3.26162	2.84998	4.89487	2.75336	2.66175	2.16347	1.76428	4.75745	5.56976	5.19147	5.02474	5.23608	4.91692	5.0057	5.18946	3.74112	1.82545	1.66577	2.96435	5.24736	4.55757	5.50989	4.43973	5.69665	3.92539	1.66428	5.19348	3.82842	6.1001	2.74372	4.91462	3.73818	5.34196	5.35038	2.92966	6.28249	6.12685
Q9Y2H6	FNDC3A	-0.572364	-2.78599	-1.09599	-0.589788	-0.956048	-0.604853	-2.14011	-1.32693	-0.215716	-11.4373	-0.825122	-0.400945	0.202301	-0.542752	-0.267257	-0.261953	0.185462	-0.292126	-1.62818	-1.70663	-1.6707	-3.24278	-1.00531	-0.60517	-1.41993	-2.33131	-1.05004	-0.42631	-0.382248	-0.372929	-1.60223	-1.11026	-2.71216	-1.10042	-2.85514	0.0334599	-0.37831	-0.903604	-0.516383	-1.8011	-0.49829	-1.10911	-0.914704	-0.970631	-1.91769	-0.637686	-4.50699	-2.73328
Q16658	FSCN1	-0.189144	0.576763	0.249771	-0.0795731	0.808766	0.434405	4.12863e-05	-0.108513	0.170157	-1.78818	-0.658132	-0.626197	0.295175	-0.813283	-0.688734	-0.973076	-0.0692624	-0.20837	0.336078	0.187048	0.349499	-0.050907	0.230235	0.0185005	-0.0318867	0.381562	0.343554	0.530032	0.147424	0.125589	0.239306	0.707777	0.594965	0.902966	0.570727	-0.664344	0.198187	-0.0800403	0.43638	-0.654001	-0.0749215	0.409906	1.00469	0.174393	0.389875	0.526156	-0.359934	-0.110542
Q96AE4	FUBP1	0.157317	0.0932611	-0.359474	-0.0999429	-0.0526748	0.052274	-0.30798	-0.000598158	0.419894	-1.59384	-0.653013	0.143881	1.02657	-0.595594	0.486879	-0.0429604	0.704398	1.34707	0.37103	0.820467	0.217863	0.763821	0.618452	0.67265	0.264141	0.652664	1.43189	1.57212	1.5643	1.67966	0.651391	0.926356	-0.217921	0.828379	0.179785	1.20831	1.63003	0.339433	0.805626	-0.067338	0.0478443	1.15101	0.87256	0.983618	1.08907	1.94673	-0.385183	-0.403129
Q96I24	FUBP3	0.362622	-0.322178	-0.173573	-0.310378	0.747493	0.0695399	-0.0780061	-0.968529	-0.259664	-0.000525104	0.683027	0.00716515	0.386571	0.377498	-0.399043	1.11029	0.525107	0.00118903	-0.475315	0.0441366	1.6845	0.0457482	0.0467417	-0.171556	0.299319	-0.113419	0.245221	-0.118102	0.282182	0.0600759	0.39948	-0.264841	-0.80078	0.430852	0.166528	0.386928	0.71625	0.630634	0.354994	-0.0590631	-0.690219	0.172168	-0.558235	0.299287	-0.0298775	0.0491061	0.0157453	-0.353812
Q9BWH2	FUNDC2	2.03363	1.98598	2.0047	1.7303	0.653601	1.96693	1.63759	1.8702	2.37123	2.13752	2.20432	2.11612	2.06597	2.50675	2.03234	1.84031	1.63469	1.03336	1.92692	1.18059	1.3415	1.22737	1.76263	1.81561	1.09008	0.706479	1.60203	1.47856	1.43697	1.54534	1.39553	1.60057	1.43583	1.77533	1.69957	1.58298	0.324034	1.80291	2.03199	2.13203	2.13534	1.29073	1.29245	1.13007	1.86738	1.63039	1.87616	2.03763
P35637	FUS	0.47136	0.241049	1.15485	-0.64683	-0.0525354	0.107865	0.826306	-1.22322	0.636879	-0.626317	0.850689	1.75039	1.30941	-0.421893	0.637609	1.19856	0.872018	1.87194	0.47971	1.28112	0.693684	1.03507	0.901372	1.36357	0.63542	0.745413	1.50427	1.91201	1.68585	1.46129	0.97289	1.32239	0.366635	1.34387	0.912686	1.98404	1.51665	0.944084	0.842751	-1.84509	1.99967	1.56976	2.30648	1.30072	1.60286	1.75795	0.117495	0.295819
P51116	FXR2	0.448468	0.673138	-0.202852	-0.328217	-0.110876	1.06182	0.998818	-0.522606	-0.372354	0.494363	-0.416067	-0.00507836	0.029789	-0.115141	-0.677409	0.53697	-0.123404	0.407497	0.444368	0.652225	0.110996	1.55359	0.501032	0.474435	0.411466	0.00226002	-0.00623668	-0.234754	-0.0255465	0.140516	0.432057	0.174989	0.377832	0.0666735	0.845432	-0.40587	-0.389169	1.36119	-0.479323	0.489133	-0.744546	0.480965	-0.36365	-0.120125	0.237294	0.291855	1.69891	1.52498
Q9BQS8	FYCO1	0.379926	1.58828	0.355653	0.556434	0.99129	0.459103	0.828885	0.823414	0.881924	0.562901	0.538996	0.355153	0.699589	0.309762	0.147625	0.727752	0.959169	0.433605	0.838821	0.703963	0.964814	0.479675	1.12687	0.690174	0.941748	0.0564805	0.897791	0.477864	0.520801	0.864128	0.781233	1.05544	1.35978	1.14216	1.54501	0.061971	0.871869	0.631045	0.824105	0.369661	-0.139878	0.957056	1.40749	1.04412	1.44236	0.87434	1.45539	1.18752
Q13283	G3BP1	0.668863	-0.422971	-0.17669	1.03613	-0.0131263	-0.411811	0.284759	-1.47357	-1.21446	-0.240299	-1.41857	-0.79717	-0.53118	-1.06927	-0.575984	-1.74204	-1.13334	-0.188454	0.0426208	0.150684	-1.13999	-0.300176	-0.910373	-0.918309	-1.00772	-0.439644	-0.909603	-0.405094	-0.775092	-0.475811	-1.24388	0.26311	0.0522652	-0.931611	-1.20936	-1.06598	0.0604543	-1.07468	-0.861442	-1.36855	-1.70194	-0.51873	-2.47378	-0.768693	0.0979722	-0.434193	-0.694209	-0.763458
P11413	G6PD	0.620361	1.50951	0.741425	0.916285	1.09561	0.881951	-0.683067	0.385227	0.793965	0.579755	-0.0329333	0.23118	0.273769	0.518299	0.0255068	0.718001	1.1505	1.04724	-0.150933	0.438486	0.629984	0.641304	-0.271479	-0.0549965	0.474441	0.00373083	0.480979	0.776403	1.12177	0.146961	0.531386	0.779555	-0.0632322	1.20759	0.517317	0.693924	1.32325	0.593366	0.762896	-0.866729	0.472041	0.600238	1.05702	0.72013	0.663918	1.43994	-1.03081	0.570405
P51570	GALK1	-0.347237	0.505368	0.241679	0.844517	1.18922	-0.00603827	0.601493	-0.351163	0.178352	0.213356	-0.834074	-1.11321	0.502247	-0.591525	-1.14988	1.23968	0.951606	-0.40826	-0.00420969	-0.0839293	0.171445	0.588263	0.198306	0.0283033	0.19984	0.837434	-0.0920271	0.170818	0.295963	-0.374954	0.419916	0.144444	0.880975	1.19868	0.820637	-0.137662	-0.313984	0.908051	0.339481	0.521308	-2.74333	0.352119	0.445983	0.950523	0.815874	0.0874501	1.76132	1.02764
Q14697	GANAB	1.802	1.35626	2.07378	1.98657	1.60466	2.05093	1.49288	1.99428	2.29764	1.83535	2.34795	2.64879	3.03684	2.76143	2.74766	1.90566	2.75314	2.53883	1.75737	2.11593	2.11137	2.04329	2.34873	2.55094	2.04523	2.28731	2.44084	2.82458	2.64071	2.984	2.35846	1.9669	1.51962	1.72416	1.65842	2.63591	1.59768	2.06148	2.07052	2.21309	2.79055	2.38883	1.69087	2.6721	2.38766	2.75576	1.08449	1.58191
P04406	GAPDH	4.98743	5.45298	4.48367	3.99921	5.25627	5.57981	5.65825	4.17764	4.70546	5.6925	4.49632	4.509	4.59288	4.31463	4.27354	4.6623	4.24029	4.36962	5.11699	5.87349	6.1783	6.34944	5.76616	5.32892	6.21057	6.51833	5.21505	4.90868	5.02322	4.80576	6.40586	5.52721	6.06636	5.03659	6.02694	4.81976	5.09304	5.86	5.28348	5.11056	4.21894	6.52127	5.09409	6.13487	6.08158	5.90521	5.45268	5.7649
Q14C86	GAPVD1	-1.4522	-2.74885	-2.18528	-2.80078	-1.53639	-1.65296	-1.49558	-2.75113	-2.31866	-2.15952	-1.02147	-1.55636	-1.19464	-1.71646	-2.61589	-0.109908	-0.522952	-0.960217	-1.94748	-1.87921	-1.99955	-2.30302	-1.39267	-1.87545	-1.70658	-2.3672	-1.57743	-1.08526	-1.36853	-1.22036	-1.09836	-2.02687	-1.79682	-1.42109	-1.83792	-1.68469	-0.446854	-1.75284	-0.930636	-2.18387	-1.96192	-1.99723	-2.82544	-1.4179	-1.44432	-1.98798	-2.03499	-1.43539
P41250	GARS1	0.371769	0.876292	0.472355	1.29825	1.0648	1.22971	0.455478	0.783819	0.890486	-0.0931637	-0.802971	0.762442	1.30672	0.748133	1.15857	1.59557	1.32916	1.50962	0.560948	1.42058	0.46237	0.851997	1.14196	1.14607	0.755735	1.04982	1.57232	1.58405	1.31798	1.33215	1.2752	1.49944	0.781844	1.13898	0.528372	1.3008	1.49076	0.957068	1.39009	-1.22743	0.973721	1.52934	0.977507	1.19764	1.34619	1.88025	0.0713673	1.97418
P22102	GART	-0.813423	-2.24413	-1.0984	-0.236903	0.152672	-0.276403	-6.12184	-1.282	-0.304801	-2.30075	-1.89437	-0.749811	0.020808	-1.43563	-0.388598	0.666102	0.0691111	0.280992	-2.16545	-0.926702	-0.575558	-1.07622	-1.33204	-0.54604	0.213814	-0.264233	-0.103471	0.537718	0.367724	0.397438	-0.477805	-0.264193	-0.856904	-0.430382	-1.86292	-0.361842	-0.0379484	-1.67917	-0.535287	-1.85618	-1.02803	-0.152553	-0.147644	-0.0820995	-0.888924	0.247314	-1.01652	-0.889006
Q8WXI9	GATAD2B	-0.658848	-2.13091	-0.915896	-1.15423	-1.18977	-1.46278	-2.68611	-1.44088	-1.02745	-2.69077	-2.38687	-1.73703	-0.867524	-1.37864	-2.21777	-0.228148	-0.337812	0.152841	-1.18559	-1.59511	-2.96705	-1.60224	-1.26847	-0.940721	-2.36697	-3.03253	-0.951124	-0.246029	-0.292174	-0.657141	-2.39228	-0.736501	-1.92947	-1.79782	-0.998031	-1.2384	-0.214853	-0.820748	-0.427358	-1.60953	-1.93409	-1.9378	-2.34254	-1.48604	-2.02825	-0.897072	-2.42159	-1.22145
A0A0B4J2D5;P0DPI2	GATD3B;GATD3	0.992778	0.91185	1.54047	1.38859	1.02372	1.49573	0.814847	1.49828	1.06166	0.746604	1.44207	2.50424	2.28106	2.32921	3.05547	1.6405	1.07736	2.23768	1.41063	1.49824	1.60454	1.64449	1.52647	1.86884	1.51389	1.65662	2.1866	1.89046	1.23058	2.47546	2.15298	1.37984	1.22246	1.25992	0.880729	2.07922	2.29481	1.52816	1.31384	1.69419	2.1413	1.74837	1.50084	1.67307	1.76749	3.02158	0.554685	0.801679
Q92538	GBF1	-1.41477	-1.8443	-2.27462	-1.56527	-1.28964	-1.37299	-1.95215	-1.61385	-1.19579	-2.39211	-0.945025	-0.919719	-0.222712	-1.32751	-0.917841	-0.191235	-0.355072	-1.03534	-2.12061	-1.2058	-1.30164	-1.76081	-1.47385	-1.2166	-1.64	-1.57877	-1.00712	-1.2078	-1.3253	-0.874247	-1.54351	-1.87324	-2.18083	-1.38243	-2.02815	-1.06978	-1.27865	-1.4623	-1.282	-1.91847	-1.45478	-1.35319	-1.66616	-1.12381	-1.23469	-1.16062	-2.49566	-2.18141
P02774	GC	0.242343	1.50028	0.502268	1.15724	1.87959	0.926298	0.46236	0.820426	1.72274	0.558637	0.0173397	0.348671	0.534928	-0.402866	-0.390196	0.141708	1.04491	0.477173	0.968733	1.33245	1.07239	1.21895	1.43192	1.1245	1.27365	0.976521	1.87943	1.27845	1.29877	1.43204	1.31833	1.92235	2.20491	1.59648	1.74624	1.96791	0.899989	1.05202	0.784932	-0.32415	0.937753	2.49262	2.6503	1.82062	2.14756	1.80595	1.3767	0.959063
Q8IWJ2	GCC2	3.17365	2.81941	2.56147	2.0337	2.21652	3.57798	2.41562	3.12507	3.01576	3.39483	3.82693	3.48354	3.8504	4.37291	3.72046	3.52344	3.14675	3.2148	3.96812	2.85802	2.17183	3.24176	4.48127	4.46443	2.39525	2.96187	3.68352	3.35322	3.0544	3.86894	3.70262	3.801	3.2698	2.68168	3.10244	2.72645	1.75545	3.68951	1.73686	4.30228	3.16155	3.20796	1.43658	2.28098	3.45657	1.95091	2.54479	3.22452
Q92947	GCDH	-0.8106	-1.19034	-0.789855	-0.102752	-0.618139	-0.431776	-1.02079	-0.46835	-1.22227	-0.848685	-1.3217	-0.322323	0.474437	0.168874	0.876136	0.0730767	0.529571	0.533407	-0.38284	-0.186578	-0.297488	-0.366917	-0.280222	-0.300286	-0.526395	-0.0429853	-0.0783536	0.475336	0.27659	0.644335	-0.532034	-0.367799	-0.998028	-0.812993	-0.435347	-0.115471	-0.254497	0.00815373	-1.00968	-0.578642	0.0311254	-0.507673	-2.16584	-0.641418	0.120451	0.248524	-0.941668	-1.05968
Q92616	GCN1	0.229515	0.247075	0.252393	0.206048	0.712757	0.489759	0.10908	-0.17518	0.204216	-0.572654	0.0531094	0.232192	1.06964	-0.0108226	0.5019	1.5838	1.46699	0.839235	0.352583	0.576825	0.149516	0.292588	0.652314	0.754967	0.351557	0.418204	0.763094	0.739306	0.851522	0.729035	0.499425	0.449236	0.0258536	0.58065	0.319433	0.521586	0.490326	0.431142	0.547431	0.285269	0.458175	0.45089	0.799881	0.973736	0.873547	0.816456	0.295806	-0.0785582
P31150	GDI1	-0.0198776	0.618782	-0.286211	-1.16489	-0.598667	0.537573	0.349468	-0.450078	-0.27007	-0.33028	-0.953578	-0.935829	-1.01108	-1.01278	-0.684466	-1.86109	-1.26414	-0.64455	-0.181244	0.0837676	0.616461	0.705618	0.507228	-0.0453867	0.348228	0.206757	0.310891	-0.597439	-0.949143	-0.55374	0.543621	0.801431	1.05039	0.87579	1.16688	-0.888513	-0.6093	0.135538	-0.474499	-0.998278	-1.19953	1.16264	-0.422884	0.72351	0.843349	0.141216	0.154858	0.27828
P50395	GDI2	0.827548	1.5263	0.940459	0.318727	1.02626	1.79586	1.29926	0.883848	1.08655	1.09377	0.44731	1.22607	1.66035	0.326526	1.46868	0.798345	1.05417	1.58239	1.33907	2.00171	2.14336	2.0807	1.94087	1.61259	1.85222	2.07123	1.82688	1.79359	1.53245	1.71829	1.94079	2.03878	2.01992	1.70486	2.2044	1.1696	1.30398	1.44812	0.789683	0.917444	0.95665	2.2884	1.20194	2.05039	2.12345	2.13818	1.06378	1.5645
Q8TEQ6	GEMIN5	1.15739	-0.0845631	2.07386	0.57415	0.793087	1.4416	2.36684	1.16976	1.28466	0.70898	-0.222972	1.06303	1.13666	0.850588	1.20394	1.47627	1.48523	1.28779	1.3874	-0.194726	-0.0289515	0.839115	0.559345	0.763406	-0.213224	1.20529	1.17687	1.20619	1.15917	1.43682	0.291673	1.11043	0.702625	0.958566	0.699121	1.7313	1.01593	0.739704	1.00922	1.81335	1.89916	0.813401	0.805991	0.696382	0.172362	1.0645	-0.433482	1.49556
O43681	GET3	0.782864	1.09882	0.77733	-0.108267	-0.235177	0.596348	1.26273	0.369308	0.473185	0.00191535	0.198861	0.652891	1.06704	-0.0803453	0.537496	0.917716	0.896215	1.0084	1.11443	1.87991	0.33493	0.873923	1.11872	1.1867	0.29232	0.90181	0.722855	1.23947	1.11655	1.5194	0.719411	0.972561	0.559968	0.488877	0.645878	0.888212	0.516661	1.07805	1.25606	0.711372	0.905035	1.05726	0.150495	0.532868	0.319993	1.16735	0.588648	0.959485
P55789	GFER	-1.34553	-2.95125	-2.48035	-2.22211	-3.77345	-3.77904	-6.78724	-1.30927	-3.28485	-5.02215	-2.51716	-1.20607	-0.359514	-1.42092	0.0454345	-0.554022	-0.415989	0.240301	-2.4002	-2.07857	-5.64165	-2.11647	-2.52955	-0.956677	-2.77261	-3.02881	-1.07124	-0.330579	-0.758911	-0.316837	-2.92917	-1.45795	-3.24809	-2.19583	-3.15168	-0.595348	0.0755187	-2.47053	-1.02651	-2.24937	-1.14688	-2.7002	-1.41952	-3.42767	-3.38534	-1.12229	-4.25667	-4.10456
Q96RP9	GFM1	1.4339	0.297982	0.980406	1.25305	1.35342	1.56115	-0.0394562	1.30565	1.07554	0.778281	1.30382	1.86872	1.7404	1.48922	2.06292	1.40412	1.32024	1.95072	0.975477	1.29377	0.500781	0.844673	0.952531	1.60795	0.94911	1.49866	1.78611	1.59694	1.14712	1.72817	0.579922	0.714318	-0.377831	1.32653	-0.28955	1.75117	0.967227	0.955514	1.4062	1.25336	1.63709	0.931295	0.63374	0.494252	1.05222	1.90735	-2.01251	-0.89775
Q06210	GFPT1	-0.484337	-1.91661	-1.70879	-0.891815	-0.273143	-0.296343	-1.74824	-0.503311	-1.00045	-2.10092	-1.26545	-0.0907402	0.988409	-1.30319	0.0161201	1.85963	0.58291	0.353943	-1.62862	-0.736648	-1.41241	-0.640169	-0.696863	0.243625	-0.374117	-0.331179	0.729112	0.0396889	-0.0920667	0.608357	-0.40165	-1.0805	-2.30803	-0.485182	-2.53662	0.461385	0.00323563	-1.10319	-0.552925	-2.05834	-0.392698	-0.185541	-1.40336	0.971133	0.180741	0.913042	-1.21573	-4.3401
P36269	GGT5	-0.687428	-0.526863	-0.445703	0.0467564	-1.28856	-1.17022	-1.78801	0.0892044	-0.331383	-4.83571	-2.01858	-0.12134	0.294668	-0.522906	0.272807	-0.311322	0.57172	0.154584	-0.287424	-0.219395	-2.02842	-1.54916	-0.662846	-0.912018	-2.47278	-1.49373	-0.266006	-0.259958	0.385592	-0.0676436	-1.21287	0.17239	-1.93041	-0.996731	-2.59849	-0.414312	-0.320172	-0.264804	-0.0497309	-1.09295	0.511661	-1.83734	-0.661726	-1.08659	-1.19952	-0.0675919	-1.8929	-2.48554
Q9H3K2	GHITM	1.59362	0.843858	0.658871	1.41092	1.37052	1.6122	-0.256238	1.04144	1.56918	0.584138	1.55228	2.41643	1.96926	1.43241	2.32535	2.1308	2.19397	1.82904	1.16684	0.852994	0.907001	1.09042	0.829838	1.4052	0.688385	0.773253	1.21571	1.77723	1.43153	1.42907	0.911902	1.25245	0.313555	0.754273	-0.244833	1.82203	1.86032	0.699133	1.36261	0.866544	2.8479	0.343572	1.71039	1.33148	1.49569	2.06444	0.727045	0.0406452
O14908	GIPC1	0.0555637	-0.922062	0.573542	-0.394959	-0.66792	-1.2178	0.535969	-0.532257	-0.483312	-0.385489	-0.453263	-0.0718834	0.27384	-0.390658	0.391989	-0.0673322	0.487328	1.35793	-0.974546	-0.240352	0.0692742	-0.692534	-0.463323	0.188603	0.222146	-0.632877	0.614946	0.288663	0.173963	0.656658	-0.147524	0.184723	-1.31753	0.294712	-0.674057	0.879431	0.525897	0.458393	0.547186	-0.0628429	-0.0526541	-0.182926	-0.569592	0.128815	0.630543	0.331096	0.688911	0.350829
Q92896	GLG1	1.70045	0.582639	1.22582	1.50582	1.23849	1.00948	0.151031	1.59118	1.49103	-0.07563	1.2491	2.10821	2.47231	1.59073	1.98379	2.08771	2.2613	2.36318	1.11737	1.15238	0.835199	0.588514	0.919212	1.51778	0.913106	0.804079	1.42577	1.79307	1.82151	2.01346	1.1056	1.07758	0.0947457	1.10671	0.0870173	1.9897	1.66364	0.771809	1.70941	0.952622	2.18319	0.879977	1.21967	1.43517	1.25811	2.05518	-0.433848	-0.337008
Q9H4G4	GLIPR2	3.48424	3.78236	3.10559	3.17363	2.98882	3.1282	3.72923	3.46816	4.3337	4.38	4.06537	3.24325	2.89269	3.64568	3.13107	2.68909	3.20484	3.10945	3.54993	3.14065	3.51514	3.18127	3.37638	3.37405	3.23856	2.90247	3.25043	3.03404	2.91407	2.08087	3.31222	3.77395	3.99606	4.25923	4.21766	2.42247	3.19677	3.59059	3.5461	4.15249	3.31539	3.25775	3.3925	3.26042	3.84639	3.14437	4.31703	4.1428
Q04760	GLO1	-0.0818124	-0.480162	-0.112498	-0.891138	0.0359417	-0.262502	-0.0306991	-1.97052	0.876939	-0.643577	-0.156036	-1.98412	-0.984811	-0.777532	-1.38028	-0.757165	-0.0491571	-1.51512	-0.179391	0.536528	0.68864	0.92269	0.5488	0.00884052	0.61447	0.448823	-0.153584	-1.09849	-0.711674	-0.44283	1.12557	-0.196999	0.894823	-0.731554	0.64184	-0.686527	-0.662357	-0.1337	-3.15689	-1.71682	-1.79867	1.19178	-1.58484	0.511626	0.108845	0.458747	-0.655469	-0.252673
Q9HC38	GLOD4	0.679717	1.1346	0.734532	0.805808	0.053425	1.61796	0.33165	1.11945	0.916761	-0.447068	0.456614	1.21644	1.21473	0.454542	1.42854	0.75868	0.76489	1.95031	1.19084	1.49248	1.1903	1.31665	1.18687	1.10062	1.34792	1.35534	2.03693	1.84589	1.73865	1.70893	1.76974	1.89911	0.92388	1.57586	1.54291	1.50007	2.12889	0.783714	1.0922	-0.285533	1.23516	1.7428	1.8014	1.87	1.79586	2.45182	0.180668	0.721142
O76003	GLRX3	-0.999146	-0.438441	-1.15194	-0.470679	-0.237991	-0.263913	-1.27828	-0.280663	-1.12112	-1.75517	-2.24885	-0.874384	-0.199037	-1.66772	-1.32779	0.710781	0.169853	-0.080615	-0.453277	-0.132394	-0.795363	-0.57058	-0.16865	-0.21855	-0.713819	-0.3067	-0.272429	0.280391	0.0809042	-0.219183	-0.296767	-0.0884701	-0.32891	-0.577521	0.132126	-0.325409	0.566369	-0.752706	-0.714154	-2.23968	-0.677544	0.0234755	1.174	-0.0155843	-0.14139	-0.00242744	-0.906647	-1.89137
O94925	GLS	-0.252562	-0.389507	0.127381	0.373591	-1.28722	0.304725	-1.16048	0.658244	0.766593	-1.24628	-0.342678	1.038	0.481236	0.674137	1.03047	-0.383175	0.187417	1.23357	0.303878	-0.170528	-0.712257	-0.257555	0.0963135	0.182892	-0.672013	-0.118224	0.375061	1.11068	1.07718	1.09993	-0.110087	0.42035	-1.12103	-0.219861	-0.77883	0.869521	1.27866	-0.328753	0.461547	-0.377048	1.54051	-1.02822	0.83333	-0.145265	-0.246837	0.732	-2.02941	-1.20339
P00367	GLUD1	2.94709	2.84263	2.58499	2.74276	2.15141	2.84338	2.34838	3.08954	3.00266	2.8105	3.00859	3.68964	3.46487	3.28803	3.95734	1.90124	3.04164	3.70158	3.13353	2.95796	2.88559	2.9071	3.03434	3.15761	2.52897	2.95454	3.25436	3.38852	3.19103	3.53543	2.9443	3.24217	2.51904	3.14123	2.70567	3.45392	3.58829	3.16984	2.9799	3.12609	3.82962	2.75407	3.38258	3.00541	3.10635	3.85075	2.69037	2.77175
Q49A26	GLYR1	0.548905	-0.660177	-1.96647	-1.1302	-0.727232	-0.722795	0.556579	-0.252945	-0.044109	-0.0740429	-0.309399	-0.00165379	0.0173011	0.11768	0.173174	0.221582	-0.488019	1.11793	0.139453	-0.207322	-1.29432	-0.129426	-0.471126	-0.282402	-1.11123	0.107081	0.445869	0.760139	0.799667	0.60306	-0.236253	0.652182	-0.572109	-0.292789	-1.12284	-0.314716	0.257882	0.0683555	0.124926	-0.29502	-0.164215	-0.283586	-0.684866	-0.583576	-0.348584	0.436044	1.22317	-0.365915
Q9Y5P6	GMPPB	0.513288	0.111148	0.39493	1.30686	0.541844	0.0519568	-0.318103	0.49181	0.333969	-0.977341	-0.449687	0.424361	1.09696	-0.120611	0.590659	1.19606	1.11492	1.38323	-0.263199	0.575118	0.587912	-0.245652	0.173578	0.308458	0.594244	0.726709	1.0052	1.15603	1.47338	1.10753	0.308183	0.760812	-0.0888959	0.909431	0.109384	0.898463	1.18965	-0.142389	0.452702	-2.17605	0.37781	0.655596	0.900265	1.17122	0.956532	1.57304	-0.157888	-0.623098
P29992	GNA11	1.85038	1.93599	1.41	0.960052	1.80223	2.08228	1.97909	1.66982	1.61295	2.44972	2.40133	2.08983	2.21686	2.7301	1.98776	2.13446	1.24182	1.73666	1.83687	2.06444	2.33768	2.25889	1.82762	2.22983	2.12725	2.10334	1.83323	1.69806	1.58386	2.00939	2.32534	1.91439	1.82468	1.43019	1.99132	1.46489	0.897346	2.45889	0.812661	2.76779	2.0692	2.1186	1.11484	2.36088	2.3887	1.75006	2.17376	1.95475
Q14344	GNA13	-0.130668	-0.0355101	-0.207707	0.0107649	0.254802	-0.197933	-0.7073	-0.484116	-0.205475	-0.247881	0.00947605	0.43028	0.527512	0.728836	0.354817	0.49435	-0.030202	-0.0635148	-0.206584	0.0328449	-0.147283	-0.341621	-0.196776	0.126425	0.00408848	-0.0153425	-0.034508	-0.205645	-0.416075	0.131209	-0.363113	-0.210964	-0.283438	-0.233383	-0.822376	-0.144494	1.27956	0.179801	-0.0167237	0.369103	0.543338	-0.524025	0.296254	0.196418	0.0224098	-0.161001	-0.237558	-0.580946
P04899	GNAI2	2.13582	2.42157	2.62087	1.66604	3.2083	3.41208	3.45504	2.32979	2.45087	3.63808	3.76269	2.98853	3.49986	3.81262	2.85383	3.2569	2.27476	1.89357	2.64281	2.98398	3.39245	3.21619	3.21423	3.38872	3.25672	3.28966	2.67454	2.26449	2.48105	2.70429	3.195	2.49406	3.29704	1.81485	3.28363	0.589867	-0.657107	3.68738	1.48046	4.07521	2.22376	3.25567	0.797854	3.58226	3.75654	2.60092	3.85263	3.64858
P08754	GNAI3	2.07947	1.17821	1.79045	1.43171	1.26359	1.41858	1.42529	1.66042	1.97849	1.69572	1.89253	1.96406	2.274	1.59127	2.0237	1.81063	1.74568	2.08532	1.11689	1.35823	1.2958	1.14608	1.31432	1.66644	0.83838	1.12636	1.71704	1.61967	1.65308	1.99591	1.19448	1.47197	0.642676	1.57234	1.00391	0.839627	0.00202991	1.87715	1.46629	1.40775	1.82355	1.16918	0.597266	1.40721	1.87269	1.89638	1.36113	0.988296
P50148	GNAQ	1.77409	1.90622	1.7047	1.68204	1.43301	1.70032	1.57238	2.36522	2.0239	2.27579	1.81167	1.41216	1.61884	1.94608	1.44131	1.06073	1.04365	1.53413	1.50695	1.37772	1.30679	1.29191	1.39181	1.72431	1.46649	1.08957	1.49014	1.52809	1.32622	1.54316	1.53651	1.93514	1.52805	1.83767	1.82761	0.589816	1.00284	1.94951	1.92025	2.29547	2.06406	1.32437	1.12008	1.37763	1.93593	1.83485	1.96048	2.01403
P63092;Q5JWF2	GNAS	1.65333	1.7346	1.48737	1.37658	1.46591	1.41095	1.44866	1.60287	1.89405	1.40715	1.49091	1.40218	1.32013	1.83293	1.53702	1.37443	1.72385	1.08901	1.7827	1.33222	1.34616	1.65791	1.4782	1.42722	1.30329	1.07833	1.35693	1.49309	1.28094	1.65275	1.40284	1.20186	1.19318	0.965609	1.27764	1.33534	1.00629	1.88264	1.76131	1.6383	1.64453	1.23791	1.95673	1.40666	1.41161	1.23541	1.55781	1.38767
P62873	GNB1	3.68492	3.29562	2.93035	2.81582	2.54609	3.21999	3.68592	3.74965	3.8959	3.88636	3.57428	3.22156	3.22738	3.63866	3.4927	2.53831	3.3077	3.35351	3.97626	3.42953	3.20478	3.63192	3.71618	3.40396	3.11464	2.87003	3.20158	3.10885	3.11413	3.01851	3.24768	3.57102	3.67372	3.7943	3.74596	2.67635	3.19448	3.95621	3.60537	3.68144	3.73706	3.15238	3.58835	3.25971	3.60986	3.33251	4.10734	4.10558
P62879	GNB2	4.41533	4.05443	3.82444	4.35672	3.55799	3.97888	4.40929	4.56864	4.73321	4.65724	4.31673	4.11151	4.43533	4.53231	4.19157	4.09946	4.58759	4.37858	3.75847	3.89858	4.11092	4.35395	4.18868	4.40832	4.16612	3.87068	4.29862	4.53908	4.41057	4.27893	4.15715	4.42982	4.49902	4.60242	4.43336	4.44859	4.00087	4.74283	4.67867	4.81813	4.65219	4.28905	4.63558	4.40452	4.72227	4.44044	4.68753	4.60034
Q9HAV0	GNB4	4.1315	4.27432	4.26901	3.98082	3.26791	3.63978	4.36681	4.61267	4.78171	4.31912	3.81273	3.43247	3.35994	4.17917	3.34487	2.71282	3.73771	3.2725	4.73008	3.55748	3.83836	4.087	4.02388	4.0728	3.30101	3.59772	3.57242	3.37167	3.31993	2.0871	3.99827	4.36402	4.6862	4.69299	4.75084	2.90155	3.09374	4.3365	4.21093	4.68831	3.52056	3.87424	4.54612	3.66375	3.83718	3.07275	4.98223	4.88064
Q9UBI6	GNG12	2.88218	2.89634	2.94733	2.76708	2.49146	2.58814	2.06643	3.1943	2.82695	3.39267	2.90159	3.53027	3.34643	3.13285	3.63097	3.32783	2.94048	3.60431	2.9755	3.07643	2.32139	2.14411	2.89115	3.00356	2.34505	2.21214	2.95542	3.04687	2.86743	3.23973	2.42018	3.23207	2.23441	2.54452	2.30673	2.76872	2.28223	2.96488	2.63548	2.5499	3.51018	2.17884	2.62998	2.58116	2.97815	3.14258	2.1665	2.49865
P59768	GNG2	2.36083	0.497435	1.81734	1.71087	1.11998	1.86277	1.97086	2.2883	2.70253	1.7693	1.58064	2.20832	2.41206	2.07826	2.12139	1.53382	2.54032	2.40785	1.70773	1.70714	1.58878	1.6205	1.83291	1.53496	1.5507	1.26738	2.20456	2.2246	2.41836	2.22967	1.2234	2.38804	2.18913	2.18982	2.09148	1.59826	1.90968	1.97816	2.16541	2.37471	2.70685	1.54232	1.84016	1.85248	2.06675	2.66622	1.51095	2.12809
P63218	GNG5	2.63368	2.66937	2.34601	2.26906	1.83754	2.09494	2.70983	2.83376	3.57012	3.20703	3.12537	2.37881	2.63893	3.26552	2.00621	2.04466	2.33589	1.63972	3.47895	2.82221	3.31229	3.14748	3.07184	2.78174	2.78224	2.53711	2.4221	2.35854	2.30062	2.46617	2.77074	2.67027	3.24672	3.11283	3.05178	1.86556	1.74484	3.42605	3.18293	3.41509	2.44995	2.90249	2.74649	2.5913	3.13168	2.03959	3.47787	3.54688
P46926	GNPDA1	-0.168366	-0.0954689	-0.38642	-0.427881	-0.599282	0.59403	0.456442	-0.713849	-0.294687	-0.774723	-0.813195	-0.583236	0.307174	-1.18283	0.0528465	-0.23854	0.178961	0.256939	-0.153868	0.373132	0.262647	0.425031	0.598736	0.148979	-0.0726409	0.130895	0.542533	0.350271	0.633103	0.25927	0.374487	0.602065	0.557676	0.0874883	0.529911	0.474278	0.569983	0.551493	0.231479	-1.68216	-0.445526	0.802176	1.37064	0.687403	0.733594	1.31036	0.230325	0.00932507
Q08379	GOLGA2	-0.337176	-1.0882	-1.01391	-0.667121	-0.688263	-1.02611	-2.16039	-0.822431	-1.15763	-2.83881	-0.875798	-0.368631	0.53556	-0.33094	0.436956	0.656186	0.285313	0.344133	-1.47264	-0.721635	-1.72641	-1.52195	-1.01402	-0.422556	-1.12817	-0.915625	0.00806799	0.198169	0.184595	0.340766	-0.628885	-0.637084	-2.31545	-0.861872	-1.5614	0.322602	0.071002	-0.845922	0.0206966	-1.48065	-0.313329	-0.643139	-0.685115	-0.322675	-0.467465	0.253066	-2.53439	-2.24575
Q08378	GOLGA3	-0.845988	-1.24695	-1.30723	-0.873448	-0.789848	-1.08725	-1.21148	-1.71121	-1.16926	-2.08711	-1.71691	-1.09797	-0.122891	-1.08562	-0.821947	0.018404	-0.229747	-0.463138	-0.215086	-0.573916	-1.50786	-0.975664	-1.11256	-0.457559	-1.38417	-1.38744	-0.569529	-0.819792	-0.615436	-0.497677	-0.684832	-0.996734	-1.05271	-0.757277	-1.21697	-0.69076	-0.569313	-1.16189	-0.525062	-1.40295	-1.2634	-0.719268	-1.01362	-0.672946	-0.365255	-0.115518	-2.18986	-1.33354
Q14789	GOLGB1	0.739946	0.345457	-0.293646	0.289388	0.0446909	-0.446244	-1.00882	-0.045725	-0.0727962	-0.0926192	-0.0353182	0.652352	1.12548	-0.0249197	0.603235	0.899681	0.996449	1.09509	-0.894468	-0.0961133	-0.211985	-0.771454	-0.2807	0.217476	-0.372416	-0.110031	0.446679	0.846636	0.640993	0.945217	-0.0197259	0.0595109	0.786603	0.0647882	-0.721101	0.843794	0.720342	-0.489726	0.860004	-0.120834	0.441264	0.0314034	-0.0725855	0.287914	0.25751	0.830282	-1.40635	-0.351878
O00461	GOLIM4	0.139489	-1.2583	-0.672817	0.208805	-0.534756	-0.759094	-2.08229	0.0299884	-0.200681	-3.17246	-0.261539	0.977214	0.927384	0.240534	1.13204	0.794071	0.94245	0.793811	-1.09321	-0.718277	-1.75624	-1.86499	-1.10503	-0.0273674	-1.35593	-1.08155	0.0644452	0.698064	0.508281	0.829335	-0.960604	-0.618494	-2.22508	-0.4333	-2.31436	0.576787	0.0548702	-1.31015	0.206921	-1.53111	1.12628	-1.19995	-0.492475	-0.424759	-0.800019	0.31026	-4.87393	-8.33204
Q6P4E1	GOLM2	0.712412	-1.64964	-1.42371	0.141959	-0.0940461	0.291215	0.336338	-0.434093	-0.51522	-3.26738	-0.172991	0.364333	1.24638	-1.08292	0.401463	0.408133	0.739858	0.732959	-0.367157	-0.735759	-5.68055	-1.78861	-1.60892	-0.822776	-0.710777	-1.89997	-0.602906	0.109783	0.555428	0.219039	-0.228354	-1.186	0.199478	-0.808679	-0.991833	0.386651	1.53288	-1.90689	0.407731	-0.787545	0.380358	-1.60804	0.203389	-1.10942	-1.65866	0.387825	-1.10521	0.395182
Q9H4A6	GOLPH3	-0.069212	-0.647778	-1.04581	-0.689897	-1.4158	-0.497476	-1.65668	0.162639	-1.17929	-4.52628	-1.22428	-1.19098	-0.149237	-1.76263	-0.652689	-0.144207	-0.647083	0.69192	-0.99164	-0.380522	-0.945376	-1.07006	-0.32681	-0.226828	-0.705623	-0.5588	-0.306289	-0.0518423	-0.182013	0.0710983	-0.449824	-0.534857	-1.16451	-0.0951179	-1.14604	0.617477	0.757298	-1.09996	-0.107069	-1.5757	-0.696988	-0.336319	-1.99629	-0.514813	-0.759146	-0.432041	-2.46867	-2.26589
Q9HD26	GOPC	1.054	4.0734	1.58773	1.42775	0.92918	0.548161	1.90088	3.03652	1.62554	4.92232	4.03202	0.767647	1.44884	2.01088	0.459038	1.97956	1.53515	1.34707	0.800921	0.529067	1.43346	0.154006	-0.731139	-0.00158262	0.241464	0.163685	0.730503	0.851649	0.885477	0.616133	-0.632332	-0.352552	2.23578	1.10602	2.29212	0.342401	-0.0307947	0.64864	0.942471	2.53799	0.339258	-0.815468	1.20419	0.227573	0.531235	0.319511	1.54867	3.68046
P17174	GOT1	0.206963	0.740218	0.218333	-0.0280124	0.300139	0.893208	0.934059	0.12518	0.395811	0.202763	-0.201057	0.550445	0.539976	-0.184753	0.24419	-0.358511	-0.154024	0.823771	0.828553	1.18658	0.873135	1.43893	1.11667	1.03735	1.01584	1.01872	1.40503	1.35331	0.778672	1.0212	1.5145	1.32939	1.13369	1.14858	1.39681	0.91098	1.26364	0.897741	0.51999	-0.0501198	0.638633	1.82985	1.29556	1.55831	1.03238	1.70505	0.315697	0.836708
P00505	GOT2	2.21579	2.34434	2.34552	2.13671	0.473592	2.08913	1.95969	2.83161	2.42702	2.30917	2.2521	3.26216	3.07766	3.09013	3.78716	0.521609	1.42296	3.20511	2.93047	2.57849	2.4308	2.89439	2.60914	2.93744	2.23225	2.59588	2.77935	3.15363	2.69583	3.45399	2.74499	2.69193	2.13934	2.48418	2.03582	2.61293	2.73157	2.53823	2.60991	2.36376	3.17176	2.50194	2.29189	2.57612	2.46665	3.65233	1.41574	2.0004
Q9HCL2	GPAM	1.01311	1.80256	1.04743	0.318489	1.50908	2.1143	1.05984	1.8405	1.97521	1.58197	1.80314	1.40795	2.5285	1.29438	1.40736	2.12093	2.14864	2.98395	2.79319	2.44689	1.691	2.41308	2.53979	1.83929	1.98808	1.97577	1.67864	2.15727	2.58568	2.34027	1.59925	2.98313	1.6215	2.16029	2.2869	1.48604	2.90553	2.08472	2.0274	2.51166	1.21711	2.62962	2.31614	2.04564	2.74532	2.56252	2.55668	2.01338
Q9UKJ3	GPATCH8	-0.838626	0.231318	-0.790095	-0.970833	-1.0081	-0.573068	3.62429	-0.278252	-0.84833	-2.69301	-6.90167	-1.84806	-1.22034	-1.47754	-2.75892	-0.916364	-0.949201	-1.88911	0.0239967	-0.15964	1.39962	-1.90122	-6.22936	-1.59238	-2.87903	-0.422352	-1.45194	-1.57987	-1.61129	-1.91095	-0.568078	-0.919766	5.53123	-0.65883	4.54533	-3.05813	-1.13682	-1.17195	-0.898278	-1.60461	-4.52536	-0.821325	-4.81514	-1.33579	-3.2996	-2.10488	-6.11687	0.374642
O75487	GPC4	-0.0270106	0.343409	0.0739662	-0.259785	-0.313299	-0.23014	0.223772	0.181865	1.12779	0.512909	-0.0560874	-0.661612	-0.822478	0.418374	-1.00962	-0.885928	-0.924059	-0.197531	0.347305	-0.267584	0.179527	-0.103192	0.0681967	0.00989684	-0.121161	-0.51376	-1.00656	-0.763583	-0.451019	-1.11408	-0.164262	0.310344	0.725537	0.789009	0.329786	-1.72154	-0.704198	0.341299	0.171855	0.489619	-0.731977	-0.2764	0.492602	-0.0316258	0.29101	-1.1346	0.482726	0.934083
Q8N335	GPD1L	1.22931	1.7483	1.12507	1.42279	2.13505	2.31656	0.817148	2.00265	1.11532	1.82915	1.87778	2.185	1.65789	1.80839	1.90323	2.80538	1.42618	1.60955	2.19376	1.89523	1.71082	2.08433	2.19073	2.07402	1.8792	2.11662	1.98263	1.99006	1.59955	2.11532	2.2576	2.12465	2.15512	1.63401	2.34704	1.50005	1.12076	2.1453	1.48365	1.29347	2.0082	2.16699	1.89648	2.15153	2.36792	1.92333	1.41548	1.54872
P43304	GPD2	1.79166	1.09792	1.30977	1.4505	1.57967	1.24443	0.147722	1.85275	1.47179	0.493205	1.78708	2.49795	2.8959	2.15505	2.76879	2.55442	2.3834	2.57355	1.47382	1.50375	0.960081	0.84762	1.20661	1.91188	0.921678	1.02918	1.92398	2.24115	2.13151	2.33575	1.30796	1.6178	-0.539357	1.123	-0.0580164	2.04739	1.81235	1.27707	1.64319	1.35243	2.94915	0.929885	1.72253	1.61993	1.35159	2.41225	-0.225614	-0.602229
P06744	GPI	1.3013	2.13605	1.20672	0.505721	1.25417	2.6533	2.14303	1.25158	1.28742	1.58081	1.2023	1.29484	1.43191	0.991212	1.37342	-0.33346	0.570522	1.4736	2.21089	2.71101	2.59585	3.20663	2.79041	2.09639	2.85547	2.84016	2.2725	1.9947	1.64527	2.02705	3.06338	2.541	2.83368	2.39726	3.15005	1.84237	1.54781	2.28443	1.25039	1.47249	1.24717	3.34933	2.06977	2.99566	2.73198	2.46097	1.91925	2.46999
Q92917	GPKOW	1.55621	4.9846	2.79077	1.51444	5.33598	5.96924	5.7244	3.97325	4.77277	5.47387	5.8115	2.37833	2.03699	2.87131	4.46309	2.76303	1.89096	0.291709	2.71646	4.54436	5.24871	5.57314	4.78883	5.52797	6.03038	4.4876	3.39063	2.07283	2.18628	2.19063	5.72233	1.65789	4.5489	0.287068	4.00691	1.78452	0.0724582	5.84631	1.42877	6.18789	3.45004	5.41799	-0.168541	2.53759	2.74245	1.76835	6.34617	5.76369
Q14956	GPNMB	3.20708	1.9945	1.3487	2.3261	0.55466	1.38883	0.582752	4.47524	2.88657	1.35814	1.68966	2.35165	5.19175	2.59402	2.82983	3.39637	3.05216	3.71222	2.24764	1.85325	0.87251	1.84807	2.59612	2.62757	1.37589	1.53496	2.1519	2.83504	4.21599	4.22937	1.35617	2.88551	0.621042	2.39873	1.87433	3.25132	5.2143	2.84075	3.3711	2.04919	2.24593	1.49808	4.09438	1.69661	2.37097	4.19005	1.03142	0.825526
P07203	GPX1	0.386433	0.248671	0.445418	0.156095	0.778433	0.547006	0.0484761	0.607176	0.714492	0.325056	0.517525	0.656415	0.692291	1.01972	0.802839	0.904419	1.07967	0.774051	0.902477	0.897123	0.999696	0.580473	0.820637	0.828439	0.831311	0.725872	0.870965	0.588699	0.652705	0.963963	0.777548	0.937934	0.744258	0.777383	0.827927	-0.0617245	0.957778	0.591675	0.650919	0.126665	0.375191	0.76455	0.530574	0.846836	1.04325	1.08437	-0.186828	0.455263
P22352	GPX3	1.92156	3.22642	2.66123	2.59569	2.27992	2.40755	2.19585	2.59079	3.53017	2.30152	1.91648	1.81621	1.88309	3.15888	2.26081	2.4574	2.22113	2.11405	1.74198	2.05479	2.22035	2.22704	2.20345	1.83051	2.06653	2.11661	1.99537	2.18728	2.79816	1.82117	1.76723	3.53287	2.14015	2.52528	1.57054	2.56975	2.54501	2.3303	2.95489	2.6708	3.00792	2.19542	3.82365	1.82866	2.45795	1.04223	2.02707	1.93841
P36969	GPX4	-0.103277	-0.554503	0.268863	0.035188	0.460492	0.62728	0.193928	-0.155263	-1.21178	-0.35949	0.049505	-0.609444	0.599076	-0.122462	0.419351	0.599068	0.949195	-0.548436	0.352539	0.108528	0.0519425	0.852977	0.479918	0.594452	-0.0145142	-0.000810812	0.359161	-0.315422	0.195614	0.145496	0.659715	0.301475	0.650746	0.502067	0.648957	-0.628772	-0.23666	0.140666	-0.32097	0.396926	0.290746	0.25977	-0.253305	0.626028	0.873046	0.517965	-0.238344	0.370837
P62993	GRB2	0.793708	1.06921	1.10818	0.689655	1.06631	1.13636	1.29806	0.931928	0.688446	1.3382	0.828047	0.66389	1.13227	0.69269	0.673916	1.18676	1.24091	1.51201	1.16758	1.42864	1.6154	1.59572	1.51716	1.30312	1.5711	1.1732	1.04275	1.32115	1.36875	1.07856	1.29873	1.36174	1.65033	1.46059	1.70446	0.716735	1.49183	1.06616	0.720784	1.03863	0.455327	1.55537	0.893148	1.66997	1.81354	1.46172	1.50617	1.34709
Q9UBQ7	GRHPR	0.311445	0.435792	-0.192232	-0.0214475	-0.938288	0.23634	0.25107	-0.656311	0.425681	-0.400379	-0.102607	0.441473	0.170434	0.0773568	0.669316	-1.76322	-0.347152	0.523664	0.357137	0.308348	0.712816	0.683566	0.817354	0.0580004	0.615835	0.429047	0.861472	0.882184	0.546659	0.64475	0.847845	1.22387	1.10629	1.17642	1.23439	0.707591	-0.0782068	-0.182116	0.609013	-0.281719	0.743609	1.26852	0.547217	0.785914	0.923087	1.25333	-0.860662	0.15427
Q4V328	GRIPAP1	0.597633	-0.8833	-0.0946229	-0.928549	0.352975	-0.0920592	0.443471	-0.550984	0.0420702	-0.180961	2.66111	-0.0928002	0.453201	2.54783	-0.161081	0.872481	0.616635	0.528262	-0.271467	-0.415491	-1.42005	-1.10785	-0.692168	0.0185066	-0.299229	-0.460997	0.430369	0.768091	0.225241	0.693376	-0.0181628	-0.102166	-0.832241	-0.0328198	-0.447015	1.0532	1.77113	-0.151033	0.724878	-0.938662	-0.374828	0.0896934	-0.290157	0.0386474	0.153872	0.630326	-0.672941	-0.576617
P28799	GRN	0.759126	0.619897	1.20209	1.99258	0.584658	0.851164	0.328526	1.95087	1.31793	0.00620601	1.07044	1.81445	1.67878	1.4908	1.95842	1.41885	1.6039	1.84854	0.897174	0.959255	-0.477859	-0.322006	0.602545	0.740721	-0.406101	-0.741916	1.14808	1.93909	2.12932	1.69391	-0.0116733	1.00343	-0.560146	0.729951	-0.282499	2.04033	2.5693	0.639614	1.60154	0.573498	2.59977	-0.034429	1.94589	0.929882	0.95114	2.0663	-1.06038	-0.245855
P06396	GSN	6.12449	7.08772	5.94828	5.50602	6.24718	6.35642	6.98835	6.57617	6.84567	8.27543	6.98359	5.53513	5.12992	7.01574	4.94469	5.23974	4.91408	4.83064	6.89687	6.78009	6.99435	7.36159	7.01757	6.79351	7.03823	6.79487	5.7904	4.71474	4.7294	4.89319	6.85218	6.64086	7.65203	6.8309	7.75746	4.25348	4.69866	7.44311	5.84109	8.02999	5.35321	6.94385	5.95459	6.92241	7.26448	5.28748	7.99814	8.10095
P15170	GSPT1	-0.160186	-0.240229	-0.85277	-0.349017	-0.0654165	-0.328157	-1.08566	-0.639706	-0.314854	-4.89774	-1.90378	-0.358389	0.183396	-1.20664	-0.317335	0.91567	0.453781	0.344636	-0.3633	-0.261978	-0.178295	-0.70762	-0.312791	-0.339494	-0.453992	-0.293963	0.365964	0.410634	0.145022	0.549849	0.035448	0.110872	-0.37422	0.0405254	-0.119739	0.427458	0.0699711	-0.302477	0.241945	-1.191	-0.470628	0.112462	-1.21817	0.32839	0.183075	0.564147	-0.988641	-0.75855
P00390	GSR	1.74215	1.02897	0.981094	1.38555	1.61934	1.2278	0.877808	1.57101	1.29038	0.209933	0.751657	1.62655	2.14855	0.899756	2.25303	2.41053	2.1582	2.19123	1.16662	1.4117	1.16026	1.41096	1.59381	1.71016	1.39094	1.45669	2.17182	2.07607	2.09273	2.29025	1.53188	1.86437	0.863915	1.83221	0.977532	1.81332	2.39958	1.14842	1.77405	0.697951	1.8077	1.62616	1.48117	2.05352	1.95849	2.89333	0.38558	0.808427
Q9Y2Q3	GSTK1	2.06115	1.85499	2.11573	2.36327	1.10879	2.00352	0.588901	2.42158	2.45532	0.990213	1.95838	3.39031	3.13774	2.8263	3.18072	2.21013	2.17012	3.41378	2.83728	2.23627	1.9495	2.11335	2.02929	2.63866	1.7703	2.10271	2.70487	3.19859	2.72789	3.21567	1.80089	2.15016	0.318586	2.22646	1.14887	2.71847	2.18307	1.83771	2.7121	1.52436	3.04529	1.63946	2.77268	2.50641	2.27103	3.22385	-0.637801	0.0756092
P78417	GSTO1	0.655747	0.924918	0.523788	0.269919	2.04815	2.21527	1.20392	0.455231	0.718378	0.0768337	0.170114	-0.0970494	0.893984	-0.016021	0.819544	1.18849	0.643755	0.715595	1.06878	1.342	1.52403	1.99792	1.31063	1.29873	1.41928	2.06247	1.39884	1.43477	1.06122	0.939346	2.24408	1.83615	1.27144	1.61507	1.89482	1.07935	2.16437	0.743662	0.805105	0.188608	1.01217	1.69529	1.89991	2.13398	1.55905	1.52498	0.608019	1.22958
P09211	GSTP1	1.78552	2.26749	1.55615	0.491121	1.15985	2.72366	1.9514	1.4819	1.37977	1.45902	0.722868	1.76994	2.06119	1.13551	1.28933	0.513456	1.10278	2.61063	2.18952	2.52591	2.80341	3.05145	2.70059	2.2882	2.90991	2.69577	2.51507	2.54747	1.86403	2.24621	2.90165	2.64419	2.84973	2.44465	3.11586	1.61004	1.61846	2.25615	1.5426	1.56246	1.43625	3.32576	2.16824	2.82301	2.86167	2.92274	2.18745	2.18636
P30711	GSTT1	0.483169	1.07029	0.468827	-0.419037	0.491273	1.4371	1.46683	1.84714	-0.162381	1.73307	1.65428	2.05018	-0.532644	0.919713	-0.242221	1.42822	-1.01613	-0.97973	1.48656	1.1983	0.366312	-0.319726	1.3814	-0.387467	0.494365	0.995417	0.2756	-0.762338	-0.542269	0.2093	-0.0157614	0.168655	1.63099	1.28423	2.02126	1.03467	-0.972391	-0.323422	-0.474959	2.16876	-0.707535	-0.50888	0.127277	0.45475	-0.0391395	0.464167	0.0914621	0.864293
P78347	GTF2I	-0.517694	-0.800746	-0.470383	-1.07083	-0.4482	0.280452	-0.0975583	-0.815181	-0.253885	-0.95181	-0.387765	-0.685551	-0.59614	-0.882913	-0.721906	0.426256	-0.452536	-0.245421	-0.733994	-0.333417	-0.222838	-0.420165	-0.482369	-0.370695	-0.686449	-0.649277	-0.0230985	-0.319551	-0.357842	-0.283103	-0.165741	-0.223929	-0.0391343	-0.17973	-0.498691	-0.0660263	0.353129	-0.182618	-0.304125	-0.368793	-0.578512	-0.133835	-0.779935	-0.460233	-0.145695	0.26697	-0.337628	-0.391577
Q9UKN8	GTF3C4	-0.270324	0.135497	-0.277058	-0.465739	-1.00157	-0.0412342	-1.51452	0.439294	-0.191572	-1.84775	0.113207	0.779765	0.254914	0.188915	0.121952	-0.140547	0.194144	0.717186	0.637145	-0.00029721	-1.171	-1.00508	-0.0535887	-0.0399496	-1.81007	-0.380199	0.293286	0.582691	0.590859	0.185518	-0.562608	0.228229	-1.07261	0.935357	-0.638115	0.452788	0.610923	-0.282366	0.470317	-0.0797234	-0.192443	-0.125202	-0.279664	-0.330567	-0.444631	0.505232	-1.10837	-1.70951
P46976	GYG1	0.550651	1.52157	-0.350471	-0.405515	-0.0242341	0.870144	0.813899	0.238489	0.499334	0.62866	0.467072	-0.127228	-0.411651	-0.0965758	-0.539707	-0.396858	-0.244955	-0.037251	1.76914	2.0077	2.34458	2.21392	2.14886	1.13062	1.82025	1.97061	0.606136	0.0906161	-0.234529	-0.3851	2.31722	1.92842	2.01378	1.38381	2.32597	-0.75011	-0.214568	1.61167	-0.238808	0.788489	-0.553837	2.4673	0.0743621	1.27721	1.40348	-0.313455	1.21413	1.9759
P07305	H1-0	5.83306	5.90569	4.95673	4.78603	4.38284	5.27789	5.12385	5.55905	5.7767	5.25644	5.28	5.69417	5.70214	5.70946	5.71866	5.09892	4.71698	5.67852	5.29358	5.28546	4.96103	5.55496	5.40746	5.69137	4.91749	4.90296	5.98151	5.51234	5.40143	5.59597	5.4803	5.86061	5.48063	5.55647	5.19561	5.08582	5.04257	6.02565	5.93273	5.54795	5.36281	5.30909	4.62801	5.01834	5.276	5.57458	5.12267	5.55571
Q92522	H1-10	2.03072	2.15895	2.0192	1.59446	0.724079	2.056	1.40908	1.68046	1.81933	1.41768	1.26833	1.63383	1.51996	1.52401	0.605405	1.20218	-0.883592	2.51827	2.28713	2.29425	1.76819	2.20344	2.33318	2.363	1.58492	1.71804	2.7083	3.24392	3.58344	3.00757	1.81392	2.8792	2.0705	2.62845	2.10471	1.72637	2.07596	2.74982	2.6907	2.43924	1.25991	2.44206	0.053454	0.812679	1.5014	1.4244	1.9494	2.65659
P16403	H1-2	7.93735	6.95783	7.73931	6.74421	5.80656	7.01836	6.29468	6.77171	6.98338	6.29315	6.36497	7.57832	7.82133	7.08316	6.72666	7.02815	5.77969	8.30863	7.92318	7.43256	6.92273	6.85766	7.21083	7.53117	6.56022	6.8028	7.86254	8.54132	8.82223	8.4043	7.01379	7.8357	6.64678	7.59538	6.45242	7.54638	7.44244	7.36664	8.21463	6.69411	7.14031	7.0261	5.82165	5.52997	6.31278	7.6811	6.09555	6.49913
P16402	H1-3	4.12479	2.87343	4.74656	3.47147	1.35554	3.55814	2.76359	2.55227	3.12944	2.3865	1.71532	3.46993	3.75452	3.16693	3.37408	3.08935	2.5921	4.10026	4.16054	3.36933	2.44581	2.3425	2.69847	3.50246	2.57151	1.82591	3.59707	5.15875	5.46433	4.23866	2.91319	3.7338	1.83296	3.28265	2.39897	4.61539	3.86003	3.04993	5.11846	2.43603	3.06052	2.61825	0.820932	0.741975	1.35948	2.61549	0.881799	2.01803
P10412	H1-4	5.11477	3.68043	4.41205	4.21569	2.15891	4.03281	3.12646	3.50502	4.29586	3.0485	3.37936	4.64778	4.33891	3.79448	2.72241	3.18521	2.14794	5.04052	4.27883	3.83057	3.32718	3.03572	3.19871	4.16281	2.9378	3.09093	4.23707	5.01915	5.44942	4.84188	3.5059	4.41669	2.94405	4.50197	2.92922	4.39893	4.78113	4.35957	5.26299	3.01213	3.4754	3.51326	3.2575	-0.336378	2.31179	3.70663	3.0604	3.32059
P16401	H1-5	6.26304	4.68624	5.47841	5.13158	4.00363	4.87903	2.86171	4.21665	3.69303	2.35447	3.87482	6.15165	6.29145	4.71683	5.03819	5.24053	4.23721	6.90253	5.3749	5.56328	4.38424	3.60487	4.73467	5.45374	4.23173	4.53389	5.9792	6.94598	6.9704	6.62759	4.40537	5.79014	1.03735	5.36021	1.84779	6.26749	6.00391	5.02754	6.28668	2.61106	5.31451	4.34338	1.98946	1.82761	2.58113	6.04968	0.608669	1.08526
P0C0S8;Q96KK5;Q99878;Q9BTM1	H2AC11;H2AC12;H2AC14;H2AJ	8.95085	8.62727	8.95142	8.40347	8.81551	8.61407	8.42279	8.98222	8.59842	8.44668	9.15257	9.58297	9.91254	9.12086	9.73541	9.14731	9.24107	8.95148	8.44224	8.52868	8.49738	8.78084	9.14111	9.24129	8.55322	8.79372	9.05453	9.17322	9.27961	9.70697	9.01362	8.69153	8.03564	8.063	8.18223	8.94429	8.13538	9.20316	8.69173	9.16761	9.10264	8.57918	8.21431	8.97821	9.01568	9.43698	8.46856	7.98674
P16104	H2AX	3.62032	2.73627	3.2951	2.72203	2.00347	2.29116	2.24743	3.64068	3.54272	2.73485	3.46714	3.79462	3.812	3.61014	4.20772	3.2716	3.72858	3.25208	2.85843	2.78839	2.36381	2.27405	2.51284	2.63706	2.4532	1.89239	3.06564	3.31862	3.37172	3.0023	2.54789	2.90421	1.47411	2.45934	1.94449	2.95282	3.42225	2.20164	3.67039	2.80731	4.22933	2.29789	2.99831	2.59412	2.20622	3.56975	1.66463	1.17072
P0C0S5;Q71UI9	H2AZ1;H2AZ2	4.68861	4.08546	5.22818	4.70624	3.19247	3.65242	4.09855	4.74071	4.41958	3.67758	4.22022	4.36451	4.79815	4.08804	4.01147	4.06387	5.1821	5.10127	5.09888	3.8052	3.30172	3.97009	4.24628	4.34623	3.12745	3.78616	4.22865	5.04351	5.03233	4.44027	3.63954	4.68514	3.66375	4.23192	3.46675	4.96711	5.7715	4.09472	5.41608	3.94339	4.53465	3.40658	5.64446	3.72491	3.77424	4.41877	3.62001	3.85911
O60814;P57053	H2BC12;H2BC12L	8.8086	8.74238	9.28332	8.55439	8.82156	8.99913	8.73508	9.24845	9.04553	8.61123	9.3185	9.54758	9.83497	9.51727	9.85719	9.57054	9.30851	9.67869	9.01253	8.93828	8.73316	8.93858	9.01518	9.1251	8.41449	8.67238	9.23331	9.52802	9.4541	9.27304	8.95041	8.88598	8.18753	8.50169	8.39184	8.63574	8.3129	9.31315	9.13521	9.42306	9.71458	8.62337	8.55381	9.07307	9.22338	9.65436	8.48631	8.27651
Q8N257	H2BU1	3.97304	2.78309	3.69078	2.40337	5.16919	3.39785	4.47872	3.36925	3.64451	5.92181	4.06711	3.91678	4.24949	4.72282	3.89626	4.57604	3.68877	3.76879	3.2581	4.10728	4.6491	4.46065	3.67887	4.2717	6.17263	4.53083	3.33329	3.62829	3.16219	3.36098	6.17568	3.38729	3.42033	3.09447	3.97761	2.64261	4.24724	3.76162	4.5124	5.00966	2.77625	3.92871	4.05182	4.00421	3.65113	3.10262	4.0442	3.50529
P84243	H3-3A	8.33635	7.2405	8.79525	7.99889	7.43528	7.70607	7.11543	8.527	8.74327	6.61041	8.18979	8.74561	9.08421	8.30898	9.14653	8.50818	8.94252	8.76985	8.40978	7.76981	7.41189	7.24396	7.7351	8.1931	7.07311	7.24183	8.29918	8.83131	8.75144	8.7863	7.82976	8.07763	6.6582	8.04284	6.80295	8.37994	8.35267	8.0086	8.83835	7.57529	9.24085	7.31275	8.52766	7.81085	7.94863	8.98749	6.99198	6.47751
Q5TEC6	H3-7	5.86203	5.93042	6.42455	5.5746	7.29323	6.91077	6.64724	6.30659	6.26753	6.79869	7.78087	7.25428	7.67737	7.88613	7.19822	7.70488	6.51254	6.2418	6.67422	7.12437	7.10375	7.30173	7.16103	7.33524	7.10015	7.21775	6.65246	6.34482	6.55404	6.93187	7.37598	6.06768	6.02506	5.67055	6.55041	5.94242	5.31024	7.14218	5.72044	7.82715	6.92424	7.14095	5.47396	7.36663	7.21166	6.87734	6.57901	6.43611
P62805	H4C1	7.76392	7.08394	7.60858	6.99405	8.07274	7.69999	7.85813	7.53772	7.47922	7.76232	8.45985	8.5591	8.89512	8.38045	8.38916	8.85124	8.08751	6.87656	7.62111	8.05285	7.70661	7.96363	7.96615	8.2289	7.60042	7.87747	8.10055	7.85801	7.45348	8.33086	8.1793	7.41441	6.90271	6.8751	7.44278	7.55591	5.46233	8.46051	6.98426	8.37678	8.23584	7.576	6.27614	8.01932	8.22395	8.10748	7.58062	7.29538
O95479	H6PD	-0.278202	-1.51156	-0.233762	-0.687426	-1.81643	-0.606622	-0.27898	-0.44706	-0.127695	0.227758	-0.838928	-0.560041	-0.128476	-0.288349	0.0248029	-2.82649	0.114305	-0.389873	-1.06411	-1.17536	-0.746345	-1.30184	-0.945135	-0.898451	-1.78248	-0.810627	-0.394054	-0.163177	-0.0371049	-0.208474	-0.820461	0.0662596	-1.64083	-0.304083	-1.64251	-0.821148	-0.378403	-1.92894	-0.20256	-0.515738	0.241818	-0.96342	0.150818	-0.590689	-0.388683	-0.163769	-0.652958	-1.69386
Q6Y1H2	HACD2	0.59227	-1.17519	-1.41234	0.525672	-2.77398	-1.20952	-6.00588	0.166572	0.0267296	-3.2301	-2.71346	0.502568	0.452955	-0.051253	0.874801	0.736149	1.1258	1.34468	-1.95678	-0.20265	-5.06826	-0.580653	-0.39593	-0.258642	-4.01033	-2.06192	0.638267	1.23282	1.1605	0.821192	-2.68819	-0.575255	-3.43347	-0.181223	-1.47963	0.835137	0.93	-0.901914	0.643195	-4.48537	-0.122081	-1.86021	-0.258704	-1.67718	-2.46935	-0.273111	-8.36894	-2.50547
Q16836	HADH	2.79651	3.071	2.48182	3.17439	1.85153	2.65013	1.90529	2.91722	2.65165	2.49499	2.8687	3.97451	3.53747	3.82295	4.09551	1.73912	2.05991	4.24886	3.62004	3.45373	3.04452	2.79178	3.01956	3.28878	2.72783	3.06664	3.38802	3.9099	3.24308	4.09921	3.05695	3.37762	1.88445	2.78852	2.36583	3.60182	3.16418	2.823	2.70031	2.8728	4.15168	2.80281	3.03036	2.98143	2.8161	4.15534	0.769699	1.87406
P40939	HADHA	3.44137	3.79453	3.28606	3.37891	3.1367	3.29833	3.07129	3.3468	3.77258	3.75359	3.91468	4.18363	4.22893	4.24773	4.46852	4.27062	3.94194	3.80939	4.01165	3.80029	3.64484	3.61784	3.8189	3.85294	3.35045	3.47372	3.72436	3.74983	3.64317	4.08636	3.58104	3.85855	3.26353	3.57181	3.36283	3.68983	2.91266	3.85492	3.41325	3.96929	4.49455	3.42111	3.42449	3.70144	3.84191	4.19046	3.44308	3.55444
P55084	HADHB	3.4507	3.79475	3.22957	3.31579	3.27361	3.07693	3.0087	3.59446	3.62245	3.86597	3.73466	4.01676	4.25449	4.28031	4.22697	4.14391	3.91718	3.95675	3.98693	3.90267	3.6731	3.66463	3.7105	3.82157	3.38686	3.55774	3.46323	3.74747	3.54803	3.88412	3.62483	3.81244	3.43383	3.57782	3.29541	3.74076	3.46854	3.78792	3.20331	3.96292	4.28995	3.37862	3.27557	3.63324	3.87268	4.03191	3.39882	3.49837
Q16775	HAGH	0.309511	1.51633	0.448184	0.150928	-0.213529	0.858719	1.41058	0.448097	0.643454	0.763496	-0.0977393	0.226411	-0.083385	-0.319368	0.19282	-1.98973	-1.14906	0.851235	1.05105	1.10369	1.37717	1.74945	1.27489	0.883505	1.45041	1.11327	1.02863	0.457316	0.141511	0.281564	1.71225	1.35477	2.17236	1.44588	2.0726	-0.222068	0.535774	1.28563	0.0368909	0.746568	0.0246009	1.68747	0.769004	1.45013	1.66505	0.871737	0.808892	1.52424
P12081	HARS1	-1.10309	-0.372586	-1.31879	-1.33573	-0.653993	-0.665767	-0.970126	-0.801363	-0.652672	-1.155	-0.558243	-0.486814	0.0183771	-0.827443	-0.346195	-0.635788	0.00704152	0.077039	-0.643274	-0.0944369	-0.28437	-0.198326	-0.254361	-0.301247	-0.175509	0.0175289	0.133434	0.139823	0.0548213	0.0222043	-0.207225	0.00478349	-0.168396	-0.410106	-0.327217	-0.171083	0.0424014	-0.278565	-0.29882	-1.18548	-0.839229	0.101742	-0.0481897	-0.0727567	-0.330522	0.180285	-0.69369	-0.760456
P69905	HBA1	6.33796	8.04226	6.74237	6.21683	8.5161	8.57417	7.97725	6.68493	8.37957	6.52767	7.42429	5.16178	6.52928	6.12385	6.73271	7.80869	5.73463	5.63637	7.45741	7.67173	8.08361	8.961	7.50124	9.07542	8.78177	7.28393	8.44603	7.43847	7.15032	7.26702	8.04541	7.65218	9.61709	8.62253	8.53784	5.46895	6.3187	8.29085	6.61586	7.50151	6.7605	8.4166	8.92027	8.85239	8.5432	8.56369	8.54337	7.25643
P68871	HBB	5.6475	7.03678	5.60052	5.28144	7.19889	7.87989	6.71198	5.67303	6.86539	5.29758	6.07964	4.57292	5.58385	5.50194	5.63566	7.28459	4.49819	4.97284	6.35986	6.49242	7.0588	7.74047	6.41059	7.97968	7.62848	6.06845	7.67909	6.53933	6.33128	6.52223	6.94871	6.63672	8.36407	7.53864	7.55259	4.52409	4.63496	7.49667	5.45964	6.4275	6.07527	7.55127	7.08424	7.88022	7.54935	7.68439	7.50552	6.53014
P02042	HBD	1.4866	1.36273	1.34901	1.31327	1.7364	3.07167	1.66901	1.40958	2.64285	0.521804	1.61565	0.454074	0.894729	0.500668	1.38972	1.9149	0.661421	0.560006	1.60294	1.67675	2.41149	2.44915	1.63112	3.00321	2.83188	1.13565	3.17434	2.30261	2.00694	2.31785	1.96206	1.70005	3.7851	3.54643	2.8027	0.357	1.28779	1.46334	1.38204	1.60808	1.66961	2.35242	3.6642	3.10331	3.20849	3.30313	2.71358	1.735
P53701	HCCS	0.475359	-0.158917	0.25064	0.689744	0.237884	-0.219019	-1.56214	0.189758	0.634782	-0.917229	0.402523	0.963579	0.938415	0.694325	1.0324	0.994033	0.526221	0.884001	-0.330906	-0.500995	-0.718247	-1.26269	-0.582862	0.113906	-1.1259	-0.246257	0.275725	0.838415	0.729548	0.471552	-0.500013	-0.0759141	-1.84366	-0.841026	-1.30903	0.441943	0.496471	-0.411252	0.752827	-0.28286	1.36012	-1.03417	0.0934834	0.156789	-0.239819	0.603023	-0.243776	-1.46987
P51610	HCFC1	-0.221164	-1.02721	-1.15897	-1.0151	-1.12915	-0.885427	-1.09887	-1.25749	-0.737071	-1.20737	-1.5491	-0.962251	-0.582017	-1.0449	-1.33335	-0.137874	-0.1979	0.170867	-1.18527	-0.58046	-1.22485	-0.994935	-0.83265	-0.833639	-0.943293	-1.29859	-0.106053	0.180404	0.307945	-0.107799	-0.661268	-0.0946426	-1.12243	-0.457752	-0.779129	-0.41273	-0.39792	-0.297307	0.0425432	-1.04915	-1.80539	-0.645579	-1.46632	-0.799241	-0.817651	-0.156589	-1.64086	-0.671892
Q13547	HDAC1	-0.128344	-0.342518	-0.842089	-0.56242	1.0679	0.975437	0.490354	-0.503185	-0.250121	0.884842	0.573704	0.698505	0.965538	0.6718	0.453094	1.67362	0.722204	0.61514	-0.318321	0.921547	0.784265	0.961699	0.551459	0.805981	0.748511	1.22808	0.640307	0.546498	0.21903	0.672863	1.18709	0.158899	0.952644	0.181971	0.382717	-0.192179	0.35014	0.918222	0.0575884	1.30291	0.0429799	0.590164	0.126547	0.750413	0.745417	0.98804	0.678267	0.680044
P51858	HDGF	0.263486	0.0641261	0.063193	-0.47179	-0.286921	-0.685716	-0.767523	0.0798617	0.392321	-1.58975	-0.552743	0.218667	0.698493	-0.783306	0.548149	0.0721518	1.20491	0.798406	-0.331002	-0.316486	-0.196433	-0.347803	0.136718	-0.00887987	-0.136006	0.12094	0.768415	0.977293	0.809493	1.02865	0.14842	0.636139	-0.261209	0.284711	-0.550404	0.561919	1.20978	-0.441622	0.323271	-1.43534	0.348019	0.583192	0.56519	0.47322	0.264157	1.05165	-0.840751	-1.18102
Q9BXW7	HDHD5	0.338803	0.855978	0.172892	0.475344	0.0898159	0.642342	0.179685	0.534422	-0.117312	-0.797883	0.993926	1.32186	1.03681	1.16205	1.33067	1.01633	0.3351	0.262736	0.783743	0.517744	0.503519	0.162484	0.63807	1.11452	1.32004	0.778073	0.803367	0.904544	0.272238	1.30628	0.825416	0.294557	-3.2313	-0.786082	-0.848228	0.370439	-0.112519	1.56483	-0.620519	0.667374	1.02479	0.54158	-0.668368	0.612483	0.0164789	1.14867	-6.32735	1.59392
Q00341	HDLBP	0.75196	0.338003	0.246724	-0.21697	1.16218	1.25324	-0.0782572	-0.0727369	0.0122341	0.131455	0.435618	0.705984	1.27247	-0.151454	0.765238	2.33527	0.921978	2.14675	0.504238	1.29914	0.762005	0.550998	0.633757	1.03163	1.21168	1.11313	1.25606	1.78079	1.80521	1.95932	1.30711	1.2295	0.416003	0.839673	0.537585	1.6391	1.35457	0.740207	0.997601	0.024631	-0.0668478	1.43486	0.342031	1.06691	0.906044	1.51039	0.0173486	0.161026
Q9Y5Z4	HEBP2	-0.555696	-0.0403164	-0.831737	-1.82571	-0.428185	-0.253616	-0.114832	-0.743	-0.313782	-1.12589	-0.872211	-0.925366	-0.597095	-2.01957	-0.612066	-3.34729	-1.59385	-0.510122	-0.370431	-0.14784	0.146282	-0.0108227	-0.173421	-1.26151	0.542954	0.458276	0.381003	-0.0691447	-0.57889	-0.367406	0.208796	0.0222733	0.786802	0.75464	0.261778	-0.345995	0.5363	-0.771151	-0.338093	-0.51332	-1.09836	0.3332	-0.31774	0.493288	0.371373	0.184821	-0.297505	0.0191118
Q9BQS7	HEPH	1.13199	0.36888	0.10033	0.513238	-0.078376	-0.112237	-0.489577	0.652771	0.255978	0.126436	0.206064	1.09265	1.88791	0.763824	0.868191	0.292785	0.704917	1.58781	0.565607	1.06576	0.340982	-0.177183	0.1872	0.895762	0.288462	0.0259649	1.15893	0.678302	1.13355	1.25899	0.246655	0.323392	0.0843492	0.188888	0.494282	1.1115	0.835411	0.213029	1.2024	0.162856	0.850302	-0.152048	1.0024	0.796591	0.757841	1.39018	-0.586839	-0.279449
O95714	HERC2	1.45861	0.776283	1.56642	-1.39292	0.375237	1.90062	0.720123	-4.27567	-2.87454	1.61699	1.26894	0.626656	0.171681	0.957027	0.675706	-0.481169	-0.615304	0.759663	2.51344	4.69087	-2.64235	1.57365	0.756895	0.00855624	1.73916	3.2072	-12.7186	-0.596393	-2.69436	0.0568769	2.26155	-3.1989	1.39177	-2.65372	-0.615028	1.66265	-2.13702	1.56596	0.255199	-0.769324	0.910056	0.97533	2.56218	-0.0311608	2.02081	1.15996	0.388956	0.88135
P31937	HIBADH	0.949557	0.780554	0.447493	0.8021	-0.631817	0.244398	0.626668	1.28872	0.981782	0.635745	0.753212	1.30414	0.86187	1.07042	1.62047	-0.829744	0.270474	1.53962	1.24106	0.681113	0.635398	0.877495	1.00334	0.871148	0.376308	0.198125	1.14001	1.24155	1.12038	1.3405	0.672078	1.11142	1.15851	1.52714	0.741142	0.528225	0.319359	1.06437	0.992313	0.840655	1.23588	0.772359	0.283481	0.366387	0.485861	1.52027	0.296349	1.39424
Q6NVY1	HIBCH	-0.997494	-0.389973	0.325466	0.513231	0.532096	0.947725	0.724259	0.922041	0.323853	0.281295	1.44767	1.22932	0.896504	1.28253	1.59376	0.297128	0.452731	1.2658	1.18677	0.818462	1.33789	1.02628	0.923545	0.344973	1.1614	1.66687	1.04425	0.856792	0.539971	1.77274	0.931978	0.265237	1.04123	0.2206	0.364282	0.646747	1.14488	0.678292	0.429285	0.988336	1.18985	0.612788	0.54392	1.29575	1.05175	1.98322	-0.735836	-0.11895
P49773	HINT1	0.0514269	0.47592	0.4407	0.379761	0.53609	0.746758	0.820044	1.18062	1.41604	1.14811	1.25623	0.917724	0.143535	0.309748	1.0431	-0.751907	0.0687506	-0.130334	0.827918	1.37334	2.25443	1.90985	1.44987	1.01294	2.23598	1.9913	1.19135	1.02332	0.277079	1.05018	2.22623	1.48609	2.06943	1.33215	1.87156	0.215065	0.576196	1.28312	1.34583	0.297675	0.673769	2.44296	-0.0507958	1.61533	1.88623	1.63948	-0.402971	0.698491
Q9NQE9	HINT3	-0.281888	-0.0572207	2.37573	-0.677071	-0.554544	-0.50694	0.383098	-0.0554678	-0.505606	0.533882	0.291916	0.520771	0.477543	0.295695	0.0398318	-0.0646065	0.217555	0.27742	-0.00842143	-0.376029	-0.108186	-0.157137	-0.0547117	-0.224745	-0.77831	-0.634247	-0.867889	-0.623081	-0.711104	-0.505082	-0.538439	-0.22096	0.393942	-0.20057	0.433697	-1.01082	-0.185092	0.092009	-0.657448	0.235372	-0.0974332	-0.452191	-1.78815	-0.251343	0.537459	0.128357	0.159055	0.514391
O00291	HIP1	-1.10795	-1.39066	-0.927383	-1.23622	-1.1867	-1.10907	-1.25174	-1.41907	-0.682921	-1.21443	-1.64224	-0.236128	-0.705485	-0.591631	-0.741825	-1.35649	-0.353673	-0.539177	-0.997424	-1.1953	-2.06421	-1.49474	-1.53857	-1.08498	-2.90057	-1.68528	-1.00876	-0.782394	-0.609046	-1.27172	-2.28512	-0.687566	-1.4012	-1.11597	-0.893404	-0.917591	-0.507458	-1.35195	-0.610342	-0.694008	0.071349	-1.76877	-0.0464695	-1.89828	-1.09351	-0.626827	-1.37155	-0.950105
P19367	HK1	1.97321	1.81453	1.03265	1.00872	0.88631	1.45419	1.81516	1.52459	1.43987	2.28375	2.09898	1.43658	2.14035	2.18736	1.5813	0.837423	0.643974	1.49365	2.06002	2.09353	2.08123	2.46878	2.23494	2.07868	1.76335	1.85761	1.69685	1.37102	1.41505	1.97632	2.11357	1.92218	2.2849	1.84018	2.27102	1.05953	1.44848	2.25775	1.81966	2.42861	1.43405	2.10963	1.81817	2.04444	2.14747	1.95978	2.33351	2.4036
P04439	HLA-A	2.52985	2.73737	3.55075	3.71575	3.59159	2.78878	2.11779	3.59103	3.01964	2.27449	3.91023	3.88969	4.84265	3.65856	4.09088	4.52699	3.88228	3.93948	3.19298	3.39626	3.18909	2.78468	3.47785	3.60406	2.99406	2.93515	3.31805	4.23141	4.7012	4.07911	3.10549	3.39057	2.01357	2.47278	2.26249	3.28032	3.42794	3.25237	3.58567	3.35883	4.13778	2.98846	2.78141	3.98391	3.63361	4.36658	2.26881	2.44833
P01889	HLA-B	3.59938	2.32473	3.37778	3.32994	2.1694	1.76732	1.89222	3.26353	2.62509	1.82349	2.73872	3.65397	4.82419	1.51847	2.52853	3.51604	4.05918	4.70798	2.6082	1.90565	1.7228	1.64487	2.64828	2.28114	1.20828	2.24353	2.76788	3.75976	4.91852	3.63945	2.01959	2.71586	0.952806	2.3896	0.650708	2.35211	3.65937	1.89654	3.83435	1.67185	3.47794	1.40034	2.64674	2.93774	2.29997	3.17945	1.95849	1.12396
P01903	HLA-DRA	1.23592	0.774591	1.1522	1.1863	1.80778	1.21577	-0.281759	1.34591	1.27137	0.334035	1.22408	1.95983	3.17874	1.97235	1.85817	2.0287	2.71576	2.3284	0.771655	1.13144	0.806397	1.24909	1.39101	1.33233	0.350232	1.53122	1.25594	2.12996	2.82399	2.37348	0.950346	1.44299	-0.815567	0.497441	-0.0206835	1.73523	1.83828	1.30368	0.830557	0.98543	2.11273	0.481264	2.0826	1.13582	1.02786	2.19211	-0.16636	-0.686739
P01911	HLA-DRB1	2.07329	1.85549	2.61004	2.28612	2.54449	1.80185	1.93194	2.45706	2.47893	1.07679	2.12932	2.3823	3.83039	2.8566	2.91528	1.89281	2.70945	2.47244	1.94026	2.01547	1.82987	0.423883	1.01731	1.8097	1.43705	1.70156	1.61847	3.32951	3.42326	2.78323	1.99531	1.61336	0.92766	1.88574	0.311553	0.703913	2.51759	1.55893	2.10251	1.89626	3.40105	1.35352	1.90117	2.06112	2.13667	3.01582	1.83114	1.08778
P13747	HLA-E	0.0339537	0.624333	-0.256637	0.779625	-0.0667153	-0.586128	-0.781062	0.0416529	0.623438	0.518706	0.236946	0.628236	0.883185	0.486204	0.124875	0.660421	0.956596	0.475207	-0.445984	0.407825	0.207254	-1.0228	-0.139986	-0.151154	-0.0422495	-0.413381	-0.490667	-0.0687826	0.738185	0.421518	-0.510423	0.357249	-0.838089	-0.257649	-0.285109	0.555976	-0.0842686	0.672538	-0.404878	0.239447	0.626687	-1.03039	-1.18999	0.0376082	0.0350648	0.343026	1.01246	-0.466958
P30511	HLA-F	-1.64268	0.214263	-0.232775	-0.265761	-0.293364	0.106287	-0.619821	-1.82359	-0.67952	1.56257	-2.25363	-0.366429	-0.15937	-1.3622	-0.381038	1.02985	-0.151898	0.145468	-0.333815	0.288694	0.142349	-0.449693	-2.13285	-1.33962	-1.1817	-0.0268984	-0.0606886	-0.052883	1.06294	0.0178134	-0.800822	-0.120961	0.288118	-0.485904	-0.442814	-0.365846	-1.02747	-1.13675	-0.284734	-1.72464	-1.15906	-1.54824	-13.0807	-0.780767	-1.67393	-1.26389	-0.470439	0.71162
Q8TCT9	HM13	1.29792	0.698377	1.56366	1.90409	0.879879	1.01692	0.503586	1.25643	2.01708	0.753936	2.01446	2.16859	2.79637	2.06945	2.4715	2.41221	2.19117	2.04415	1.17587	0.963998	0.990523	0.742296	1.37442	1.85872	1.19703	0.872606	1.34201	2.10358	2.13561	2.02243	0.897525	1.13942	0.112688	0.77146	0.679613	2.05743	1.80198	1.06564	1.43347	1.19679	2.17187	0.827357	1.90858	1.15782	1.31451	1.84343	-0.217986	0.103863
P09429	HMGB1	0.841422	1.77333	1.53373	-0.242426	2.38673	2.59819	2.25378	1.00949	1.54841	2.1121	2.17174	1.5807	1.92819	1.94918	2.0783	2.62432	1.47905	2.19451	1.93408	2.90428	3.06274	3.1736	2.54412	2.71612	3.11979	3.2119	1.86052	2.17177	1.83777	2.68942	3.5562	1.82886	2.16735	1.31367	1.72617	1.38726	1.05988	2.68419	0.300657	2.25292	0.790043	3.55466	0.833295	2.39869	1.45959	1.84294	2.17952	1.92522
P26583	HMGB2	1.41976	0.971689	1.9655	-0.0495255	1.6732	1.49805	1.3028	0.447921	0.87252	-0.284524	1.42847	1.67283	1.76698	0.406543	1.80836	1.75437	1.94271	2.83535	1.58782	2.1555	2.3119	2.08895	1.94754	2.03001	2.0102	2.30267	2.04598	2.54612	2.04841	2.57272	2.31965	2.03381	1.10334	1.08514	0.875728	1.69152	1.02358	2.12283	1.08124	0.372788	0.750278	2.3212	-1.26783	1.56205	0.968861	1.95673	0.996893	0.937941
P35914	HMGCL	1.38933	0.52349	0.854369	1.29734	-0.0707521	0.305231	-0.740345	1.45535	1.05943	-0.346634	0.663121	1.9053	1.84706	1.38208	2.54434	1.15858	1.45704	2.22031	1.40201	1.02532	0.630759	0.233351	0.848821	1.28804	0.10134	0.640808	1.69827	2.29027	1.77027	2.34518	0.775335	1.46089	-0.00135539	1.24624	0.196389	2.03453	1.36874	0.730138	1.45367	0.258511	2.35423	0.534868	1.50852	1.15328	1.01046	2.56573	-0.885684	-0.344007
P05114	HMGN1	0.870786	0.407009	0.604278	0.304762	-1.38921	1.0163	0.104451	-1.14171	-0.277439	-1.31865	-0.0107137	0.545558	0.376078	0.179249	-0.126007	-0.85102	-1.56882	1.75788	-0.73672	0.926706	-0.0322648	0.333512	0.525963	0.544023	0.130981	0.777301	1.23695	2.27621	2.67196	2.55426	1.00928	1.60022	0.0262397	0.01619	-0.185679	0.842974	1.21788	0.685729	1.05899	-0.520102	0.363818	1.15645	-2.64084	-1.18086	-1.97841	0.671728	-1.35637	0.115952
P05204	HMGN2	2.59172	2.21578	3.35901	1.01533	0.561262	2.90516	2.91285	0.685168	1.87651	0.859701	1.70917	1.69145	1.94522	2.04246	1.22063	0.701566	-0.27441	3.42631	3.42736	3.35338	3.41677	3.92975	3.52458	2.66676	3.00288	2.89038	2.0381	3.9355	4.04495	3.56736	3.27049	3.86802	3.00639	2.38275	3.18004	1.59094	1.37179	3.65759	2.6559	1.40261	1.76246	4.08166	0.476951	0.529255	1.14276	2.43163	2.74652	3.45888
P30519	HMOX2	0.65311	0.264272	0.506138	0.548315	0.241187	0.292648	0.258214	0.168885	0.478545	-0.22731	0.908739	1.04682	1.28885	0.37701	0.939185	1.29006	1.15042	1.47944	0.516961	0.591175	0.431114	0.136864	0.552339	0.880357	-0.111951	-0.119137	0.376331	1.08664	1.09517	1.06768	0.120235	0.366035	-0.304493	0.236866	-0.490385	0.689876	0.89181	0.492034	0.505092	0.222346	1.23756	0.150144	0.536991	0.436278	0.43099	1.0318	0.0573785	-0.133745
P09651	HNRNPA1	1.61629	1.47374	1.00674	0.224842	1.15788	2.65311	1.50742	0.322107	0.151766	1.76734	0.6317	0.255352	1.23654	0.296297	0.140134	0.372024	0.812694	1.50089	1.67916	2.45637	2.83778	2.71964	1.8044	2.0119	2.73756	3.00006	1.7299	1.77504	1.72409	1.78902	2.3422	2.32717	1.78459	2.05634	2.42019	1.54412	1.68928	2.39834	1.00308	2.30467	-0.252485	3.05538	0.464437	2.14588	2.46288	1.79003	1.94955	2.47451
P22626	HNRNPA2B1	2.20649	3.12488	1.57994	0.868527	1.80613	3.22914	2.25891	1.39256	0.909985	3.07533	1.83791	1.79864	2.27461	1.56758	1.5186	0.820377	1.14356	2.89645	2.94135	3.23027	3.31797	3.53879	2.96275	2.78932	3.27005	3.29513	2.96897	2.92067	2.71824	3.13629	3.35659	3.27863	3.13514	2.55722	3.27031	1.50965	1.02873	3.30172	1.92788	3.23188	0.499964	3.60314	0.33681	3.09382	2.98932	2.78486	3.20704	3.53583
P51991	HNRNPA3	2.51812	2.55849	1.48247	1.74956	2.63484	3.04103	2.63748	2.05705	1.64992	3.44048	2.24403	2.02636	2.33657	1.94512	1.51192	2.30395	1.54255	2.71448	2.77262	3.2346	3.23506	3.76606	2.95486	3.22466	3.1121	3.21174	2.77223	2.7728	2.63698	3.21035	3.51367	2.99727	3.40461	2.87634	3.63979	2.1064	1.91765	3.82339	1.96199	3.66049	0.351997	3.78661	0.898104	3.1848	3.32421	2.70424	3.83902	3.78556
P07910	HNRNPC	2.41269	2.24089	1.88165	1.59524	2.29288	3.07045	2.11118	1.97117	2.05574	2.50377	2.05144	2.03561	2.31381	2.00128	1.77886	2.53261	1.87577	3.41428	2.8235	3.28065	2.68806	2.94885	2.6355	2.6865	2.66637	2.81032	2.85469	2.93371	2.8626	3.32382	2.91694	2.50449	2.52865	2.43527	2.54778	2.60082	2.82815	3.19801	2.7577	2.97896	1.20239	3.23245	1.50001	2.97299	3.10693	2.8984	3.00041	2.70762
Q14103	HNRNPD	1.8051	1.27191	1.69194	1.32841	1.8541	1.79592	0.97727	0.189471	1.80284	1.54189	1.31567	1.61584	1.89286	0.609961	1.38622	1.85393	1.83338	2.39415	2.18382	2.40814	2.49758	2.69004	2.08493	2.26538	2.31203	2.47618	2.44591	2.21947	2.18828	2.52809	2.69125	2.42054	1.46019	2.04731	1.8753	2.34476	2.37158	2.59414	2.26108	2.39238	1.32564	2.68094	2.18549	2.6268	2.6316	2.62082	2.09612	2.87904
O14979	HNRNPDL	0.900286	0.986785	0.778129	0.675531	0.648584	0.851613	0.741736	1.10369	0.585394	1.51233	0.767839	0.917801	0.987092	-0.0738529	1.03426	0.641536	0.0923203	0.829197	1.65336	0.942358	1.47118	1.60512	1.16647	1.17798	1.46822	1.44029	1.15774	1.08224	1.05324	1.2128	1.67774	1.05198	0.967166	1.83596	1.54828	0.634246	-0.0213296	1.7813	0.883862	1.76534	-0.299967	1.78976	-0.531779	1.37893	1.31377	0.722523	2.01113	1.7577
P52597	HNRNPF	0.583087	0.368649	1.00692	0.685402	1.20996	1.6066	0.423925	0.15764	0.511716	0.0537071	0.626699	1.40092	1.58178	0.184318	1.213	1.84603	1.28827	2.12844	0.217443	1.43624	0.935646	1.06135	1.19568	1.59363	1.1883	1.48343	1.56132	1.78766	1.60187	1.68901	1.16064	1.15078	0.221975	0.998021	0.772114	1.40732	1.54323	0.856049	0.446855	0.0755337	0.429738	1.42341	1.31904	1.85582	1.50366	1.81489	0.37678	0.108261
P31943	HNRNPH1	0.371274	0.865484	0.195855	-0.0921307	1.09079	1.62708	1.00584	0.31916	-0.228017	0.834245	0.546793	0.99509	1.46318	0.441474	0.688518	1.54985	0.515462	1.79781	0.599986	1.54405	1.20279	1.49445	1.38979	1.50968	1.17861	1.51248	1.28089	0.916796	0.748602	1.59539	1.40587	0.987313	0.796635	0.47451	1.07355	0.450995	1.10523	1.6702	-0.506481	1.12014	-0.0236994	1.61952	0.445929	1.60189	1.72539	1.50052	1.43747	1.14296
P55795	HNRNPH2	-0.189851	0.118666	-0.715725	-0.875592	-0.278454	0.311744	-0.665562	-0.624367	-0.858007	-0.0300764	-1.7085	-0.0770192	0.173807	-0.844423	-0.402896	-0.00100846	-0.39784	0.990696	-0.410383	0.0501192	0.098547	0.0212964	0.276165	-0.0568019	-0.211649	-0.194793	0.184763	0	0.112079	0.473543	-0.134707	0.0537174	0.145688	-0.148839	-0.198436	0.147242	1.43864	-0.115018	0.451142	-0.230798	-1.82855	-0.0919412	0.118771	-0.0439931	-0.1624	0.278463	-0.0411947	-0.0421207
P31942	HNRNPH3	0.843236	1.12001	-0.477306	0.231143	0.297008	0.790675	0.823096	0.391243	0.969751	0.679449	0.403718	0.122651	0.219337	0.557908	-0.481078	-1.03853	-0.558682	1.22799	0.420639	0.50398	0.682784	1.40668	0.358449	0.343101	0.534881	0.182821	0.587342	0.751333	0.837685	0.742005	0.584207	1.02943	0.954306	0.730104	1.09696	0.126487	0.0169333	1.42626	0.621938	0.761629	-0.845859	0.90315	-1.56037	0.105205	0.589704	0.38836	1.37443	0.851724
P61978	HNRNPK	2.26928	2.41996	1.86363	1.68085	2.15907	2.94397	2.14339	1.80364	2.14087	1.89623	1.36356	1.88882	2.3976	1.04309	1.97998	2.22244	2.22498	3.14458	2.40885	2.84718	2.7139	2.71744	2.66055	2.52575	2.58646	2.57899	3.01087	2.93349	2.97167	2.94928	2.78797	2.77709	2.78152	3.03689	2.59205	2.832	3.58855	2.5715	2.68813	2.04442	1.66716	3.20038	2.37009	2.71953	2.76974	3.4058	2.44661	2.64532
P14866	HNRNPL	1.07976	1.20219	0.611309	0.481709	0.950947	1.63635	0.55377	1.09494	0.343752	1.10042	0.255713	0.529599	0.973137	-0.00203757	0.480114	1.12749	0.567789	2.09847	1.12325	1.44395	1.34051	1.60431	1.14615	1.25053	1.22597	1.12016	1.73695	1.58464	1.59226	1.47332	1.56089	1.63666	1.28625	1.73736	1.51148	1.19616	1.68025	1.74538	1.32794	1.4351	0.511293	1.72843	1.24312	1.7222	1.78188	2.03191	1.60288	1.7557
P52272	HNRNPM	2.50982	2.101	1.79044	1.27862	2.32033	2.65806	1.87909	1.35002	1.79108	1.39385	1.39538	2.32219	2.90593	1.61372	2.38968	3.44628	2.8019	3.27853	2.09905	2.50228	2.22565	2.35314	2.24026	2.45387	2.15544	2.20493	2.55648	2.34781	2.67675	3.09746	2.57034	2.21728	1.85716	2.44134	2.081	1.73799	2.36774	2.76408	2.2958	2.08822	1.28909	2.51287	0.64361	1.90361	1.76301	2.02866	2.31913	1.85501
O43390	HNRNPR	-0.665251	-0.377282	-0.51042	-1.23796	-0.0476963	0.466383	-0.0355285	-0.584085	-0.839276	0.00726363	-0.637982	-0.210755	0.0353461	-0.463757	-0.731851	-0.254041	-0.535189	0.404016	0.13957	0.352443	0.117979	0.627416	0.0460495	0.330597	0.107125	0.3816	0.48625	0.342485	0.075159	0.674195	0.746855	0.499799	-0.0608475	0.0218006	0.275975	0.165304	-0.340405	0.839428	-0.381679	0.546718	-1.2218	0.785502	-4.12731	0.595432	0.789535	0.803992	0.703067	0.437349
Q00839	HNRNPU	1.26532	1.95805	1.01122	0.857132	2.08475	2.23898	1.32533	0.718454	0.856183	1.62839	1.04316	0.894849	1.33215	0.82526	0.639183	3.05702	1.40026	2.18746	1.89638	2.14534	2.06158	2.19094	1.75476	1.78543	2.12535	2.06039	1.81656	2.13399	1.99412	2.34632	2.17844	2.06709	1.89195	1.948	1.82378	1.55366	1.64333	2.20523	1.48369	2.00239	0.181716	2.56422	0.599616	1.90546	1.8804	1.98782	1.87319	2.15112
Q9BUJ2	HNRNPUL1	-0.649325	-0.775756	-0.876746	-1.22047	-0.456697	0.128604	-0.508084	-1.17078	-1.28473	0.145364	-0.388913	-0.736299	-0.324949	-0.598444	-0.494404	-0.713452	-0.654303	0.145746	-0.763246	-0.0641947	-0.25645	-0.215823	-0.573332	-0.186072	-0.202733	-0.222938	-0.291894	-0.329724	-0.424598	-0.205212	-0.00209847	-0.276415	-0.85258	-0.184834	-0.664773	-1.07836	0.257766	-0.265349	-0.776428	0.121903	-1.29741	-0.127774	-0.490288	0.156299	0.278181	0.571388	-0.356048	-0.315264
Q1KMD3	HNRNPUL2	0.524602	0.55146	0.166469	0.0285725	0.726692	0.889281	0.335252	0.311978	0.353093	0.468718	0.131455	0.356216	0.799846	0.466609	0.315661	1.26912	0.900613	1.69321	0.675213	0.764378	0.60649	0.409673	0.420536	0.598851	0.371109	0.598759	1.02964	1.14778	1.10609	1.38104	0.633725	1.12246	0.448504	0.969107	0.468486	0.995247	1.57172	0.832025	0.891234	0.851772	0.138819	0.801906	0.623813	1.06705	1.03816	1.37747	0.81355	0.696346
P00738	HP	1.89587	2.31352	1.40741	2.51119	2.39797	2.57898	1.54556	1.72573	2.41538	2.16097	1.62554	1.56894	2.02213	1.44479	0.600807	1.83133	2.71409	2.79205	1.97144	3.00703	2.73439	1.8943	2.93916	3.44134	2.25689	3.39006	2.60681	2.3489	2.47084	2.80783	2.97861	2.73352	3.54905	2.90105	3.60465	3.10079	1.66031	2.59553	1.69461	2.28852	2.73863	2.68907	3.97294	3.51264	2.40844	3.17419	2.93723	1.56969
Q5SSJ5	HP1BP3	2.93223	2.72689	2.63005	2.08733	2.29013	2.40635	2.32725	2.69595	2.82544	2.53428	2.69014	2.92719	3.29254	2.86616	3.05343	2.69767	2.61704	2.88304	2.96405	2.64866	2.31866	2.79629	2.69883	2.76396	2.10626	2.2272	2.9556	3.13325	3.18797	3.25882	2.67907	3.18949	2.49329	2.87435	2.5129	2.32964	2.67255	3.05126	2.8623	2.98933	2.88336	2.47779	1.83858	2.26225	2.61334	3.23147	2.5821	2.47325
P02790	HPX	1.7494	2.64003	1.88278	1.97451	2.71375	2.35141	1.85468	1.33322	2.43675	2.73253	1.58239	1.43935	2.31764	1.86175	0.877485	0.95268	2.48644	1.79246	2.86705	3.02293	2.92708	3.41322	3.30963	2.90799	3.03945	2.95068	3.28975	2.80306	2.62377	3.0607	3.33609	3.15689	3.38467	2.99449	3.33402	2.98697	1.85272	2.96781	1.96323	2.00575	2.02456	4.16955	3.43236	3.50099	3.46013	2.74245	3.30812	2.56025
P01112	HRAS	0.569956	0.208442	-0.700784	-0.0183866	-0.142862	0.153647	-0.152997	-0.313489	-0.214254	-0.149611	-0.904628	0.0967074	-0.0838847	-0.534985	-0.553549	0.116138	0.0146002	0.451739	0.369276	0.150845	0.39023	0.286515	0.517903	0.565354	0.36189	-0.0473677	0.489904	0.00307727	-0.135657	0.0694419	0.190599	-0.0790337	-0.319137	-0.522672	0.136101	-0.0760187	-0.0249612	0.530964	-0.257727	0.294648	-0.420541	0.388378	-0.436121	0.428174	-0.336124	-0.448161	0.159207	0.20255
Q99714	HSD17B10	1.7357	1.54909	1.56114	1.98629	0.817638	1.30411	1.03182	2.2493	2.29517	1.16929	1.26921	2.449	2.38404	1.76622	2.9363	1.55027	2.16331	2.51944	1.83107	1.31635	1.29006	1.45314	1.23625	1.58366	0.626704	1.12685	2.15139	2.5536	2.23882	2.66684	1.15053	1.81357	1.07149	2.0288	1.059	2.83415	2.61197	1.64658	2.11202	1.19465	2.74826	1.08307	2.15432	1.2933	1.52533	2.66251	0.778011	1.14285
Q8NBQ5	HSD17B11	2.66791	1.43357	2.00653	2.17624	1.90134	1.87442	0.472417	1.91204	1.99495	0.606848	2.24173	3.52752	3.57318	2.33503	2.77383	3.47978	3.42285	3.7012	2.25985	2.65817	1.17313	1.16809	1.86207	2.18111	1.15282	1.57883	2.60137	3.44802	2.99711	3.06108	1.24201	2.35587	0.266628	2.2044	0.843286	2.74098	2.3847	2.17322	2.04212	1.46687	3.41535	0.754051	2.47519	2.09485	2.36862	2.79524	0.485872	-0.0397823
Q53GQ0	HSD17B12	2.60552	2.11558	2.12036	2.40844	1.72329	2.25081	0.689968	2.4155	2.72434	2.13657	2.45526	2.87156	3.25053	2.92032	2.81114	2.8554	2.80178	2.78271	2.53529	2.23313	1.93609	1.82986	2.14627	2.44927	2.00623	2.27733	2.21497	2.44844	2.47469	2.74759	1.91991	2.29907	1.38742	2.07345	1.65132	2.34985	1.94444	2.37483	2.03588	2.61393	3.17512	1.82162	2.29978	2.46615	2.61565	2.7844	1.63804	1.55335
P51659	HSD17B4	1.9204	0.93292	1.55649	2.06706	1.14444	1.68497	0.421773	1.62765	1.83104	1.01787	2.1267	3.18269	2.9002	2.40917	2.70255	2.11044	2.25064	2.86192	1.45907	1.70167	1.47402	1.13621	1.48367	2.19568	1.33417	1.61968	1.95253	2.70715	2.56198	2.61912	1.43683	1.22221	-0.637232	1.5921	0.158819	2.40472	1.31992	1.28971	1.73757	1.35325	3.18438	0.967315	1.70041	2.0036	1.6605	2.51116	-0.329045	-0.511211
Q92506	HSD17B8	0.531263	0.40473	0.287262	0.0994667	-0.547762	0.44034	0.284775	0.505982	0.5539	-0.738722	0.942309	1.43849	0.673522	0.778667	1.38755	-0.337171	0.117845	1.44483	0.794675	0.704347	0.267442	-0.235456	0.113944	0.441799	0.177255	0.578142	0.745419	1.09581	0.768385	1.57252	0.401445	0.873773	-0.349695	0.392367	0.306444	0.947412	1.20473	-0.195019	0.703518	0.0189473	1.41886	-0.595161	0.842458	0.169495	0.669132	1.26846	-1.2296	-0.153191
Q6YN16	HSDL2	1.11771	0.34244	0.900066	1.06904	-0.120882	0.686956	0.251052	0.961965	0.884778	-0.844362	0.251202	1.90443	1.17873	1.61628	2.11761	0.782407	0.955833	2.25154	1.18689	1.08134	0.464032	0.685132	0.815551	0.883048	0.160413	0.642779	1.40703	2.05561	1.5465	1.92062	0.790106	1.3456	0.183054	1.13486	-0.108592	1.76552	1.09975	0.5424	1.55203	0.761694	2.23577	0.586675	1.24426	0.719099	0.787436	1.99941	-0.0336517	-0.0681125
P07900	HSP90AA1	2.45307	2.96212	1.99701	1.74676	2.3432	2.83993	2.45192	2.4519	2.32224	2.16319	2.11257	2.40629	2.92035	1.79489	2.36613	2.45234	2.50262	3.42777	2.67173	3.0816	2.93584	2.83795	2.87987	2.80963	2.84957	3.00323	3.23752	3.61816	3.32361	3.31657	3.11727	3.19906	2.83342	3.18196	2.94416	2.93653	3.10185	2.9575	2.57989	2.34555	2.36925	3.35214	2.89813	3.23992	3.37618	3.60248	2.4676	2.79893
P08238	HSP90AB1	3.63491	3.66744	3.44431	2.95797	3.50544	4.05395	3.3771	3.25482	3.56705	2.84538	3.157	3.70532	4.3191	3.06087	3.7941	3.9187	3.83034	4.57684	3.73327	4.23111	3.99582	4.05474	4.11839	4.07331	3.96131	4.24381	4.32317	4.59513	4.48702	4.63521	4.0564	4.17216	3.64224	4.11409	4.00258	4.36575	4.37846	3.99486	4.08374	3.12893	3.80296	4.58279	4.06118	4.34415	4.36134	4.83939	3.27125	3.354
P14625	HSP90B1	3.92894	3.0786	4.13126	4.20497	2.87926	4.04024	2.57842	3.94099	4.32326	3.37005	4.31054	4.8002	5.09734	4.58885	4.87166	3.50214	4.79713	4.94532	3.65716	4.20964	3.84305	3.60319	4.31188	4.63428	3.91535	4.11018	4.32278	5.10276	5.1564	5.25546	3.98719	3.93349	2.34654	3.68867	2.95913	4.68899	4.51821	3.99727	4.30993	3.84666	4.89398	4.05972	4.03248	4.35907	4.06662	4.69321	2.20825	2.38394
P0DMV8;P0DMV9	HSPA1A;HSPA1B	4.86152	5.44862	4.55379	3.97476	4.45808	5.31151	5.44745	4.90459	4.87887	5.23419	4.99117	4.21483	4.12999	4.88289	4.01478	4.48304	3.96809	4.60158	5.43729	5.53114	5.59604	5.91259	5.75868	4.86503	5.3106	5.37278	4.97911	4.28565	4.13272	4.53589	5.59992	5.44049	5.95179	5.28283	5.8047	3.78465	4.10944	5.7629	4.58334	5.67938	3.87656	5.80688	4.8615	5.40201	5.96654	4.94438	5.88412	6.16574
P54652	HSPA2	5.8483	7.0111	4.88635	5.1303	6.72532	6.60956	6.48263	5.32521	5.69585	7.62493	6.51031	5.60128	4.70844	6.3026	4.36525	5.19565	4.4767	4.99134	6.75048	7.01884	7.29852	6.94593	7.03803	6.47038	7.25828	7.05405	5.84839	4.47984	4.26803	4.83143	7.09422	6.67255	7.38937	7.04433	6.88532	4.65855	4.25122	6.61307	5.54261	7.36149	4.54613	7.24231	5.60338	6.32169	6.7498	5.0927	7.12621	7.80271
P34932	HSPA4	0.560477	1.12158	0.59682	0.206955	0.628686	1.16983	0.508342	0.11996	0.722466	0.663266	-0.0916675	0.619747	1.14532	0.33951	0.572919	0.697309	0.737895	1.51408	1.02345	1.26822	1.19412	1.15946	1.17851	1.05375	1.11773	1.31284	1.23376	1.44877	1.33145	1.32725	1.23529	1.36867	1.23949	1.15011	1.4675	1.04222	1.30822	1.02673	0.844588	0.734735	0.595817	1.67487	1.10367	1.46802	1.36919	1.55783	0.476867	1.21866
O95757	HSPA4L	-0.532775	0.518616	-1.16711	-1.31521	-0.334217	-0.112609	-0.201534	-1.18063	-1.38694	0.638748	-0.569621	-1.71824	-0.223674	-1.14303	-2.08837	-0.665106	-0.729522	-1.26106	0.32753	0.279588	-0.738284	-0.353217	-0.142761	-0.450104	-1.13858	-0.556515	-0.677368	-0.777363	-1.31667	-0.952381	-0.988776	-0.711152	-0.639426	-0.679554	-0.407474	-1.72431	-1.74248	0.0403277	-1.30774	-0.242034	-1.18335	-0.45483	-1.17352	-0.906823	-0.649578	-1.07908	-0.214272	-0.375531
P11021	HSPA5	3.86764	3.38896	3.77846	3.82049	3.07557	3.26519	2.39811	3.7118	3.73331	3.34301	3.74567	4.29492	4.71874	3.95532	4.24868	3.42119	4.36056	4.97355	3.64642	3.72791	3.41111	3.05423	3.60884	3.94978	3.37514	3.51462	3.68782	4.67455	4.79127	4.54486	3.33925	3.54142	2.45513	3.49149	2.8181	4.23499	3.95579	3.68963	4.10451	3.36654	4.61285	3.3192	3.61084	3.88136	3.63388	4.46372	2.258	2.58778
P11142	HSPA8	4.06546	4.56527	3.97745	3.33322	4.30119	4.2014	4.21956	3.59025	4.19148	4.65953	3.91667	4.05192	4.38889	3.97653	3.95253	4.36154	4.27638	4.18147	4.34326	4.89112	4.68238	4.55551	4.58777	4.5561	4.36601	4.36807	4.47167	4.48186	4.23594	4.4952	4.32111	4.28357	4.40038	4.21938	4.70053	4.18478	3.38511	4.58801	4.11077	4.75001	3.98212	4.58835	3.53563	4.53171	4.5413	4.38398	4.48319	4.74017
P38646	HSPA9	3.1773	2.40704	2.62598	2.9714	2.00206	2.43886	1.80908	3.07859	2.92858	2.30031	2.88314	3.7186	3.58503	3.28434	3.78379	2.43905	2.82212	3.99686	2.96851	2.78533	2.3368	2.26012	2.74711	2.98609	2.02803	2.54364	3.25182	3.71726	3.52507	3.77726	2.53076	3.02816	1.68046	2.97112	1.98347	3.46029	3.19524	2.83031	3.24604	2.52588	3.80251	2.44042	2.88046	2.7694	2.74982	3.88066	1.55429	1.91105
P04792	HSPB1	5.42257	7.10376	4.96254	4.55724	6.40737	5.96558	6.80823	5.76548	6.23948	6.87172	6.1602	4.28437	3.70558	5.77372	4.0057	3.69474	3.48785	3.83563	6.11586	6.88589	7.18681	7.02367	6.5754	6.51618	6.6482	6.94614	5.2383	3.17147	3.43902	3.46307	6.49697	6.17933	6.668	6.55361	7.34714	3.17482	2.59341	6.6346	4.98743	7.4316	3.64012	6.65355	5.24769	6.29934	6.71954	3.8863	7.33133	7.07213
P10809	HSPD1	4.09051	3.50733	3.97324	4.27988	3.5767	3.41576	2.81126	4.22253	4.0094	3.21526	3.97051	5.08322	4.79184	4.50452	5.08525	3.16412	3.90872	5.38508	4.05914	4.03246	3.68458	3.40071	3.7867	4.17494	3.32795	3.8196	4.31326	5.05095	4.58663	5.08449	3.64138	4.19427	2.6979	4.04046	3.007	4.81454	4.54979	3.76968	4.27426	3.73941	5.13471	3.54437	4.22229	3.83629	3.69772	5.19108	2.24469	2.76885
P61604	HSPE1	4.63084	3.90471	4.27444	4.75536	1.56811	3.05652	2.54474	4.55935	4.51293	3.27204	4.05846	5.38302	4.92584	4.85741	5.4889	1.30549	4.14667	5.88927	4.59425	4.48139	3.85856	3.81234	4.2472	4.51155	3.70216	4.17516	4.89825	5.57152	5.13839	5.40248	4.04351	4.68052	2.62443	4.51881	2.95137	5.31403	5.36819	4.00057	4.92095	3.77004	5.72446	3.82475	4.84288	4.03217	4.04383	5.63835	2.09462	2.84038
P98160	HSPG2	4.22256	5.07609	4.44079	3.67166	4.14794	4.51442	5.12774	4.39775	5.03512	5.86615	5.21732	3.60544	3.01214	4.9511	3.37704	2.90829	2.58171	2.74617	4.88257	4.6514	5.16097	4.98126	4.66489	4.58526	4.6191	4.64729	3.34434	2.59692	2.75776	2.97756	4.69725	4.49945	5.34949	4.64381	5.25821	2.5182	2.29738	5.03387	3.75299	5.84574	3.6713	4.59497	4.01662	4.55165	5.03732	2.94715	5.60696	5.38403
Q92598	HSPH1	0.675908	0.559233	1.34148	1.57288	1.74956	1.17156	1.02283	0.663673	1.49545	1.56735	0.522925	1.42875	2.06943	0.873141	1.68461	2.4368	2.12813	1.86513	1.00038	1.87347	1.68638	0.434715	1.22614	1.61252	1.58695	1.49295	1.60211	1.70096	2.02429	1.76459	1.4238	1.02653	0.844455	1.08208	0.932159	1.43185	1.65427	1.31882	1.7278	1.46865	1.56188	1.90215	1.15721	2.10979	1.64348	1.75905	-0.181721	1.72475
O43719	HTATSF1	0.0771489	-3.53434	-2.4578	-1.73626	-0.633138	0.0937633	1.48479	-0.477789	-1.59877	-4.34637	-0.472215	-0.448658	0.174043	-0.601931	-0.0612455	-0.0938058	0.269877	0.436237	0.290012	1.01108	-1.21751	0.222582	-0.52313	-0.0757172	-0.963076	-0.758487	0.787377	0.41702	0.17483	0.670781	-0.368307	0.250054	-2.09176	0.0339426	-0.379841	0.667445	0.808762	-0.102639	-0.0934785	0.131513	-1.0091	0.00289129	-1.63371	-0.841249	0.0348466	0.535988	-1.34399	-0.4296
O43464	HTRA2	-0.221288	-0.538327	-0.0710346	-0.14683	-0.459945	-0.46253	-1.36287	-0.0207675	0.211769	-1.76282	-1.73183	0.423231	0.166655	-0.537112	0.598147	0.457662	1.26953	0.85105	-0.247968	-0.613757	-0.955289	-0.683084	-0.253927	0.0170745	-1.13292	-0.522606	0.170452	0.530548	0.458814	0.383206	0.197913	0.0591837	-0.991772	0.29791	-2.06243	0.328661	-1.03725	-0.483826	0.176649	-0.334153	0.705752	-0.636953	-0.462974	-0.604491	0.0805651	0.625456	-0.443852	-1.5339
Q7Z6Z7	HUWE1	-0.505365	-0.613457	-0.935735	-0.700675	-0.00582346	-0.166435	-0.617622	-1.10985	-0.586669	-1.26719	-1.06396	-0.619598	-0.25328	-0.831776	-0.789027	0.698136	0.355364	-0.0119452	-0.340435	-0.28473	-0.505369	-0.619885	-0.338503	-0.528761	-0.433528	-0.296563	0.116707	-0.0395497	-0.0757964	-0.0404902	-0.152332	0.0527727	-0.2976	0.0168999	-0.500007	-0.269867	0.326939	-0.35155	-0.00132355	-0.628295	-0.524978	0.0378508	0.176699	-0.117815	0.0772874	0.0434265	-0.717204	0.0118454
Q9Y4L1	HYOU1	1.19402	0.388692	1.38001	1.30604	0.349381	1.24343	0.063561	1.21267	1.32755	0.790521	1.47768	1.98586	2.24122	1.68149	1.88923	0.96734	1.63978	2.20996	1.09392	1.51168	1.09717	0.808185	1.51831	1.87656	1.08845	1.56366	1.5315	2.22365	2.18885	2.43272	1.22113	1.07054	-0.20452	0.789071	0.511573	1.90684	1.49182	1.3116	1.25436	0.757362	1.9339	1.33742	0.974282	1.5287	1.12622	1.86127	-0.482891	0.173838
P41252	IARS1	0.292112	-0.398861	-0.444325	-0.381988	0.70527	0.502849	0.0186439	-0.642161	-0.352377	-1.07731	-0.286131	0.361821	0.882711	-0.0975963	0.453004	1.55586	1.02399	0.890152	0.0590702	0.53509	-0.0447592	0.245079	0.400225	0.773426	0.390592	0.306732	0.676857	0.768113	0.581445	0.917052	0.483341	0.331233	-0.312524	0.586731	-0.284663	0.499696	0.225404	0.158597	0.0647423	-0.599749	0.267919	0.661274	0.323563	0.929053	0.685261	1.06092	-0.37867	-0.70218
Q9NSE4	IARS2	1.11061	0.837694	1.0586	1.5669	0.986727	0.623993	0.318637	1.31817	1.20761	0.701805	0.544067	2.09809	2.02872	1.66691	2.27518	1.73284	2.04363	2.11029	1.38892	0.815972	0.765139	0.652005	1.10162	1.2307	0.778936	1.07458	1.65223	2.11043	1.92192	2.12836	0.798585	1.53962	0.404804	1.51496	0.822396	1.93698	1.67781	1.08312	1.48067	1.01994	2.40296	0.853739	1.58369	1.73647	1.59222	2.33204	-0.24163	0.563948
P05362	ICAM1	-0.788683	-1.63493	-0.193421	0.490054	-0.923764	-1.04908	-2.84401	-0.631094	-0.23171	-2.98241	-1.58328	-0.180936	0.625548	-0.744188	-0.0851845	-0.763954	0.73366	-0.00487075	-1.24521	-1.39986	-1.66026	-2.50711	-0.91722	-1.38894	-1.87426	-2.24147	-0.822245	0.581193	0.827476	-0.034364	-2.14104	-0.383865	-2.50958	-1.47396	-2.68552	-0.986493	-0.48896	-2.1266	-0.0337843	-1.65388	0.592227	-1.96318	0.0462362	-1.4573	-0.973363	-0.227791	-2.9992	-2.56437
O75874	IDH1	1.65709	1.16368	0.694267	1.12942	0.762342	1.65044	0.367291	1.30885	1.03613	-0.236982	0.624811	1.69256	2.0907	0.897555	1.88417	0.578419	1.30694	2.40529	1.29511	1.76973	1.28158	1.00316	1.39692	1.79065	1.51272	1.74732	2.32446	2.70688	2.29067	2.5772	1.70131	1.83883	0.955389	1.58386	1.01684	2.29348	2.55502	1.17006	1.54931	0.949996	2.00323	2.22099	1.73377	2.02649	1.84624	3.26976	0.160559	0.638916
P48735	IDH2	3.35095	3.91105	3.39445	3.17888	3.9169	3.90735	4.2136	3.90066	3.42066	4.61525	4.37473	4.47432	3.81878	4.51063	4.70195	3.55736	2.93241	4.25844	4.02796	4.40315	4.52331	4.78474	4.3796	4.5396	4.38086	4.36768	3.55233	3.9359	3.66883	4.3969	4.37761	3.73807	4.4807	3.65885	4.37716	3.16915	3.85886	4.51516	2.88186	4.53099	3.54248	4.37709	2.95607	4.38262	4.05322	4.54335	4.00293	4.3963
P50213	IDH3A	1.52768	1.43601	1.19141	1.70612	1.1865	0.970146	0.89688	2.00979	1.4762	1.49223	1.68166	2.76386	2.33669	2.20792	2.99378	1.6502	1.27319	2.79887	1.68953	1.45376	1.53223	1.5394	1.57654	2.00149	1.24946	1.481	2.17511	2.46475	2.15546	2.77174	1.44133	1.6801	0.862442	1.44638	0.938796	2.50872	2.41434	1.72634	1.80127	1.25028	2.58678	1.28907	1.77881	1.78264	1.70389	3.16552	0.186829	1.10059
O43837	IDH3B	1.08524	1.03794	0.8882	1.12413	0.282473	0.934402	1.00735	1.32236	0.948344	1.01886	1.18437	2.00462	1.68748	1.55189	2.27361	0.911428	0.59919	1.74304	1.37096	0.951555	1.19428	0.931702	0.828614	1.63716	0.710676	0.889861	1.6037	1.61329	1.13425	1.88816	0.843138	1.08073	0.61102	1.00001	0.755007	1.43665	0.982392	1.19683	0.643401	1.07436	1.58755	0.716355	-0.415643	1.02915	1.28186	2.34797	0.405527	0.904515
P51553	IDH3G	0.394553	0.346035	-0.264674	0.43084	0.131851	-0.748574	-0.330973	0.355351	-0.206088	-0.55174	-0.166649	1.22845	0.852811	0.788975	1.27927	-0.0507256	-0.267132	1.29441	0.320752	0.269042	0.0687749	0.182606	-0.0466942	0.553551	-0.16075	-0.0147545	0.438504	0.792297	0.708383	1.43728	0.164044	0.140641	-0.675128	0.206	-0.380038	0.963764	0.698318	0.49431	0.071672	-0.121944	1.03378	-0.0495557	-0.22801	0.0252139	-0.161033	1.41527	0.232921	-1.28289
Q16666	IFI16	-1.13319	-0.722761	-0.380832	-0.464481	0.259252	0.239505	-0.126556	-1.28598	-0.727096	0.0139955	-1.09671	-0.825673	0.624904	-1.19751	-0.571452	0.205879	-0.103741	0.00276715	-0.371104	-0.365219	-0.343336	-0.702971	0.0131995	-0.526868	-0.460911	-0.407451	0.151211	0.245899	0.544373	0.719952	-0.634213	0.188917	-1.69176	-0.587086	0.320991	-0.51484	0.534261	-0.304413	-0.393739	-0.962042	-0.731839	-0.135467	-0.440943	-0.0257988	0.209518	0.29361	-0.68584	-0.676375
P11717	IGF2R	1.37133	1.34251	0.934172	1.19203	1.08025	1.17617	0.262517	1.46302	1.22653	1.0013	1.33351	1.46748	2.09367	1.5482	1.55686	1.56431	1.90474	1.7878	0.965105	1.09249	0.990964	0.715597	0.98126	1.45553	1.11894	0.649189	1.41307	1.52226	1.50638	1.66338	0.918046	1.28127	0.973216	1.43145	1.01253	1.68132	1.7502	1.12993	1.8071	1.35093	1.90467	0.915255	1.18844	1.66178	1.44902	1.46462	0.564286	0.96297
Q16270	IGFBP7	-1.24156	-0.670858	-1.04734	-1.44696	-1.08569	-1.19752	-0.952636	-0.809214	-0.0676534	-0.182292	-1.10717	-1.52039	-0.679208	-0.791477	-1.74128	-1.87441	-0.797894	-1.63153	-0.942094	-1.22143	-0.775713	-1.06796	-0.822663	-0.868691	-1.1737	-1.15792	-1.42691	-1.23148	-1.00195	-1.43753	-1.27323	-0.972239	-1.23533	-0.72296	-0.968863	-1.40535	-1.69858	-0.816479	-1.41245	-0.39778	-0.94207	-0.764842	-0.517921	-1.18857	-0.713991	-1.49823	-0.927489	-0.226489
P01876	IGHA1	5.32264	4.91939	5.80295	5.72205	5.09137	4.92211	3.41668	5.05511	6.03828	4.63749	4.58226	5.62403	6.34452	4.26031	5.498	4.92129	6.16019	6.58947	4.98225	5.37524	4.22608	4.46131	5.49246	5.27859	4.50234	5.15506	5.36233	7.24284	6.89762	6.30861	4.32213	5.4846	4.6643	5.13548	4.00249	6.40754	6.63369	4.85669	6.01099	4.41126	5.38902	5.22075	6.03226	4.97047	5.71699	5.70868	3.71614	4.12248
P01877	IGHA2	5.82254	3.58105	5.82965	6.64142	5.49412	5.35168	4.66856	4.9328	5.33724	3.93816	5.26769	6.50277	6.7118	5.40928	5.43247	5.16757	6.42023	7.01059	5.1526	6.13857	5.23976	4.88209	5.45133	5.8057	4.7409	5.3033	4.9877	6.48709	7.42468	6.49157	4.4296	5.44095	3.58526	3.91834	3.70284	5.79137	6.24391	5.22502	5.61719	5.36052	5.31409	4.55811	6.02937	5.09944	5.41601	6.20642	5.27947	5.07338
P01859	IGHG2	5.52064	6.116	4.87513	5.1093	4.61589	4.87191	5.09362	4.55652	5.4279	4.82812	3.91501	3.55955	5.59618	4.37657	2.14635	3.7116	6.08833	5.01063	5.00057	4.93768	3.81243	5.59096	5.63574	4.93229	5.30415	4.69334	6.15531	4.98707	5.41948	5.61551	4.82598	6.58575	6.5187	6.55887	6.18457	4.99162	5.40489	6.12563	3.8092	4.98422	4.14766	6.42122	6.96546	5.65522	6.11412	5.54716	5.6185	5.56085
P01860	IGHG3	3.5253	3.95348	3.47966	3.52398	4.39042	3.40507	4.33481	3.46036	2.77806	3.90037	2.27779	3.40376	2.85705	3.61203	0.156596	2.0484	4.13221	3.18547	3.44658	4.02328	3.35056	3.50249	3.69639	4.49578	4.04792	3.71864	4.32113	4.08452	3.50968	4.17541	3.34243	4.97522	3.32979	2.35971	4.80175	2.20447	3.42075	4.43115	1.52248	4.91905	1.42399	5.82009	3.15228	4.46025	4.05947	2.83178	3.22824	4.67259
P01871	IGHM	1.31251	3.22361	2.79774	3.04853	2.60334	3.32133	0.951928	1.75611	2.88541	2.73888	1.15832	2.6414	2.34456	2.27665	2.85523	2.56712	3.04847	2.15485	2.20986	3.39599	1.28037	2.51863	2.54728	2.87416	2.77551	2.01256	2.60991	3.06157	3.84667	3.27462	2.46576	3.74472	0.673963	2.85695	2.80766	2.52401	1.85925	2.55332	2.23857	3.41207	2.28464	3.29265	4.18374	2.65675	3.01677	2.36009	1.52633	2.73502
A0A0B4J1Y9	IGHV3-72	0.0281894	0.86348	0.496701	0.276642	-0.426116	0.43357	-0.88782	-0.6378	2.00213	-0.260579	-0.243851	0.81893	0.828861	-0.830503	0.0113677	-0.129485	0.990991	0.642245	-2.04181	-0.747242	-1.76609	0.199383	0.0128785	-0.279532	-0.479488	-0.296995	0.825755	0.611386	1.4486	0.144366	-0.688161	0.58459	-0.836154	0.656872	0.573594	0.946997	-0.762765	-0.288459	-0.0581977	-1.65901	0.536166	1.11553	1.04596	0.39094	0.619558	0.505605	0.0344509	-0.968495
P01834	IGKC	5.28206	6.12563	5.70925	5.60026	4.12979	4.8044	3.48579	4.93509	6.01193	3.97478	3.25869	4.99981	5.64496	3.58105	4.58654	4.08894	5.62392	6.41668	4.63777	4.7529	3.9024	4.32689	4.58376	4.3266	3.74167	4.14087	5.31586	6.54577	6.39652	5.56662	4.04151	6.21376	5.03893	6.03451	4.83627	4.87341	4.96918	4.89002	4.99584	3.47033	4.64553	5.4792	5.54867	4.60614	5.17225	5.43403	4.47967	4.29535
A0A087WW87;P01614	IGKV2-40;IGKV2D-40	2.99316	3.49818	3.29961	3.3961	3.19938	3.56991	0.836711	2.89777	3.62367	2.50286	2.70014	3.45172	3.40011	2.49384	3.11265	2.78942	4.40981	3.53885	2.1578	3.15909	2.55362	3.20026	3.05612	2.72937	2.92528	1.90347	3.80947	3.81667	4.35886	3.53418	2.83971	3.73674	3.29628	3.25716	3.19336	3.71345	3.17608	3.58735	2.73831	2.35214	3.44673	3.68648	4.51888	2.64447	3.72138	3.31331	2.44834	2.05467
P01619	IGKV3-20	2.70299	3.11027	3.20678	3.0352	3.15485	3.06248	1.30816	2.57688	2.99444	2.59256	2.02631	2.94937	2.88152	2.88596	1.21196	2.06797	3.64811	2.74199	1.46135	3.4305	2.66581	2.97848	2.90287	2.89944	3.04509	3.05242	2.55661	3.22775	3.29249	2.79387	3.09716	3.1731	2.86689	2.85874	2.80324	3.01746	3.08096	2.35626	2.66393	2.00929	2.09434	3.55746	4.62928	3.14418	3.29196	3.01054	2.11705	2.18726
P0DOY2;P0DOY3	IGLC2;IGLC3	7.49189	8.01681	6.77476	6.31547	7.13629	6.58417	5.89809	6.52636	7.63107	6.74957	6.24342	7.09458	7.42445	6.9011	6.354	6.38513	7.35923	6.71763	6.66084	7.07366	6.56449	6.59108	7.08282	6.33038	6.69772	6.94601	7.18155	7.70795	7.66855	7.33373	6.06092	7.18522	6.9134	7.11031	6.83825	7.48772	7.19484	7.19071	6.78345	6.26768	6.37227	6.60916	7.9994	6.9889	6.97848	7.08109	6.67751	5.93307
A0M8Q6	IGLC7	4.96052	4.59254	4.62508	5.49141	3.38309	3.76055	2.73778	3.91484	5.67519	4.03541	3.17605	4.12976	5.29637	3.59697	4.31461	3.7835	5.01004	4.24912	4.56297	4.57518	3.51334	3.92431	4.98776	4.37862	3.60956	4.09408	5.31663	5.50729	5.97152	5.50155	3.08883	4.83612	4.2871	5.08076	3.75074	5.27867	3.8576	4.18639	4.95629	3.53828	4.62595	5.57137	5.04547	3.62578	3.92689	4.61423	4.20311	3.80513
P01700	IGLV1-47	2.45119	3.19969	2.43679	1.90933	1.2872	1.96503	1.56927	1.98342	2.87051	1.61982	0.919781	2.61827	3.19837	1.67372	-0.073376	1.70409	3.23016	2.30865	2.17553	2.44584	1.65052	2.4719	2.86415	2.36109	1.98103	2.37964	3.014	3.74248	3.34861	2.95973	2.00244	2.94543	2.60405	2.9595	2.08893	3.38157	0.856388	2.5645	2.26147	1.87807	5.27904	2.81088	1.65983	2.20659	3.0237	3.97388	2.16707	2.19403
Q969P0	IGSF8	1.11537	2.63932	0.873122	1.40134	1.77467	1.13986	1.28974	2.40857	1.98578	-0.124553	1.07202	1.45527	1.93642	0.955732	1.60229	1.16654	1.57432	1.50976	1.4329	0.695254	1.73083	0.940521	1.35739	2.14469	1.486	-0.404676	1.54462	1.43231	1.32275	1.447	1.40273	1.82686	1.79752	1.8115	1.40732	1.14972	0.851664	1.55309	1.6648	1.16155	1.62496	1.72216	1.70915	1.37243	0.854279	1.71995	0.520561	0.927598
Q12905	ILF2	0.466619	0.550637	0.332236	-0.68372	0.515334	1.04567	0.719992	0.11918	0.0636557	0.738565	0.75814	1.25132	1.41768	0.483709	1.11412	0.909568	0.234302	1.07914	1.18385	1.67583	1.23375	1.2066	1.1825	1.37843	0.869669	1.40067	1.5299	1.37709	1.12777	1.87577	1.58777	0.835797	0.633289	0.491189	1.06141	0.271332	0.292522	1.39013	-0.00190104	1.36911	0.436435	1.6005	0.39968	1.80442	1.82813	1.53987	0.918954	1.11633
Q12906	ILF3	0.909862	0.462013	0.530136	0.115567	0.408553	0.781294	0.516455	0.707507	0.462975	0.564244	0.768124	0.919737	1.32758	0.608981	1.02067	0.77372	0.795682	2.05824	0.995271	1.33886	0.915563	1.10768	1.12794	1.33971	0.989184	0.975466	1.73815	1.81256	1.67509	2.13417	1.34405	1.35442	0.591365	1.03746	0.821875	1.22872	2.0354	1.49361	1.33611	1.13217	0.802106	1.53027	1.2598	1.53955	1.56121	1.80871	0.921346	0.763333
Q13418	ILK	2.70629	3.51269	2.36376	1.84189	2.87082	3.09234	3.5657	2.50645	2.77575	3.56108	2.56951	1.42859	1.20225	2.29918	0.679127	2.11348	1.03996	0.972825	3.22001	3.36441	3.88445	4.0156	3.57135	3.19635	3.63262	3.39439	2.52423	1.09349	1.16392	1.09638	3.59866	3.3172	4.20522	3.43955	4.28122	0.874659	1.04416	3.7856	2.29431	3.42284	0.759024	3.66382	2.16332	3.42851	3.8538	1.60209	4.00551	4.17942
A1L0T0	ILVBL	-0.36684	0.212057	0.360929	0.808863	0.373535	0.372151	-0.113449	0.48191	0.539597	0.851627	0.666463	1.45459	1.34643	0.714165	0.768652	1.12153	1.2444	1.12665	1.04038	1.21339	-0.107005	0.401008	0.817568	0.977489	0.352841	0.361613	0.588548	1.13635	0.856286	0.975887	0.391743	0.427762	0.542842	0.241494	0.421836	1.11348	0.87818	0.281189	0.839601	0.388219	1.6046	-0.382928	1.14019	0.171519	0.80478	0.0304474	-0.136171	0.204276
Q16891	IMMT	2.88597	2.90873	2.59898	2.7132	2.36571	2.28273	1.95532	2.81142	2.87416	2.80659	2.94282	3.34499	3.48949	3.15442	3.46187	3.16182	3.08393	3.41111	3.02285	2.60176	2.51595	2.48241	2.70116	2.88606	2.20451	2.26118	2.77951	3.04184	2.93249	3.29517	2.70293	2.93745	2.39274	2.73076	2.53334	2.80702	2.67899	2.93432	2.93007	2.98368	3.51493	2.31997	2.80745	2.71776	2.92723	3.32846	2.60303	2.5906
P29218	IMPA1	0.746528	0.976095	0.603127	1.45652	0.725815	0.906062	1.03362	0.959581	0.917243	0.17724	0.193678	0.711772	1.50577	0.987968	0.568555	0.930077	0.80257	1.76901	1.0668	1.31029	1.47545	1.563	1.58431	1.28427	1.94582	1.87365	2.05398	1.84956	1.79063	2.14245	1.28002	1.72872	1.80304	1.66422	1.60031	0.698362	1.73513	0.670822	1.61699	-0.295766	1.01186	1.86134	1.05301	1.56513	2.20566	2.09609	-0.0771077	-0.664174
P12268	IMPDH2	-0.21105	-0.0906018	-0.345923	-0.112557	0.643881	0.16726	0.414051	-0.104192	-0.395898	0.115367	-0.138823	-0.321101	0.245294	-0.655314	-0.710784	0.758677	0.0839287	0.192995	0.214806	0.873748	-0.190401	0.565008	0.251493	0.607468	-0.043683	0.736859	0.31803	0.68617	0.385963	0.172829	0.357969	0.263198	0.621337	0.787728	0.408094	-0.118338	0.559919	0.17758	-0.0598321	-0.446008	-0.784339	0.817604	-0.0328589	0.562484	0.754808	0.31435	-0.0184589	0.0373593
Q16352	INA	1.45578	2.04173	1.64988	1.2721	1.97622	2.18668	2.15574	2.52845	1.37259	3.27	2.78603	1.57758	0.832004	2.14367	1.05585	0.810141	-1.40095	1.13033	2.70957	2.37911	2.54632	2.21884	2.20905	1.87237	2.51377	1.907	0.756823	-1.34174	-1.532	0.567894	1.44269	1.8354	2.2764	1.46962	2.45007	0.256498	-0.100653	2.32137	1.46446	2.61198	0.649549	1.6574	1.69305	2.35131	2.2335	1.096	2.41291	2.22196
Q27J81	INF2	-0.164605	-0.248143	0.906532	-0.588015	-0.202595	0.587111	0.0528274	0.927428	-0.970218	0.438223	0.190271	-0.367794	0.19866	-0.0871447	0.0581613	1.0225	0.0918745	0.0557646	-0.480528	0.00680167	0.244015	-1.22662	-0.621922	-0.715408	0.416576	0.405123	0.0965141	0.111002	0.142501	-0.117523	0.00178107	0.238588	-1.06827	0.245022	-0.408024	0.163332	-0.11598	-0.506998	0.22295	-0.867556	-0.557697	-0.139895	0.220772	0.134299	0.136838	0.127142	-0.416518	-0.297882
P06213	INSR	-1.36158	-3.57517	-2.26345	-2.44145	-2.61499	-3.56882	-4.00656	-2.16487	-1.68067	-3.56409	-3.18776	-1.7107	-1.61292	-2.07186	-1.76326	-1.3563	-1.95301	-2.01789	-3.00308	-2.75723	-4.03546	-2.88709	-2.51016	-1.93955	-3.4437	-2.87162	-2.26391	-1.38308	-1.67319	-1.43257	-2.22024	-1.76106	-2.87198	-1.75649	-2.71875	-1.45468	-1.28537	-2.48963	-1.58962	-3.85507	-1.60991	-2.55976	-2.19134	-1.92741	-2.17269	-1.68534	-3.80928	-3.55646
O00410	IPO5	0.681368	0.893052	-0.320566	-0.344013	1.04904	0.407895	0.252613	0.324153	0.0611372	0.488612	-0.29622	0.101926	0.650587	0.0739755	0.193738	0.865913	0.502175	0.397533	0.35645	0.671402	0.644539	0.460637	0.624958	0.619419	0.78319	0.817381	0.484434	0.663067	0.50107	0.754032	0.464066	0.606191	0.667751	0.384723	0.443144	0.417007	0.313034	0.601853	0.351787	0.0483146	0.029561	0.793158	0.201307	0.742925	0.697249	0.880865	0.0263521	-0.0939817
P46940	IQGAP1	1.6825	1.49542	1.2046	1.30376	1.92111	1.70417	1.39463	1.53039	1.52953	1.34733	1.54188	1.80897	2.1969	1.55603	1.96684	2.70525	1.97319	2.30306	1.75406	2.01963	1.87818	1.72427	1.81092	1.86796	1.75184	1.79809	1.94774	2.18	2.06194	2.38196	1.84748	1.94381	1.31729	1.65654	1.64934	1.89159	1.79419	1.64119	1.73352	1.66747	1.85221	2.01628	1.5953	2.26184	2.28005	2.5752	1.57957	1.65285
[truncated: 6,133 more rows]
[truncated: 156 more columns]

## Sheet: 2. Phosphoprotein_profiling
PG.ProteinAccessions	PG.Genes	CZE005N	CZE010N	CZE011N	CZE012N	CZE014N	CZE016N	CZE017N	CZE018N	CZE019N	CZE020N	CZE022N	CZE027N	CZE028N	CZE039N	CZE040N	CZE042N	CZE043N	CZE044N	CZE045N	CZE046N	CZE047N	CZE066N	CZE067N	CZE069N	CZE070N	CZE071N	CZE080N	CZE166N	CZE174N	CZL086N	CZL087N	CZL088N	CZL089N	CZL090N	CZL094N	CZL103N	CZL105N	CZL108N	CZL109N	CZL111N	CZL112N	CZL116N	CZL119N	CZL123N	CZL125N	CZL126N	CZL128N	CZL129N
[truncated: 5,972 more rows]
[truncated: 100 more columns]
