# Supplementary material for: Integrated Multi‐Omics Profiling to Characterize Molecular Subtypes and Reveal Potential Therapeutic Strategies for Colorectal Cancer
Source: MedComm (2020). 2025 Dec 8;6(12):e70492. doi: 10.1002/mco2.70492 (PMC12686132; doi:10.1002/mco2.70492)
Supplement: Supplementary file 6 — Table S6: Different proteomic subtypes of CRC and their associations with clinical prognosis. [file MCO2-6-e70492-s008.xlsx]

## Sheet: Legend
Table S6. Different proteomic subtypes of CRC and their associations with clinical prognosis.
Description
1. Consensus_cluster_top_proteins. This sheet contains top 15% MAD (median absolute deviation) proteins in cluster subtype.
2. Subtype_pathway_enrichment. Pathway enriched by proteins significantly upregulated in three proteomics subtypes.
3. Distribution of clinicopathological features among three subtypes of CRC.

## Sheet: 1.  Proteins for subtype
Proteomic subtype	S_I	S_I	S_I	S_I	S_I	S_I	S_I	S_I	S_I	S_I	S_I	S_I	S_I	S_I	S_I	S_I	S_I	S_I	S_I	S_I	S_I	S_I	S_I	S_I	S_I	S_I	S_II	S_II	S_II	S_II	S_II	S_II	S_II	S_II	S_II	S_II	S_II	S_II	S_II	S_II	S_II	S_II	S_II	S_II	S_II	S_II	S_II	S_II	S_II
Proteomic ID	CZE005	CZE009	CZE010	CZE015	CZE016	CZE019	CZE020	CZE021	CZE028	CZE039	CZE048	CZE051	CZE080	CZE174	TJE024	TJE075	ZJE232	CZL089	CZL105	CZL115	CZL119	CZL126	CZL129	CZL143	CZL145	CZL151	CZE008	CZE011	CZE012	CZE014	CZE017	CZE018	CZE040	CZE042	CZE043	CZE044	CZE046	CZE047	CZE053	CZE066	CZE067	CZE069	CZE070	CZE071	CZE166	TJE023	TJE049	CZL086	CZL087
P54886	2.2044	5.0685	2.97404	2.66637	3.23623	1.58911	1.96521	1.29834	1.87697	2.83211	1.6781	1.15906	1.88643	1.32227	0.880682	3.68512	1.09696	5.75551	0.835375	1.48538	3.14173	0.914608	1.24611	1.06295	2.13438	1.47031	3.624	3.00112	4.15157	19.1063	4.38242	4.3663	1.52286	5.13849	5.29297	3.82008	5.97288	3.1777	1.0091	4.96017	2.47461	22.7857	3.90298	11.3927	6.12211	10.3243	3.90942	25.5678	13.2645
Q9NR30	1.64965	7.12788	4.59666	11.6158	3.11206	2.70422	3.23287	4.4517	2.50335	5.98997	1.9808	0.91901	3.21165	1.21192	3.16608	9.12063	2.13392	19.0302	4.746	4.59664	3.15275	0.92133	2.9429	7.07956	5.38453	5.62258	18.8958	7.91744	4.56366	14.1294	9.83494	11.1466	1.81688	19.9368	4.3303	4.44803	8.2395	3.07318	0.715488	6.26333	2.94865	11.3902	5.30684	3.45949	6.67819	14.4552	11.164	4.40476	7433.66
P59665	11.7986	6.58793	7.58849	1.22348	9.20211	27.1591	5.27751	159.164	169.688	4.07425	0.745331	15.5699	0.62969	4.20459	125.874	6.05836	37.2173	5.01836	17.3575	162.347	4.69656	5.38039	13.4292	2.96412	4.0223	4.62421	12.542	4.11978	18.5687	16.6455	2.87714	12.2117	1.37842	9.69002	5.28699	6.85864	15.0559	7.23908	1.70995	9.94704	8.07851	11.1036	8.67391	2.91188	18.9302	5.59884	16.2706	5.66386	6.28518
P11678	4.9325	1.47515	1.65487	4.62627	1.71039	2.63611	0.696495	0.229251	0.260733	3.30456	2.10075	1.03002	4.12791	3.83905	0.400592	2.81339	1.86619	2.78252	1.05818	0.207349	0.831157	2.42736	2.34971	4.24265	0.418182	3.59442	22.6369	0.151802	3.57542	4.1615	10.1394	4.75216	1.98602	0.900891	23.4163	3.52207	0.670312	2.06026	1.31959	11.2405	3.97697	11.503	7.95667	15.6645	5.62414	3.4743	6.71147	16.8828	35.1733
P16401	1.73548	3.71565	1.5979	4.42643	6.98447	1.56628	1.03196	2.00963	2.12936	3.27377	1.32727	0.420139	2.12792	2.49445	0.864106	22.4851	1.04774	3.15203	1.33735	1.60643	1.25352	0.477944	1.2826	1.78752	2.01908	3.57369	8.03658	2.76041	4.33356	19.3923	21.0994	7.37334	1.83833	8.1496	6.53371	2.59093	5.3619	3.0078	0.702838	4.97249	1.71829	61.7611	2.74889	26.551	3.91102	14.532	6.45163	49.95	53.6635
P05114	2.58612	2.6714	1.58745	18.8429	1.56928	6.64812	4.0961	2.17215	5.11688	8.38428	3.82447	0.820696	5.1643	1.53298	1.14447	3.10142	3.5654	23.8803	1.98191	3.48608	8.00914	1.09464	0.9744	6.11944	6.0742	5.26313	5.76721	5.11695	1.58307	7.60312	13.6184	6.54455	1.91615	9.39609	3.3987	3.04264	8.5963	3.36844	0.397866	4.27781	1.23845	5.33459	1.87007	2.36904	5.57597	23.6988	4.67341	8.99749	9.50315
P08727	4.11073	6.30359	15.847	2.04343	10.9952	3.13799	0.86036	8.1335	1.21338	16.304	4.98294	5.49002	1.3275	1.83152	3.80331	14.7983	0.715206	10.1955	6.62959	3.99922	22.2107	1.61231	1.06598	0.501525	2.29275	3.16668	17.4095	12.2125	1.63793	13.7927	20.8574	4.68902	2.49953	6.82426	17.9306	15.2297	11.5616	8.44188	1.67143	6.59391	7.71239	59.7448	9.97251	11.7389	11.2378	7.03724	4.62524	35.8082	135.408
P02538	2.48544	4.73338	17.1671	1.54137	5.99632	2.76976	1.14545	6.09519	1.03344	11.8788	4.52348	3.65652	1.26638	1.98855	8.80835	9.64301	1.09329	5.29332	5.8883	3.06609	10.3671	1.67639	1.43696	0.856253	2.47363	1.93659	3.93776	5.03062	1.26407	6.00785	12.0455	2.44975	1.84616	7.70229	7.58244	4.5561	9.14363	3.87927	1.80898	3.86807	3.02001	3.40678	5.59155	3.63518	5.29461	4.14458	4.33516	9.73146	11.1398
P05787	3.74807	10.6419	19.6872	3.00607	11.6839	3.34104	1.09793	11.0089	0.662034	26.7862	6.78137	3.73742	2.82096	2.00287	2.90391	10.3777	0.67712	8.74427	5.12442	2.87921	16.1376	1.42787	1.24993	0.524938	2.59027	2.62476	25.1111	5.9925	1.94955	15.5283	45.812	4.70928	2.09492	26.8767	21.4115	12.0138	16.6815	6.53827	1.51088	7.33894	6.7827	116.336	8.35229	12.8201	14.8753	16.0879	10.3078	98.5522	382.78
P02788	4.56914	3.93807	5.68901	0.817401	5.02048	28.6389	3.80091	103.108	54.2213	4.71768	0.621434	8.06305	0.614288	2.85544	81.4877	2.04512	11.3261	3.56415	9.65191	145.923	3.36252	4.48972	10.2575	2.26142	1.35837	4.74553	9.91569	1.88369	11.219	24.3167	2.08473	8.79161	1.14235	5.67274	3.59713	2.85135	8.6013	4.63339	1.34584	4.7061	4.69022	8.99089	5.18905	2.28486	20.8699	3.53762	8.50394	1.59288	5.27947
P61626	4.91496	2.10354	5.74533	1.05895	3.77229	7.45366	2.97076	55.9279	17.3836	12.6426	4.07843	15.7569	0.593318	3.94092	37.0197	10.0041	4.59829	1.95506	7.64732	43.1444	1.727	2.30281	5.92862	3.21372	1.95026	1.37596	5.09532	0.867888	6.9198	4.8155	1.53666	4.05713	1.57617	3.82308	6.14877	3.84635	5.24442	3.80442	1.28989	2.79334	4.38198	4.12244	5.15054	5.9296	4.81887	3.07924	4.86341	1.1762	1.36161
P05164	5.92988	5.06114	4.75662	0.806603	5.52707	21.3092	4.70519	127.446	44.9542	7.49592	0.791957	5.36276	0.507602	2.65252	68.2125	1.85482	25.4404	4.94147	9.32327	80.7591	1.59246	5.40218	9.48807	3.19043	1.84953	4.66686	9.60342	2.01432	10.6731	8.59803	3.54458	6.88824	1.54695	5.71516	4.21364	4.49926	9.11886	5.72823	1.15425	8.34367	7.37276	12.8964	7.8467	3.37107	13.1015	5.21802	12.7552	4.87421	8.42027
Q14978	2.55548	9.53693	12.6876	3.29447	1.77358	1.38275	1.31371	0.952024	1.46987	2.3714	3.57586	0.996782	0.779576	0.654874	1.11203	3.27792	0.979671	15.0707	3.3347	0.69814	4.44203	0.606396	1.88875	2.70694	7.66785	3.54895	17.5392	8.61088	4.23999	19.2385	4.46619	3.79866	1.35766	11.6096	5.30529	3.73658	7.45275	2.88121	0.941005	3.35933	2.32841	8.60032	1.97249	7.06504	5.73513	3.08198	5.7708	5696.2	6.22471
O76021	2.65257	6.60635	4.77705	4.86917	2.49087	2.46915	3.69292	2.44293	1.26299	6.58494	3.00195	0.801969	2.97029	1.63397	3.79983	5.75134	2.16599	8.83596	3.21126	2.07206	4.04456	0.677	2.96205	3.73655	4.49758	2.5026	6.66745	5.60464	3.54093	11.3669	4.65443	5.55794	1.92726	15.4988	7.50197	2.74736	7.07691	3.99519	0.726437	5.66533	3.02003	8.53011	2.86358	8.65921	5.31263	6.25194	6.96612	13.4605	7.32418
P05109	34.9428	9.49482	24.9654	0.973478	30.5131	59.6004	20.4698	158.525	165.189	11.338	2.01175	9.94456	1.45363	4.35849	378.01	4.80346	28.4162	10.6619	46.8442	319.146	10.416	22.943	16.1658	3.28552	2.47372	9.87052	21.818	3.79483	15.7364	14.2077	1.95068	28.7069	1.50264	2.44248	12.5366	6.53853	10.1755	3.79481	1.3612	11.52	10.7716	6.77983	22.9525	5.11048	28.1296	7.68837	16.1754	5.16497	14.1054
Q96LD8	7.83916	2.3429	1.10971	10.3904	9.02316	1.93108	1.35681	1.35944	5.92412	5.1769	1.28422	0.940936	0.605998	19.6896	4.90393	634.313	0.246356	2.75653	15.8875	6.24967	2.42877	0.645725	0.987636	0.92677	0.503668	2.24198	4.56534	3.6359	1.83667	29.2258	1.23805	4.35554	1.22854	6.41995	2.6272	1.10963	5.39053	5.1644	1.27575	5.64797	3.04032	4.60977	1.95704	1.06784	0.663426	17.9841	4.63389	0.125815	3.35156
P34897	2.72973	4.33116	3.08693	4.11713	3.52986	1.13952	1.99229	2.79168	3.26243	6.00518	2.49901	1.38095	2.39485	1.09044	2.59343	6.35616	1.81788	4.26812	1.57776	3.89923	3.79082	0.990061	2.2221	4.20716	3.10155	1.90051	8.23635	6.40569	3.26296	10.6514	7.53932	5.86901	1.80983	8.48764	4.07172	2.63329	8.65492	3.1773	0.898265	4.47485	3.50815	11.7819	2.8801	8.44131	6.41254	8.58083	7.59242	15.839	15.7802
P02786	1.73895	4.08886	4.57675	6.20912	3.59565	3.08854	4.65845	1.84111	2.30679	3.473	1.28951	1.3949	2.56792	1.16402	6.85354	7.63839	1.2212	7.51339	1.92011	2.64006	2.97903	0.565474	1.40437	3.825	6.07482	2.47794	2.90877	6.38435	2.3011	10.6482	2.18268	4.41365	0.963907	5.89557	4.62148	2.97846	7.43837	4.41297	1.14293	8.11735	2.35668	6.00522	2.93508	8.19433	6.72065	8.8192	5.8081	8.62421	4.9594
P62328	1.55263	1.40423	2.68188	3.98822	4.39843	2.2525	1.32492	1.77467	0.461532	3.70388	0.974989	0.466147	3.85298	3.22982	0.636223	1.23695	1.22785	0.983357	1.5575	0.462993	0.837265	0.577672	1.31562	3.8497	0.662269	3.66195	6.37225	0.457683	3.76825	9.39477	3.28304	2.17333	1.42234	1.86951	3.96662	1.90845	1.40678	2.50976	0.700255	2.2563	2.81655	10.5693	2.89555	7.99682	10.1397	7.27508	2.62059	4.78808	59.734
P42680	3.17692	1.89742	3.4781	1.15549	5.45251	6.62825	4.0489	76.6741	20.2358	1.10923	0.492116	1.08319	0.995663	0.989256	8.7337e-10	1.63405	1.76573	1.03039	1.53509	9.2507	0.382469	1.1806	5.97985	1.76113	1.69239	1.14367	3.22063	0.723012	5.9198	14.835	2.71639	17.8655	0.70132	2.27816	0.698548	0.503676	4.31439	2.28858	1.14469	3.43009	2.34279	8.23691	3.33599	2.30402	4.20205	3.79306	5.09329	0.683696	6.91673
Q96AY3	2.74682	5.94321	3.61667	22.0325	5.46813	3.79672	2.45452	2.81646	10.7434	3.23247	1.0477	2.52255	4.80933	4.15683	5.72373	8.02443	6.17667	2.18799	10.5326	1.71972	5.46279	2.57823	8.06536	2.98401	2.76495	5.70538	2.6618	1.8708	3.01752	5.3146	2.97596	4.19158	3.72192	3.679	4.32882	3.45674	4.11938	9.98234	1.47363	1.10001	5.41878	6.69929	5.1724	8.55871	2.03892	4.99856	10.4284	12.0581	2.97072
Q01628	3.22573	2.90207	6.27734	46.4516	3.63815	9.00725	36.9294	7.43311	4.45876	2.96311	1.87289	1.93563	4.40878	15.9147	0.872096	1.89101	2.71215	6.37096	12.0672	1.74772	0.774424	0.269409	5.00568	2.75908	1.53454	9.21675	1.0483	2.47418e+09	7.70712	18.6517	5.59622	11.8925	3.75984	31.3111	27.724	1.82892	11.631	3.01046	0.995632	62.3673	6.91736	17.7607	4.50225	8.40398	7.26295	20.6741	56.8818	3.01118	2.30606
P14923	0.600243	3.65274	5.68226	1.66024	5.48992	1.63107	0.906315	1.2292	0.905311	4.5954	2.47035	1.37948	1.09131	1.10989	0.300731	2.30171	0.268633	2.69792	0.908892	0.667716	3.51037	0.934935	0.817066	1.09526	2.52053	1.29873	4.7028	4.28554	3.95162	11.4758	16.1986	3.58934	2.02667	6.4663	6.20319	4.40716	4.83138	3.1479	1.2654	2.96119	2.74137	48.786	3.26529	11.146	4.71602	6.59255	4.3001	21.8384	75.291
P05783	2.96235	10.9911	26.3235	2.95107	13.5166	4.22893	2.05038	14.7169	0.784714	37.6623	7.87508	4.7444	3.41442	2.62109	5.17724	13.2101	0.937204	9.24214	9.40633	3.85962	22.0192	1.749	1.82181	1.52235	7.3088	2.57971	11.0807	5.78992	1.70226	16.3128	70.3131	4.63334	1.94167	42.8757	19.8421	10.2491	22.2623	5.21514	1.73396	6.57775	5.34829	107.522	9.82331	10.5679	17.2561	21.8227	13.4181	102.532	339.63
P49006	1.07411	1.65621	3.03332	2.35477	5.22692	4.74005	2.07401	2.56864	0.86607	7.1344	3.84096	2.55776	1.95995	1.71359	1.78176	2.84777	1.01566	7.79401	3.41737	0.987542	2.50169	0.769098	1.48069	33.6362	5.82928	2.32064	14.5803	9.33682	3.99612	18.4803	4.30915	5.56987	2.85768	11.6223	5.56465	4.66795	4.90289	4.93054	0.758389	3.01627	3.04143	52.0381	4.1547	18.8337	12.0606	10.6065	4.21493	16.3739	37.6935
Q9Y2S7	1.17763	4.09902	5.6316	4.57251	3.48194	2.00342	1.28647	1.71715	1.53248	3.58247	1.91945	1.09094	2.10126	0.979232	1.86504	12.9432	0.743674	7.05424	1.39805	1.33291	3.8192	1.12419	1.32226	2.87963	2.93151	1.7118	0.867691	3.26367	5.05886	6.44094	5.16387	5.941	2.30263	4.86543	4.12736	4.4738	3.50524	4.03937	1.00524	6.15673	2.7984	11.9877	2.98529	6.09244	5.84873	6.16352	6.7315	97.8767	12.117
Q9Y2Y8	0.64343	1.06185	1.3453	6.40155	1.48524	2.96622	0.683696	0.182164	0.241708	2.12088	2.01765	0.487863	11.6136	1.78993	0.231664	2.12312	1.68908	2.14787	0.858714	0.139957	0.507948	1.522	2.09683	4.33261	0.227074	2.74696	17.3804	0.204872	7.00373	5.19855	9.96598	6.81522	1.7432	1.47969	8.95716	2.7673	1.11992	2.22363	1.0811	9.97596	4.95236	10.9616	6.1603	10.2564	8.88503	4.38993	6.20124	10.591	20.5606
O95758	0.776971	4.6172	16.8927	19.4683	4.2482	1.89939	1.59257	0.795785	1.32721	6.9775	2.38574	1.29058	1.52207	2.03258	3.13216	4.28066	0.985534	61.9947	1.3814	1.51198	2.60177	1.27379	2.0421	1.87694	2.26122	3.28308	3.25796	4.07067	1.29151	2.55866	5.78294	9.69634	4.25236	7.19951	7.82876	3.47157	5.58598	3.80181	0.871531	9.37157	2.47357	5.30507	3.50548	3.17296	2.63317	2.65795	5.72911	217.973	20.5235
Q96B49	1.36353	3.61152	1.12973	3.85757	1.02258	0.794466	0.581771	0.989171	0.343073	1.06897	0.846303	0.160664	3.86879	0.903351	0.464795	1.13259	0.88449	2.17342	1.3238	0.345974	0.47193	0.278547	1.46899	1.57792	0.842857	1.60041	4.47817	7.29688	3.28274	13.3305	18.9936	3.67158	1.33948	9.11215	4.04672	1.08476	5.34253	5.3441	0.567065	2.80844	1.68034	7.18637	0.985664	5.44559	4.96501	4.04913	5.70118	10.4486	4.26913
Q13595	0.256403	23.8617	2.68991	6.64418	3.04222	2.25424	1.82589	3.27991	1.0259	14.1017	3.5067	1.50853	1.6736	3.64769	0.752227	4.74187	1.88054	2.88497	5.28215	4.25609	6.45562	0.800036	1.54999	4.72447	7.42553	4.54529	3.28044	10.8686	2.71304	2.69587	11.716	2.36754	1.15872	16.8196	3.7284	2.03513	112.232	2.14828	0.618766	5.61747	3.77775	5.01877	2.74031	1.92153	1.83956	38.8321	3.56773	2.62557	2.96984
Q92785	1.44731	4.72065	2.14966	3.32275	1.92894	1.00344	1.23439	0.502744	0.151751	1.62581	1.12066	0.629878	1.44823	1.77518	0.747555	1.10362	0.544781	1.1084	0.921205	0.0755602	1.67291	0.771676	2.30655	1.93924	0.54719	2.71366	8.24723	3.67029	4.01865	4.59652	11.7198	2.77885	2.60514	7.97611	8.94113	1.77062	4.38702	5.12581	0.620016	4.28756	1.79328	10.1312	1.38882	3.70415	6.18932	3.45202	4.70185	7.60646	3.2403
P63173	0.514727	9.37661	3.63107	6.82366	6.99191	1.11081	2.324	2.66332e+09	2.63648	5.04684	1.7567	0.761961	2.88946	1.67247	0.938049	1.87863	50.8313	7.90576	2.29719	0.947373	2.23336	1.53915	1.08625	2.24742	1.02311	5.45144	38.6154	2.91326	3.13633	2.70674	7.82877	4.97831e+09	1.97065	4.91991	2.29689	2.94731	5.99719	2.50673	0.626932	2.2318	1.39033	4.7031	2.83812	7.7473	3.85855	10.6554	2.2524	3.95992	5.64642
P60059	0.787228	6.19211	0.840699	2.93506	1.69194	0.476069	0.969286	2.46552	0.213477	2.02735	0.780799	0.507031	2.02272	0.810267	0.520212	1.69298	0.452093	2.26755	1.25958	0.180739	0.491756	0.376423	1.97217	2.62352	0.577571	0.871677	0.678777	5.17401	9.53337	14.4871	10.5222	10.6319	2.14347	11.0976	5.59583	1.34157	9.03147	5.55716	0.436571	4.21374	3.51648	13.5019	0.867622	8.10171	8.84103	4.50025	5.11537	7.84335	14.8533
O00512	1.69198	11.5802	3.12337	6.43011	2.12971	0.757896	2.58303	1.65061	1.07429	2.71755	1.99263	0.80693	2.13126	0.988413	0.309186	1.37246	0.959168	8.01677	0.739613	1.41909	2.2456	1.2484	0.950706	1.83798	2.51343	1.20189	15.8698	2.06563	13.2849	49.2752	28.5005	3.32262	1.40151	4.63629	5.58314	2.44997	2.1337	3.27343	0.989246	4.5947	2.75139	1.0563e+09	2.26304	739084	4.20646	13.3057	2.80308	8.44258e+08	11.5976
O75170	0.41722	0.10137	18.0985	2.44031	13.0328	3.23684	0.675535	7.4889	0.590419	9.77358	3.28073	2.14652	1.54415	4.46954	4.24751	10.62	0.916923	16.878	5.94807	1.10704	9.45143	1.66027	1.06284	0.342048	0.590764	2.75316	3.78638	3.24166	2.80352	118.754	14.0513	4.28108	1.60366	12.1018	7.41405	12.1147	7.33413	5.72351	1.10738	4.66291	5.65906	3.22403	5.00574	2.56602	11.8892	9.91404	4.24076	36.8614	2.36661e+10
Q6RW13	0.258897	1.37069	1.90088	1.21662	3.62895	1.99468	1.23324	0.810008	1.06004	3.85356	0.691737	1.03314	12.9645	0.944838	2.60654	0.530934	1.3344	8.96438	6.27867	2.06069	0.863878	0.430454	3.45528	4.46926	0.817239	1.37298	73.0006	1.08612	0.832244	962.654	13.2541	5.92008	3.58156	1912.27	7.35209	2.3384	9.91796	0.240348	1.18325	10.0166	1.41476	2.53341	3.63923	0.260429	4.35052	2.58727	8.72539	4.72513	1.29329
P06731	1.87056	1.39317	2.20408	18.514	6.72038	0.977316	4.56298	2.91284	3.24905	9.83501	1.26334	7.5971	14.0662	3.88484	0.509351	26.5017	12.1295	20.3004	2.43553	1.73379	4.76263	1.2305	9.75405	9.36562	8.9045	3.77584	4.0385	1.80079	10.3321	65.7449	14.7803	14.8566	9.20503	7.47324	26.5765	6.66412	13.2509	0.99473	1.10796	29.9882	12.5734	117.281	12.5676	45.9428	11.9884	46.0233	45.1426	27.9511	297.359
P10176	1.28758e-06	0.0696348	7.58534	0.535199	73.4468	1.3184	0.62376	1.08225	0.432617	9.42284	53.9856	1.63387	0.883047	7.37261	38.8267	2.72998e+09	0.0015734	39.0349	9.20785	0.579262	4.26379	1.05969	0.0754942	120.601	1.52708	2.36233	22348.6	7.56249e+10	23.2582	25.7051	33.3033	16.3304	1.78773	110.462	5.79744	7.82673	73.5586	11.473	23.3265	85.1822	3.97019	267.479	124.124	8.09375	0.613814	895.277	2.0577	3.04208	282.461
Q8WWI1	3.52022	0.400017	1.52592	5.0076	1.10352	2.04296	1.86198	0.724013	1.33916	13.9584	2.00025	2.59815	3.49409	1.13853	2.85912	1.71647	1.2744	13.7518	2.97739	0.559038	2.54521	0.774451	2.42955	0.842384	3.62322	3.59612	33.1617	1.02349	1.08893	22.8164	0.258907	2.00941	3.99785	1.56973	10.646	1.9769	5.74527	6.9279	0.995023	3.87158	2.00108	31.0455	3.3996	0.769106	9.4192	3.59786e+10	8.22118	13.6839	48.0588
Q53H96	1.49726	2.32587	3.42745	0.656768	3.9999	1.44229	3.15032	0.868405	1.13246	26.0346	2.29045	0.966454	2.65903	1.57996	0.847074	88.4954	2.32919	59.9125	1.11986	2.93927	1.98936	0.893427	2.48684	5.25427	4.0841	1.47825	498.254	3.69747	1.74424	31.5679	5.5864e+08	4.29853	3.24854	6.56792	4.28609	4.6362	6.41341	3.82345	1.07234	4.30096	1.57766	94.1319	2.6259	3.6491	6.47821	3.2646	8.73652	7.48761	2.46556
P60602	21.0826	40.297	59.5944	15.1827	2.53417	1.22435	2.43786	1.37822	0.906069	2.1251	8.36036	1.21199	1.99007	1.62691	0.409345	3.66866	0.924451	44.9399	1.6139	0.457148	2.20634	1.07474	2.57437	2.14215	1.9338	2.56095	3.77153	4.84307	2.12948e+09	8.93062	25.8779	11.615	2.17794	7.94278	1.11224	0.973978	7.14172	2.14524	1.20265	12.2686	1.94857	16.3884	3.4634	5.7788	1.45845	7.4	3.09286	0.706649	0.953139
P35900	1.81388	0.557355	0.540507	1.31251	5.49503	0.933059	0.41668	6.53787	0.344622	11.8934	11.623	1.12459	2.79608	1.1335	0.188246	3.10832	0.783016	0.995222	3.06481	1.35651	4.7361	1.56941	0.820254	0.274691	1.45198	1.87033	1.54844	1.55389	1.14945	2.7028	16.6446	2.16631	0.783655	4.3466	20.2921	10.2557	8.07351	2.14157	1.70382	8.65135	4.19316	8.3784e+09	6.23057	7.17857	8.94431	6.76976	4.97709	2.23404e+09	13.5706
Q6UX06	0.406701	5.06057	17.8732	7.53344	3.74634	197.64	0.935534	68.2164	79.9498	23.2845	7.56414	28.2239	2.43159	140.379	5.76706	5.95585	1.26659e+09	1.46253	1.23199	65.2772	2.28195	1.20343	3.31098	1.10721	0.146126	59.2575	92535.8	34.5326	185.259	6.88587	4.63901	34.3286	1.7708	222.746	13.2765	19.4837	3.98899	105.646	1.79388	1.07613	17.6966	42.3274	32.2452	2.09352e+09	125.686	3.26931	2.446	5101.58	1371.59
P06702	21.2207	2.79929	391.987	0.591121	137.412	133.859	26.2438	407.144	487.358	70.4411	5.96516	52.1745	1.09294	10.5948	925.82	36.0597	26.505	9.46734e+09	6.9491e+09	427.172	38.537	29.139	12.4141	8.5935	13.312	7.69696	5.52358	3.23938	2.27822	22.1782	2.40428	25.5437	1.36622	1.94062	20.2016	8.29062	9.75726	4.15538	4.21664	11.197	15.4207	12.1185	249.41	3.77908	19.7845	19.255	17.7973	3.89737	28.306
Q14126	1.56243	2.36247	4.10786	3.45492	5.18411	2.19527	1.29847	1.26367	0.823601	9.06528	4.01878	1.44331	1.87259	1.92007	0.497863	4.03827	0.359772	2.85357	0.911333	0.724113	4.50156	1.00081	1.62815	2.18298	3.37726	2.28401	3.53741	5.41708	4.97863	8.26203	17.7659	5.37616	2.70066	15.0114	5.79848	5.52346	8.41213	5.3994	1.29701	4.53679	3.24879	5.36719	3.68929	10.2297	7.86165	6.01803	5.65891	7.41515	4.7843e+09
P52292	2826.9	171860	279900	16.55	5640.26	4.04939	3.7254	2.53611	4.53329	9.57661	0.95852	1.21639	26.1258	5.39972	4034.64	2365.19	1.09898	100561	4736.99	319.81	2.95207	0.477242	6.2374	5.17519	3.36954	7.02962	6.93962e+08	2.54158	3.17445e+08	7.31945e+08	0.44553	7.07266	0.33771	1.13964	5.10137	0.67659	0.970535	0.747039	1.05345	7.00589	2.6279	3.91366e+08	5.07146	1.79367	0.920411	1.07249	6.6004	51.8556	0.0630708
Q8IY81	1.97524	5.16197	7.73979	4.74666	19.4949	1.83087	2.08002	2.01251	1.40238	10.0408	2.6176	1.0806	1.19108	2.27596	2.90408	19.2677	1.03622	8.67747	3.31694	1.57118	3.44595	0.632429	1.82407	5.01905	4.39127	3.84254	6.85044	4.83502	2.18188	12.5788	16.6922	3.44276	1.79628	11.6647	8.18899	3.10777	4.68932	3.69812	0.760314	6.53022	2.10446	14.734	3.52809	3.62018	8.89392	30.3195	8.14427	26.6852	13.556
Q9UBM7	1.95806	9.87838	1.50124	6.39723	4.68294	2.03781	2.67858	2.5702	1.4425	4.63587	2.23878	1.922	1.80851	1.06161	1.93889	7.43627	0.561571	3.74775	1.9941	1.1642	2.28136	0.462952	1.30389	1.96173	10.1815	2.37459	1.85457	1.38438e+09	1.77472e+09	27.0512	3.36765	4.20451	2.32247	6.44145	6.08599	2.41697	7.56583	3.94381	1.09503	9.27213	4.87928	13.9833	3.64996	25.1081	4.54714	4.77722	14.6708	12.1454	2.78497e+09
P51532	2.74295	10.0934	3.57185e+08	4.06186	3.52188	1.53934	1.82476	2.35547	1.26573	1.6955	2.15755	1.37181	1.68965	2.29044	12.5937	90665.4	1.41531	3.24343	1.96669	1.39054	8.03951	0.805449	2.93216	2.59925	2.5077	2.79005	253.386	6.69562	3.61701	4.57034	4.54431e+08	9.21365	1.50247	11.0482	5.59644	2.98261	3.02975	2.05623	0.885491	4.11206	2.68498	2.03153	3.23599	4.57711	4.29337	11.6235	5.2355	19.0441	4.81217
Q8WVY7	12.7629	0.659248	4.63329	10.9564	1.75452	3.0525	0.853495	2.3424e+08	0.913969	1.61746	0.753944	0.900364	2.49539	1.27712	2.28687	1.65219	0.5561	1.02345	4.46299	0.63484	0.864439	1.03798	3.40673	2.0696	0.551965	4.17196	2.15296e+08	1.62781	0.797329	7.62197	283983	27.1032	1.47262	2.05037	1.94272	2.05443	5.33742	3.62262e+08	0.612359	1.22189	1.16971	3.38594	1.67937	2.60983	5.64073	3.57958e+08	2.6871	23.0536	4.49482
Q9UNL2	2.11596	4.74316	5.07419	1.87431	3.15997	0.971182	0.706323	0.688207	1.42349	4.71024	1.6411	1.6599	0.686114	1.87263	2.52241	4.38919e+09	0.383544	1.2125	1.24812	0.308732	1.58518	0.374751	1.97871	2.80024	1.32184	2.07039	15.9978	2.57001	4.01439	8.05069	11.6742	4.05934	1.82957	4.92416	5.73426	5.34048	5.20873e+09	3.29548	1.03637	4.37062	2.57726	10.484	2.93528	6.96757	3.78797	6.18068	5.29181	11.6739	33.4016
Q05315	4.37625	2.07626	29.6674	17.5009	0.841909	8.05154	0.305698	0.655527	0.0634974	5.49652	5.49736	0.329044	3.64915	2.58787	0.23734	9.64807	1.88815	4.31752	0.68264	0.0781109	0.889287	4.46939	3.40619	7.1207	1.69064	16.9038	65.8638	1.06951	6.90415	11.2178	17.015	22.2404	1.61807	0.953654	8.06321e+09	4.05038	0.124761	1.7097	1.71407	23.7106	2.58756	19.7083	12.1437	11.4347	15.5515	2.77692	5.48055	68.9922	78.6956
Q99848	1.46862	6.18143	8.50535	6.12042	2.69069	1.66325	2.47589	2.69888	1.45075	3.99574	2.78449	1.03616	1.46708	1.45692	1.7491	4.31185	1.25543	23.1917	1.89294	1.71412	3.37018	1.36508	2.74477	2.71525	4.55955	3.01841	3.98263	6.5358	3.60479	11.7918	1.52478e+09	2.62469	1.51864	14.5899	8.35617	1.98091	6.0055	4.49707	0.684705	3.45015	2.81808	1.5117e+09	1.76538	8.17193	4.21689	5.16017	5.31244	7.58997	4.62519
P08246	0.147903	8.42409	1.29726	0.360888	0.890245	3.29733	9.18055	61.0067	213.82	0.291812	0.342568	19.5651	0.619846	0.723609	67.661	2.04811	84.9256	0.196003	3.96015	60.6056	0.17061	2.95547	5.36252	1.06134	2.59185	1.83228	8.89855	3.4733	3.64707	4.95676	0.302346	3.89824	0.492075	0.557349	0.665531	1.09368	2.29084	1.92089	1.24814	3.2484	1.26701	1.49365	2.58932	0.544755	1.6649	0.954677	3.98187	6.80976e+09	0.196766
Q96C36	2.79226	0.86478	1.07332	4.31201	2.46405	1.81429	2.1348	2.55259	1.5464	4.65865	2.22208	1.20915	2.76558	1.26116	2.26493	4.02428	1.11154	5.4018	1.4784	1.30409	2.18332	0.716136	2.64719	5.45163	3.92051	1.84426	3.18953	7.15627	4.57187	14.4186	13.107	6.61556	1.28886	6.32146	3.16504	3.22401	11.5585	5.46738	1.00781	3.3081	2.13913	2.04557e+09	3.29859	6.69675	7.75965	4.48937	2.92332	2.41239	7.18426
Q96D15	2.41822	1.77178	6.56815	4.84193	4.18428	2.99481	2.86856	3.25722	2.28805	1.56895	0.688935	2.23438	3.31373	6.6042	4.44516	3.26077	11.0625	0.748553	4.56402	0.44874	2.18227	1.0237	8.56036	5.69315	1.97613	2.84661	8.49895	6.78837e+08	3.93321	6.51154e+08	12.4933	5.596	3.68489	2.58137	2.46027	4.33953	5.47922	6.88763	1.01302	2.36812	3.11231	1.29924	3.68	30.7625	4.28275	12.9425	7.96044	1.29776e+09	15.9672
P25815	6.44512	6.68974	0.678006	6.02175	25.9453	48.7005	1.98791	68.7039	39.4238	67.6157	17.1616	37.9897	6.53683	25.8999	45.1667	7.65853	3.23147	6.15165	14.3266	47.337	22.0598	2.55675	54.5108	8.1986	46.6874	5.04727	1.09374	18.4688	28.895	46.5844	3.5183	38.2733	15.3336	62.0303	14.3304	18.8255	9.66808	57.3697	2.83092	9.90776	20.0628	13.1543	26.7131	30.1641	56.3947	22.356	4.57532	7.58802e+09	1.62828e+10
Q02539	2.40156	2.74772	4.56274	2.1594	3.82292	0.969075	0.87045	0.880067	0.448886	6.38105	0.858483	0.695938	1.4648	3.50261	4.71379e-09	4.86263	2.8082	7.45136	1.98959	0.407721	7.73089	0.950449	0.680956	3.4202	1.33119	1.20179	2.99014	0.297707	3.2674	5.37203	5.98388e+08	8.88542	4.94332	46.5364	5.58851e+08	2.15331	19.6587	7.15434	0.888896	1.59947	3.42819	4.22063	3.01606	9.9413	12.635	7.55607	9.2488	1.2939e+09	83.1139
Q86SQ7	0.919363	5.61458e+08	3.44831	3.14091e-09	6.20633	2.94889e+09	0.484562	2.41548	0.159481	3.91392	1.42647	0.279972	8.92087	2.17291	1.02541	27.3677	5.18866	6.10076	2.82556	0.256923	1.0149	0.411539	0.254636	1.91363	0.191839	6.05082	41.9476	7.51891	6.75051	136054	106227	2.9666	3.40519	563438	38.5927	8.51234	15.6422	5.49969	0.718067	3.43954	2.13207	231844	1.51644	25.4502	30.4337	9.56524	2.07848	418236	305873
P09668	3.39826	3.86845	0.781174	5.46183	3.69086	2.15159	0.924453	9.8087	0.716386	3.49989	5.2111e+08	0.872548	10.0796	6.89668	1.27231	3.81045	0.82991	14317	2.94428	0.538907	2.50109	1.35986	0.900078	2.85554	0.776409	1.64246	4.70468	2.32763	28.261	55.7988	19.828	4.275	3.88593	1.46051	5.52949	2.40502	5.58309	3.81472	1.08098	3.31766	4.96179	8.82449e+08	4.97668	12.0716	2.89997	22.3906	2.13877	4.54991e+08	30.4278
Q9NX58	3.00325	41.3265	12.3939	13.9198	5.15255	1.99771	3.60045	15.9926	0.794308	4.97863	2.25882	0.657651	2.0433	1.17341	2.97736	5.65101e+08	1.21876	20.6804	3.26963	0.922	2.37568	0.542033	3.27055	1.97488	5.88446	7.05535	5.20481	5.39014	1.2777	55.7858	8.78925e+08	35.7122	1.81509	9.93996	12.4983	2.91917	9.74273	4.59111	0.813407	7.24148	1.53636	4.20114	1.71717	6.83158	3.74398	1.15844e+09	2.95271	381870	47.5047
Q9NQ55	3.66093	1.35361	1.8273	3.57336	2.91737	1.26795	2.71142	0.79886	0.936319	3.8372	1.18328	0.978074	2.25751	2.07945	1.51651	1.79808	0.90488	20.1608	1.83592	2.52268	2.58915	0.441362	3.59575	2.92521	2.71404	3.35437	1630.34	6.94918	3.35984	1.46747	1.77023e+09	11.5951	0.841391	7.7542	5.22989	1.48442	9.09912	4.57263	0.763407	5.10115	3.20686	3.77242	2.05114	1.31019	2.92351	9.63232	4.89844	1.70617e+09	2.0238e+09
Q13523	5.28446	24.1482	293354	25.8358	19.7571	4.59552	1.61521	5.40836	2.43118	3.03862	1.16659	0.715512	1.44737	1.31738	7.98542	1.08303e+09	1.06082	3.35014	1.5638	1.29022	4.16774	0.830461	1.38552	1.41622	2.4829	4.42962	159085	6.2449	2.34026	28.9132	28765.9	2.3146	7.57881	11.0255	1.57056	2.21878	977.117	2.99544	0.742207	1.61743	2.25548	5.54858	1.64965	6.80448	2.84984	6.54903	3.5445	1.76149e+09	1.27911e+09
Q9UK23	3.51923	2.70821	0.663265	6.98678	11.491	0.897389	3.32237	5.09045	1.39803	8.81198	17.7408	1.55977	0.516796	0.895421	0.643771	0.479604	1.51272	63579.7	0.224958	0.587089	1.54475	0.56844	0.0923352	6.58249	2.31198	0.381994	21.7188	1.02629	4.20932	2.75652	8.51073	2.66458	10.7988	1.42974	27.5747	64.3019	2.32387	2.16804	0.636683	0.0437867	6.23313	150596	7.85091	29.0584	1.73637	242642	2.54609e+08	4.22446	129464
Q96QT6	0.722071	4.65049	7.73486e-09	28.2975	35355.2	5.91309	2.20803	12.3791	0.90762	22.2109	7.04692	0.773065	1.5527e+08	2.26208	0.66105	3.67181	0.409776	1.22408	0.548925	1.33644	11.6223	1.77662e-09	1.7463	0.214612	13.4095	2.72924	12.2932	7.39198	3.03285	1.2857	0.870595	0.0148696	5.04815	8.89174e+08	1.02735e-07	9.57361	7.58483	3.55637	1.2799	1.5877	3.16149	17.4634	32.8563	9.70843e-09	12.2337	2.86498	2.15886	10.105	6.46505
P19438	1.03466	0.0991734	0.665434	0.863733	0.531962	7.37861e+08	0.462636	1.71962	9.64654	46136.5	0.250074	0.303716	0.844485	5.92564e-09	21.6897	0.0212774	0.0393305	1.96497	3.60214e+08	1.56029e+09	0.453418	9.82529e-08	3.09507	1.90743	0.191547	0.756824	9.45173	2.60075e-09	2.93768	117704	5.31648	0.97314	4.03268e+07	0.323042	4.00295	19.4413	2.61586	4.87689	1.40275	1.67846	2.6831	235827	0.592615	0.0270662	15.6223	3177.64	9.25353e+07	6.32348	40966.5
Q96SQ9	1.78347	2.06396	1.67481	2.79021	3.00505	1.22344	2.08484	2.80758	0.466978	2.83983	5.58343	1.01968	2.32393	1.08226	0.218844	2.51613	0.526748	2.82744	1.35161	1.30426	3.51594	0.984783	1.32984	0.532366	1.28554	1.58198	2.18124	4.73227	3.50281	6.04742e+09	22.8882	4.1885	1.74319	5.51237	3.27549	1.6131	7.22138	1.25128	1.32199	4.05425	2.10275	3.0119e+09	2.23009	14.7602	4.66864	15.2215	3.81395	572836	2.86424e+09
Q8WVV4	2.29999	1.48221	1.58216	1.28888	4.0266	2.55014	1.04168	1.87225	1.00755	5.83585	4.11152	0.842302	1.55934	1.42377	0.444108	4.52747	0.305585	3.4103	1.67678	1.21689	3.65991	0.895367	0.634228	1.08331	2.44173	1.86538	2.54174	3.12225	2.16471	15.8024	8.72054	4.25275	1.95629	5.75607	5.38614	3.84418	7.56248	3.13699	1.0546	4.15243	3.08769	2.44628e+09	4.22848	10.1568	3.4983	9.4923	3.25126	1.72301e+09	4.16174e+09
Q9C0D9	1.82227	22.2988	3.21701	15.7338	3.12793	1.26437	1.43697	2.13667	0.937556	2.78796	1.11781	0.360138	3.89382	1.71085	0.832673	8.2078e+08	0.599024	1.94722	3.1046	0.757113	0.42145	0.153573	3.10799	0.745561	1.24889	2.37516	0.551624	5.41473	9.02703	27.4205	16.6774	7.2714	1.92217	3.989e+09	7.55977	2.41642	2.23177	3.32082	0.29253	3.54984	3.17519	15.5527	1.31466	11.0659	14.7421	6.92598e+08	11.9769	2.33652e+09	10.2383
Q9Y5J1	0.94977	7.62871	3.38053	6.55677	5.26445	2.64661	2.22921	2.1953	1.48324	4.98563	3.36252	0.744022	3.37306	1.70178	2.06515	0.509744	1.12646	9.50794	2.5729	2.04954	3.29182	2.00893	2.68895	2.57621	4.07169	3.12426	17.0691	19.0391	2.31022	66.1113	1.04257e+09	8.66209	3.591	28.4327	1.85929	3.94283	23.5156	4.44306	0.953506	7.47846	3.36984	127.958	5.20849	13.5083	5.7394	1.2845e+09	2.42179	0.600512	1.2493e+09
Q2TB90	15.845	14.1342	52.6405	3.40658	77.4058	0.684742	2.10982	1.25774e+09	0.543617	4.29355	1.14129	1.09661	0.211167	0.615889	17.8794	12.1219	1.76793	48.985	15.0293	0.787234	4.80943	0.347982	0.588116	0.0695694	0.487906	3.25071	253.603	2.3917	5.98752	5.69689e+09	0.273771	1.27672	7.75665	0.012376	3.89842	4.46021e+08	0.951879	0.381483	0.483797	0.609891	1.13419	1.21795	3.11553	9.0088	0.548701	0.547018	2.73036	0.0397017	0.204316
Q14137	1.60485	5.72423	1.94584	5.12558	5.28227	1.961	2.68283	3.26088	1.51203	2.1975	1.80289	0.926233	2.20338	1.89075	2.10035	3.16503	3.18608	8.46264	4.25874	1.40067	2.43057	0.774572	4.61241	3.11274	3.48263	3.08977	5.05207	2.81001	14.9225	1.802e+09	1.12482e+09	11.9418	1.53347	18.7862	1.57437e+09	6.24946e+08	13.0475	5.39486	0.746559	18.2586	2.93266	20.8131	1.48251	9.15977	5.60821	8.07806	11.545	61.6572	10.779
Q9H2P0	3.21089	1.87071	1.72131	9.16748e+08	1.97785	0.807922	1.19522	0.472215	3.59036e+09	1.901	2.01828	1.26333	1.73562	1.62976	4.93907e+09	0.918473	0.419578	1.68534	16.4495	0.775265	1.46727	1.14759	2.43387	1.74071	4.83433	2.20942	19.8937	2.35343e+09	4.57674	2.8871e+09	122.62	5.50908	1.98192	3.61937e+09	5.31814	1.0115	5.17787	2.45887	0.76068	1.74795	1.60255	395.207	4.99745	1.15667	6.27408	4.83173	1.05773	2.36154	1.89267
Q8NDQ6;Q9Y2G7	1.45668	0.528162	3.75315	4.62278	2.65223	11.9187	1.50281	7.16722	1.19633e-08	3.27926	0.586029	45.6282	0.483399	7.12826	4.75003	79270.5	1.47288	0.480944	2.55971	3.12972e-09	6.33736e+08	9.70568	1.13114	2.59364	5.692e+07	3.83727	1.01664	1	164925	48742.2	6171.05	1.20309	12.4671	0.974973	38.2883	9.49408	13.9353	1.73548	2.14867	0.339783	1.55648	24343	48.1084	67659.8	18.9678	2.07019	0.70883	0.850424	20.6988
Q9UHK6	4.27118	15.4745	1.80293	3.49641	4.35545	1.33642	3.18056	0.687726	1.8299	5.42584	1.76938	1.41707	5.8525	1.97894	0.105048	256.321	0.736804	10.267	2.37418	0.564794	8.68918	1.56405	0.140804	1.38729	2.22608	1.62376	6352.19	1.04842e+08	4.98683	105338	24573.8	4.30662	1.00163	6.46228	6.2566	6.18058	6.4753	47.2577	1.66284	7.65297	3.57557	5.77115	1.64351	28.9077	4.04961	21.1876	3.05611e+08	3.8775e+08	2.10207e+09
P32322	1.4527	2.01412	1.86355	8.99653	3.03945	2.09365	2.07005	2.60365	2.9085	4.30042	4.43841	1.05703	4.99458	2.03263	2.40066	3.46918	3.04608	9.55037	1.74034	1.84664	2.44537	0.959765	2.95106	5.04828	5.34379	1.81864	1.28801	1.65361	1.53967	11.3799	4.10915	5.44111	2.71333	5.89635	10.9661	4.7132	6.68275	6.82749	1.08369	6.22887	2.71264	1.72289e+09	3.52258	12.2234	4.34188	8.6556	5.52537	1.0774e+09	1.21086e+09
Q5T280	0.0962501	11.6012	7.65371	2.05114	0.071112	0.297387	1.56151	0.112624	0.5646	2.8282	2.40078	1.16505	1.74259	0.118101	0.107627	0.119608	1.57399	1.63052	2.21127	0.0804979	0.887539	0.736831	0.178766	4.64766	2.01927	0.618379	0.0109792	13.7067	24.3163	0.0525231	0.0468066	2.31277e+09	2.24087	0.0819302	0.0638573	6.47563	1.13594e+09	3.00926	0.635292	5.41806	1.84652	1.46494e+09	6.54674	0.0263408	3.74981	6.41881	1.8644	0.129418	7.64072e+08
P61165	0.976399	1.74584	3.89964	4.77875	2.21567	1.03277	0.495171	0.65138	0.0674419	3.53839	1.54611	0.422116	1.22335	3.68667	0.304518	0.762543	0.383976	1.23991	1.40006	0.0968029	0.413097	0.41787	0.59774	1.13382	0.507331	1.10977	3.79048	5.64752e+08	8.45569	2.26661e+09	8.16484	7.12937	2.46136	5.55872	5.00196	3.10783	4.56057	5.5117	0.464038	20.6753	4.70051	4.56658	1.87288	4.75479	10.9146	8.84893	1.87322e+09	3.94198	5.24249
O14683	0.681753	2721.32	0.30476	5.00609	7.61132	1.87146	1.02157	2.67554	0.185627	6.30503	2.32641	0.538945	1.79171	1.07296	65.0851	0.864026	0.439834	7.44644	0.679843	0.69202	2.91173	1.01831	1.04084	1.32998	2.04511	1.61958	6.27072e+08	1.76	1.03995	3.6835e+09	5.89507e+09	3.21321	3.05684	7.88225	10.9647	5.78087	4.21195	2.5216	0.76733	3.95117	1.99472	2.4898	3.26924	2.73937e+09	5.84727	3.8641	5.86381	8.81139e+08	1752.64
Q5BKZ1	1.05567	19.9345	2.96451e+08	1.39322	2.77147	1.25539	0.972382	0.823668	0.895311	5.46001	1.7262	0.788629	2.08138	1.87851	2.93228	6.00204e+08	1.26541	8.18944	2.04174	1.27016	2.51986	1.20294	1.93854	1.04833	2.90347	4.86506	14.8223	2.82269	0.786489	2.56287	6.97371e+08	3.22246	1.11243	1.50169e+09	4.35352	1.0807	7.34588	3.21806e+08	1.36134	5.30917	1.9643	7.1776e+08	3.92048	1.48196	3.9787	2.31223	11.3308	6.09005	3.47699
P78504	0.0201465	0.115569	0.0458689	1.78493	9.03072	4.23653	1.27837	9.5803	2.34314	3.61306	2.79666	5.7678	1.09898	1.27377	8.94632	9.81825	2.15182	8.82063	8.45743	3.73608	1.55791e+10	0.204508	0.302807	0.447682	2.17927	0.334147	1.09013e+09	0.00899665	0.00687764	5.28737	15.9281	15.309	0.869642	6.75563	5.95966	8.95339	2.80174	2.07798	2.08231	2.5656	2.47526	27.157	6.53529	38.3672	6.89781	45.5856	0.495876	3.23123e+09	1.09124e+10
P29728	1.25101	1.80649	16.6943	1.67082	8.63728	2.99287	3.18916	2.94716	0.97591	8.76175	1.12766	3.26952	0.233531	1.13713	1.05367	2.22538e+09	3.39282	0.825919	1.36895	2.03114	2.65566	1.98876	1.04248	1.241e+09	0.912392	1.34808	4.3981	0.913619	1.5316	2.7618	3.85466	2.33931	1.83487	1.30487	2.73911	1.54747	1.61468	2.85443	1.19913	9.33379	6.59551	6.58226e+08	1.23706e+09	2.6653	1.60799	4.57217	6.20286	5.8642	3.64123
Q14767	2.43246	3.64537	6.19121	3.21077	1.97392	3.0221	2.30795	0.569507	0.996589	3.26411	1.38656	2.02724	4.15087	6.66335	4.90292	3.75464	15.7116	1.95171	4.99844	1.19508e-09	6.83726	0.778999	2.17773	5.57222	0.5347	2.75846	1.65776	3.85991e+08	5.99013	1.78318e+09	6.09748	1.42204	3.88257	1.47341	0.325915	2.39963	1.97569	2.53616	1.29591	6.46032	2.05517	1.62867	3.47945	1.03715	1.85879e+09	5.04873	3.94168	1.93102e+09	2.00617e+09
O60522	11.3193	6.66357	430191	3.33744	14.939	2.64246e+08	13.6907	14.1478	6.932	17.5979	3.60257	156.064	18691.9	4.79991e+08	238749	122767	3.40552e+09	0.63132	67.8629	6.99788	88.8719	13.98	19.18	7135.55	5.33566e+08	16.1966	3.8396	0.942452	11.3132	162011	3.23988	14.6455	18.8871	2.36467	130257	7.65655	1.56525	18.8915	1.16416e+07	4.33997	10.5276	4.27602	94891.9	9.60637	4.56815	4.08453	15.6249	2.90434	1.62638e+08
P36551	0.930067	5.83602	9.32437	3.78683	9.72173e+08	2.10886	1.67399	2.44806	0.864719	3.33709	2.46257	1.75125	2.06324	1.01139	3.13309	9.31293e+08	0.367065	1.94998	1.55153	1.29157	3.08885	1.60246	1.30672	1.60131	1.32882	2.09659	1.40831	1.18459	7.97425	1.11611e+09	13.8849	1.53605	1.17452	7.46338	4.59174	3.93581	6.42623	5.07391	0.868776	6.77378	3.4011	11.1326	1.77828	13.3171	12.8473	9.51523	3.91309	5.48435e+08	1.3578e+09
P12314	1.70599	0.0510414	1.31622	3.13612	9.51296	3.51786	0.628998	14.4493	0.591893	24.3384	4.08222	3.04156	2.34674	2.13696	3.65705	8.41643	0.782384	5.99874	7.77514	1.94103	8.20289	1.21451	1.62106	1.20553	2.94919	1.80165	1.06796	8.94536	0.128201	24.8975	48.1788	5.82422	2.55493	28.8877	20.5495	8.835	27.2929	7.71741	0.973203	6.87765	5.2408	5.48736e+10	7.03435	15.2095	14.5648	13.6626	11.7898	1.85161e+11	1.12266e+11
Q92820	0.861702	1.49122e+08	4.71052	0.552131	1.96657	2.32561	3.86471	2.35982	2.3556	12.4773	4.73344	1.60429	4.0572	1.38283	0.669359	2.28035	1.5208	9.60599	3.3744	2.0976	6.22191	2.74915	1.22479	7.52285	9.36549	1.12906	1.43308e+09	1.81098	0.679699	6.39657	2.81753e+09	0.48035	1.88019	0.581125	10.2401	3.9054	0.659582	1.29566	0.846615	6.49897	1.88892	1.88692e+09	7.50735	57.3158	1.25831	4.33981	7.29028	5.70147e+08	6.52936
Q9Y6M1	0.949121	25.5552	1.38455	19.4317	4.76047	5.5315	2.07073	5.51581e+08	2.17586	4.1736	2.8986	2.26484	1.59749	1.19048	5.97417e+08	7.09985e+08	1.30267	380.223	1.94225	1.48865	1.40416	1.22661	1.53147	0.631298	4.98594	7.50864	2.97799	5.2383	6.66162	6.67631	9332.28	9.22156	1.86725	16.7344	5.46247	2.88706	17.8523	2.64322	0.930964	2.73477	3.96237	249.704	3.11792	6.82813	10.3846	3.66049	3.9911	12.6388	8.56539e+08
Q9H3R2	1.48964	5.99572	4.69653	2.51437	4.23885	1.46215	1.82388	8.78638	1.35292	3.64688	1.84201	2.4299	4.13256	8.71697	0.250243	0.437269	0.772915	4.04841	0.844761	1.06648	3.94731	1.58501	2.87632	0.52858	1.73229	1.52087	0.847661	1.45713	28.9451	23.7271	4.20465e+09	11.2361	3.66433	16.6414	23.9958	8.60695	5.44475	2.43669	0.94731	12.7044	3.15497	3.36392e+09	4.61802	4.04478e+09	21.9374	8.83857	12.0266	2.24637e+09	2.18075e+09
O00743	2.03324	4.21671	0.0233195	0.990305	0.263902	1.1508	0.843123	2.16836	35.4944	1.80416	72.2007	5.06614	23.9976	11.6768	0.389013	8.56216	0.992281	1.86606	1.11381	1.46448	0.653475	0.691293	1.0131	131.952	24.435	2.06581	4.53626e+08	1.02375	0.938705	4.51697	43.0083	2.08703e+09	1.24123	1.93441	55.6294	1.41492	183.542	1.18173	0.51092	1.03508	0.514225	2.34065	7.89502e+08	3.63648	5.50265e+08	1.40458	1.83586e+09	0.521908	2.04501e+09
Q5W111	0.920661	3.79738e+08	4.6367	2.05401	2.2863	1.75629	1.13323	2.60386	0.913971	5.15957e+08	1.0405	1.17023	3.68072	1.30546	3.80079	3.99386	1.02091	5.90799	0.416577	0.345124	2.82007	1.0317	1.55996	1.58297	3.97721	1.1475	5.08787e+08	1.36161e+08	2.0823	3.92224	12.5423	2.06832	3.84956	4.67576	8.15271	1.69635	7.16467e+08	3.93103	1.25638	2.49951	4.37326	14.7828	9.9155	2.845	4.5158	2.71646	4.09371	4.09845e+08	2.75816
Q8NFJ5	2.00991	2.4179	1.883	3.881	4.30011	2.55429	8.03993	17.4418	1.17644	3.20875	1.46113	23.1391	0.284291	6.69226	0.773421	3.0653	11.497	15.4708	8.25617	7.80842	8.42169	1.45221	13.1155	1.10708	40.3153	2.40822	7.8383	4.33066	1.6898	5.81617	17.8277	6.26524	32.4226	8.21892	45.9156	5.40071	7.57613	13.946	1.12284	16.0302	4.81957	1.09778e+09	2.95868	1.33701e+09	2.65766	10.8682	30.4799	2.44924e+09	3.2201e+09
O00541	2.78735	4.57107	2.4079	3.68016	3.04827	1.23013	2.67482	1.89725	2.07843	9.2276	1.74689	0.84431	2.61019	1.57406	1.6223	5.61339	1.53296	4.8378e+09	1.6725	2.61296	2.46032	0.779715	3.70163	5.3562	3.35023	3.70777	7.1906	2.03133	21.6779	3.20276e+09	6.46088	5.19152	2.15253	6.4581	8.0028	1.37984e+09	5.33017	4.3386	1.07472	3.38455	2.49143	0.176297	3.2097	2.15625e+09	2.02206	4.39281	5.27722	3.4305e+09	2.46037e+09
Q15050	1.95078	6.53357	0.967113	5.77398	2.94458	2.58175	2.57228	1.90153	0.657739	3.66497	3.40519	0.800044	2.72216	1.16247	1.66597	1.19837e+09	0.964423	5.3069	3.1819	1.64143	2.61172	0.616191	2.59204	2.75798	2.0773	3.71083	1.57918	16.6618	8.44461	1.4657	4.61027	5.10966	1.52017	9.86082	1.37238	0.886055	4.57192	2.52071	0.624105	5.04889	3.35623	1.116e+09	2.7295	2.98087	4.31244	8.26171	2.99742	2.35252	2.49988e+09
Q9Y5J9	4.61005	1.99991	1.67963	5.37823	1.99896	1.76211	1.02748	1.57778	0.335493	11.5324	1.03904	0.668033	1.40416	0.560437	0.339891	1.25711	0.416637	7.02938	0.683714	0.0177924	2.18893	0.773267	0.981928	3.87929	2.42401	0.763337	5.77669	4.06263e+09	3.40119	3.67966e+09	2.64199e+09	3.75961	6.91148	10.1909	12.1973	6.64865	28.0577	8.15216	0.789121	6.06053	2.43426	38.6594	3.57156	2.29573e+09	70.4982	13.9768	9.05708	38.9613	2.15567e+09
Q9Y324	1.72736	1.49893	0.944312	8.28771	17.9505	3.80448	2.18436	4.25204	1.23716	1.0765	4.25464	0.609483	4.46978	1.79208	2.54537	12.1228	1.60238	169.61	2.45033	2.06249	1.49815	0.714257	2.14972	5.1194	3.69853	3.8809	0.210053	4.27586e+08	7.57001e+08	55.7199	1.67294e+09	8.46981	0.883883	51.0562	4.47665	3.18603	72.8665	2.03211	0.859023	11.0724	4.93178	22.4612	36.3809	0.278432	3.12859	463.31	9.11954	23.8699	424272
P12724	2.57297	1.43637	2.4821	1.20492e+09	1.10029	5.46152	1	4.05152	2.00184	2.6261	1.88225	1.02318	2.38135	2.95853	1.19345	2.417	1.89102	2.42194	1.23658	3.04027	1.13635	2.75995	2.79025	5.79136	0.892334	2.77719	31.6669	1.174	2.32817	0.136692	1	2.80923	1.58784	0.52384	11.2069	1.79862	0.599452	0.555086	1.12058	4.48587	2.3531	9.91217	7.44973	15.1171	7.78933	36.9304	4.85806	6.03625	7.59891e+09
O15551	0.375399	107.086	0.861684	2.11681	1.23537	1.09892	3.29124	1.70077	0.435092	2.16472	2.69469	0.6843	1.81109	1.11919	0.0713385	0.799043	0.965426	1.87955	0.709033	0.702019	0.829727	0.70165	1.91842	0.739578	3.12071	0.620875	15.3073	4.08166	117.365	37.0026	5.14859	2.14954	1.16288	3.90079	4.983	2.91576	5.31463	2.18544	1.43063	8.54455	1.43532	9.57975e+09	1.55094	6.46208	6.99717	6.45141	12.4211	4.11627e+09	1.09658e+10
P82663	1.03641	4.0061	1.97146	2.78037	1.41047	1.64979	1.48808	0.607396	0.479346	8.43831e+08	1.07972	0.941464	2.52078	0.803062	0.194441	0.711333	0.445128	2.45702	0.751578	0.262659	1.17745	0.73959	0.845638	1.4476	0.491614	1.54979	2.97134	16.7584	5.28005	8.79393e+08	9.94226	2.89935	1.64257	13.629	2.97111	1.31868	8.55515	2.29322e+08	0.632007	4.58237	3.28039	7.90362e+08	1.69978	6.31635	3.39284	8.29286	7.44713	9.63229e+08	1.01423e+09
Q96J42	1.08216	5.66462e+07	5.58747e+07	3.58785	2.48197	0.653608	0.966263	1.01027	1.05129	2.06219	0.621623	0.532569	3.67294	1.21878	0.264424	0.730051	2.45266	3.80617	2.16954	0.000163528	6.90692	0.206392	1.40463e+08	2.55088e+08	0.65943	1.5442	0.597836	13.2579	673.157	2.72613e+08	22.195	1022.66	37512.8	5.97718	1.4206e+08	2.06979	5.4264	6.21765	0.741793	8.47096	1.34166	9.76161	1.64569e+08	11.5357	12.2319	8.54512	2.24002	1.69263	5.95119
Q8IZQ5	0.358391	2.73804	0.145501	0.634736	1.16009	2.05979	0.718711	0.933331	0.232935	3.00915	1.44464	0.436315	2.47124	1.52872	6.21547	0.741194	0.392826	1.01799	1.42298	0.688943	0.791069	0.402623	0.952098	1.47789	0.274253	4.74367	0.0446105	2.63505e+09	0.333382	1.56037e+09	1.94422e+09	2.71536e+09	1.51044	7.55746	6.5657	2.12461	10.1327	0.859634	0.628406	8.9235	1.46694	2.19587e+09	2.30868	2.38089	4.31081	4.28955	4.42509	2.61594e+09	3.0497e+09
Q86WB0	1.30253	1.96772	4.23739	1.11293	4.66297	1.13805	0.729872	4.0571	0.235209	9.85669	1.15042	0.451954	1.84405	1.49982	1.10247e+08	2.68969e+08	0.681769	2.8712	1.2676	8.00859e-09	3.2024	1.19557	1.42561	3.08292	0.928935	1.87157	4.09032e+08	1.87063	3.86876	4.47745	3.74575e+08	2.21288e+08	3.83122	115969	6.87873	2.70227	2.09175e+08	1.94461	0.878978	2.17686	1.03701	21.9429	1.74196	0.399655	2.0034	16.5541	3.83659	28.4491	3810.62
P41212	4.72775	0.727961	1.53833e+09	8.27889	1.69507e+09	8.806	2.35471	7.69725e+08	3.93831	1.29933	992.074	0.572607	7.34153e+08	2.39216	41.7019	1.36457e+09	0.140496	4.77543	2.1411	16.3585	4.58483	0.492274	1.13523e-09	4.00117	13.4042	3.53366	4.06497	4.87146	0.625614	0.267402	169.366	86.7256	1.09597	2.5869e+06	1.84297	0.539981	91.0119	8.63442	16.5314	5.7573	6.29644	37.5047	137.489	4.09034	0.884434	19.2612	4.20954	1.17304	1.01097
Q96FF9	0.0525806	0.0613468	0.245815	4.8432	3.4229	0.64824	0.831731	2.9113	0.114353	2.12456	0.639871	0.825066	1.20634	0.899705	0.273898	140.577	0.173692	3.99554	4.55906	0.706236	3.82338	2.29604	3.73669	2.20887	1.41744	5.39768	0.262274	8.78965e+08	0.0250834	0.373234	6.2956e+09	12.3475	1.20117	42.3555	6.91218	2.91144	17.223	7.40665	1.05115	8.02542	5.10458	31.2913	3.81037	14.5399	2.65978	10.4456	7.48378	2.14898e+09	2.62529e+09
Q96S55	2.03142	0.635181	0.55812	4.68256	6.28076e+08	1.47961	1.8728	2.18088	1.2289	10.8604	1.44944	1.86678	1.66167	2.203	0.910779	0.371388	1.54402	1.46832	0.784499	0.560701	11.1404	1.79375	2.36799	4.49373	3.86077	2.08274	3.87356	0.600093	0.725693	4.05926	5.9897	7.10025e+08	2.24528	1.1021e+09	7.49513e+08	1.35731	3.91143	3.06754	0.990968	2.44368	3.87314	10.2512	4.96313	0.945599	2.91432	6.05839	4.57993	4.6435	4.9127
Q8TF42	10009	1.41298e+07	30.643	7.04254	1.56818	2.17901	1.44686	1.7894	1.67754	338.548	0.876662	1.00301	0.292859	1.54521	50.3711	0.236865	3.16003	1.49669e+08	615.49	9.42365	6.59131	0.774542	2.03487	1.34943	0.483539	0.900404	41744.4	1.86071e+08	8451.21	2.57012e+08	5.30183e+08	1.51827e+08	331.971	2.33893	7.25288	2.47613	6.75051e+08	532.57	0.844938	2.44343	1.21417	1.03968	1.31015	51046.8	626.704	25587.2	2.97919	3.3715e+08	501.867
Q7Z7L9	3.08489	3.51906	7.00281	1.85425	1.82811	1.4483	2.09703	1.33556	1.64347	3.82673	9.6666	1.56261	4.39666	2.24852	1.11085e+10	8.81988	3.20029	2.89497	1.57041e+10	1.72792	7.89337	0.786911	1.69571	2.36953	3.16444	7.1419	5.53534	4.43478	1.72664	0.975253	3.2686	5.92032	1.53275	2.33111	4.94933e+10	1.9751	1.93384	4.852	0.697781	5.72994	1.8539	2.12728	3.022	0.857301	0.17076	5.19952	3.36031e+10	0.236215	1.28834e+10
Q9Y606	1.26827	0.834887	0.830036	19.6694	1.89165	1.44415	1.70839	1.64101	1.72807	2.24755	2.84261	1.89355	1.47699	1.62844	0.826939	1.75686	1.19817	4.14152	0.791567	1.78571	4.55143	2.11746	1.78535	8.76429	1.81636	2.72702	7.04791e+08	1.81011	0.693817	29.6261	1.13212e+09	4.25714	1.86351	13.9846	3.94611	10.8292	9.57667	1.08328	1.26212	7.02596	2.73673	5.77254	2.53735	6.26205e+08	4.40197	5.48609	3.33006	26.4228	7.18802e+08
P20591	1.31622e+09	2.42139	1.53473e+09	3.58469e+09	1.19801e+09	1.75652	4.01859	1.4766	0.809211	4.10137	0.464392	5.05427	5.72304e+09	0.944231	0.374566	5.50537	0.835372	3.74817	4.23773	0.558978	0.528681	14.5702	0.537491	3.27606	1.26938	0.318572	1.95301	9.22789	2.77397	8.42869	0.949312	0.540793	1.10186	5.02275e+08	3.38513	3.06261	0.272824	1.0075	0.804587	3.98276	4.46328	3.96622	7.02564	2.42506	1.97108	1.82783e+09	2.84119	4.00018	1.77092e+09
Q8WU39	2.32009	0.343304	1.07982	0.437909	0.586253	1.38865	2.24568	0.0581434	0.55673	19.2268	0.891205	2.41533	0.467561	0.839436	4.31945	6.76847	0.20464	0.353468	2.43269	0.806087	5.26925	6.08326	0.483826	37.9747	0.368114	1.16518	8.54323e+08	0.82687	3.04177	6.43932	1.86444	1.15974	0.754905	0.395791	9.03966	2.31267	0.19037	0.879604	2.2438	4.69736	4.19674	1.95579e+09	13.2716	6.75269	0.903795	3.0469	1.96581	3.88045e+08	3.84306e+09
P25205	2.65243	3.73245	3.26219	6.20221	3.76258	2.23493	1.5102	3.68147	2.32034	3.85103	0.851903	1.06522	1.48899	1.82524	3.54434	4.82187	0.640951	7.00421	1.58743	3.14904	1.28236	0.768828	2.42687	3.64263	3.17796	4.19334	2.38803e+09	6.88746	1.35523	43.0016	8.2991e+08	5.19621	1.05386	7.04322	2.30451	1.57086	4.52002	1.25152	0.704929	2.46927	1.35401	14.3425	3.50076	7.72746	1.60002	1.48248e+09	5.16529	2.35827e+09	1.21431e+09
Q9Y6X2	5.29567e+09	0.883733	4.03903	3.92766	1.79618	2.15985	2.87473	5.03551	3.45072	350.504	2.39834	1.61258	1.88713	12109.1	1.10136	1.29821	0.508326	4.82834	0.786819	2.26088	5.97502	2.57655	1.62962	0.531371	2.45818	2.17384	0.566378	1.78206	1.16275	9.66464e+07	2.20606e+09	26.3297	2.63626	6.7239	345.002	8.83287	4.01214	10.3179	1.40659	4.08497	2.53557	2.08555e+09	5.03269	5.93837e+08	7.1955	52.5319	19.2188	4.09732e+09	25853
Q9BT09	2.74447	1.76405	32.0475	1.57212	1.73799	1.33192	1.02209	1.83254	0.664723	4.70433	3.01293	0.769228	1.99374	2.48803	0.785108	1.92035	0.746103	2.41046	1.34406	0.674236	1.92183	1.75004	1.08118	2.0113	1.19644	1.67111	18.6733	5.92702e+08	7.71654	6.80484e+08	1.40488e+09	1241.62	4.70174	1.19864e+09	4.41528	3.03532	2.57341	4.67086	0.848916	5.93618	2.04337	29.1299	2.91709	5.77002	1.40906e+09	6.71337	1.25915e+09	3.3713e+08	1.00929e+09
Q13601	1.35977	1.61897e+09	3.21622	0.958764	1.02943e+09	3.58786	1.75454	0.96847	1.31668	2.94469	2.03383	0.673252	7.10065	1.16575	0.638863	1.9802e+09	1.84417	3.11265	1.87755	1.89242	3.61049	0.690994	3.25737	1.7513	2.59212	1.29136	9.95719e+08	1.31052	1.42146	2.88854	1.47628e+09	1.55831	1.27064	5.83215	3.26412e+09	1.49203	4.9564	2.05825	0.613518	5.88467	2.21368	1.47659	1.77172	1.14836	3.33366	5.6813	3.53057	8.65686	17.2425
Q9Y619	2.1228	1.59002	0.4633	0.588833	4.589	1.04981	1.40961	0.76613	1.17507	2.16293	2.02242	1.56676	3.0969	1.44303	0.897953	4.80269	0.35208	3.11289	1.22616	0.839935	1.74439	0.722509	1.45888	0.405166	1.07006	2.06352	2.50634	9.35483e+08	1.46787	1.15602e+09	56109.9	1.57699	1.9248	13.3058	8.44971	1.89109	14.2813	4.31293	1.14856	3.17346	2.22508	6.68232	3.659	1.83892e+09	0.796492	5.30619	5.80008	7.45689e+08	1.40854e+09
Q9NUM4	5.05179	0.767101	2.89272	4.69628	1.88007	2.57519	2.79944	1.99275	1.08999	9.76788	2.03278	0.91838	3.71986	1.9938	1.46901	2.85055	2.45584	2.10714	1.79524	1.16526	1.57281	0.564383	1.3641	4.45813	2.18859	2.82615	4.52782	1.50407	1.64534	6.38555	1.22973e+09	1.79548	2.12554	1.37187e+09	1.73855e+09	3.44202	1.24506e+09	6.75916e+08	0.694685	1.18569e+09	3.52461	1.68705e+09	2.19424	3.96841	6.08748	2.83335	1.60595e+09	6.63551	2.04076
Q15061	1.20231	1.50205	0.931203	1.88112	2.34935	1.82702	2.51323	2.5662	1.55961	6.02976	1.98824	0.947049	3.87241	1.54888	2.41702	4.25841	1.66127	5.98077	2.75918	1.82088	3.38666	0.627458	2.49687	3.74702	3.29999	2.69777	2.42783	8.22402	0.523879	1.6732e+09	1.40423	6.43213	2.69004	8.58194	51.6063	2.73523	2.0256e+09	4.29822	0.685129	5.55959	3.47715	3.23261	2.89131	1.36495e+09	7.16625	3.55051	8.61124	2.16913e+09	2.43599e+09
Q96QF0	1.37693	3395.63	10623.6	0.0641034	0.170578	1	4.64425	69.3745	1.99197	5.17644	2.33714e+07	0.345495	2.0067	0.832455	0.951391	1.17479e+08	0.347464	4290.51	0.0435784	3.08965	240036	3.57686	3.4475	1.76198	6.46831e+07	11.0633	13140.3	1.67138	0.112802	0.569084	67869.6	2.47865	1.77078	1.38543	6.0553	2.1204	0.102045	7.24962e+08	0.645849	0.336181	816.592	124.908	10.2408	2.43894	0.855965	0.0291667	1.76028	4.04162e+07	1.47758
P08151;P10070;P10071;Q8NBF1;Q8NEA6;Q9BZE0	0.958453	3.19332	0.798964	0.00319301	0.0155762	1.0689	0.734984	1.86465e+08	1.17578	1.86008	0.075043	0.458058	1.31979	0.938771	1.00333	1.48667	0.0876532	1.97518	6.75606e-11	0.854915	9.25346e-11	0.972745	2.43687	2.55177	0.709197	0.0211794	6.00557e+09	520.293	220.756	2.40098e+10	718.756	2.02815	1.17369	1.9474	0.482028	2.79696e+08	2.15696	1.40605e+10	7.95606e-11	47.2377	1.37041	503.102	2.18399	5.46459e+08	2.94858e-10	0.0284339	3.35695	2.15686e-10	0.0809591
Q96BR5	4.31394	498.912	6.34824	5.52943e+08	0.535367	2.67299	2.1912	0.942334	1.07666	4.16295	1.48665	1.20451	0.76118	2.94021	1.78668	1.22391	0.716014	10.4442	0.510334	2.63098	6.62792	0.811034	0.69948	2.54702	0.990075	1.08833	7.34745e+08	0.844655	0.809971	11.2715	1.18454e+09	1.33375	2.53632	3.97648	3.41671	0.921139	6.87823	3.23208	1.69133	3.25202	1.86115	8.86305e+08	2.79202	3.73195	13.9303	17.792	6.5285e+08	2.62517e+08	7.57528e+08
Q15007	1.23345	9.93069	1.79815	4.85705	3.56315e+08	1.08712	1.17004	7.89075	3.89606	4.4835	1.24833	1.4755	0.469329	1.12988	5.96743	3.32443	0.719069	5.28282	1.36037	1.28176	3.85241	0.776283	1.49582	3.72482	2.25147	1.57369	19.7378	288259	2.36125	2.17463e+08	117799	2.49078	1.9542	5.45246	5.8905e+08	3.25464e+08	7.36367	2.87983	0.827408	3.342	3.79005	1.01766e+09	1.39399	1.61134	6.01543	189.589	4.35073	7.10455e+08	4.77671e+08
O75152	1.77679	8.85306e+08	4.87775	11.616	0.542228	1.21604	1.84221	3.79182	0.970932	5.01982	1.50041	0.58079	1.69881	1.19587	4.48332e+08	1.96432e+08	0.750702	2.42191	1.09156	0.49151	1.99027	1.14501	1.28478	1.724	2.34439	2.96946	2.27405	9.75165	1.22917	37.5583	3.67921e+08	3.38485e+08	1.38651	295.462	1.78954	3.24428e+08	1.60896	1.53154	0.800924	3.68729	1.86866	4.49224e+08	1.08459	11.4615	4.118	7.21214	4.00061	8.25941e+08	18.8892
Q14CX7	1.78532	0.318652	149555	0.921584	135839	1.95988	1.79757	5.41782	1.25149e-09	1.82972e+08	2.47448	1.45459	0.798124	2.10029	0.0355762	5.0984	2.49964	5.24578e+08	1.27973	8.48844e+06	9.35697	0.379617	1.22851	0.811122	3.18839	3.9206	3.65382e+08	2.07173	0.912554	23.0337	58325.6	12.2058	2.18591	18.7487	0.612677	1.38474	6.60866	3.59739	0.289257	1.60476	4.09792	9.75132e+07	4.38623	6.75923	0.557001	0.536321	1.07588	0.233489	3.23882e+08
O94822	1.82787	1.14956e+09	4.36759	1.5533	52455.2	0.269995	3.16536	5.83173e+08	1.29045	2.45599	0.906855	0.621738	8.45232e+08	1.60284	4.55773e+08	1.45518	0.505915	2.61369	3.53451	1.92348	0.434694	0.893298	2.30572	0.585142	0.668452	1.0081	3.58429	2.83772	15.7848	5.02297e+08	1.01471e+08	0.538651	1.96404	21.8285	1.10307	1.26581	44571.5	2.88388	0.722737	1.93288	0.927802	4.25647	2.90359	11.3953	6.35596	1.20684	0.896471	5.97328	1.22395
Q9Y2R5	0.832793	2.09171	22.8797	1.97031	0.446545	1.63952	1.22048	0.841923	0.72827	1.19106e+09	1.93598	1.16061	1.52168	7.63774e-10	0.406396	0.733045	0.386058	0.954871	0.351785	5.63535e-09	1.82898	1.6196	0.864058	3.85908	1.02917	1.65199	23.6127	1.19077e+08	6.77893	8.91687	52543.6	2.02603	1.41891	11.9129	8.39062	1.79292	24.7322	2.0644	1.46289	4.0637	1.62249	4.06097	1.15802	6.63442	2.95866	7.42895e+08	5.17276	9.52288	1.0423e+09
P17096	3.40282	0.548217	24.1857	5.75079	6.65487	5.53063	4.04391	50.4696	4.47493	7.1788	4.78815	0.976689	2.38223	4.33399	3.28985	4.76722	3.04606	2.11873e+10	2.9431	8.63167	6.7609	0.747246	6.72931	2.15311	5.21824	1.4194e+10	1.78254	1.20435e+10	0.546853	1.96557	7.3701e+09	22.3158	3.09076	6.50347	8.61067	4.97938	5.31971	1.75692	0.912271	17.4847	2.58228	1.89308e+10	14.1674	186.613	7.30627	0.88648	9.26617	1.23477	3.46397
Q6UX53	1.92887	1.02724	2.05238	0.577603	2.79503	0.928364	1.44482	1.16628	0.647247	3.07356	1.3322	1.36172	1.63788	3.12239	0.401568	7.36135	0.791967	1.41963	0.755799	0.236138	1.77826	0.72969	0.640278	0.256316	2.3831	1.31397	4.69527	740014	1.04971	1.56872e+09	1.37303e+09	3.52244	1.20701	1.5735e+09	5.14206	2.7299	6.8179	3.21773	1.45363	4.51506	2.27034	1.44028e+09	5.49486	44.6538	1.81298	5.12529	6.18157	1.42008e+09	1.75474e+09
Q15392	4.10907	6.61622	2.9404	2.66998	4.71086	1.70194	2.55694	0.984916	3.85286	5.84957	1.05597	1.35964	1.85808	1.65674	4.44634	11.2772	0.709738	8.73646	1.31328	1.35954	2.46738	0.527114	0.914421	4.81308	9.78511	1.52928	1.76724e+09	1.53288	2.06042	26.1659	1.35394e+09	4.70011	0.417023	5.01932	1.53942	3.21567	2.57394	2.33637	0.842449	5.58168	1.76329	9.99594e+08	7.21052	2.37202e+09	7.61999	12.8139	6.53645	4.11558e+08	1.70804e+09
Q96A57	1.88407	3.16634e+08	3.79324e+08	7.66674e+07	43.9631	2.01778	1.5199	0.810309	0.480952	3.80966	1.73618	0.95115	0.744833	7.76769	1.61859e+08	2.03156e+08	2.19294	23412.6	4.44318	0.549369	5.05726	0.79809	1.85953	2.1791	1.30173	1.22897	0.638579	9.35378	132479	2.24256e+08	1.10765e+09	1.07086	3.20145	1.50583e+09	0.873611	0.41204	7.81439	1.1898	0.782232	2.23064	5.68474	3.78733	2.10137	1.89537	4.20071	1.38874	3.63397	341.927	6.53127
Q9Y4B6	8.51776e+08	6.27337e+08	1.7548e+09	1.24709e+09	6.37774e+08	2.52138	0.973445	1.7498	1.62409	8.37802e+08	1.85361	1.0706	1.48413	0.411939	2.97553e+08	2.15725	0.938627	8.86443e+08	3.71618	1.25159	4.76414e+08	0.671259	0.823928	3.87099	3.11306	3.94353	0.561623	5.86887	7.75421	6.64143	7.70306	3.02079	3.74764	2.27387	2.18707	3.71759	0.218651	1.06775	0.880895	0.65582	3.23481	3.00739	9.7414e+08	3.03788	0.708132	0.503288	1.69147	1.76267	14.2827
Q99470	4.51455	22.0977	0.490593	4.09332	0.215948	0.962071	1.6914	1.20342	1.77635	4.90477e+08	1.42549	1.83819	1.60367	1.12202	1.10746	2.17087	4.47459	29.6047	2.21845	0.589924	2.05237	0.765871	3.17202	0.617874	1.34781	1.47711	13.8026	2.35655	4.71158	7.55383e+08	2.75796e+08	0.562726	4.49183e+08	24.0205	1.69201	1.88957	7.11836e+08	4.18332	1.44549	12.462	1.20376	9.01571e+08	1.51419	2.83857	14.3286	28.4731	5.38518e+08	4.78094e+08	1.19035
P35251	1.071	2.02438	29.0027	18.7399	1.45027	0.666177	2.02764	3.46002	0.908729	1.47313	1.31019	1.12983	1.56836	2.20508	3.30126	1.78868e+08	1.4652	1.47927	0.821653	0.671896	0.607821	0.296619	5.08525e+08	2.36552	4.37679	3.45853	11.1846	8.00089	6.15781e+07	3.10055e+08	4.16052e+07	9.86232	0.578111	1090.53	3.88984	0.863929	4.7641e+08	3.63984	0.747701	4.53516	0.941025	0.726459	2.15645	0.597652	5.46532	1.62943	3.74264	6.72575	0.924754
Q9H6V9	3.17007	1.06001	2.50704	1.88653	17.8737	1.46869	0.725988	1.5061	0.626773	4.87667	1.67855	0.843437	1.83327	1.4745	0.13212	0.802228	0.610507	2.47665	1.37522	0.546323	0.743465	1.44311	0.559767	3.88192	2.38747	1.21143	58227.3	3.27946	2.62642	4.02275e+08	55.7825	1.30108	5.34929	2.30404	6.60278	9.88447	4.14396e+08	3.21159	1.23939	10.3401	10.5822	5.76562e+08	8.40329	4.11623e+08	2.60383	3.08523	3.34309e+08	4.13271e+08	14.8905
Q9Y5Z9	1.37102e+09	6.83574e+08	0.256702	29.8191	1.51484	9.04181	1.22426	33.537	0.784267	6.2746e+08	0.783052	0.546616	1.30821	21.5994	0.718756	481.496	0.070381	75.9676	129.896	9.65762e-10	0.397121	4.7814	1.02808	11.1763	0.591666	0.222913	1.45193	101234	3.32512e+08	2.69263e+08	4.46276e+08	0.0291817	1	64.7069	0.687554	0.239986	54.0386	8.83198	2.69941	4.35624	1.40122	1.04252e+09	10.7104	96.3999	1.8833e+09	0.534026	4.67022	0.122058	1.9562e+08
Q9Y3E0	1.40235	0.322465	1.05875	1.09249e+09	1.28968	0.902669	0.973692	8.41904e+08	0.575698	1.22353e+09	0.833492	1.41599	0.690845	2.2905	0.442319	0.555873	0.94587	3.46076	0.870633	0.72564	1.33736	0.475049	2.4956	1.98834	1.00681	1.90506	3.0338	46.0033	8.07526	1.01156e+09	1.08787e+09	1.64208	0.903415	0.842376	8.1836e+08	2.1553	1.18222	1.29072	1.40004	1.05394	4.28083	6.80712e+08	0.71536	1.11428e+09	7.7967	7.17649e+08	2.9123	5.01798	3.28642
Q96RS6	1.80831e+09	1.66557e+09	6.31395e+08	6.04745	3.36535	2.69891	3.09024	5.13697	2.1239	7.64538e+08	1.43983	1.31277	3.13252	3.23808	1.91374	1.82387	0.881179	1.66244	2.88565	1.21142	1.66133	0.761855	1.73387	2.49552	2.38581	1.70474	2.95751	6.40878	7.43962e+08	5.6327e+08	8.28028	6.21651e+08	1.90534	1.86113	6.98836	1.3733	5.40656	6.31873e+08	0.748365	5.32047	1.53717	2.34174	2.6684	4.79877	6.35974	9.25988e+08	3.48707	1.55942e+09	4.4608
P39748	8.45196	1.45696	1.93236	1.68197	202691	3.57042	1.65118	11.5715	2.88436	1.22167e+09	1.45738	1.40118	1.35945	2.52436	8.02259	1.95202	1.03042	129000	4.37132	4.86159	2.88126	1.31229	2.54526	3.62259	3.52239	2.29131	8.26747e+08	6.78686e+08	2.56833	2.82859	6.34447e+08	13.4757	5.41839e+08	5.62998	1.23013e+09	1.76179	5.92245	6.41573	0.638421	5.11738	2.38949	10.9063	3.65671	10.3507	7.24905e+08	7.31651e+08	3.37714	2.06461e+09	7.22964
Q13753	1.57516	1.81351	2.24083	8.69356	4.86233	2.29919	1.27286	2.5059	2.65905	1.23541	1.99449	6.73045	4.15156	2.24835	1.91844	3.07855	0.63422	2.87037	1.07261	2.6699	1.75547	0.845472	3.95121	1.19976	0.504143	1.22375	3.65949	1.74013	8.30712	1.17323e+09	6.79982	9.57847	3.7204	0.429311	0.968607	2.10637	1.21923e+09	2.88077	1.05346	7.66635	2.88282	0.202926	4.26028	4.22739	5.63094	1.68499	1.57874	1.08236e+09	0.369211
Q9HC07	1.68652	2.59681	2.36695	8.0092	2.44622	2.54377	0.940176	2.39034	0.890788	2.58148	1.11171	1.2183	2.1114	3.27684	1.05462	1.35108e+09	0.763344	1.66395	0.465987	0.396858	0.712733	0.360857	2.47453	5.92727	1.79195	0.559555	6.55807	1.38692	1.00255e+09	1.55925	3.7054	3.79866	2.29119	1.11396e+09	3.26681	2.91811	3.81419	5.68912	0.831443	4.00086	3.18777	8.83541e+08	1.58765	1.50682e+09	21.5639	3.50795	5.5813	1.75282e+09	1.79832e+09
Q9BQ61	1.94852	5.82507e+08	1.45431	1.41088e+09	1.2004e+09	3.29362	2.11786	3.40589e+08	1.17571	1.19973e+09	2.58812	1.36745	2.12589	1.87094	3.14354	3.57048	1.25618	9.22042	3.16945	1.71188	2.45365	0.624681	2.59364	2.58023	3.69633	7.9493	1.99661	5.55509	1.61521	1.35863	5.9533e+08	1.29607e+09	0.168534	2.27401e+09	2.86815	6.13144	6.72475	3.27962	0.742217	3.02962	1.38034	4.46353	2.10439	3.79301	1.58833	7.37154	3.58267	14.7666	10.8332
Q8TAV0	6.42821	4.67244e+09	133.712	0.404949	4.1484	1.59522	0.121239	2.37664	0.557105	1	0.538565	0.265753	1.78893e+10	3.72241	3.41143	0.262508	0.0911698	1.30707e+06	35.2499	3.20268	1.8854	0.376758	2.1397	1.07413	0.486009	4.09839e+09	6.16388e+09	2.24169e+06	0.844413	926517	4.64411e-10	4.96697e+06	1.60384	3.8845	3.52841	0.727045	6.43583e+09	0.497822	0.777928	1.23476	1.14876	1.37786	1.25312	1.32415	2.40913	9.72154	1.50425	7.05532	1.03308
Q9BVP2	3.65804	2.83507	2.13998	3.95579	4.71811	2.09587	2.95675	2.88663	1.79471	6.49942	3.43423	1.06004	1.99671	1.90542	46.0662	1.53872e+09	1.21111	8.76505	2.90906	2.47278	4.3557	0.805075	1.99516	5.30102	6.21272	3.93424	2.95777	2.67625	8.74789	1.62404e+09	1.4529e+09	6.44265	1.061	16.4559	4.22802	2.14097	0.40901	1.39949	1.00049	3.62397	3.71053	1.2594e+09	3.1372	2.4785	2.74643	1.83486e+09	4.97481	2.07111e+09	2.05272e+09
Q8IVT2	1.66535	2.25393	0.485116	3.04798	0.708428	2.2892	1.95138	2.25181	0.439406	5.76271	1.47759	0.81496	1.77567	1.05934	1.08602	5.91304	0.428827	3.74318	1.45653	0.521748	6.2279	0.763716	1.43025	0.674237	2.69602	3.76389	0.804918	1.26437	6.27618	2.01821e+09	7.48656e+09	16.3966	1.61945	13.0751	5.4589	2.65148	10.4574	3.02075	0.644236	7.53609	3.67163	4.11415e+09	3.02681	1.04852e+09	7.59233	3.12632e+09	12.3804	4.62364e+09	6.03163e+09
Q9Y446	4.03777	0.849764	1.30692	3.81055	1.9593	4.3828	3.03075	3.50163	1.86854	5.61299	6.06182	4.13692	3.63119	1.82893	1.40406	6.56205	1.05426	10.6195	2.65155	2.10401	5.282	0.891759	1.81152	1.57893	12.5506	3.24072	3.3099e+09	3.15357	3.15707	4.66824e+09	1.15721e+10	4.09153	2.62726	23.9788	3.21248	4.26545	19.7593	3.79232	1.27037	3.32606	9.33305	4.4612e+09	5.45715	4.29433e+09	10.6866	6.32092e+09	7.58919	5.21896e+09	4.47395e+09
P42166	1.69763	2.73085e+09	0.636361	8.0702	17.9573	1.69258	1.24271	3.80015	1.64319	1.21101e+09	1.20575	1.00642	2.74669	0.779597	1.36873	552308	0.774518	8.40209	2.0468	1.72531	1.87116	0.622535	2.41899	3.30051	3.62492	3.96977	26.8046	5.66125	2.28216	1.25802e+09	1.2643e+09	18.5274	0.821565	5.88724	4.00414	2.11927	7.77789	1.3275	0.660921	2.94559	1.67087	1.47686e+09	2.70338	3.33419	3.57238	4.99542	5.81668	2.00167e+09	9.80641e+08
Q8TE67	3.33088	5.76303	1.16081	9.15518e+08	4.03244	1.67622	2.06691	4.97946	0.809695	12.9754	2.4777	1.0863	4.46944	1.78348	0.980812	1.26532e+09	0.925132	28.4649	1.12893	1.3496	2.92453	1.01462	1.31527	0.195777	1.16652	2.11552	25.0493	48.4567	9.04833	1.89231e+09	1001.42	2.14071	3.13481	14.7325	5.49012	3.43216	8.02806	3.81142	0.959157	4.48927	4.001	7.3069e+08	4.13764	1.48897e+09	7.83306	6.85571	6.35779	2609.93	1.12791e+09
O76095	0.216363	1.50571	0.50186	0.931674	1.1765	1.20579	1.19966	2.21249	0.614479	1.28772	1.20912	1.16242	1.31084	1.60876	0.832009	1.67623	0.456496	2.51637	0.981432	0.411783	0.886869	0.842027	1.42825	1.10897	0.926025	0.928021	13.3413	0.847297	5.07579	5.65902e+08	1.68943e+09	3.08423	6.74122	1.69151e+09	11.8979	4.98961	5.14799	4.69481	1.18374	3.23439	3.6146	2.35485e+09	2.10439	4.2069e+09	2.48884	2.19213e+09	11.8932	2.82683e+09	28.4639
Q8IVS2	0.989484	3.98615	1.44708	1.57219	1.03901	0.864274	1.39947	1.66509	0.740593	2.2724	2.00032	0.534365	1.75594	0.886826	0.369267	2.05073	0.506689	0.913304	1.04779	0.311702	1.73824	0.697899	1.91218	2.61358	2.35587	1.47463	8.99958e+08	2.52946	1.05288e+09	1.16789e+09	1.29791e+09	6.12304	1.75838	1.87533e+09	6.75679	2.53286	2.22689e+09	13.5111	0.80299	3.18044	0.864671	1.15966e+09	1.20604	1.72764e+09	19.7664	2.95229	6.0714	1.80731e+09	1.63575e+09
Q9BQ48	0.131608	0.799215	2.1016	19.9995	5.43669	0.884085	1.26317	1.08845	1.06729	41.7131	2.52678	1.30205	1.62802	1.34441	0.374174	1.24558	1.52788	4.45156	0.764623	0.612846	3.87251	0.723853	0.535008	2.77863	1.02359	1.14913	2.88501	7.63431	1.0465	11.2621	23.6712	3.06289	1.53139	7.86703	11.3766	3.12471	2.53701e+09	19.878	1.771	3.5244e+09	3.64995	2.29253e+09	2.44515	1.93866e+09	10.3033	2.18723e+09	2.77148e+09	1.78353e+09	4.07683e+09
O60830	2.29682	1.93292	0.967684	4.67344e+09	1.71441	0.427754	1.0814	1.20774	0.652939	1.24544	1.1012	0.557389	2.50404	1.38833	0.558668	0.529586	0.582508	4.85403	1.01532	0.874293	1.06843e+09	0.585575	1.2969	1.68455	0.730296	2.34946	2.89621	5.6306e+08	360.161	3.17556	13.2648	8.94357	5.71851	8.54655	2.33216	2.4014	5.57101	1.36215e+09	0.426092	2.53841	1.03836	1.51176e+09	1.46302	1.22989	5.50645	1.66999	1.45497e+09	1.0716e+09	1.56279e+09
Q969X6	2.99676	3.77681	4.34837	1.08734e+09	9.01637e+08	1.88884	2.91838	0.49565	2.43373	17.9086	3.29198	1.15541	3.44006	1.98414	2.98599	7.30783	1.31197	1.49179e+09	3.9503	4.46396	3.71097	1.44283	1.93796	7.85824	7.36463	4.10009	3.63359	2.90336	4.56028	7.9107e+08	1.22325e+09	1.65126e+09	1.64696	18.2998	6.92397	1.83436	1.34196e+09	1.1573	1.15881	3.7038	8.84157	1.10983e+09	1.02304e+09	4.8247	1.92633	6.45143	5.04196	7.56504	5.22037
Q2M296	0.167815	830559	0.408666	0.0124769	116.48	5.56796	5.02725	0.078018	276.555	4.97611	2.22509	4.50239	1.85455e+08	1.06417e+09	0.964723	1.42534e+07	33.7223	1.41661e+08	0.000871273	717.089	45.0282	1.33239	3.93336	4.49096	8.7154	2.95579	1.08114e+10	0.0860376	0.0193957	6.94615e+08	12.6976	0.0440502	1.02428	0.0743008	1.16635	4.26842	8.01131	4.65611	3.08097	2.7309	5.84889	3.27347	874.633	2.21772e+09	0.0445602	8.70825e+08	3.96378e+09	0.365695	1.33231
P42338	2.1265	1.18994e+09	4.02147e+08	0.907034	0.0854991	1.40479	1.37569	9.00893e+08	0.649021	4.33404	2.56157	0.703614	1.3192	1.15839	1.78816	3.32255	0.366859	3.08901	0.665914	0.934025	0.955311	2.12207	0.270655	2.15487	1.41909e+09	1.25403	4.47703e+09	6.5579e+08	1.20759e+07	0.0781745	0.0855007	3.76922	2.25474	7.04774e+08	4.35377	3.58412	4.28271	1.51878e+09	0.519256	2.77982	2.15458	16.2577	4.44626	2.65684	2.55956	6.09095e+08	2.02	9.38924	16.9433
Q9BYC5	2.21733	2.23361	3.28383	1.86824	4.56222	2.32622	1.17185	1.37657	0.640996	135.795	4.09421	0.829957	1.18182	4.70466	0.395075	2.81696	0.572098	3.01121	1.53877	1.54739	1.92417	1.04291	4.17334	1.44025	1.22736	2.22704	7.6832	4.20246	6.07126	1.24364e+09	8.72167e+08	4.1516	3.98477	1.08576e+09	7.11211e+08	4.06018	2.0674	13.3048	0.916668	8.40126	3.35365	1.17541e+09	5.42987	1.45048e+09	7.50477	9356.01	19.3894	1.13085e+09	1.0646e+09
Q9H8H0	1.98238	4.95147	2.92356	5.68366	1.73825	1.79762	2.39641	2.33074	2.56467	5.82399	2.31496	0.979118	2.77163	1.84741	3.40319	3.36009	1.04399	16.0005	2.60661	2.06228	2.96721	1.19024	2.69987	3.68967	4.81247	1.86012	8.34688	7.52569	12.2394	1.04391e+09	17.2071	9.23005	2.23006	742.595	7.55258	4.39869	8.78952	4.64931	1.11045	6.32682	3.52158	1.03663e+09	3.35752	7.7239e+08	3.90532	1.02281e+09	5.06166	7.68124e+08	1.04986e+09
P82664	0.794324	1.55159	1.84051	1.33303	2.67574	0.963744	1.19428	1.02541	0.489472	3.04585	1.04824	0.492659	1.50392	1.68511	0.218995	4.39256	0.474859	2.40037	0.887294	0.223574	1.71666	0.967022	0.968593	2.43447	1.96838	1.75774	5.57076	5.46055	1.24561	1.46171e+09	1.19286e+09	5.5896	1.05347	5.26045	1.51662e+09	1.19232	1.45912e+09	1.85608	0.883043	6.54487	2.99422	1.13021	1.73755	3.11224	4.20928	1.19803e+09	1.07413e+09	1.39125e+09	2.05375e+09
Q6UB35	1.60448	8.05775	3.70837	6.34376	2.59125	3.19438	2.54006	1.70024	2.74595	13.3765	2.30346	1.45417	3.36	1.12866	3.48874	7.96704	2.17488	7.95606	3.24921	7.62808	5.73517	0.768918	4.65589	6.36783	2.71446	6.63522	13.9202	1.98207	11.2464	0.108875	5.12931e+08	1.39087e+09	1.39202	1.97488e+09	20.4354	2.3666	3.54542	1.97451	1.04961	8.13329	2.45663	1.3032e+09	0.614481	19.9159	6.98368	6.6946e+08	7.30351	1.4031e+09	6.99498
P41221	0.870103	5.92067e+08	0.167688	39.7742	1.40915	0.573813	1.71839	2.10574e+09	0.768345	4.98562	2.80014e+07	2.2743	236.964	2.26164	0.752788	1.68983	0.267327	194.281	5.47167	8.20056e-09	1.48809	2.47224	7.95355e+08	1.08233	0.170662	1.10176e+09	5.97764	5.94944e+07	0.0717072	0.918861	11.9017	8.12976	7.47145	0.929298	0.803406	4.82602e+08	1.21379	6.69113e+08	0.717503	2.24697e+08	1.8418e+09	1.4085	0.934311	2.73483	3.47456	0.933132	3.85082	0.820363	0.806813
Q3ZAQ7	0.101013	0.00806092	0.0162656	2.14217e+10	5.22744e+08	2.12842	0.030146	0.896561	1.13412	1.97919	0.823626	1.59531	1.37456	0.587105	1.27267	1.56048e+10	0.772698	2.44056	0.91971	0.882508	1.71856	1.31021	3.61296	2.47765	2.05359	1.08543	0.463833	1.61791e+09	0.00390178	0.0215608	0.0104581	0.0571206	2.87361	5.04513	7.12817e+09	3.31831e+09	5.17452	3.00489	1.07783	2.74047	7.01406e+08	4.73036	1.45495	2.08791	1.37128e+10	2.44047	1.44961e+10	0.395504	1.43184e+10
P11169	1.10453e+09	0.882826	1.365	0.327234	5.2739e+08	9.69908	1.21929	6.62408	6.03888	1.22645e+09	3.38105e-09	7.76018	0.536763	0.829367	0.647549	7.70155e+08	5.45774	5.02423e+08	2.85269e+09	9.28674	0.423609	3.24463e-09	2.87761	1.01324e+09	1.81601e+09	1.43428	10.8004	6.9796	1.56273	2.52117	2.76846	3.94454	1.90312	1.16758	1.06423	2.56392	1.98287	4.1794	0.892833	2.24874	3.62777	8.84248e+08	9.66367e+08	8.16819e+08	0.738232	1.29456	4.47724	1.15253	1.05661
Q96EV8	1.59746	0.766343	7.04092	0.892877	185.822	1.01476	2.5206	1.34171	0.461107	4.33485	2.59532	2.67837	0.252922	0.569635	0.205287	3.67079	0.0165163	1.55483e+08	1.08832	2.63216	4.79775	1.25074	0.269431	2.84167	5.89547	0.46641	1.83761	0.665595	3.78895	4.36488e+08	2.50329e+07	1.06283	1.29768	1.40181e+08	3.64314e+08	8.00846	5.26967	8.16381	4.57821	3.13908e+08	1.35377	1.24169e+08	10.9188	2.90309e+08	6.40884	4.39578	1.48496	3.0352e+08	5.31302e+08
Q9BW72	0.207432	4.27674	1.65716e+08	10.0485	1.63826	0.458939	4.41963	12.3494	1	0.974176	0.863376	0.27443	2.13999	0.578582	0.380789	9.77206e+08	0.145679	2.26921	0.593858	6.48826e-10	0.440127	0.342448	0.908962	2.11052	1.16757	0.429808	0.0994072	0.961008	1.8075e+09	1.58046	1.04441	3.49094	1.27973	8.26391	1.92382	1.17203	13.4485	1.07482	0.2674	1.54324	2.15445	1.29383e+09	0.695059	508.591	6.714	7.48647	2.649	7.02656	5.92422
Q9H501	2280.58	4.98228e+08	0.296974	3.52638	0.0821506	1.15093e+08	3.06574	2.18027	0.453678	23353.1	0.085605	0.982559	6.16291	2.42293	0.0734727	0.0566868	1.11552	55048	2.17531	0.19598	6.69603	0.884915	2.83076	8.48577e+08	3.04759	1.8742	4.03612	3.42166e+08	1.06143	27.8059	53259.6	2.88715	0.587137	1.7272	2.07285	2.35772e+08	1685.33	2.95118e+08	0.653509	4.14018e+08	19.3045	6.4469e+08	0.0194695	2.01575e+08	6.97671	4.6454e+08	4.18125	1.36672	4.6995e+08
O75683	2.31878	4.18826	3.87106	1.5489e+09	102901	0.979138	1.82137	1.04841e+09	1.37037	0.196759	2.17217	0.922615	1.1862	1.77098	1.06925	7.20574e+08	0.534931	1.69874	1.32014	0.501546	1.40572	0.705705	1.97478	3.08478	2.89634	1.06525	14.236	4.85234	1.49924e+09	1.17489e+09	3.14358	1.19446	1.33224	4203.92	1.46741	3.56877e+08	1.054	0.801719	0.835265	3.18066	2.52632	24.7699	1.48953	7.57993	1.80287e+09	1.54868e+09	2.96331	1.69335e+09	1.02108e+06
Q5VYS8	6.62408	5.23394	1.93909	2.02325	0.249718	0.832311	0.67639	1.88058	0.844541	5.4993	1.2896	0.579097	1.62709	1.36407	0.653056	0.816666	0.293729	157.347	0.407869	0.534125	1.2348	0.97524	1.20637	1.75195	1.11261	1.71585	77074.8	3.98994	5.71458	5.89026e+08	5.45203e+08	124065	34.6281	47255	1.23853e+09	1.60576	1.50403e+09	3.4488	1.0952	1.22824e+09	3.36351	1.10798e+09	1.21874e+09	1.28409e+09	7.46623	5.82502e+08	9.21037e+08	9.41512e+08	1.32076e+09
O00515	2.89178	6.94069e+08	1.17793e+09	5.13541	1.57627e+09	4.90583	2.85522	1.45788	1.43674	3.85095	2.98625	1.89954	5.08621	1.09487	1.12657	11.0303	1.43059	2.43464	2.11765	1.88245	3.32301	1.16973	2.76309	2.27448	5.69268	9.05109	7.30792	2.26721	8.88625e+08	8.25301	9.35373e+08	1.4708	0.981258	5.40125e+09	0.734556	1.47187e+09	2.96198	3.94407	0.894587	1.99431	4.71388	2.05538e+09	5.88224	2.89049	4.79231	35.3722	3.51184	3.77858e+09	54.0567
O75691	1.17163	6.56526	1.65868	3.09374	1.21224	1.20069	2.24388	1.92069	1.21556	3.43714	2.34426	0.609841	1.47678	1.45374	1.28525	2.78334	1.24668	14.8348	2.6306	1.62803	2.17207	1.2484	3.26967	3.58143	2.21744	3.24684	2.11399	6.28288	1.65682	5.40138e+08	95445.6	5.95453	1.5781	3.18333	3.04552	3.63473e+08	23.526	4.10778	0.821821	2.83057	2.14608	5.13353e+08	2.37953	6.04642e+08	2.20504	7.78614	2.51833	6.66854e+08	7.10565e+08
Q9NV88	13890.4	102560	66691.2	51623.8	32323.9	0.495474	1.20387	0.34321	0.0989722	35.434	0.295369	0.287016	1.05507e+08	18047.2	0.0510282	24491.4	0.492324	2.03015	4.14071e-05	2.44579e+06	2.22785	0.807798	0.316301	6.45961	2.49031e+08	1.83752	1.84667e+08	1.56379e+08	20.7552	7.63594e+07	1.18084e+08	1.4993	1.82269	23013.1	2.18486e+08	1.97496	10959.3	1.99881	1.24902	1.43892	0.190317	7.85473e+07	15.5172	1.01553e+08	1.67032	1.70709e+08	1.2784e+08	7.14253	1.87479e+08
Q99698	0.0720212	2.04805	1.15817	1.13553	2.85996	1.16946	17.991	0.03512	0.0813722	3.44895	1.18619	1.10771	1.93529	0.986594	0.686635	1.99306	0.418468	2.40524	1.74202	2.80753e-10	1.67567	1.21201e-09	0.269665	1.63796	0.93411	4.86307	0.0150714	3.51005	4.0739	0.0175493	4.82185e+09	2.72568	1	2.60519e+09	1.66852	1.26749	2.36983	6.25903e+08	0.755713	6.22491	1.88234	1.60683e+09	3.62897	5.48639	3.15898e+09	4.00183e+09	1.34598	7.55984e+08	2.77655e+09
Q9H7N4	7.8166	71810.7	8.46102e+07	1.08742e+08	62428.8	1.75315	0.709543	15161.2	0.291297	1.55478	1.50727	0.523118	241.843	3.0394	1.65214	4.7805e+07	0.377358	2.30229	3.50623	0.0972193	0.688826	0.706751	2.23213	1.5042	2.75223	4.39693	12.8121	86276	3.33987	1.17294e+08	30823.1	6.19052e+07	1.76344	560.062	1.9008e+08	0.246624	2.4897e+08	1.90887	0.519743	2.85243	1.62761	153.921	2.03378e+08	1.6166e+08	1.91597	0.393101	3.05428	0.973098	0.409892
Q14157	3.57093	2.3686e+08	3.43253e+08	4.31176e+08	1.12744	1.93346	0.971992	3.78584e+08	0.548148	7.80599	2.30236	1.51539	5.87558e+08	2.59688	2.09133e+08	2.21093e+08	2.27654	1.60127	2738.54	2.02238e+08	1.98825	0.774292	4.15732	2.31898	1.78209	2.31188	10.1428	2.6245e+08	0.800639	66963	50047	4.40647e+08	1.45664	4.49473	3.85543	1.30174	5.12446	2.61363	0.798814	1.22254	1.7292	1.54022	0.764393	1.41409	5.86377	3.55088	3.05344	5.33672	2.3248
Q9GZL7	3.52117	1.58639e+09	3.57252	5.59199	1.37387	2.15389	2.70331	1.52128	1.84554	1.16144	2.72457	0.756907	2.43353	1.60111	2.83519	7.0941	1.71715	14.3459	2.33344	1.9382	2.92973	1.10196	3.86826	5.41755	5.96439	3.72646	1.89779	1.4172e+09	1.70183	1.61228e+09	7.35202e+08	1.32599	1.0165	2.03012e+09	8.43686	1.82876	3.73823	9.87531e+08	1.23698	6.74086	5.17559	1.47548e+09	5.62503	1.44911e+09	0.502891	2.44299	4.38216	1.1878e+09	2.81615
Q8TDD1	2.58403	9.90575e+08	3.20943	6.24131	4.24962	2.12173	1.54215	1.59371	1.01843	3.11627	1.65037	0.686534	1.0871	1.46306	3.07982	6.57328e+08	1.04616	1424.09	4.10136	3.05754	4.0635	0.77947	2.00479	4.56945	2.49928	3.97354	1.01429e+09	1.64522	31.0156	4.622e+08	96372.6	8.30254e+08	1.19789	13.5323	6.34902e+08	2.24968	1.16062	1.94374	0.768984	2.62043	4.84259	4.54733e+08	3.3316	1.85212	4.77186	4.9532e+08	9.05336e+08	9.2633e+08	8.69463e+08
Q9BUB7	4.02101	1.92047e+09	2.46614e+09	1.6434e+09	1.23977e+09	2.72019	0.708606	4.72533	1.94765	4.32813	3.10066	4.31312	1.5158	1.18286e+09	1.51181	1.30222e+09	1.99262	52.1324	2.98434	4.16887	2.95518	0.726251	1.8139	7.69126	1.87624	1.50988	7.29053	4.46828	197.618	186.114	3.18344e+09	31.7705	1.14356	2.23466e+09	1.5239	2.56242	2.32634	2.70225	1.37363	3.71927	1.68055e+09	2.59694e+09	1.78767e+09	2.49314	2.60121	1.02982	3.49284	1.67264	5.20753
Q9UHR5	2.7311	5.16233e+08	2.04312e+08	1.51698e+08	3.87981e+08	0.541195	0.901079	18.5464	1.11777e-09	6.62328	0.956773	0.898063	3.97418e+08	2.23668	9.02044e+07	1.7762e+08	0.381553	7.05407e+08	0.855539	1.03925e-09	11.3057	1.03536	1.66195	1.13053	1.02342	2.44863	7.81849	2.11552	2.04589	2.44124	2.70665e+08	8.67326	1.10995	320.909	5.54029	3.67346	1.76734	2.76325	0.825024	3.55216	1.28565	6.25007e+08	2.78928	3.77261e+08	3.97985	2.16802	3.49982	6.85344	4.85775e+08
O43708	1.36271	0.402857	13.8104	3.18805e+09	2.26969	0.8815	0.631031	5.16492	0.779596	41.4336	1.69059	0.802631	1.66831	2.7348	0.990873	51608.1	0.932374	1.39065	0.236327	1.15465	1.37522	0.424905	2.29972	0.635779	0.372186	1.24831	522136	2.64671	4.01169	1.53931e+09	2.77954e+09	2.94771	4.58848	3.29332e+09	1.14438	85.5302	4.37615	5.91524	1.44626	2.71309	4.25507	2.08443e+09	1.27685	7.55111	3.58652e+09	1.99026	8.05357	2.16117	1
Q99424	1.69399	1.19356e+07	7.05846	1.86641	1.3635	1.94876	1.46867	1.56207	2.01975	3.05836	6.82994	1.35781	2.78363	0.0688321	1.8661e-09	0.697991	2.06647	1.7423e+08	1.50782	4.47209e-09	2.20374	1.11008	1.07313e-08	0.127262	1.17911	1.13784	5.14001	5.40151e+08	7.31715	2.29308e+08	1.80469e+08	25881.8	0.450565	2.51941	204.027	2.73575	169660	1.00217e+09	1.76336	5.76207	1.11159	3.47234e+08	1.1362	4.19418e+08	0.288835	5.24145e+08	3.22613	2.7949	476.663
P53350	23567	16.4421	13.3504	163295	8.35061	3270.51	4.58914	1.60356	4.7064	1.0237e+08	2.26354	0.74419	3.79198	3.80715	2.89617	5.44335	0.0304592	1.53284	2.04516	4.20148	2.4192	1.38037	2.66693	1.74083	1.09889	4.01204	216123	3.02763	3.99968	2.6811	9187.17	91300	2.28808	34732	3.94624	6.22702	6.81217	67.8804	0.947906	1.03768	7.28076	1.82e+08	1.44174e+08	2.2489e+08	1.45405e+08	1.58978	1.83173e+08	55296.2	1.53831e+08
P62760	0.183138	0.128628	1.49665	6.47576	2.29817	2.12883	3.43616	3.47867	13.6804	5.75907	1.10459	2.08899	22.1742	0.826712	24.6375	12.6411	0.466905	0.497591	3.57606	6.78626	0.836512	1.26532	2.80522	10.5673	0.664613	2.30238	1.32846	8.7911e+08	1.55279	6.11087e+08	0.394512	1.03789	2.34418	3.66196e+09	2.19358	6.44506	7.79354	2.27426	0.459542	7.98152	4.15291	5.87738e+08	4.31285	0.506596	7.84951	5.20325e+08	8.50072	3.00414	5.11633
Q8NI36	3.79296	5.09667	0.919366	4.90131	58.9125	1.47544	3.51961	3.82173	0.967175	1.4655e+09	2.05742	0.743729	2.0742	1.39792	1.33295	1.25811e+09	1.13557	273515	1.94958	1.7558	3.64306	0.93515	1.65417	5.04753	3.69429	2.63096	9.67016e+08	27.4918	1.8329	5.34742e+08	181870	10.1355	3.24303	12.1932	1.31031e+09	2.02029	110.605	2.01946	0.890723	10.5575	2.32247	1.13809e+09	2.20158	9.7938e+08	57.8362	1.59527e+09	1.57113e+09	1.40954e+09	1.18001e+09
Q14244	2.68529	4.70117	6.53547	7.48031e+08	0.430119	2.23945	2.28868	1.68189	1.92292	1.59713	2.62719	0.652442	1.36313	0.920375	0.429694	1.53729	0.386999	6.23967	1.64758	1.20764	4.8831	1.41564	2.54019	1.44138	1.72275	3.63633	5.26691	11.4102	0.629447	9.64364e+08	7.47801e+08	6.57355e+08	1.25486	1.43698	6.15474	5.35522	1.99638	9.14882e+08	1.10365	3.52399	2.58693	1.17252e+09	2.85515	0.296691	1.17314e+09	5.44681e+08	3.49712	1.86019e+09	1.24779e+09
P15941	0.3505	6.98439	2.01655e+09	0.726259	0.521733	2.27183	0.81147	13.5908	2.88516	10.4324	0.908911	4.49901	4.10358	0.390777	10.4832	9.09298e+08	8.94246e-10	6.47738e+08	0.741131	0.864998	1.04079	1.0839	9.71307	6.94173e+08	3.47448	0.684655	2.08242e+08	1.89418	12.6066	2.22663e+09	1.63936e+09	2.5058	2.18376	2.79933	3.52163	2.74039	3.45843	16.6855	0.39089	2.82417	3.14844	1.18484e+09	1.99229	3.25391e+09	1.99421	1.18618	8.11057	5.94216e+08	1.42016e+09
Q9Y5B0	5.09287	4.12364	5.14994	1.16017	0.193223	2.22959	0.640564	3.57575e+08	1.4803	4.87205	0.910675	0.696108	1.48807	2.32799	2.65193e+08	1.42834	0.350627	2.40967	0.320205	0.457034	1.12512	0.574733	0.51545	3.09554	2.48957	1.73688	5.30801	2.43795	0.170738	1.49071e+08	9.12567e+07	1.58469e+08	0.701485	2.76793e+08	23.809	6.50142	2.94414e+08	0.654527	1.13474	2.59861	2.60417	5.00667	5.36432	7.46416	1.59008	3.3948e+08	9.19715	4.90058e+08	3.89495e+08
P78381	1.04402	2.90332e+08	3.70791	9.45923e+08	5.09784	0.546642	0.609965	1.8179	2.11874	4.99102	1.74739	1.18091	1.17244	4.03427	0.121971	1.01246	1.97788e-09	1.42308	0.773574	0.137696	0.934404	0.662548	0.740659	8.00297e+08	0.853282	1.07393	22.6614	3.07295e+08	9.80227e+08	352199	1.25053e+09	5.55628	3.55778	8.06037e+08	5.15916	3.44172	1.75468e+09	16.1786	1.12932	1.50884	1.92783	5.42406e+08	1.35251	7.17669e+08	5.27904	8.72266	2.99872	5.76003e+08	8.29699e+08
Q8NDX5	0.986883	11.2032	10.9826	3.63389	2.01397	1.85313	2.28214	3.80211e+09	0.407865	2.70615	0.953003	0.689247	1.16097	1.04443	9.84569e+07	0.914829	1.0131	2.13139	1.45179	1.79789e-09	3.69272e+08	0.831893	1.175	1.13365e+09	1.79077	1.47847	20.743	4.17508e+08	1.53865	3.40103e+08	4.16312e+08	5.32697e+08	1.57447	13.7658	1.56979	0.964292	3.52001	6.88773e+08	0.571662	1.62382	1.5817	5.31983	4.91672e+08	1.85532	1.5097	6.8479e+08	3.46527	3.1689	13.6326
P51397	9.34029	7.895e+08	7.59761e+08	4.75993e+08	10.3522	3.97011	1.77372	1.96491e+09	1.42597e-08	4.26157	4.76371	1.21562	4.28323	3.17943	5.55907e+08	9.30033e+08	1.14578	3.0896e+08	8.15126	1.11142e-08	9.14715	1.2074	1.12571	1.44822	2.57424	8.42145e-09	8.55781	2.39797e+08	14.0569	6.52601e+08	4.41133	10705.2	0.878416	1.90189	5.60737	3.48705	3.70722	3.52236	1.04234	2.97523	2.56086	7.16517	2.7966	5.54401	1.26368e+09	1.64715e+09	1.78082	4.72075e+08	2.66591e+09
P52594	0.650844	706397	31.4719	1.21593e+06	2.03823	0.0597688	1.36042	7.7863e+08	1.45561	1.12383	3.3172	1.46271	2.83202	1.62871	1.70745	1.06099	2.58906	1.69219	1.52361	1.01578	1.21647	1.65864	0.975393	1.78181	1.45621	0.588434	0.830678	3.2729	0.899469	19.7489	8.2376e+08	6.31048e+09	0.601953	1.74467e+09	5.15837	1.30682e+09	2.90897	3.24632	0.72031	4.71172	1.29206e+09	1.54368e+09	1.43626	11191.1	1.6457e+09	8.64026	11.6276	1.67585e+09	0.161687
O43688	4.50763	2.92461	0.876831	1.04288	0.976921	2.4136	4.18221	2.7554	4.12863	5.87436	1.82417	1.94152	2.41372	1.18762	0.83971	1.83072	0.483196	10.2714	0.871521	1.94262	1.54862	1.12921	0.736339	10.529	2.20026	0.863063	0.331047	1.16489	10.8636	4.06963e+09	1.71868e+09	2.5436	1.72295	1.93583	3.55179e+09	6.14415	6.75994	2.16415	1.3175	1.66266	2.26639	2.34345e+09	1.88927	2.66685e+09	7.61866	2.34518e+09	10.7142	1.8179e+09	2.1447e+09
P30273	7.95796	3.72967e+09	1.7701e+06	1.91618	19.5026	3.54974	1.80745	7.98876	2.02618	3.13823	2.34884	1.13037	1.27919	3.383	7.03571	7.48261e+08	5.80108	10.7076	5.37199	4.19671	1.27753	1.79346	3.587	19.2883	1.95013	12.451	8.4975e+08	0.627387	3.69237e+09	1.57246e+09	8.84076	2.23306e+09	15.7966	2.70245e+09	1.45732	2.83561	1.04493	3.35037	0.577082	3.30544	6.71918	1.41266e+09	1.52769	1.68615e+09	0.698958	2.01684e+09	5.63619	2.01697e+09	1.3716e+09
O60287	4.25152	3.25836e+08	3.6043e+08	16.6785	229895	1.37899	2.51642	1.63741	2.12754	8.07175e+08	2.96945	0.759059	3.39903	1.71328	1.66371	17.5093	1.4221	1.3053e+09	0.997975	0.798667	1.13853	0.640267	1.48452	6.68174e+08	2.15273	1.30393	4.0885e+08	3.31613e+08	8.77465	3.67325e+08	98507.1	6.30435	0.74718	81159.4	5.90496e+08	57.6483	7.13639e+08	2.09335	0.888669	4.6863	1.55621	5.48831	5.52923e+08	5.17644e+08	118.25	7.03304	5.79587e+08	6.69488e+08	8.15076e+08
P38570	0.518066	10.4688	2.72843	7.25249	6.94367	0.197731	5.24085	0.0814213	2.30165	108365	4.89186	2.89662	0.587565	1.4762e+08	0.0550791	3.08374e+08	5.30919	7.99369e+07	1.19122	0.212872	0.725433	0.904971	1.20847	1.87826	9.80444	1.35402	5.21679e+07	30110	2.47232	6.11389	18055.4	0.242169	1.15271	7.57154	4.37019e+08	2.24354	20.0986	5.33869	1.80978	2.27893	2.65589	2.23474e+08	59969.4	16.2485	3.56018	9.05575e+08	6.85392	1.42226e+08	3.50983e+08
Q9H497	0.246757	1.60272e+09	5.06741e+09	1.37266	2.76058e+09	1.05595	0.600375	1.28592	40.5581	1.51821	2.16221	1.52588	1.17854	3.3418e+10	0.830414	7.03723	3.52146e-10	3.07177	0.354331	0.169994	0.872211	1.1639	0.829412	4.73269	7.85022	1.37741	3.98967e+09	2.03033e+09	1.64101e+09	1.38199	9.15091	2.6914e+09	1.7401	9.39196	1.39134	0.669486	3.49284e+09	8.29205	0.363246	6.02486	7.31881	4.63237e+09	2.5944	10.5411	1.85675e+10	31.0011	1.60298e+09	7.30533	3.83627
Q92615	2.85783	18.0242	9.47862	8.26542e+08	5.34645	2.36631e+08	1.89864	2.09395e+08	1.43944	6.71118	1.50507	0.864036	10.5611	3.83079	3.56325e+08	4.77087e+08	3.70845	9.61814	2.01946	0.983067	3.72006	0.728301	1.44297	5.1397	6.59535	8.74288	7.75199e+08	3.00521	1.5687	4.61578e+08	6.75036	4.18096e+08	1.86075	8.54318e+08	1.50554	1.55175	2.63161	1.05356	1.14194	4.09766	2.36671	4.29839	2.71174	2.79697	3.48443	5.44572e+08	4.76829	9.51454e+08	7.63784e+08
Q16854	4.39116	0.874993	517072	0.47301	808.051	0.0257119	0.757138	0.292406	2.77919	1.6157	3.45577	0.309938	3.18872	0.396347	0.31494	0.475385	1.36931	0.700406	6.39097	4.1145e-09	1.19721	0.428261	1.65237	0.83477	0.68975	0.673252	514469	7.29673e+08	0.991417	5.99105e+08	3.64937e+09	1.10187e+09	3.20292	1.18551e+09	4.79717e+08	0.21036	4.23829e+08	3.45597e+08	0.933799	0.295502	1.8197	33.1306	1.13078	11.6367	3.50749e+08	0.0124874	0.900044	2.96841e+08	3.52103e+08
Q15785	2.16478	40.9916	9.37219	39275.4	49359.9	8.03822e+07	17.0503	2.60105e+08	0.304523	256.71	0.760802	0.968827	2.55668	1.36331	2.3242e+07	0.0492253	1.38026	2.34573e+08	3.48483	0.642226	1.02299	1.54621	9.02934	0.942401	2.68407	2.97807e+08	60.4791	0.742613	6.47323	0.233947	44665.1	64164.5	0.89304	9764.18	3.82504	5.19915	0.626525	1.02005	0.742247	2.48005e+08	1.48671	8.49905e+08	6.03167e+08	7.16245	1.07459e-08	1.59665	1.4598	3.37752e+08	3.63459e+08
P10153	6.82257e+08	0.106458	1.85924e+08	1.51935e+08	0.292213	2.81398	2.64496	2.45177	1.36491	0.231147	4.16187	1.65143	3.1889e+08	1	1.98928	1.4938e+09	2.85697	4.38991e+08	0.167936	1.55143	4.82974	6.42139	2.28901	12.676	5.19234e+08	2.86135	1.95744	0.534876	0.331099	0.275301	0.564151	0.227435	0.35572	0.472627	2.19028e+09	5.34795	0.159764	1.41815	1.66063	32.055	3.58143	4.4217	4.16915e+09	7.35217	0.90398	3.37778	3.75015	5.38891e+08	4.56472e+09
Q6PL24	1.73369e+09	2.69826e+09	2.96929e+09	1.09001	2.96861e+08	2.4832e+08	0.169924	1.35927e-09	0.255241	3.58682	2.6598e-10	0.57358	1.44565e+09	3.78114	2.15956e+09	2.27697e+09	0.772817	0.685957	2.07986	1	2.67282	0.977813	2.985	3.09813e+09	0.328001	0.271012	0.478994	6.89138e+08	0.0743928	0.627076	1.55442e+08	0.142688	0.722015	1.2898	2.85516	4.947	3.66137	12.9382	3.14904	2.5748	8.12052	14.0481	2.27282	7.33314	3.20507	5.88931	0.525483	2.38972	4.4482
Q9NTN9	1.04408	0.159755	0.392161	8.03572	2.32787e+08	3.09205e-08	0.853377	1	0.323326	9.4883	0.376648	0.327385	0.783955	0.753458	3.04956e-09	0.19183	2.31482	12.6469	0.812065	2.41287e-09	1.27443	4.93851	5.18605e-09	0.637958	2.83775	1.23415	50.3517	2.89032	5.53401	14.6244	2.41134e+08	3.69579	7.64916e+08	2.92527	4.03249e+08	6.46694e+08	8.1226	1.52315	1.14735	2.89642e+08	6.21764e+08	3.51136e+08	2.55442e+08	2.72077e+08	4.22695e+08	3.00111e+08	2.6645e+08	3.90173	31.3477
P80188	13.46	2.71604e+09	3.1047	1.74932	4.82728e+08	5.63184	1.50216	25.3363	7.15201	10.1552	3.2782	10.5248	5.32533	7.34693	1.25072	2.27743e+09	3.67463	3.1975	7.29941	6.099e+09	3.80386	5.64757	1.8283	4.91401e+08	1.50539	2.07953	1.15213e+09	0.903154	10.9207	9.25432e+08	6.11152e+08	8.78656e+08	0.540776	3.968e+09	3.67505	2.77431	7.81343	2.67345	0.886918	3.5976	2.99803	1.01422e+09	1.19568e+09	5.229	13.4607	1.81625	2.14817	9.45181e+08	2.78098e+09
Q6QNY0	0.993728	31.7015	3.70731e+08	13.0852	2.79908e+08	1.4526	0.607733	2.07795e+08	0.431189	2.20155	1.39401	0.831968	1.58786	1.68762	0.661401	2.55367	0.129414	2.23608	1.37537	0.0047838	2.93745	1.12	0.76155	6.24364	0.350739	2.62146	5.26754e+08	0.663426	10.3479	2.54435e+08	5.54184e+08	1.98232e+08	3.51148	6.48482	5.32361	2.73442	4.35604e+08	3.58835	0.884526	4.82932	2.09728	3.71614e+08	3.39486	1.77337	9.2156	3.0651e+08	3.82268	4.69723e+08	3.27133e+08
P33993	1.06331e+09	8.0461	8.45703	1.01364e+09	7.57149e+08	1.96103	1.89776	1.56834	3.52781	1.02649e+09	1.28222	1.37926	1.74699	5.89792	6.57292	3.83379	0.652206	1.23719e+09	1.6515	2.94496	2.73214	0.709232	2.40469	40.8474	3.48259	3.44315	1.36565e+09	4.36475	2.84087	9.08941e+08	3.34514	1.15561e+09	1.75733	1.02682e+09	7.55015e+08	3.39968	2.33926	3.34639	0.885148	0.976726	5.37223	7.12119	9.30956	1.20067e+09	9.87022	0.450912	3.50528	1.30887e+09	7.61679e+08
O94804	0.713468	7.82982	5.41456	0.837376	5.47947	2.61417	3.09092	1.2299e+09	0.871869	3.03947	2.20148	0.844981	1.68445	2.49433	8.74528e+08	3.18112	1.08476	0.306963	1.68222	1.48228	13.0527	1.27262	3.05704	2.06454	0.861086	0.949047	6.22496e+08	1.03515	1.0679	6.78235e+08	6.50949e+08	5.85542e+08	3.60409	1.94467	9.24135e+08	9.39727e+08	3.51103	1.62526	0.728695	6.14077	2.01893	9.41116e+08	2.99512	1.60786	6.91053e+08	9.88175e+08	2.49526	1.07255e+09	86198.4
Q5QJE6	0.698211	1.12276	0.382773	2.01913	0.450303	4.29396	2.60178	0.628606	0.8868	5.39053	2.03877	0.761881	2.06225	1.35737	0.559313	4.16738e+08	0.653944	5.71676	3.58345	1.19869	1.56272	0.8361	2.27232	2.00295	2.77165	3.84348	7.45995e+08	1.36069e+09	7.54373	16.0738	5.19132e+08	11.0917	1.70815	59.3362	1.05906e+09	1.28838	1.01606e+09	7.62902	0.701842	1.62534	1.96463	9.70992e+08	1.09535	6.79193e+08	7.12532	9.33028e+08	4.71483	7.89584e+08	1.17992e+09
Q2PZI1	5.83891e+08	2.31098	0.285671	4702.74	50512.3	4.83286	2.21126	2.81057	6.30607	3.19992	8.22475e+08	2.93189	1.39267	1.73029	4.40303e+08	6.74267e+08	3.02957	4.37254e+08	3.43932e+08	3.24685	9.70712e+08	1.62995	1.49713	3.60372e+08	3.98451	1.72845	3.24557	4.41543	1.41776e+08	2.98601e+08	0.713015	2.15894	1.4949	3.31044	8.99415e+08	1.14318	6.94475e+08	2.18658	1.7366	1.81013	2.20193	4.34682e+08	6.38393e+08	2.28922	4.6923e+08	0.566307	1.38255	4.67836e+08	6.07282e+08
Q92979	1.80686	2.60796	3.24918	0.614551	0.841712	0.944809	2.55025	0.696297	2.05687	11.0759	2.19522	1.11199	1.37872	1.53698	2.37682	2.99856	1.1558	2.85853	2.52535	2.03878	2.91328	0.435113	2.54847	3.56828	3.6725	2.61328	1.52298	7.61328e+08	1.48576e+09	1.64356	7.98745e+08	18.4399	1.69648	12.1321	20.3514	10.4536	2.11106	10.4339	1.11949	1.87824e+09	2.17176	7.60095	2.68257	1.1057e+09	2.32836	5.87814	10.2006	1.3404e+09	2.19427e+09
O00115	0.933443	2.12439	1.28197	6.20378e+08	2.09727	7.97772	0.86572	5.33619	1.12378	6.435	1.24197	1.40731	2.19118	1.62748	0.824294	3.42364	0.684487	8.07176	2.95757	0.471022	1.35556	1.73291	1.78296	6.53193	1.66016	1.05522	2.44724e+08	4.11837e+08	3.58762	288444	85414.6	1.56287e+09	1.99066	4.63448	1.07476e+09	1.42147	1.3217e+09	4.82877	0.758842	9.7202	3.29957	6.30436e+08	2.20712	6.44701	4.52662e+08	9.8308e+08	9.31801	1	5.06753e+08
Q9NZN8	1.28212	1.21224	6.67223	6.47373e+08	1.15032	4.92121	1.31851	7.91113e+07	0.358372	2.16137	1.22717	0.843153	0.480019	2.13629	1.52696e+08	68.3207	0.120501	2.6139	3.97823	0.233079	1.32919	0.633803	3.09174e+08	2.2472	1.10185	5.69484	2.51647	6.35862	1.84972	2.79047e+08	1.74482e+08	1.65904	2.8055	5.12804e+08	24.9294	2.37497	3.31455e+08	11.7082	0.546974	3.17471e+08	1.98771	4.14436	2.68548	1.05259	4.66408	2.6769e+08	3.25322e+08	31.674	0.864104
Q6IA17	3.50894	1.99532	1.44182	2.05984	5.8196e+08	0.839391	1.19915	0.57265	0.375448	8.38668e+08	1.46979	1.19136	0.713202	1.48716	0.463981	1.2911	1.06223e-09	7.24562	0.524915	0.284522	4.91357e+08	1.1434	0.561917	4.11029	3.86378	0.606268	7.38845e+08	3.26626	4.92116	5.64693e+08	1.18608e+09	3.00495	2.29229	8.68967	4.53611	3.33409	7.55599	6.62421e+08	1.06904	2.12256	3.17646	6.9777e+08	2.2982	7.86164e+08	4.54635	4.52346e+08	5.45651	7.43515e+08	6.94361e+08
O95159	0.092878	9.97256e+09	0.215038	4.78841e+08	0.174842	0.117671	6.57676	0.916195	0.678047	11.4942	2.26682	0.380982	1.01973	0.758344	1.91926	4.02699	0.62464	6.15006	3.05374e+09	0.387771	6.87262	1.86232	1.41982	1.63423	2.47459	1.97686	2.20992e+08	2.54595e+08	0.459825	3.01678e+08	1.21088e+08	0.677133	3.35028	3.65411	2.51876e+09	3.39865e+09	9.36545	5.2533	1.09144	0.915471	9.36163	2.91122e+09	10.5758	28.3897	7.77323	3.69265e+09	2.89015e+09	1.23631e+09	9.05826e+08
O95363	3.23355	1.64843	0.545928	1.91809e+09	1.81199	0.896112	1.04413	0.0725146	1.09001	3.00383	1.23188	1.27443	0.65439	1.44574	0.637482	1.3092e+09	0.627338	14.2582	0.617674	6.90371e-10	2.60899	0.5197	4.1665e-10	2.2666	3.76412	0.678716	0.837558	9.42049e+08	1.43445e+09	1.62426e+09	6.16131e+08	0.682882	1.49468	23.1662	1.82744e+09	1.39669e+09	46.9823	11.9251	0.967919	1.91632e+09	9.11322e+08	1.60745e+09	6.94208	18.6922	6.27372	2.01049e+09	2.79105	9.7904e+08	1.41632e+09
Q8N465	0.775924	2.71175	0.69512	0.775554	4.04943	1.49567	1.6259	2.86724	1.60329	2.55801	1.87869	1.17567	1.0154	5.9324e-09	2.66201	4.83491e+08	0.987742	6.01759e+08	1.42652	1.5285	3.69262	1.5013	5.30567e-09	7.03488	3.85574	1.16065	1	8.17943e+08	9.32583	3.77987e+08	1.1638e+08	2.06763	1.73074	2.73466	256.616	2.46157	6.09292	6.73036	1.19461	2.58613	1.16494	3.29609e+08	2.41425	4.66493e+08	0.65794	1.21418	4.85304e+08	1.65066e+08	2.82597e+08
Q96NY9	1.01714	2.32877	6.57521e+09	5.56794e+09	2.7041	1.25983	0.559807	0.212859	0.170277	3.06244	0.905513	0.636834	0.869262	1.14114	0.264719	2.08062	0.00578658	4.04163	0.812276	1.29826e-10	0.469781	0.748475	2.67275	6.64539e+09	11.0734	0.737002	0.0460889	4.62427e+09	7.21971	3.6183e+09	8.0922e+09	0.920746	1.33024	5.57936e+09	4.31944	2.1094	249.243	1.61855	0.995597	17.9875	2.18001	149.672	104.832	3.56577e+09	7.14507e-10	11.3602	4.36164	34.619	1.23411e-08
Q6UB98	5.49288e+08	8.9296e+07	1.22054e+09	1	12.4261	1	0.693407	3.10437	2.76299e+08	0.127508	0.481467	0.72436	5.4504e+06	2.75909	1.72659e+07	35.9421	2.06169	2.32434	0.00634996	2.7892e+07	0.635642	1.50006e-09	2.47347e+08	3.45982	0.26715	2.80057e-09	2.68859	2.9795e+08	6.35761	7.32405	8.82836e+08	1.58835	0.699077	16.7987	2.36361	3.99609	2.84459	4.67159	0.689515	1.4971	2.80409	16.5327	7.44606e+08	3.79865	4.29594e+08	2.003	3.1022	0.117141	5.06946e+08
P53365	1.97277	3.49633e+08	3.37262e+08	7.79479e+08	2.73347e+08	1.76204	3.90913	4.52937	1.0587	107.457	1.39076	1.01813	5.54561e+08	1.92077	2.38764e+08	6.31536e+08	0.277338	3.29849e+08	14.5439	0.582114	0.323389	1.17216	1.29768	1.14087	2.64686	1.61883	0.00202728	4.77775	4.77644	0.000925715	3.06389e+08	6.35897	4.71374	6.99129	3.98364	28.7415	2.62485	6.84102	1.14121	9.93203	2.03476	4.12739e+08	2.53227	6.12648e+08	4.27376	6.31135	0.769313	4.18105e+08	3.62327e+08
P37268	1.36956	1.4436	0.906033	1.69557	1.20324	1.59969	0.85641	0.848386	2.32307	2.6581	2.41423	0.73354	1.46934	0.661791	1.56672	4.34188	0.529247	0.925914	2.93202	3.6734	4.91779	0.32947	1.35615	3.93695	3.13964	1.70679	2.3792	1.92407	5.54857	1.5986e+09	165757	3.59597	1.09558	1.97493e+09	1.28764e+09	2.20021	9.37924e+08	2.77422e+09	0.623895	1.17549	2.72111	1.97822e+09	3.17904	1.32122e+09	3.19224	2.24587	1.81861	3.41734e+09	2.80217e+09
P49736	2.18518	4.58575	4.66192	9.59257e+08	6.71772e+08	2.77127	1.35696	10.8173	2.36022	7.46577e+08	1.17474	1.03273	0.997212	1.69082	4.0049	2.0001	0.536407	3.20958	1.48437	3.93306	2.29216	0.837635	2.10293	5.50406	3.53104	2.36818	1.44673e+09	1.44156e+09	1.53154	9.23043e+08	2.96201e+08	2.57394	0.584444	35.3851	4.1284	1.55876	5.91815	0.637731	0.593151	3.85709	1.67088	9.5961e+08	10.1113	8.89775e+08	0.979086	0.433674	4.74103	1.2999e+09	8.20381e+08
Q15388	0.0312921	0.993966	4.05219	0.252885	2.42581	157.143	0.194818	0.911884	0.87375	5.36928e+09	1.26389	0.741885	1.65919	2.23553	0.752278	0.389495	0.447535	33.5961	0.741711	2.19228	3.95296	0.322561	1.61316	5.85546	3.04866	1.0373	1.58627	3.47316	1.30879e+09	6.54354e+08	1.46153e+09	1.95771e+10	3.46673e+09	8.90666e+09	4.13332e+09	1.79278	9.32326	3.27925e+09	0.515271	1.48113	2.98499	3.80918	1.3948	6.69206	1.33564e+10	3.88692e+09	4.18735e+09	5.79783e+09	5.59057e+09
Q5TBC7	1.68303	20.0619	3.11024	28.8158	197356	1.53773	1.08689	59.5502	2.81915	632242	2.24634	1.4155	0.239343	2.98213	1.61924	4.55383	0.197736	18567.2	1.05097	1.42563	2.00385	2.25903	1.70932	0.626514	4.30178	0.916481	1.11203e+09	6.52657	1.17158	5.71076e+08	3.5514	6.15744	9.45887	1.52554e+08	10.2018	8.3368	853857	12.155	2.06069	1.03232	15.0176	9.20979e+08	5.69233	1.50574e+09	1.43176e+09	6.63052	3.35553	6.24911e+08	8.06321e+08
Q99543	2.76568	6.90419e+08	6.63503e+08	4.1108e+08	4.25464	6.88061	1.81084	18.263	0.507967	3.29295	1.87552	0.548039	0.848593	6.93929	5.64605e+08	7.73823e+08	0.461476	4.33763	0.624499	1.61297	1.03142	0.627714	1.99078	1.58621	1.65507	1.3557e+09	6.1392	9.88045	6.58003	8.95939	26877.4	4.44042e+08	4.15112	22.94	1.80285	2.83326	1.05089e+09	1.61188	0.715929	8.41175e+08	1.77445	6.53592e+08	4.14647	2.76681	1.56705	6.58942e+08	5.31885	16.9877	7.09157e+08
Q9NVV4	0.59112	2.73305	1.7715	6.66897	2.27916	0.604489	1.63806	2.81272	1.33381	104608	1.73566	0.744952	2.41892	2.56365	0.578089	2.86293	0.574455	3.82175	2.24871	0.473229	1.73805	0.547431	1.59988	4.21902	2.47934	1.63001	6.24458e+08	3.53254e+08	1.66607	9.4568e+08	4.60216e+08	4.18293	9.63891e+08	2.70113	5.97106e+08	2.46091	432.169	1.03499	1.06993	4.45524	4.19339	8.71884e+08	2.44499	3.94953	2.46698	5.31272e+08	7.34997e+08	7.60319	5.95407e+08
Q9H3P2	8.63561	4.8885e+08	4.31906	6.93621	8.21777e+08	1.19212	0.846978	6.27368e+08	1.4679	1.03093e+09	1.83513	0.984922	2.24385	2.27419	7.37197e+08	4.18885	0.602385	1.84671	1.24612	1.03118	2.31546	0.848382	2.16409	2.40594	2.45902	4.0257	1.74214e+09	6.99024e+08	11.2159	47.7458	5.66427e+08	43.0365	1.21631	1.30055e+09	1.13152	4.61685	0.576165	1.173	0.667299	4.99847	2.21374	1.11026e+09	2.66107	1.01094e+09	6.72323	1.14609e+09	7.00176	12.4732	1.05073e+09
Q7Z2T5	1.43811	342117	1.01075	7.63965e+08	0.906944	3.63545e+08	0.475274	5.2905e+08	0.689472	2.34247	0.543568	0.442527	4.78138	1.87454	1.23782e+08	4.12236	0.889618	55.2152	6.60789e+08	1.9003	1.09797	0.584072	2.38779	1.53394	0.882564	2.07019	5.92278	7.35432	2.12994e+08	2.78862e+08	1.89798e+08	0.729018	1.78271	5.27246e+08	1.68381	2.47881	0.824712	3.87534e+08	1.11995	2.0094	1.34385	5.8271e+08	1.05862	1.73788	1.11849	0.683371	0.360318	2.78475	2.30578
Q9BXY0	2.45981	9.75527	3.33898	1.39219e+09	2.04201	7.83191	7.02483	1.73674	2.19287	4.93276e+09	2.6608	0.860301	3.7964	1.59562	1.13738	2.35129e+09	0.959125	7.77122e+09	1.94133	2.17999	4.68903	2.88912	3.61797	10.264	8.48285	5.35208	111470	2.09749	2.90001	1.8724e+09	182590	1.47301e+09	3.95428	18.8848	2.22266e+09	1.37098e+09	2.19466e+09	3.57697	0.503034	11.0515	10.0644	3.02385e+09	1080.03	8.59621	7.01033	3.04461e+09	5.48867	2.37067e+09	2.70046e+09
Q58FG1	7.16547	6.66854e+08	1.59763e+09	6.2581e+08	1.45275e+09	15.7961	177.361	8.15996e+09	26.1713	2.54209e+09	1.63586	1.59471	1.29941	1.47612e+09	7.24719	0.46945	0.643876	6.13082e+08	9.25338e+08	2.17018e+09	1.51767	1.95138	2.24809	2.86372	3.74804	1.90205	0.274646	2.07339e+09	1.81816	6.01113	1.06254e+09	3.74676e+09	0.732741	0.914058	3.25067	1.88908	1.71109	2.82976	0.598409	1.49151	2.59584	8.69146	3.77403	0.522336	1.28489	8.2813	1.67655	7.54172e+08	4.91043
O60783	3.47244	0.72842	2.65101	2.40793	2.73639	0.268761	0.977232	0.400651	1.07428	1.22293e+09	1.26124	0.724736	1.1455	0.889057	0.26149	3.74418	0.475746	3.46422	1.0134	0.517215	2.18623	0.46241	0.7063	2.2686	1.9011	1.11965	2.64218e+09	1.67381	5.34775e+08	6.14761e+08	2.53311e+09	2.25832	6.18047e+08	6.99846	1.41218e+09	8.56598e+08	4.56046	2.00065	1.49569	2.69285	1.06717e+09	1.39352e+09	1.77919	19.6514	3.9063	1.20851e+09	4.75912	1.55165e+09	1.77954e+09
O43291	0.565998	1.07038e+09	11.5673	0.11523	0.114405	2.45791	4.06452	5.08335	2.51041	4.23406	2.82633	4.41457	1.63659	1.51166	2.09311	1.52915	1.08734e-09	2.88649	0.665037	1.29687	4.68789	1.21022	1.28439	2.64619e+09	4.553	1.95654	2.81535e+09	5.36133	1.7937e+09	2.46554e+09	3.44667e+09	4.85746	3.96458	2.66785e+09	5.26478	2.21322	0.332866	1.46898	0.997299	2.4595	4.47624	3.18881e+09	2.54495	5.26784e+09	2.03889	7.15798e+09	3.31457	1.37902e+09	1.9224e+09
Q6ZMG9	2.77255	11.5408	14.3146	696538	24.4047	2.29409	0.945997	2.27185	6.4768	989629	3.55531	1.809	0.715946	0.627603	1.32701	1.51421e+09	0.735664	1.17758e+09	1.36045	8.96955e-10	4.8503	2.00827	0.835947	1.31756	16.2721	1.15092	77293.4	1.64687e+09	1.76203	5.10955e+08	279204	2.88558	3.23797	5.49793	9.84575	3.13723	677.771	10.9304	1.31951	6.10443	7.78622e+08	7.31745e+08	1.21619e+09	9.93814e+08	0.88229	264067	12.0606	6.10552e+08	2.31018e+09
O75093	0.220438	0.0549732	9.96163	36887.1	0.298273	113.671	0.172418	0.926866	0.828689	7.75955	4.82783	1.4137	0.937367	3.07487	254.417	1.09515e+09	0.179917	1.41895	3.06577	2.14126e-09	0.931122	3.93568	0.39915	0.339646	0.489119	1.14496	2.56858e+08	3.96413e+07	6.92696e+07	9.58125e+07	7.8415e+08	0.0428539	2.55612	2.26686e+09	4.40715	12.7118	29.8852	4.81951	1.66666	2.31242	4.09737	1.75797e+09	2.73895	12.467	3.04375e+09	8.32886e+08	33.5033	1.75739e+09	2.35269e+09
O15514	4.45984	3.07882e+08	4.79268	1.14038	4.77438	1.46258	1.37435	1.58763	1.57	6.46186	2.2605	1.34073	2.56181	8.92375e+08	0.658679	0.571853	1.89633e-09	4.49903	0.806745	4.2454e+08	1.24991	1.11404	1.38578	2.28723	1.45157	1.57216	2.93692e+08	5.39602	3.45289	4.10344	2.48706e+08	1.32886e+08	3.23098	8.04423e+08	28.6921	5.5243	2.35772	2.29028	1.16165	3.32204	2.09185	8.58046e+08	8.61368e+08	4.85136e+08	5.75901	3.00392	1.60821	7.3011	6.42105e+08
P20933	1.67392	3.4899	2.92497e+08	0.853234	2.80579	0.473095	0.550866	4.04566e+08	0.480529	4.55362e+08	1.25802	0.325982	377.742	1.24093	4.33778	3.21006	0.554386	1.3722	1.665	0.535813	0.530816	2.67954	0.924123	1.29591	0.492894	1.56853	5.46497e+08	1	77780.8	3.74828e+08	5.70031e+08	8.32513e+08	2.75574	1.42877	56.3325	3.06449	5.54965	5.56069	0.834359	4.48633	5.59554	5.29907e+08	3.08712e+08	39.9824	4.6262	2.17784	1.88781e+08	7.21933e+07	7.12077e+08
Q9UNQ2	0.483149	1.48058e+09	4.82268e+08	8.54455e+07	3.21421e+08	0.314336	2.92686	2.4649	0.181183	5.74897	4.49593e+08	1.9638	3.32763e-10	1	1.1545	2.43485e+08	0.559734	4.32947e+08	3.4398	0.258099	6.0462e+08	1.98336	1.91246	2.39571e+08	0.586034	2.62312	1.36922e+08	8.48822	1.94077	1.18541	86491	1.81949	1.22046	11.9032	11.763	3.62389	5.19111e+08	6.51147e+08	0.0578036	1.41408	0.756412	2.15823	5.09836e+08	3.56455e+08	1.04473	4.28641	1.75461	0.906483	2.39471
Q9UBI9	1.16746	4.72996e+08	9.75151	3.81962e-07	0.377751	1	7.55754	3.47213	14.6142	3.67099e+08	2.98325	0.403159	0.88291	8.30439	1.2685e+09	13.7836	1.0632e-08	974864	1.7619e+08	8.24314	3.27273e+08	0.0730074	9.5284	9.20798e+08	129.814	64.0654	4.59309	1	2.40623e+08	2.98458e-08	0.000397976	171930	0.219807	525119	29.4705	7.24709	92.9311	5.46998e+08	1.40573	69.511	6.11011	1	39.2391	233.928	62.3809	1.82668	15.8564	8.33269e+08	26.2307
P57078	1.81782	1.04258e-08	0.252308	0.135643	0.86958	0.538254	3.34253	20.6612	1.87935e-10	1	3.53164e-09	2.92777e-10	2.25133	1.9556	0.498571	0.889621	0.971119	3.2472e+09	2.29577	3.34461e-10	0.0462993	0.329343	1	74.6183	8.86951	2.17137e-09	2.30774e+08	0.623168	0.821289	1.55028e+09	2.84973	1.21932	2.01095e-08	0.36054	5.6927e+08	9.39742	0.109916	1.83501	1.70861	5.75648	9.60037	11.9456	34.2978	1	2.02425e+09	5.77002e+08	11.6153	1.11619	1.06737e+08
Q9HAV4	15.8847	6.95622e+08	2.48797	0.376745	3.33794e+08	1.60761	3.16257	1.25742e+09	3.36301	5.21793	1.06862	1.16655	1.65173	9.20442	9.55539e+08	4.36383	2.41067	1.58749	3.57387	1.33079	1.8833	0.735431	5.01508	3.32818	2.92406	5.708	5.63866e+08	1.0017	2.66792e+08	5.52384e+08	6.20875e+08	4.91087e+08	2.13694	5.77314e+08	1.43681	0.415417	0.397052	0.126767	0.933141	5.68647e+08	3.26088	5.97775e+08	3.07703	3.25872	1.13769	4.98279e+08	5.71129e+08	1.03834e+09	4.80021e+08
O75607	5.34941	2.034e+09	0.587524	6.43743e+08	8.28801	0.874237	0.464525	4.32228	1.66033	3.48671	1.70274	0.647225	1.40995	3.10408e+08	13.2549	5.15059e+08	0.913437	15.9311	4.23512e+08	3.9898	2.05336	1.16985	3.32568	6.72003	4.04236	1.9566	4.44961	6.35495	3.41095	2.40916e+08	1.76103	2.79044e+08	1.21928	8.23541	8.10762e+08	1.31872	6.64782	3.57931	0.803331	3.13852	1.83238	5.84472e+08	2.09346	5.84161e+08	1.78319	3.46567	2.55087	4.36983e+08	1.89337
Q7Z7N9	2.11312e+09	1.02764e+09	2.92367	0.5802	9.1157e+08	1.7939	2.75765	5.17654	1.59179	1.32151	1.08052	0.880627	1.65705	2.34673	2.30601	9.36577e+08	1.03063	1.48219e+09	0.93141	3.15936	0.970922	1.05295	1.53154	1.56009	1.30677	2.36239	3.94091	8.19632e+08	1.23877e+09	11.0509	1.47986e+09	3.6249	2.31188	4.50033	9.96141e+08	1.09264e+09	3.4843	4.04356	0.901544	1.92363	1.93329	1.78136e+09	1.29807	1.07273e+09	2.08777e+09	0.778724	2.15324	1.07232e+09	3.05489
P40305	0.856824	0.829965	1.63196	2.9464	35502.1	0.667638	0.844514	0.208161	0.0502798	3.4528	0.860654	0.262555	1.64032	2.37866	1.32239e-09	1.94001	1.38586	0.833559	0.839373	0.17998	0.246401	0.792774	0.19796	1.8686	0.464241	0.518701	315.382	0.811811	1.98195	8.21606e+08	3.52033e+08	23.1832	3.22024	6.39658e+08	5.71659e+08	7.32304	2.30494e+08	12.4172	0.503399	1.02458e+09	3.53666	7.02999e+08	3.29603	5.74526e+08	1.79029e+09	2.9449	19.4082	4.24019e+08	5.37398e+08
O75879	1.33424	3.60322	1.5268	4.06374	1.20174e+09	0.699998	0.566848	6.15142e+08	0.742783	1.1565e+09	0.670913	0.689617	1.31829	1.4568	0.735852	1.21595	0.378895	2.35433	1.81882	1.88672	0.859542	1.01399	0.772836	1.50853	2.03773	1.8795	5.49363e+08	9.73099e+08	2.78585	6.55958	1.13713e+09	1.45919e+09	0.724582	1.77934e+09	3.74025	1.48094	9.13031e+08	0.485484	0.9511	2.76348	1.82373	33.7281	6.91564e+08	1.13453e+09	2.10651e+09	1.45705	3.18741	1.2383e+09	1.2772e+09
Q9UFG5	0.872489	1.64443e+08	8.33977e+07	8.65341e+07	3.4212e+08	1.40187	0.556845	1.81225	1.48294e-09	2.82202	1.30991	0.458084	1.13782	1.97016	2.48788e-08	2.12829e+08	0.848733	1.97161	2.30404	0.188754	1.00113	0.376692	1.54198	2.96528	0.568483	1.79184	9.83766e+07	6.33742	1.10336e+08	9.17521e+07	23.1936	1.70957	1.00428	1443.2	4.12119	1.91264	11.3053	5.33324	0.819353	4.01044	4.20823	5.45905	2.4765e+08	597.257	2.23141e+08	2.24985	4.50317	4.08412e+08	5.00676e+08
P18440	2.06093	1.51893e+09	0.334558	6.40883	159306	1.41735	0.111067	8.14962	0.913478	1.27996	1.00479	0.639311	3.01232	1.77357	8.25767	1.18262	1.13647e-09	1.4982	1.51871	0.908268	0.882982	0.937332	0.785725	1.5865	1.50209	0.989323	95227.9	4.20122	6.94482e+08	3.46513e+08	2.138e+08	17953.9	1.98147	12.7395	1.4873e+09	1.69671e+09	3.07329	9.96689e+08	1.4047	10.3346	1.84749	1.50222e+09	2.45567	1.15364e+09	1.43626e+09	0.03966	1.08665e+09	2.15722	1.92936e+09
O94823	3.9595	0.681522	13.1047	1.26137	4.00271	0.722237	1.39411	2.82998	0.0862337	3.96387e+08	2.03792	1.85617	2.88117	2.09949	3.89688	3.41529e+08	2.97527e-09	1.51121	0.842935	1.20084	2.13088	1.8067	1.3129	4.57615e-09	0.900389	0.491458	7.61661e+08	0.214206	2.48502	4.66294e+08	5.25749e+08	0.605418	1.14309	3.629e+08	6.07102e+08	5.34141e+08	2.1164	0.482449	0.811341	7.52029	3.08503	5.54134e+08	9.91391	4.72137e+08	2.5997	9.40071e+08	0.887	8.3755e+07	4.76248e+08
Q9BQ95	0.654761	1.99977	4.69821	4.95353	12.2305	1.90309	1.19271	0.971761	0.692045	5.67861	3.22552	0.930604	12.1858	0.576093	1.16403	7.87718e+08	0.284945	2.44559	1.77554e-09	1.72368	0.692916	0.724031	2.94486	2.47402	1.45663	0.941674	9.68546e+08	3.5614e+08	4.46797	2.79777e+08	3.80773e+08	2.18936	3.5535	6.18522e+08	1.90262	3.84838	5.55318e+08	2.93139e+08	0.822854	1.58425	3.37708	7.04625e+08	0.864435	4.33324e+08	2.73971	0.910631	4.87516	5.442e+08	3.57017e+08
Q9BWU0	1.06093	2.01554	1.68936e+08	1.95704e+08	5.75823	1.12502	1.07276	1.75237e+08	2.44837	0.849057	1.35226	0.671115	1.28475	2.90009	1.74338e+08	1.76822e+08	0.465897	2.70385e+08	6095.64	0.192333	4.3988	0.847284	1.14673	2.15517	1.81671	1.75256	481.903	9.16241	159.172	1.84425e+08	1.44392e+08	11.2303	0.973019	0.641768	0.677908	0.876066	2.85862	2.41127	1.2346	3.09341	1.87734	2.34234	8.93658	1.17065e+08	1.13621e+08	1.99616e+08	4.04497	9.92071e+07	1.52483e+08
O95070	3.11486	10.9851	1.42405	2.18183	0.402767	0.302849	1.12972	8.62182e+08	0.955429	1.92609	0.918508	0.261864	1.06534	2.2535	1.20692	1.09582	0.577962	1.60801	1.38315	1.01435	0.541336	0.39887	1.58412	0.727298	0.789302	0.73882	2.66483	1.43249e+09	0.827299	8.87447	0.4007	1.12935	1.85048	1.23296e+09	6.20368e+08	1.89143	10.897	4.301	0.892927	6.36933e+08	2.06116	1.33912e+09	1.91114	1.38739e+09	13.5482	7.37646	3.31818	1.08392e+09	1.76138e+09
O14929	0.999396	5.73313	7.06875	8.15322e+07	9.05003e+07	4.43217	0.844717	1.8133e+08	2.15354	0.541454	0.695341	0.918088	0.281088	20.2362	19.4685	0.82678	0.613599	2.72967e+08	1.35302	2.35006	0.981827	0.998356	1.20899	3.67511e+08	2.08301	4.25508	2.90892e+08	5.32171	0.932461	2.05377e+08	7.10503e+07	3.47708e+08	2.13195	16143.4	1.13383	1.61163	0.852186	3.02744	0.558822	1.07086	0.793591	2.69895e+08	5.48433	0.746692	1.91278	1.56673e+08	1.20885	3.81886e+08	4.86475
Q8NHP6	2.30776	8.18887e+08	0.248316	2.64422	24.2708	0.202313	1.03295	0.731992	0.399098	1.86214e+09	1.34523	1.51369	1.29265e+09	0.77996	3.76459	7.57229e+08	1.94967	7.16078e+08	0.96707	2.33484	1.15824	0.452543	0.517068	9.57483	1.44311	3.58357	2.10205	4.27797	1.29513	8.17322e+08	1.32299e+09	8.28539	1.26232	1.41993	0.750748	0.266261	8.38623e+08	1.36354e+09	1.03406	3.82904	1.04764	4.20539	6.87748	1.74752	4.37058	29.987	1.36092	5.72631e+08	263.852
Q9P0M9	1.42955	6.48944e+09	1.22831	2.40828	0.0808279	1.38889	0.199991	0.834697	0.609636	3.2779	1.59547	0.777999	1.85165	0.492475	0.486496	2.37969	0.390435	0.762366	0.718649	0.330039	1.88193	1.04464	1.14151	1.9142	1.67305	1.22841	4.02511e+09	3.62347	7.33651e+09	2.04321e+07	4.8649e+08	5.93364e+09	1.58371	7.03591	1.49516e+09	3.00104	5.74987	2.31167	0.951937	4.00757	2.02637	1.61634e+09	1.65795	1.44158e+09	4.81895	4.86934	1.03221e+09	8.94539e+08	1.58547e+09
P11388	1.89798	1.93789	1.28204	19.6519	3.34846	1.73853	1.28293	2.32061	3.15649	1.24032	1.26412	1.69168	2.11049	2.38107	2.99477	18.9597	2.11233	8.80285	6.00867	7.40182	3.69791	0.980442	3.87439	10.1552	4.79465	5.98733	1.04975e+09	1.33618e+09	2.395	213719	8.95398e+08	4.28733	0.750325	0.562496	0.511387	0.33326	0.250892	0.530858	0.869661	0.613472	3.14286	7.89677e+08	1.46511e+09	8.5544e+08	1.4646	24.8853	4.96624	6.51476e+08	67926.3
Q8NEJ9	1.24257	2.20982	2.14262	2.30182	311429	1.42768	2.84805	8.77302	0.894319	2.48267	2.02742	0.903234	2.55831	1.38728	1.18411	2.23513	1.59987	3.99101	3.02638	0.848046	3.59803	0.835511	1.77655	6.35933	5.52361	1.05789	8.08448e+08	1.32555e+09	4.08834	6.70646e+08	5.97144e+08	7.9762e+08	1.66426	13.056	1.61777	1.04337e+09	1.66708	7.36431e+08	1.08559	1.9825	2.74281	1.3665e+09	5.38364	9.37086e+08	3.12986	3.12449	4.64317	9.66639e+08	1.77557e+09
P49913	5.16353e+09	8.71624e+08	3.93506	0.93769	5.07452	44.3181	4.79974	33.0263	42.6876	3.2006	0.942351	15.3745	0.6182	13.5224	3.32129e+10	2.33139	20.8014	3.63977e+09	5.24788	71.6336	17.2792	6.00623	6.65635e+09	4.54781	2.15071	1.53044e+09	15.1075	1.45002e+09	9.85396	2.9304e+09	1.74633	11.1534	0.77726	13.7755	12.1193	4.96156	21.1135	5.50324	0.703545	18.2408	5.9086	7.65317	8.74795	2.31265	4.38108e+09	4.78797	3.10605e+09	1.78507e+09	1.89628e+09
Q9Y6I8	0.332948	4.04388e+08	2.29559	1.60798	2.71951	0.818531	1.51857	1.54569	1.89399e-09	3.0833	1.8174	1.32885	1.35655	1.31845	0.357605	1.96122	2.38582e-09	4.03156	0.876459	0.685517	1.10486	1.3136	0.900819	0.842321	1.63159	1.19286	5.18015e+08	2.71955e+08	5.37771e+08	5.56702e+08	4.6797e+08	2.7807	2.42698	6.753e+08	4.90303	3.46533	5.71137e+08	1.97776	1.17825	14.5464	2.83053	5.48346e+08	2.58287	5.94787e+08	2.20452	31.9693	2.51936e+08	3.84263e+08	6.76853e+08
O95396	2.10041	1	6.26786	7.06313e+08	2.2386e+08	1	3.12027	8.334e+07	0.573063	6.34073e+08	1.06638	0.587711	7.10106	1.31913e+09	7.80573e+08	2.752	1.02699	2.86887	5.9807e+08	0.275053	1.81309	0.771025	4.6227	0.424399	0.71438	4.20482	0.370454	5.60604	0.43536	161433	1.9826e+08	4.58805e+07	0.596971	111826	2.58397	1.382	1.5222	2.81929e+07	0.547792	5.55417e+08	1.68226	7.82168	1.86426	3.87155	21.6076	9.31498e+08	1.31827	1.99493	3.88295e+08
Q96IW7	1.63841	0.873845	1.3577	2.25021	0.782666	0.671956	0.19131	0.373875	0.149084	1.45623	0.600839	0.353583	2.78518	2.17416	0.486308	4.24909e+08	0.49723	1.93403	1.90801	2.60499e-09	0.549412	0.396153	0.998608	0.800128	1.09887	1.19935	7.74054	0.560966	4.01179e+08	2.35753e+08	3.49149e+08	2.73405e+08	19.0861	572.231	2.63199e+08	2.27013	4.76779e+08	1.18359e+08	0.591749	2.0185e+08	2.69426	13.0072	0.886986	23.0956	20.5627	8.8823e+07	8.08052	55.5255	3.08592e+08
Q8WXD5	0.261451	1	281.5	0.000192644	2703.36	5.82773e+07	3.39135	5.26403	0.504047	44621.5	2.37436e+08	5.84136	0.0904618	1	113.148	266.25	4.79299e+08	0.271095	552.219	8.0521	4.56804	2.93569	0.911721	2.67379e+08	3.69951e+08	3.27227	25048.5	23.0057	6861.23	3.73774e+08	45648.6	1.89141e+06	0.148162	158003	110124	0.1558	282.7	3.625	0.357483	1.00803	1.5437	0.0341992	4.33357e+08	1.58717e+08	0.016249	200.481	3.05203e+08	5.46852e+08	11.5105
Q9BYZ8	9.97871	1.23048	6.47313e+08	1	0.247103	12.0649	3.14244	0.278464	0.839529	46.2953	56.729	39.1582	0.0853608	1	1	6.56735e+09	3.52878e-09	2.90979e+07	1.54258	1.87133	21.6027	7.51524	5.6899	0.329945	0.483835	6.74825	2.05524e+09	0.318783	2.10088	0.389721	0.819243	3.48001	1.1329	0.288287	8.17653	9.73051e+09	0.448297	3.89116	8.90572	3.11455	8.05695	2.59716e+09	10.5253	5.49872	1.62168	1	2.62867	1.49096e+09	4.87152e+09
Q8N6T3	1.58449	0.283454	9.16783e+08	2.11565e+09	1.60632	0.658183	2.88884	2.91517e+08	1.72724	1.95919e+09	1.72961	2.52258	3.00553	1.51858	7.18968	1.36941e+09	1.57109	2.32807e+09	2.32982	1.07484	1.73722e+09	0.98196	2.36924	3.87082	3.29358	13.3139	8.48955e+08	3.78969	1.52179	1.29732e+09	4.53879e+08	4.10263e+08	5.9054	50219.6	7.83086	2.48348	5.87189	3.64764	1.01798	4.07992	2.37839	3.07231	4.50853	1.73319	1.77241e+09	2.82247e+09	3.44516	1.99856e+09	20.1527
Q01650	1.76883	1.7198	17.2156	8.52811	4.00231	4.48982	1.66054	2.46697	8.174	8.99439e+08	3.49581	1.81063	64.8619	3.28155	7.56001	12.6095	9.99599e+08	74.8108	8.6219	4.87582	6.42831	8.55912e+08	24.4592	15.5691	5.90242	9.44326	7.35655e+08	6.74208e+08	7.20742	1.23525e+09	74430.3	10.9308	8.67695	1.76846e+09	4.05625e+08	2.37686e+08	6.7097e+08	3.14623e+08	1.95497	7.07636e+08	7.49857	4.31613	2.76384	4.41813	5.83324e+08	6.42783e+08	9.46075e+08	7.09959	8.9743e+08
Q9BYG3	1.64384	23.0172	5.42815e+08	3.52299e+08	2.14254e+08	3.54586	2.99904	2.42968	0.467821	2.55258	5.67212	1.65206	2.70996	2.52751	2.8066	3.76879e+08	0.481492	1.0071e+09	4.56711	2.79415	30.3501	0.776103	2.41357	3.76056e+08	8.89657	5.251	3.43753e+08	3.80665	1.69358	5.72011e+08	2.96484e+08	6.35172	1.56966	0.854606	5.59558	1.56252	1.79485	4.03152	0.71703	2.70946	3.7617e+08	3.76471e+08	3.21435e+08	3.1396e+08	3.08052	12.9418	3.14009	4.95643e+08	6.60071e+08
O00443	1.15118	4.23634e+08	3.44135e+08	13.2533	1.57784	2.51352	0.642254	11.5258	0.541543	0.866848	3.22145e+08	0.751516	0.999589	0.949402	1.94161e+08	1.02842	0.333224	133857	4.17864e+08	1.80185e+08	3.89578e+08	0.603455	1.21316	1.14416	1.55569	4.67055	3.23483	2.50997e+08	1.38103	2.20201e+08	65.9052	1.47019e+08	1.49575	9702.01	0.0888211	0.0977727	3.7229e+08	1.54942	0.669037	1.96203	0.738152	3.39094	1.44413	1.66796	3.01939	5.6786	0.839303	5.30647e+08	3.8415e+08
Q9NV06	8.10463e+08	7.49571e+08	0.0867839	3.91414	1.09979	1.00872	1.85421	1.01904	1.12803	1.85579	3.41311	0.670143	0.295069	8.24162e+08	1.36091	1.93636	0.822541	9.22069e+08	0.642841	1.66133	2.2927	0.152134	1.89205	3.31821	4.77292	2.16558	5.28301e+08	0.871904	3.62973e+08	7.19519e+08	4.73261e+08	1.3775	0.44855	1.3446e+09	6.87742	2.37456	2.54897	14.3222	0.718036	10.542	4.33072	7.14604e+08	2.49888	6.03254e+08	3.21763	2.8953	3.75914	7.14099e+08	7.40328e+08
P29372	3.95228	1.8056	3.64955e+08	0.436403	188328	1.47247	3.2728	1.54252	0.590667	2.41667	0.430574	0.720343	1.6231	1.59256	4.03353e+08	1.45747	0.578807	9.63602	1.4727	0.579744	3.2825e+08	0.88373	1.37278	3.68044	0.778039	1.70528	3.41237	2.13603	0.0820438	4.83846e+08	1.75091e+08	5.9988	27.5123	9.768e+08	3.45499e+08	2.76536e+08	1494.1	3.44592e+08	1.24954	1.44893	2.22963	5.41532e+08	4.21592e+08	5.32478e+08	1.02727	4.4852e+08	0.454909	4.05549e+08	4.21895e+08
P33991	1.85464	8.37435e+08	6.8431	8.84489e+08	1.14709	3.19831	1.93312	2.6913	2.49424	0.11437	1.2517	1.13825	1.06907	1.08811	2.17853e+09	8.94647e+08	0.668591	5.72731	1.49429	2.61945	1.70027	1.23851	1.81959	2.85491	1.4485	2.34746	0.16212	5.74976	1.93317	1.37279e+09	7.46206e+08	1.13555e+09	0.973819	3.99004	8.69088e+08	3.12183	7.59126e+08	0.949539	0.633706	1.57415	3.01725	8.08607e+08	4.38932	6.33432	1.19445	7.32098e+08	3.80655	1.4422e+09	6.61349e+08
Q68DH5	0.876039	1.06372	1.58393	2.18058	1.96393	15.5298	0.50849	0.483989	0.0820067	5.41266e+08	0.622327	0.802709	1.3825e+09	1.13484	2.74034	7.1152e+08	0.540207	2.21102	3.22795	1.33928	0.304894	0.420861	1.05623	1.85079	0.8115	0.508754	1.96526	2.90275e+08	3.63792	5.45532e+08	1.13708e+09	60632.6	4.26149	1.12303e+09	6.5795e+08	0.708588	0.200693	8.91314	0.626958	5.30151e+08	1.53508	1.14026e+09	1.6451	1.75322e+09	1.37656e+09	4.4883e+08	5.03231e+08	7.46068e+08	2.42452
Q9BU76	1.97011	4.82343	2.30958e+08	6.49503e+08	0.543996	0.920582	0.885243	1.05852	0.660368	3.94526e+08	1.95317	0.868259	3.91739	2.47144	2.20882	6.02705	3.86413	4.92637e+08	0.566917	5.20979e-09	2.2527	1.57525	3.56225	1.82503	2.38259	3.34517	5.60249	0.814934	0.182846	4.07388e+07	8.42833e+07	23.0304	8.42467	9.14264	3.25101e+08	2.05099e+08	17.5838	7.17547	0.592007	4.07692	1.7121	8.22792	1.97279	1.94669	3.06688	4.71538e+08	3.3192	36.7998	4.15041e+08
O60934	0.980912	4.09183	12.3462	8.88983e+08	9.56336e+08	0.713529	0.795617	0.0672071	1.91794	1.03888e+09	1.01187	1.22846	2.02373	3.15805	85230.9	1.03498	0.650614	34702.5	2.15467	2.48904	401.071	0.842445	2.16082	0.62425	1.65868	3.26365	10.4454	7.0062e+08	2.20595	1.1491e+09	1.04511e+09	4.27975e+08	0.189498	5.75432	1.65937e+09	0.19241	1.2951e+09	5.49875e+08	0.779985	2.73997	0.363248	2.07523e+09	1.82398e+09	9.43073	0.52622	1.17728	0.202791	2.29202e+09	45.1451
Q96I45	1.70913	2.54792	0.74481	8.93675	1.6564e+09	14.2946	0.299164	2.55438	0.250707	0.697436	2.30048	0.50437	1.91673	0.619906	0.177391	1.13334	0.24264	3.02423	0.426103	4.88289e-10	1.09351	1.09186	0.477999	2.61242	3.65437	0.636802	1.2229e+09	6.93347e+08	0.200382	7.55551e+08	2.66794e+09	12.2096	0.175568	1.29892e+09	1.222e+09	1.90474e+09	3.87709e+09	2.7527e+09	1.00314	5.9753	3.4131	1.6161e+09	2.05842	2.14957e+09	3.42672e+09	0.368885	2.21465e+09	1.7677e+09	0.0324607
Q9UJ83	13056.8	4.08186	3.93938e+08	1.79456	2.16665	3.63619	2.28787	0.334982	2.51201e+08	3.72308e+08	5.68431e+08	10.6405	6.77782	0.670737	4.40619	1.33296e+08	4.55639	3.3038	2.53433	1.10215	2.21096	3.27622	1.00557	0.265215	1.91827	3.07069	2.00425	0.426397	1.74345	6.05133e+08	0.856999	4.08313e+08	3.84709	0.138313	0.539263	0.50595	0.151595	0.562459	0.461388	1.05078	5.8914	6.59405	2.4471e+08	1.19419	0.158574	6.80167e+08	1.08389	1.03758e+08	9.66712e+08
Q9HC21	5.27407	11.3626	1.34324	5.16268e+08	5.97379	1.471	2.24583	2.98465	0.67658	1.75164e+08	2.89097	1.79606	2.92959	2.92722e+08	1.17866	1.575e+08	1.51834	0.981451	0.550706	0.576434	2.04426e+08	1.02244	0.399856	2.50491e+08	1.11514	1.41471	1.19685e+08	2.75251	14.8042	4.80315	2.02682e+08	3.10266	59.7714	0.368481	1.48655	6.00789	1.17441	5.03674e+08	0.882249	2.9518	2.09307	2.37333	1.31443e+08	2.33497e+08	2.04204	1.00771	1.54541e+08	1.87104	1.87685e+08
Q7L4I2	2.32079	2.37885e+08	0.800805	0.811781	10.8692	3.22598	2.49247	0.237264	0.214411	4.00713e+08	1.95765	0.819056	2.00151	4.61293	0.50066	1.49655e+08	0.266234	5.85591	3.76513	1.76561e-09	3.72952	0.833516	2.40283	3.48465	7.48617	4.55234	2.04981	5.48473e+08	8.69457e+07	0.146579	1.37318e+08	9.83731	1.76273	4.085	5.12741e+08	2.20721e+08	3.78478	3.86083e+08	0.651294	6.31102e+08	3.35209	6.95136e+08	2.23225	2.07557e+08	5.54296	5.83097e+08	3.27072	1.0741e+09	4.76088e+08
Q8IWV2	3.00778	0.117513	13.9195	2.1942e+08	3.92972e+08	0.818729	0.253372	4.46159	2.51506	3.54562	3.2912	0.430576	941.58	7.7848	926.963	1.94238e+09	0.342905	1.13687	5.88228	0.112806	3.47462	1.12558	4.52261	6.70298	1.78867	3.66802	7.15777e+07	1.94569e+09	1.94747e+08	0.500442	4.80586	3.61338	1.30635	2.29187	1.06422e+08	1.52963e+08	2.1725	2.03687	0.842296	1.59619	0.294054	4.47868e+08	5.02071e+08	1.91475e+08	1.01055e+08	3.21378e+08	5.08817e+08	0.0360797	0.991839
Q12893	19.01	2.77725e+07	26473.6	4.42647e+08	43.4559	2.10223	0.447497	546.662	0.0512045	4.21901	1.81042	0.123324	0.959836	1.31015	0.0188404	2.81078	3.56369	9.10218	1.19605e-08	1.88826e-09	3.07456e+08	2.12547	0.783798	0.642813	3.01621e+08	0.619392	1.22479e+08	9.75297e+07	1.95083e+08	41227.2	1.59885e+08	154539	0.963342	16.5894	8.05537e+08	4.2401e+08	7349.87	8.38564	0.846322	6.30336e+08	93.0608	16454.8	488.508	9823.92	12249.4	2.91235e+08	0.582735	5.41311e+08	7.98048e+08
Q6IN84	0.781495	9.5325e+08	35.1668	58.6087	11.8954	4.4024	3.3312	1.30045	1.21443	4.741	2.46539	0.653466	4.37324	1.62993	0.596105	4.98958e+08	6.81812e+08	1734.64	2.05113	0.178024	64.9431	1.39461	0.795405	6.82129	9.84374	0.493909	6.3612e+08	12.8752	11.0347	7.73597e+08	76853.6	7.6001e+08	0.649735	1.89788	0.893581	0.615918	0.853906	1	1	7.9478e+08	2.29847	15092.3	1.53286	9.77447e+07	1.16558	2.96958	6.14031e+08	3.93239e+08	4.00301e+08
Q9BRP4	8.73635e+08	2.68462e+08	7.00503e+08	6.61788e+09	0.0319609	1.02517	1.56002	2.60535e+08	2.39246e-09	7.25491e+07	5.97576e+08	0.657591	5.98958e+08	1.00459e+09	9.22272e+08	0.422826	1.25175	4.62293e+08	1.98938	2.23579	0.383963	0.885173	0.826269	2.13656e-09	3.99415e+08	1.61893	2.79546	4.16452	1.70809	1.74355e+08	36160.5	11.3441	4.99311	1.75511e-08	3.0298	1.82835e+08	0.43319	1.02512	0.646041	2.64332	6.13276e+08	5.65878e+08	6.45096e+08	5.83688e+08	0.596816	2.9895	1.88328	2.42456	2.98315
Q8IZD4	1.22118e-08	0.00185023	0.869633	34795.3	1.91227e-07	0.00373512	18.6932	1	0.000390638	14288.6	3.67413e+08	2.42223	9.04801e+07	2.00557	2124.94	0.11307	0.0816048	0.296865	0.642887	1.44887e-08	159.592	2.59414e+08	2.39285e-08	1.06895e+08	0.513671	1.09417	111202	0.289026	1.28353e+07	1.2128e+08	1	37084.9	0.598505	1.76398	1	14621.2	0.258974	0.518623	3.74172	2.97425e+08	1	403.393	3572.37	0.16063	5.1264e-09	6.18501e+07	0.234022	601.719	0.960062
Q15493	5.53812e+09	0.651853	8.28929	1.72078e-09	4.2946e+09	0.316552	14.727	3.77112e+10	16.3053	9.32447e-09	13.7737	15.364	0.214007	1.64506	28.2963	0.257803	5.1052	0.112475	2.35238	5.02249	2.09223	1.20513e-08	0.265232	4.88768	1.33326e-09	0.0400357	8.15329	0.645231	0.933094	7.95025e-10	3.91416e-10	2.86733e-10	1	1	3.31468	6.85178	0.293537	12.2362	2.88657	1.11471e+10	12.7526	2.48975	38.1466	8.81889e+08	0.48447	5.33971e-10	1.86379	7.36119e+09	1.7772e-09
Q9NZJ4	5.83059	58946.3	8.3405	2.49464	54255.8	0.199752	1.37235	15.867	64.2223	4.03265e+08	2.8113e-08	8.11989e-09	2.58914e-09	33065.9	18.8697	1	11.1493	15.0483	2.15462e+08	8.75959e-09	9.67549e+07	6.65662e-09	1.10441	1.61648	8.75312	34.7907	2.71249e-08	0.714071	3.5469	3.04193e+08	1.59842	3.49183	7.25676e-09	4.94195	3.52993	1.71638e-08	49461.9	1.33003	0.250254	1.08924e-08	1.80215e-08	1.99169e+08	2.5578	4.2086	4.78677e-09	5.25103e+08	2.41875e+08	1.65985e+08	2.56714e+08
Q13277	1.7685	1.01389	1.87391	0.109585	4.55451	0.87353	1.49645	2.76365	2.80462	6.41105e+08	1.34823	2.36173	1.74143	1.55915	1.79004	20.2645	0.692456	13.6046	0.719973	2.19037	6.61687	1.63538	1.40003	1.80362	6.75816	1.62111	6.87652e+07	1.46978e+08	14.5267	6.08393e+08	3.90929e+08	0.298426	2.16449	3.86366e+08	3.7025	1.95156	2.39375	7.15751e+08	1.4859	2.69892	4.77577	7.01059e+08	1.59997	8.39246e+08	0.95262	3.55903e+08	5.93409	3.13119e+08	4.6939e+08
O43847	0.783523	0.897349	2.54828	6.5633	0.773486	2.81397	0.75657	2.84657e+08	3.2715	2694.87	0.74901	0.911476	1.31929	1.52613	2.64348	0.748571	0.867907	2.43851	5.66842	1.50154	1.9639	0.891454	1.33367	3.51623	1.42753	0.858146	19.5933	8.9069e+08	0.799252	1.22496e+09	6.19381e+08	6.6314e+08	2.66339	0.356014	9.79511e+08	7.35195e+08	9.58772	6.43682	0.984422	0.822556	3.77292	7.49042e+08	5.93412e+08	4.95272e+08	0.854214	2.99096e+08	6.06139e+08	6.16965e+08	4.17187e+08
Q9H1A4	1.46943	2.15071e+08	1.05918e+08	55079	1.46896e+08	1.34013	2.45024	3.50439	4.43422	4.3337e+08	2.62959	0.71114	193.074	2.02747	2.297e+08	3.91571e+08	0.333879	3.89358e+08	3.57546e+08	1.23194	1.17364	0.893611	2.05226	20.1847	0.704424	2.46813	2.50646e+08	3.44563	1.89985	1.8767e+08	1.22999e+08	7.72685e+07	1.45261	0.788983	3.20813e+08	0.719077	1.75822	4.39232e+08	1.37124	3.52582	1.90833	3.49939e+08	2.9454	1.23731	1.05828	3.84419e+08	1.80048	10.492	4.32971e+08
Q9BTE3	2.07847	2.19151e+08	8.18297	3.24404e+08	3.37827e+08	0.380512	1.50384	2.64956e+08	0.552178	0.636919	0.291156	0.58336	1.26706	1.34522	4.38811e+08	4.53787e+08	1.16412	4.3367	1.31274	1.01759	16.4103	4.10317e-09	2.24761	2.04359	1.37207	1.70145	1.1071	1.94755	6.09537	4.26161e+08	0.0265037	3.47725e+08	1.71656	2.56569e+08	7.80721	0.824441	2.02963e+08	1.76183	0.80772	1.3991	0.40821	1.81715	4.93471	1.24904	4.2199	2.55645e+08	2.39979	16.9525	1.79193e+08
Q969Y2	0.422033	1.0833	1.03905	1.94541	1.28401e+08	0.922626	2.96076	3.15877	1.15752	1.81494	2.06042	0.437272	0.746955	0.875972	0.657319	0.449768	0.261238	3.14797e+08	2.25458	2.80023e-09	1.16329	1.57999	3.41935	2.42348	2.85522	0.913681	1.56759	3.4504e+08	0.683414	1.33032e+08	3.07857e+08	3.11543e+08	2.6128	3.45708e+08	2.32003e+08	1.23298	2.14287e+08	1.11725	0.982871	2.77794	1.80536	3.90295e+08	0.613809	1.48739e+08	2.61227	6.48109	3.65475	2.35905e+08	1910.3
O43824	1.4186	6.42805	1.87159	7.65042	1.78338	0.594158	0.685847	0.213907	2.41771e-09	2.27667	1.81759	0.37371	2.53146	0.719243	0.210977	4.83965	0.321312	1.79933	1.50891	0.263921	1.16651	0.774719	1.32876	1.31107	0.670947	1.31518	73354.6	2.79424	0.681706	5.49967e+08	4.18116e+08	1.3524	3.45138	10.5166	3.6355e+08	3.7129e+08	9.23437e+08	1.7441	0.94357	2.17749	2.35561	8.55473e+08	2.3493	5.03433e+08	6.11801e+08	5.39658e+08	9.21328e+08	7.05084e+08	7.73682e+08
Q53F19	1.08458	2.2145e+08	3.76011e+08	3.41688	3.17458e+08	0.0507478	7.49679	9.59422e+08	2.55657e+08	567.779	0.99833	1.27494	1.56299	0.613558	3.13423	9.32663e+08	27.4208	1.36061	3.40724e+08	0.622731	3.68498	0.91455	1.18067	0.522775	5.21157e+08	3.61828e+08	16201.5	1.02735e+09	1.17105	6.428	1.1092e+08	6.53363e+08	1.14762	1.06275e+09	6.19536e+08	3.18166	1.10441	1.29732	1.13323	0.574224	1.45548	0.660299	0.829128	6.90988e+08	1.40978	3.40609	2.37381	0.471869	1.20309
Q9BSW2	0.996145	12.695	1.42618	1.37787	3.07316	1.12161	0.441512	1.69332	0.482799	7.41815	3.35983	0.550338	0.54543	0.974375	1.43873	4.76167e+08	1.59401e-09	5.35653	0.520937	0.992562	2.35818	0.977582	1.07867	0.830231	1.67475	0.765466	8.39402e+08	1.22383	8.94429e+08	5.4614e+08	4.93881e+08	9.66103	1.99671	7.4114e+08	7.62992e+08	2.99399	2.69875	7.56118e+08	0.94131	7.19275e+08	3.86363	6.74874e+08	3.72635	7.79009e+08	12.1888	4.73435e+08	2.88819	4.96655e+08	7.10657e+08
Q7L592	4.10687e+08	6.36583e+08	8.31419e+08	11.7975	2.05037	0.708212	1.08564	2.18898	1.6527	1.71197	1.2087	0.872785	2.94331	0.933268	0.231291	2.76384e+08	0.499338	0.989514	0.688858	0.103781	0.797748	2.14353	0.294831	0.850568	1.51543	1.92284	3.14408e+08	1.27069	1.48122	3.11442e+08	3.95464	2.92557	25.7332	2.23902	5.35182e+08	2.55393	3.40409	3.41399e+08	1.46082	0.43162	0.257445	4.3285e+08	0.583395	1.01491	8.41068e-10	5.57476e+08	0.325196	1.03851e+08	4.5017e+08
Q96RK0	0.184105	0.0353852	0.0820074	0.992437	4.21802	0.046548	0.0610841	8.96215e-11	0.0512079	2.7297e+08	0.793512	0.144508	0.323832	0.497274	1.23287e-10	0.182548	7.54669e-05	1.67316	0.582278	2.80383e-06	7.88628e+08	2.00784	5.46418e+08	1.3274e+07	15.4447	3.29899	0.661123	1.02884	0.187781	5.88666e+08	2.99576e+07	15.2445	1.35251e+08	2.61676	0.484188	1.19601e+09	3.75628	9.90353e+08	0.950468	2.45978	1.1241e+09	9.43742e+08	0.445715	6.2283e+08	2.72682e+08	8.09541e+08	6.53908e+08	8.42246e+08	0.998383
P24158	4.97283	7.8692e-09	3.83761	0.00114801	0.842444	7.23345e+08	7.42926e+08	7.64017	219.132	3.17826	8.24631	5.05584	0.335499	0.310461	8.09091e+09	2.18638	4.26263	0.31137	1.0347	2043.5	5.35952e+08	1.09311	4.97051	0.812966	3.18862	4.02604	26.047	14.6252	3.38034e+08	2.49651e+08	1.88433	1.21075e+09	0.413995	0.609877	4.23648	11.3319	1.18684	1.85513	1.42048	2.83884	1.46144e+08	3.47426e+08	0.149137	3.62234	8.33515e+08	5.60002e+08	7.95183e+08	1.99518e+08	0.0848406
Q9Y375	1.02925	158741	5.12468	5.24392	67.8261	2.19493	0.923961	0.256083	0.848095	3.02727	0.798548	1.34281	2.64824e+08	0.358025	0.196754	4.28447e+08	0.461857	2.40763	1	1.59185e-08	0.640349	0.362724	0.804717	2.42184	1.53555	1.10926	2.15527	6.23256e+07	9.15194	2.65205e+08	6.96399e+08	2.09924	0.877659	48.1659	1.03934	1.33057	2.66699e+08	0.777224	0.751494	4.17047	2.71301	3.14184e+08	1.06443	2.86458	3.7275	4.83545e+08	3.82846e+08	2.6763e+08	3.69362e+08
Q6ZUB1	3839.33	0.360044	2.70019	7.97528	60.1513	0.113118	3.64103	7.15965	0.46073	12117.3	14.3799	40.508	0.723076	0.807368	0.935136	0.528043	14.7292	0.000311333	0.179331	0.403854	1.83483e+08	7.02705e+07	2.51936	0.034235	3.4884	0.784051	1106.58	1	1.93193e+08	1.95166	23102.1	8.82442	2.20946	1863.18	2.65425	14.6214	3.75069	2.0469e+08	2.07882	6.29312	1	0.000612248	1.67436e+08	210900	1.22772	20.2558	4.34864	7.54925e+06	0.851745
P17948	1.11896e+09	2.02073	1.33996e+09	1	8.72862e+08	1.30586	1.17384	1.21156	9.51872	1.24762e+09	5.9146e+09	3.1987e+08	1.63087e+09	7.82128e+08	3.21242	2.95783e+09	1.56248e+08	0.435904	1	1	3.6488e+09	0.986525	1.17544	1	2.45911e+09	17.3405	42.6921	0.410192	0.572776	9.10009	0.0373194	19.642	0.0382929	0.350927	0.0106078	7.30654	0.789961	0.577833	8.02262e+09	0.191121	1.22932	3.07726	4.04815e+09	2.1103	0.202024	3.17829	0.841808	0.325329	0.349941
P17213	0.586766	1.51298	1.01369e+09	1.09581	0.364663	2.07092	1.73952	2.94894e+09	0.657747	7.41234	1.17217	2.55937	0.827085	2.62494	32.3194	1.22174	4.85427	1.36116e+09	3.38149	49.4793	0.994792	3.46976	8.88262	4.03541	1.26414	2.8192	1.39415	2.98434	1.22778	2.22007	0.144837	5.52456e+08	3.21101e+08	6.13428e+08	7.86738e+08	1.02122	6.40925	1.57098	1.1007	8.60281	9.03486e+08	1.25488e+09	2.46456	3.59754	12.1951	7.94101e+08	3.16915e+08	8.77108e+08	1.10121e+09
P63165	7.55028	9.6044e+07	2.02317e+08	1.15154e+09	2.76649e+08	2.57629e+08	2.60383	1.05234e+09	4.73533	3.41016e+08	2.52815	1.20477	2.67746e+08	0.76127	6.44154	1.52812	1.57529	3.29987e+08	2.82841	3.56472	1.54571	2.67145	1.06066	2.68675	1.74511	3.3385	1.19519e+09	2.00432	0.577376	2.47788e+08	1.17338e+08	1.86689e+08	1.02752	0.440915	3.04543	6.03939e+08	0.552356	2.46544	0.832723	0.882945	1.2324	3.43842	4.16608	1.29933	0.875254	4.29426e+08	0.492007	4.93251e+08	2.47858e+08
O75127	0.330093	6.98296	21.0676	13803.6	50207.2	2.48032	1.77991	1.95578e+08	358.934	0.00703885	0.90914	0.873526	0.0100471	0.12805	2.93095	40.6849	33.2922	157.712	90.2742	0.0744106	0.744847	3.03966	1.35538	2.99426e+08	59.7652	3.08949e+08	9.46802	5.52889e+08	9.16238	60679.5	4.77519e+08	69.5136	5.5225	1.19641e+08	45.8384	12.5257	1.10242e+08	1.62059	5.15459	9.06907e+08	2.5405e+08	3.29569e+08	2.35163e+08	1.18764e+08	9.68161e+08	138.573	6.44787e+08	1.14784e+08	3.40093e+08
O75530	1.64917	6.51124	7.79482e+08	9.52594e+08	1.12141	2.46176	0.504881	2.29752e-09	0.355263	4.16561	0.799295	0.908008	2.39143	2.51585	0.703132	6.3063e+08	0.357627	1.56644e+09	3.26821	1.49443	1.51443	0.451138	2.00884	1.15716	1.64658	2.82485	0.233585	0.260474	6.68047e+08	6.04389e+08	6.07721e+08	6.65118e+08	2.4069	0.502279	4.62407e+08	3.75768	0.456075	1.95827	0.791649	0.713268	0.907189	6.00408e+08	0.864161	4.64335e+08	1.46762	5.13637e+08	0.561675	5.37374	2.59003
Q9H6W3	2.51887	1.19729e+09	8.31295e+08	6.03974e+08	1.67872	1	1.28386	0.276086	0.781027	42.8976	0.856657	0.619885	3.92313	2.34565	2.78707e+08	5.62959e+08	1.41262	1.0767e+09	1.58283	0.924847	9.40878e+08	1.16172	2.40443	1.32395e+09	2.96227	0.777168	2.50184e+08	5.04222e+08	0.846432	12.5567	4.80183	2.2034e+08	0.445054	1.47709	3.90455	1.09232e+09	9.16786e+08	0.862023	0.355129	87.5806	0.707915	8.63606e+08	1.08894e+09	0.752968	5.20052	7.50492e+08	18.862	1.14945e+09	3.28886
P20160	3.16665e+09	6.7598e+08	2.12911	0.195559	1.02929e+09	14.1452	10.0756	25.1461	47.8933	7.15914	1.60876	26.9983	0.249128	1	260.277	3.9145e+09	1.47358e+10	2.81119e+09	2.61994e+09	691.027	2.19788e+09	22.8748	5.54968	9.13757e+08	17.5455	3.79965	4.71972	1.86109	2.52078	5.56483e+09	0.990953	2.64386e+09	2.01806	1.73729	2.34254	8.68464	8.41542	4.65468	4.40755	14.0928	23.8469	3.58077e+09	3.17883e+09	1.43733	2.38505e+09	2.28529	5.23068e+09	2.22028e+09	2.45533e+09
P52732	2.78452e+08	57056.5	2.71086e+08	0.000453546	65504.8	5.00206e+07	1.63582	59.6721	2.93195	1.01108	0.196454	2.44852	3710.51	0.85809	10.0834	2.89061e+08	1	3687.95	3.21467e+08	7.08389e+08	6.02709e+08	3.36779	3.18904	2.26119	17.9864	6.36724e+08	16.7286	4.74311e+08	0.012106	11.1928	1.04375e+08	1.04887e+08	0.924234	1.87714e+08	81789.9	9.15923	2.83121e+08	1	0.357901	0.973354	1.01887	11093.2	2.63367e+08	3.63662	0.578083	1.21831	0.819935	12192.7	2.42899e+08
Q9UDX5	0.682977	2.50505e+08	1.64985e+09	1.1132	2.73173	0.893602	0.482019	3.90901	0.175803	0.865647	1.17159	0.368521	1.40424	0.752762	0.327441	0.647061	0.242269	2.15559	6.85275e-10	0.751065	1.14155	0.499944	3.22121	2.08883	2.38033	1.14919	2.00053e+09	4.87894	52.3657	2.08789e+08	7.08426e+08	0.109928	2.17392	1.98778	3.50979	6.46475	2.90373	3.60808	0.500998	2.65137	1.73211	7.03562e+08	5.25366e+08	1.39823e+09	3.15456	5.2172e+08	1.44308	5.80558e+08	1.12792e+09
Q9BYF1	2.09544e+07	2.27081	88.9994	20.0824	1.60198e+07	2.61916	27.1023	4.91839	1.51737	3.63724e+07	3.90328	5.65663	2.33377e+08	8.45594e-05	38.5169	5.86966	0.133388	1.89462	0.749174	59.4522	4690.31	3.09255	1.31895	0.864324	0.608319	0.478125	8561.71	12.705	3.28747e+07	33.6896	1.36013e-07	166.358	8.27479e+06	5.99211e+07	2.77625	1.22649e+08	9.05084e+07	1	7.52502e+07	25.4547	3.39046	6.12476	1.75166e+08	235.856	23.6164	1.7055e+08	3.02223	2.62021e+08	4.07198e+07
O60575	5.3944e+09	1.77609	1.07844e+09	1.52063	4.35959	6.53919e+08	0.949853	7.46373	1.01393e-09	5.83398e+09	17.2781	2.90538	4.36702e-10	3.4793e+09	14.6036	17.2407	1.18943	7.75069e+09	0.714056	0.471515	3.66505	6.85893	3.21581	0.383702	0.55929	0.70619	1.54378e+09	0.472447	8.90197e+08	5.87634	1.82205e+09	8.57852e+08	4.99465	1.96266	10.6353	6.89423e+09	3.78148	16.0661	0.90299	9.26908e+08	1.14919	2.6751e+09	19.759	4.24192e+09	0.437044	136.319	5.03874e+08	4.87776	4.42978e+09
Q9UMD9	0.0792378	1	2.14175e+08	3.46949e+08	173323	1.81789	7.69191	6.76343	6.06807e+09	111.335	2.87019	1.47268	2.10739	6.71493e-10	0.0122419	2.63785e+09	6.56965e-10	35685.9	0.333889	1.1734	6.5128	1.05592	1.36615	0.453309	0.866285	1.2398	0.226181	0.321945	7.16463	0.0263941	67008.4	1.18612e+10	3.52656	2.27171e+09	2.8032	1.95274e+09	52.5051	1.93388	0.934852	4.14315	1.02591	0.263474	1.37373	0.77087	2.05478e+09	2.37619e+09	3.22935	4.65026e+09	2.98381e+09
O95395	0.325072	2.89017	1.23366	0.891339	11.8254	1.3713	1.26623	2.44823	1.68549e-09	17.0656	0.91872	1.31095	0.339553	2.67796	0.515918	9.51472	1.51946e-09	0.606464	0.308293	0.768749	1.30107	0.898173	0.462978	1.64544	0.645484	0.707456	4.29319e+08	1.05852	14.36	7.00032e+08	4.06684e+08	4.28632	9.30126	3.85497e+08	8.57191e+08	7.28474e+08	2.51555	2.99282	0.96565	9.4094e+08	7.77389	6.95999e+08	8.39411e+08	1.35881e+09	5.01043e+09	1	0.573897	6.07605e+08	6.06455e+08
Q9Y548	1.01961	9.54424e+07	2.11692e+08	0.674488	2.42857	1.09574	0.29372	9.65671e-09	2.2215e-09	106937	1.37808e+08	1.2994	0.080223	0.67708	3.0443e-09	1.70713e+08	0.525665	2.69848e+08	1.17926	2.4173e-09	1.45067	0.809552	0.940964	4.03002	9.79415e+07	0.515844	1.48006e+08	3.38316e+08	4.72194	2.35944e+08	3.88125e+08	2.73997	3.00566	356.791	2.31825e+08	7.02054	8.71985e+07	3.67197	1.65926	1.48653	2.46249	1.27373e+08	2.5485	6.7427	3.22958	7.27955	1.82308e+08	2.17288	147047
Q9BZA7;Q9BZA8	1.74191	0.857208	0.254064	6.07923e-10	0.205068	0.0821862	0.220347	1.42812	3.48149e+09	3.26819e+08	0.128701	0.0941772	2.03598e+08	4.08272e-09	5.95751	4.27956e+08	2.41045	12.8008	2.05952	2.19034e-09	8.6538	3.37341	0.524553	2.99724	4.27004e+08	0.800114	1.9313e+08	2.60423	19.8275	8.65398e+09	0.156056	13.8451	1	25.3752	1.04743e+08	1.61923e+08	723534	6.22596e+08	2.80019	41.7528	0.900925	1.21175	3.40056	0.641274	9.95047e+08	4.96652e+09	1.6262e+09	6.98877e+08	1.03255e+09
Q9ULH7	1.99616e+08	1.16096e+08	1.57611e+08	0.785447	0.300685	0.134657	2.22412e-08	3.42251	1.54535e+08	1.69937e+08	1.31113	2.80356	0.266201	1.9145e+08	1.0163e+09	1.08052e+09	2.29858e-08	9.09872e+07	1.42946e+07	4.01462e+09	17.4121	1.64498	4.31377e-10	0.49458	1.09095	0.117294	0.880388	0.405572	9.25928e-10	1.92441e+08	13343.5	1	0.448258	6728.52	0.163337	0.256993	1.27439	2.14174e+09	5.14028	13.5617	3.67306	4.94772e+07	0.630568	1.0055e-08	8.86419e+07	0.106771	0.101588	11.4302	4.47261
Q03154	1.12242	2.87896	2.31459	6.39997	2.28438	2.06205e+08	0.811161	9.22767	2.5442e+08	1.70173	1.25997	0.495534	3.4412	1.03478	1.18223	9.41528e+08	0.785874	1.30681	0.834484	2.32814	0.636615	0.622774	0.857435	0.22684	1.1838	2.20759	1.41961e+09	4.18805e+08	5.13325	7.9345e+08	4.16403e+08	7.52275e+08	2.01316	29.5205	5.33167e+08	0.728688	1.63695e+09	2.76127	1.26626	1.94005	1.55924	8.35996e+08	1.13253	1.21253e+09	6.68461	4.28627e+08	2.60243	9.45775e+08	7.93522e+08
O43823	4.28056	8.12047e+08	2.33899e+09	5.87068e+08	4.83367e+08	2.76195	1.93733	4.91862e+08	1.07372	5.14674	0.900917	1.04925	1.94611	3.05567	1.03431e+09	4.86208	1.0192	7.69898	2.48918	7.60211	4.44464	0.972553	2.58428	2.46495	1.21533e+09	7.89733	6.12299e+08	9.0233e+08	0.244587	1.59927e+09	0.816157	4.19171e+08	2.57455	57.0087	8.94137e+08	5.60224e+08	1.35775e+09	112.84	0.562957	2.04567	1.69496	9.34579e+08	1.04839	1.33105	9.38779e+08	1.22195	1.06729	7.59849	6.40272
Q15021	0.358687	1.03101e+09	3.71534e+08	4.72397e+08	3.56268	5.33332e+08	0.761523	0.543438	1.18683	129.431	0.902319	1.4169	0.450738	0.361463	6.80708e+08	4.00391e+08	4.2955e+08	8.25509e+08	1.2159e+09	1.71541	4.84695	1.19147	1.07473	3.0301	2.37136	3.02468	12.3455	3.51776	4.63632e+08	2.67158e+08	0.44893	8.39313e+07	1.64451	1.2539	6.27959	3.15249	2.12722	2.76251	0.768516	1.41022	0.702637	3.31652	3.01776	3.49099e+08	2.40361	2.08111	2.38429	3.98449	4.11237e+08
Q9H4L5	0.618156	1.24597e+08	3.69364e+08	0.205527	95895.6	1.51009	1.23221	6.94496e+08	1.43985	0.464787	0.322205	1.26107	12.42	27.0252	8.0074e+08	5.24182e+08	0.630026	1.17236	1.83949	0.825138	2.03044	1.12982	2.68004	9.20852	6.85825	2.01221	3.88187	4.1098e+08	3.02289e+08	7.70703	54513.5	0.808462	6.34172	6.36381e+08	6.45572e+08	2.12482e+08	3.38207	8.70415e+08	0.971189	1.15751	5.26664	5.68967	0.456616	4.81711e+08	0.519684	0.690859	0.367278	6.27533e+08	5.58988
P13051	0.818846	13.6075	6.34419	8.29885	0.268081	1.13501	42.2822	0.13682	1.04228	2.52439	0.929455	0.665932	1.20567	1.25215	0.279527	8.52658e+08	0.984324	8.0956e+08	0.414032	0.962003	1.64128	1.17932	0.89072	1.8347	0.662409	1.70863	3.44964e+08	6.57902e+08	0.515322	1.70887e+08	1.43049e+09	2.2573	0.965286	17.8098	6.64628e+08	1.51574	7.55954e+08	2.14363	0.911814	8.75327e+08	1.66219	8.2421e+08	0.890948	1.08671e+09	15.7112	1.35611e+09	7.4571	5.42469e+08	1.09726e+09
P78316	2.74467	6.16909e+08	3.28733e+08	1.771e+08	8.53698	2.7637	1.89665	2.31362	1.01029	1.70082	4.04217	1.09682	2.00786	0.778297	8.67991	4.62761	1.79551	6.62174e+08	6.24093	2.10492	4.22584	1.14704	3.26135	5.81451	12.7877	3.11762	3.1743	4.49928e+08	1.9873e+08	3.02751e+08	2.57019e+08	13.9158	0.714776	9611.62	4.83369e+08	9.43854	2597.75	2.52108	0.962463	7.93712	2.19642	2.65285e+08	4.39558	0.306559	3.29983	13.4762	4.81785	3.27235e+08	3.86097e+08
Q2TAL8	2.03537	5.19537	2.56668e+08	5.71969e+08	5.31776	0.598793	1.24583	10.0168	0.144559	3.06839e+08	0.77287	0.750724	2.8285	1.239	4.17407e+08	1.68951	0.850232	6.12632e+08	0.99345	0.454369	2.14202	0.777565	2.00757	2.08643	1.82579	2.22846	6.04512e+08	1.18662	0.196122	1.45083	1.44812e+08	1.01422e+09	1.73954	15.0846	2.99773e+08	2.37519	28.2243	0.594471	0.719412	0.791028	3.68227e+08	4.97991e+08	1.2041	5.0865e+08	2.6085e+08	4.32942e+08	0.774492	5.33136e+08	0.624843
Q14119	1.81247	2.728e+08	1.11565	4.69706e+08	0.855624	1.66044	0.96059	0.122154	0.530978	1.79077	1.6518	0.971763	0.157736	1.7664	0.486606	1.16036	0.675148	5.50944	1.32952	0.93423	2.72427	0.383486	0.99171	2.55018	0.980821	5.21194e+08	2.76484	4.07276e+08	3.35844e+08	4.41399e+08	152952	2.11766	0.590448	4.23061	3.37643e+08	2.27637e+08	1.92114e+08	5.30129	0.811527	4.95971e+08	1.71563	4.22131e+08	1.16171	6.78925	1.36032	0.419948	2.29466	4.46842e+08	3.89521e+08
Q8IYS2	1.0938	1.1722e+09	0.66349	1.83915e+09	63.0766	1.2273	0.691687	1.21054	1.09129	2.07606	1.34688	1.05482	0.662605	1.37712	0.788389	1.95222	6.34566e-10	0.192366	0.866207	0.487634	1.12758	0.823517	0.84819	1.32922	1.5105	0.765396	3.01855	0.855394	1.57265e+09	9.22161e+08	3.20452e+09	1.01797e+09	1.9319	2.9301e+09	2.47016e+09	2.41179e+09	2.14677e+09	2.52094	1.19059	1.449e+09	4.36147	1.91156e+09	4.39658	2.82726e+09	5.98859	1.14485e+09	1.55801e+09	1.31128e+09	1.81652e+09
Q9BYC8	0.752069	0.667688	3.94241	0.234119	2.26636	0.418876	1.2767	0.36858	2.74797	0.49454	2.43445	1.64399	1.54073	0.785595	0.806655	6.92352e+08	0.577469	118.623	1.82794	0.985787	2.99087	1.00431	1.18684	2.19647	4.51654	1.29634	3.93679e+08	3.58564	6.25646	5.82051e+08	1.87525e+09	0.422404	1.27896	5.60253	1.28224e+09	3.7123	6.89382	7.55181e+08	1.7901	7.36131	2.16352	7.86951e+08	7.76747	8.47261e+08	3.04527e+08	1.15997e+09	7.84142	6.732e+08	1.44812e+09
Q96G21	2.14339	4.25041e+08	7.51887e+08	8.49838e+08	3.78409	2.5509	2.54343	1.61198	4.78877	2.23014	3.35627	1.93495	1.08309	1.55652e+08	5.16677	33172.2	3.10451	19.176	1.89885	9.3228e+08	1.03885e+09	1.24122	4.8155	6.36863e+08	4.25387	2.96201	564.8	1.11799e+09	4.39714e+08	5.29648e+08	5.00027e+08	4.94681	1.17495	12.4319	9.27612e+08	3.51121	4.65751	2.31263	1.67121	5.04272	4.01785	5.471e+08	4.31577	9.38964	0.750027	26.8621	5.27093	6.32041e+08	8.04804e+08
P05161	1.72913	0.859695	5.04142e+08	7.51686e+08	2.94326	1.32573	3.09826	1.19098	2.75437	2.73328e+08	1.07521	4.32746	0.433743	1.15603e+09	1.98033e+09	1.60249e+09	8.8182	7.3308e+08	2.85942e+08	14.2379	3.53846	5.62749	1.76234	33.1841	2.72307	1.55539	1.81578	0.836387	2.94111e+08	5.76022e+08	0.403492	5.79969	0.246185	0.888514	0.616175	1.88747	0.683186	1.66939	0.619887	1.22608e+09	8.12659e+08	7.71751e+08	1.53921e+09	1.51205	3.69253e+08	1.26077e+09	12.2962	4.23827e+08	5.1088e+08
Q9Y6M7	1.19583	1.54949e-08	2.59324e+07	1.20297	4.38559	13.1714	2.6821	8.47905e+07	0.504575	561.965	0.451842	0.390088	2.38118e+08	2.00338e+08	1.65488e+08	2.04711e+08	0.737456	8.43455	2.16305	1.50988	4.11835	2.10575	2.33338	5.08774e+08	1.40056e+08	1.3296	8.39866e+07	0.601112	0.462549	22140.2	4.26814e+07	3.2766	0.597139	1.01235	4.6491e+07	1.27504	1.37264e+08	6.49029e+07	2.54575e+08	1.0787	7.87646e+07	2.69482e+08	1.06197	1.10982e+08	0.708782	0.828372	3.31152	21.8618	1.46677
Q9Y3Q3	2.20641	8.30857e+08	3.30997	2.40208e+08	4.56891	1.39052	1.6338	7.33341	3.20071	1.04403e+09	4.18735	1.87514	0.431383	1.03342	1.09156e+09	9.49782	1.43005	3.93669e+08	0.529948	1.7746	20.4018	1.57711	1.13496	8.16388e+08	5.61481	1.23483	1.23293e+09	1.78543	1.10487e+09	1.60235e+09	9.41797e+08	2.3097e+09	1.63121	8.32522e+08	1.78458e+09	9.12752	2.01518	5.54201	2.34745	2.52384	7.41668e+08	1.44289e+09	1.08432	1.36138e+09	5.81811	8.1931e+08	6.64776	1.01474e+09	2.2394e+09
Q8IWV8	4.29486	2.83608e+08	0.194343	40.5631	8.22694e+07	0.876571	0.412452	5.97066e+07	6.58369	0.225295	0.842435	0.748907	0.680284	3.98015	5.56697e+07	0.328213	0.0999833	2.01601	3.67491e+08	0.227176	0.961664	1.16192	2.75817	1.4404	0.269398	1.58562	3.37059	44.7543	3.00229	2.85012e+08	1.47426e+08	0.348553	2.22938e+08	0.526478	2.23571e+08	0.880746	7.18676e+07	263.839	0.919466	170.466	1.3164	5.23206	1.50843	1.93817e+08	3.26888e+07	3.55926e+08	4.09184	3.47275e+08	4.801
P19397	2.91278	4.42615	1.55747	3.26998	2.62182	0.71896	0.446235	9.20013	1.2674	1.1477e+09	1.29823e-09	1.0859	0.932497	2.2879	1.95353	1.99569	0.582331	1.5429	1.35323	2.77121	0.788015	0.644394	2.11796	2.0948	0.480272	0.770307	1	0.975993	1.30588e+09	6.7382e+08	1.3059e+09	2.01348	0.729039	9.43222e+08	1.37899e+09	3.72146	1.01e+09	1.21106e+09	0.658242	1.05311e+09	1.45488	1.51232e+09	2.29644	1.26802e+09	1.06443e+09	1.13227	2.54327	9.63984e+08	1.36699e+09
Q8N680	0.46693	1.9196	0.390499	0.917936	1.35177	0.959815	1.77117	7.6152	1.77238	0.34751	3.20837	2.23103	0.548988	1.01475	7.555	1.03788	1.15136	7.5017	1.35389	3.7709e-09	3.32378	5.0126e+07	2.07893e+08	0.0341215	0.126456	0.226944	1.09549e+08	1.71517e+07	5.07298e+07	5.5178e+07	1.74145e+07	13.6635	0.57706	2.46207	2.38647e+08	0.132258	2.16254e+07	1	0.368802	2.81069e+08	0.431196	0.34471	33.3801	9.67491e+07	2.20919e+08	7.00557	2.58077	5.476e+07	9.43839e-09
Q6PFW1	3.43524	76.2989	0.392447	1.30732e-05	0.026508	2.0936e-08	1.54587e-09	3.28889e-09	110.594	0.000431285	1.77851e+08	2.08641	4173.28	0.414887	0.914145	1779.71	5.36997e-08	31.9525	2.89537	25.8424	4.70125e+07	8.9577	1.88528	50.0402	11.9093	1.8264	4904.51	1.01126e+08	5.37564e+08	3.82333e+08	3.66112e+07	0.00119549	7.81065e+07	7.77439e+08	3.19446e+07	9.38774	1.37977	8.26698	1.61401	3.75718	3.33605e+08	1.72672e+09	21.1434	3.65764e+06	1.68209e+09	1.46044e+08	3.19372	0.0939271	1.2184e+08
Q14938	8.91785e+08	2.13591e+08	4.21881e+08	65307.2	1.61444e+08	1.37487e+08	1.71458	1.39668e-08	4.05458e-09	1.50184	3.00684	0.642453	1.80069	5.05596e+08	1.17671e-08	1.35729e-08	7.29607e-09	123836	2.95475	0.304762	1.7174e+08	0.88445	0.709577	4.41871e+08	6.40173	1.32867	8.05685	2.24985e+08	2.561e+08	1.92571e+08	18950.1	8.1911e+07	35045.8	1.12637e+08	5.24607e+07	1.19275	27.5062	3.94158	0.739837	1.94769	1.27453	7.61265	0.538257	1.25745e-08	8.30995	6.45615e+08	1.90946	48621.4	2.20647e+08
Q9BRJ6	3.50677	0.754627	1.67374	1.15352	1.64749e+08	5.27835e+08	3.73761	22.034	0.228	4.66639	1.81192	0.883897	2.15253	1.48768	0.514471	3.5075e+08	1.77095	1.462e+09	5.22308e+08	2.18204	2.15481	0.526412	2.60764	9.08423e+08	1.56354	1.19464	5.88121e+08	7.36852e+08	1.09395	4.09087e+08	2.37346e+08	5.27163e+08	3.95947	1.29629	8.65551e+08	2.03757	6.39679e+08	1.26324	0.597346	9.86094e+08	0.941383	8.06119e+08	2.89628	2.97937	2.38431	1.01816e+09	0.75397	7.46586e+08	2.24855
P47813	2.58266	14405.4	1.98762e+09	1.76524e-06	2.29905	4.94881e+08	3.50233	1.30116	0.0520682	0.930705	2.56766	0.720119	3.05892	3.00284	5.17672e+08	0.687735	0.42862	11.1284	0.899826	1.7806	1.54603	2.31092	3.42667	2.30786	3.64585	4.8872	0.14214	1.63654e+09	0.385413	0.212845	1.50098e+09	4.64359e+09	1.00957	22.3014	1.9908e+09	1.74649e+09	29.322	2.62782e+09	0.538178	0.78815	4.49227	1.83071	3.63125	0.467174	7.48182e+09	8.13072e+08	3.54323e+09	3.70113e+09	1.08543
Q8N4V1	0.179144	1.28393e+09	43597	5.85453e+08	84105.3	20.4283	1.10624	2.87013	0.555029	8.41283e+08	0.940852	0.612411	1.5399	2.69319	2.46016	1.95836	0.719132	5.17118	1.21125	0.695185	0.503887	0.767931	11.1987	1.54081	1.48573	129.91	117550	5.2882e+08	5.02639e+08	6.96202e+08	4.56701e+08	4.40699e+08	5.78091e+08	8.22521e+08	7.60402e+08	0.943557	7.33813e+08	3.64805	0.7487	8.64764e+08	1.7225	6.19971e+08	1.96055	6.88446e+08	1.88218	1.37598	5.52838e+08	1.16728e+09	2.85872
Q5TH69	118.067	1.7155e+08	2.46745	2.78906e+07	1.74243	0.483781	0.763641	1.27343	4.05089	4.50254	1.97779	1.25452	0.821228	1.87635	2.50909e+08	2.89344e+08	0.703743	1.8873e+08	2.79223e+08	0.6665	1.57349	1.14224	2.02666	3.50215	1.77979	1.749	7.14987	6.76865e+08	2.2699	1.06515e+08	2.19592e+08	2.1503e+08	1.36258	2.39175e+08	2.94028	1.60123	2.87505e+08	2.27907e+08	1.31179	0.975307	2.3597	7.26345	4.37616	2.90493e+08	6.38538	2.07192e+08	2.55976	5.30115e+08	2.76006e+08
Q12830	0.428668	2.03779	5.21126	2.65888	1.08496	1.41805	0.880855	0.716942	1.02838	3.11638	1.10717	0.71282	3.93572	1.13583	1.4609	1.42397	0.298506	2.15347	1.50777	0.90576	1.14667	1.30265	1.97381	1.9501	0.762587	2.52375	0.566633	1.49106e+09	11.5339	6.24842e+08	7.26637e+08	9.81006e+08	7.58466	1.25883e+09	7.50451e+08	0.274608	7.37988e+08	0.173429	0.765397	3.71658	1.10478	9.28408e+08	1.36029	8.07184e+08	1.31929e+09	1.0823e+09	2.61442	1.5816e+09	8.8272e+08
Q9NY93	6.50489e+08	1.25905e+09	1.59839	14.7427	4.9952	0.804458	2.79876	0.681957	2.35828	2.50242	1.30398	1.84551	4.67843	0.608972	1.02236	1.47681	2.52316	1.39703e+09	2.14627	5.55752	9.86056	0.834631	3.92866	1.03092	4.15354	1.20532	0.808187	9.23794	7.57936e+08	9.72393e+08	5.69758e+08	122.987	0.623894	8.63029e+08	9.05723e+08	4.04302e+08	8.36655e+08	1.20296	0.900358	1.0016e+09	0.746796	3.35729e+08	1.81527	2.8132	0.69674	2.63128	1.91472	6.6649e+08	1.96264
Q53GS7	1.35404	4.78059e+08	0.715138	2.21001	0.591824	0.50556	1.19991	1.03948	1.23417	5.08916e+08	1.60482	1.15885	3.89335e+08	0.573111	1.03567	7.11472e+08	2.05601	7.54142	0.353612	2.81034	3.83094e+08	1.13051	1.41818	5.31129	3.8137	2.44298	3.30379	1.14563	0.102197	0.205545	2.00847e+08	0.399076	0.617059	6.01416e+08	12.3667	4.59102e+08	2.94567	3.32406e+08	0.679729	1.41005	3.38894	5.78703e+08	3.93254	4.30118e+08	2.08037	5.25606e+08	5.4187e+08	3.97382e+08	4.62351e+08
Q9NWW5	1.3524	5.7766	4.53867	2.66512e+08	4.13161	405.301	1.54478	0.821509	2.50939	0.705252	1.59885	3.4491	3.12409	1.83107	1.94597e+09	16.2978	0.948953	5.23759	5.93248	2.31561	5.73912	0.938693	2.63096	2.05359	3.82763	4.22262	2.47166e+09	1.19902	2.46022	9.86905	1.7103e+09	2.49165e+09	3.06026e+09	6.6208	1.36259e+09	1.20033e+09	1.70332e+09	1.98534	0.386032	1.42954e+09	0.510835	1.62451e+09	0.773715	1.03808e+09	0.350726	1.32336e+09	3.31687e+09	1.4339e+09	2.18798e+09
Q9BV86	0.0874939	1.15059e+09	2.3961	1.44573	5.28034e+08	1.66378	1.72511	2.72223e+07	2.79311	1.81142	0.217074	0.577287	5.49544	6.51018e+08	6.58414	4.65212	3.5425	4.29889	2.04209	3.24958	0.724453	5.423e-10	0.529091	0.622683	0.526466	1.14186	0.39983	0.262579	0.234173	2.06803e+07	9.5604e+07	8.74582e+07	1.54481	2.98109	7.37485	7.99188	1.4244	0.112726	1.08177	0.695103	0.795327	2.02643e+09	1.16691	7.61383e+08	3.6431	5.18058e+08	0.467333	9.7845e+08	4.62789e+08
Q5T8D3	4.25331	5.58219e+08	1.67296	3.30304	2.04811	0.493442	4.02901	1.35583	0.727765	1.66409e+09	2.39439	0.958719	2.0543	2.07503	2.34543	4.02474e+08	0.826687	5.91946e+08	0.463294	0.57688	8.8062e+08	1.47377	2.12058	0.878343	7.7585	0.912026	1.34629	2.17063	4.9314	9.64003e+08	6.40717e+08	1.10513	2.06384	3.89445	6.71181e+08	1.79894	3.15885	2.31184	1.14023	2.08035	0.973509	7.70751e+08	2.17448	7.57291e+08	1.34538e+09	1.13166	5.67491	7.34882e+08	7.61325e+08
E9PRG8	2.56403e+08	7.54798	1.14963e+09	1.5791e+08	2.51995e+08	5.20015e+07	3.13287	0.30199	0.671917	1.99391	2.12986	1.22735	4.89213	0.57961	1.31932e+08	1.38859e+08	10.2144	6.45102e+08	3.20694e+08	3.75198	21.3834	2.35933	0.394376	3.45506	2.25672	4.16784	4.87429e+08	0.824334	0.239544	8.33254e+08	6.73146e+08	5.48039e+08	0.158466	0.532548	1.07438e+09	7.12322e+08	2.26894	0.57649	0.642138	0.379633	2.19544	3.81698e+08	3.20102	0.181853	18.7768	5.70773e+08	1.78438	6.8684e+08	6.93284e+08
Q8N138	2.66658	2.4719	1.362	1.59433	1.21608	1.06271	0.470603	4.89532e+08	0.133585	2.03455	1.38355	0.652341	1.65966	1.55427	0.235462	1.34764	5.63451e-10	1.79962	0.728076	1.14343e-09	0.785139	0.658916	1.62397e-09	1.48916	0.995501	1.01989	1.7319	8.28315e+08	1.7723e+09	1.15933e+09	17.6658	1.23676e+09	1.73016	1.46719	1.38385e+09	3.00873	0.990627	96.7579	0.690605	1.03238e+09	2.12125	1.16057e+09	1.28075	1.20342e+09	5.38132	4.42482e+08	1.07097e+09	10.1195	3.84631
A6NEL2	0.215598	1.81103	1.66788	1.20791	20742.5	0.074773	1.07033	4.05156e+07	0.0633258	1.83096	0.884205	0.659571	0.770435	0.304222	0.00948816	0.967121	1.36323e-09	2028.26	0.4419	0.12255	1.28739	0.926727	0.217479	1.42433	0.574634	0.469547	4.81187	2.60821e+08	1.04904e+08	3.11937e+07	1.30697e+08	103732	4.03326	135587	107697	14.678	74655.3	4.3068	0.804998	1.51809e+08	2.74419	3.56548e+08	1.72063e+08	3.07419e+08	3.8904e+08	32525	1.69398e+08	8.90434e+07	3.67381e+08
Q96JP2	1.88511	9020.28	1.17905e+08	3.20552	2.10163	0.544647	1.17896	2.76485	3.78233e-09	17.4703	0.844079	0.356853	1.51582	2.33291e-09	1.51616e-09	3.94263e+08	0.626878	6.98358e+08	0.446043	0.586133	3.32631	1.29766	0.737064	0.0891801	0.652628	2.67358	9.9516e+07	3.88335e+08	0.599278	8.63831e+08	6.23529e+08	5.43554e+08	0.962751	3.10935e+08	5.65917e+08	4.90972	0.397342	1.55044e+08	1.07142	3.55266	2.98805	2.10192e+08	1.08231	1.77738e+08	1.78467	2.3132e+08	0.251416	4.18543e+08	3.70059e+08
P54802	6.79812e+07	1	0.474547	1.11762e+08	1.28164	1.21747	0.802507	2.37714	0.622745	2.71978e+08	4.69791	0.394694	2.97075	1.9235	0.0266987	1.83374e+08	1.60402	8.38252	1.3656e+08	1.34771	13.8887	2.7225	1.20181	3.1817	1.23626	1.30716	2.07913e+08	4.1959	429.383	3.00819e+08	8.67628e+07	4.96646	12.8746	9.61871e+07	2.31148	5.22366	1.80294e+08	2.91293	1.88139	5.64153	9.93709e+07	1.66015e+08	8.89046	1.56457	0.479511	0.157342	1.83923	1	1.48594e+08
Q9NRG1	3.3357e+08	1	5.88258	1	171444	1.02506e+08	2.82448	4.04131e+08	0.755332	5.0373	1.13916	0.792541	1.65118	0.88372	1.16462e+08	1.06763	0.551788	1.15205	52999	1.63801e-09	1.44347	1.7552	2.2902	1.49359	1.7859	2.67236	72699	2.15487e+08	1.33051e+08	2.77075e+08	6.61199e+07	1.43838e+08	4.25629	7.67347e+08	7.97865e+08	8.80985e+08	7.40421	2.29078	1.5549	9.66179	1.4009	2.98168	2.91793	5.61395	0.356803	1.98314e+08	9.1552e+08	3.76439e+08	4.15985e+08
O75394	2.28414	1.90208e+09	1.7929	1.76211	2.49337	0.950341	0.0907082	0.233511	0.344495	0.573735	1.42202	0.524292	32.9981	0.359006	1.67448e-09	5.29849e+08	1.08051e-09	2.40218	0.864421	2.03095e-09	1.02669	0.488599	0.766046	1.29328	1.94056	1.51452	1.40581e-09	2.32737	4.6817	1.51615e+09	9.53722	8.66162e+08	1.04025	5.30193	2.25678	0.226334	4.68053	2.68788	1.14529	4.51068	1.26681e+09	3.82229	6.51948e+08	9.91015e+08	0.929824	1.62281	8.39251e+08	6.96208e+08	1.1437e+09
Q8N5I4	1.94293	0.120151	0.9634	4.29656e+08	2.94319	1.06091	4.15399	0.0357602	0.257291	0.782593	1.07954	0.6867	4.44945e+08	1.33405	0.216061	1.40773e+08	6.71585e-09	1.22947e+08	1.27601	8.49064e-09	0.760892	0.541253	6.72809	2.21831	0.276428	0.526135	1	70170.4	0.553453	4.55583e+08	5.78846e+08	2.92273e+08	1.5737	1	2.39088	0.600952	9.97544	2.75809e+06	0.598838	1.57767	18.1978	1.76121e+08	1.06045e+08	1.50181e+08	3.72129	1.82857e+08	2.19711e+08	3.84619e+08	2.05613e+08
Q9H0R3	2.39417e-09	7.37529e+08	6.0914e+08	2.95404	2.85043e+08	0.359485	4.12491	15.0436	3.65872	3.01345e-10	3.04032e+08	4.96324	11.767	3.94691e+08	2.68063	1.21422e+09	2.59395e+08	4.15465e-08	1.68514	1.59178e-08	3.3455e+08	0.799902	2.208	0.924864	1.7665	1.49767	9.02787e-09	7.9495e+08	9.43077	0.673293	3.95975	2.33983	2.02211e+08	5.50185	3.22612	2.87615e+08	4.14201	4.56608e+08	1.14239e+08	0.868697	1.05078	15.3323	3.28864e+08	5.6291e+08	1.42176e-07	2.85663e+08	4.47339e+08	5.63449e+08	3.03279
P48651	9.38911e+08	6.06316e+08	1.73918e+09	7.61144e+08	4.09614	1.38776	1.62032	0.983223	2.53553	9.60799e+08	1.46033	3.03623	2.8199	2.68652	1.13468	5.12569	1.83958	1.92949e+09	0.913232	1.36273	2.77405	0.198874	2.8296	3.60465	3.23616	2.02265	3.69481	1.33505	1.06409	2.00603e+09	0.654192	1.32251	6.07071e+08	8.75201	6.32802e+08	4.83605	1.88234e+09	8.49408	1.3002	6.70774	2.47271	4.51401	3.67329	9.12953	1.09077e+09	9.37358e+08	7.00202	7.20724	9.98437e+08
Q9NX00	0.039177	3.75816	0.072552	2.43023	1.62048	0.993371	0.878622	7.01309	0.218828	2.56224	1.21565	1.22178	2.31612	1.62445	0.57405	0.95991	1.1506	2.71227	1.5746	0.86842	0.9171	0.931634	2.69769	1.45084	0.294389	1.74528	8.89984	3.99655	5.58286e+09	2.76086e+09	8.27599e+09	6.21659e+09	1.76918	3285.65	1.79821e+09	1.25927e+09	55.8685	1.93388e+09	0.45786	1.68681e+09	2.3003	2.29089e+09	1.84515	1.56464e+09	6.73987	4.14061e+09	1.86023	43.0471	1.63189e+09
P38432	2.05911	4.67164e+08	4.03669e+08	7.6911e+08	1.72344e+08	0.988757	3.46515	0.105386	0.470452	3.24661	1.12112	1.01164	2.26004	0.837601	3.29058e+08	0.226173	1.42554	1.95111e+09	1.52358	0.41049	2.55549	1.19126	2.20327	2.31943	3.05215	2.54355	0.276904	4.99845	12.3349	4.9315	49353.5	0.294848	1.79134	0.739095	102.903	2.10847e+08	1.94993e+08	0.374576	0.597435	2.89801	3.11328e+08	4.07161e+08	3.26241	3.02033e+08	2.7222	3.74188e+08	4.7102e+08	4.536e+08	0.648845
O15160	2.26769	1.39125	6.65202e+08	4.81566	5.83505	1.31913e+09	0.82064	1.96885	0.452488	1.83869e+09	2.70771	2.48156	2.94944	3.70829	5.47797e+08	2.93311	0.783604	1.51499e+09	1.77953	2.48175	2.57667	1.37718	1.19919	3.24283	3.09732	3.4335	1.3627e+09	1.69298e+09	7.32437e+08	7.42381e+08	1.13906e+09	4.74182e+08	4.42591	5.91266	2.04147e+09	1.80091e+09	1.49805e+09	4.11167e+09	0.889859	2.30543e+09	2.26777	6.90416	7.06462	6.82409	2.14624	1.88946e+09	3.17062	2.11005e+09	1.97281e+09
Q92485	0.0777773	1.7835	0.0177888	1.11813	1.18941	0.1609	0.343619	9.42303	0.222137	1.22599	1.60031	1.13357	2.5595	1.47698	0.980492	3.88689	0.896291	1.99665	1.26212	2.19697e-09	0.765618	0.814273	1.60375	1.49006	2.74987	0.757794	1.75512e+09	26.8256	0.112148	1.38415e+08	2.72205	1.42365e+09	1.73562	6.4644e+08	1.20574e+09	1.28314	0.416646	3.22459	1.06356	2.14421e+09	2.04404	8.50767e+08	1.3539	3.3646e+09	38.8032	7.29759e+08	6.34944e+08	3.35534e+08	5.53643e+08
Q8NCH0	8.96102e+08	7.50099e+08	9.1994e+08	1.24267	3.53489	0.183442	1.61331	2.354e+09	7.72029e+08	4.83111	1.42108	5.92091	2.35645	8.32018e+08	1.08924e+09	1.5218e+09	3.16284	4.46273	1.40672e+09	2.41724e-09	7.11684e+08	2.32871	7.29618e+08	4.10987e+08	2.05972	1.72602	7.8129	0.204517	3.584e+08	5.73582	76004.4	1.02953e+09	8.08704	6.78941e+08	5.26179	1.08268	0.291301	0.943941	0.851745	0.65318	6.93582e+08	6.84973e+08	6.47821e+08	2.41017	2.44543	9.48666	8.54183e+08	21.0407	1.21145
Q96B21	4.26607	1	5.34234e+08	8177.01	2.59908e+08	2.51087	2.4951	14.0259	2.84318	1.02214e+09	1.50953	0.807236	1.40925	2.99641	1.9752e+09	2.74704	1.36871e+08	20064.5	0.57559	5.74373	1.36541e+09	1.94154	0.401454	0.208054	8.45351	4.29361	82.2671	5.97365	2.73724e+09	3.28578e+08	7.11931e+07	10.4127	10.5799	4.35666e+09	8.10801	2.0746	3.06518	2.00668	1.81621	1.31205	10.7564	1.13592e+09	3.4258	2.51327e+09	1.04201e+09	4.26168e+08	0.81041	1.40289e+09	7.80985e+08
O43715	3.50024	1.90369	1.36198e+09	1.92327	9.36326	1.72324	1.58527	0.449258	3.54119	4.14465	1.33946	0.596093	1.04909	0.80038	0.470192	1.07302	0.306001	1.02026e+09	1.04966	3.78559e-09	1.64854	1.17324	2.09696	1.70832	0.622104	1.05252	174443	4.20364e+08	8.31525e+08	1.19849e+09	9.35796e+08	74.0525	1.41051e-08	3.44043	7.21599e+08	6.33474e+08	9.07636e+08	6.68764	0.832179	8.34077e+08	2.52441	5.30798e+08	1.42784	29.7293	6.54723e+08	3.553e+08	7.26532e+08	1.66216e+08	9.6909e+08
Q9ULW5	1.46711	1.69088e+09	2.54439e+09	1.39381e+09	2.172	1.07411	0.405898	2.2458	2.28912	2.08095	1.84898	1.25113	0.135973	1.01174	5.06464	2.79518e+09	0.0483318	1.66276e+09	0.00715206	2.17981	1.30871	1.29407	0.630066	1.79405	1.22996	0.846105	3.37762e+09	1.60602e+09	6.64776	3.36042e+09	2.54586	1.15705	0.0098204	0.641141	4.87335e+09	4.2183	0.726247	1.23396	1.34514	1.55738	2.67923	12.7132	4.98165e+09	3.42951e+09	1.75221e+09	1.43091	1.25398	242.056	3.06592e+09
Q9UBS8	6.36617e+08	3.30902e+08	4.02779e+08	6.60792e+08	5.15325e+08	0.446299	1.66365	3.48657e+08	2.0203	1.71067e+08	0.56147	1.14927	1.18908	2.02803	2.34523	0.595077	2.65654	2.27004e+08	3.74978	1.47805	1.47159e+08	1.83795e+08	1.96447	0.667188	0.480802	0.708189	0.272917	4.26534	1.60176	2.4871e+08	2.465e+08	2.01331e+08	1	2.09816	3.01078e+08	1.64177	2.91016	3.72669e+08	1.17303	1.29193	1.81706	1.42567	1.01973	1.9688	6.20386e+08	5.88653e+08	0.68965	5.66172e+08	3.31963e+08
Q3MIX3	9.50707e+08	1.32505	6.01e+08	3.54531e+08	9.80273e+08	0.2677	1.55318	4.8659e-09	0.17389	1.05093	2.08799	1.50064	1.94105	2.11592	0.902137	7.76471e+08	3.07745e+08	19.7129	3.92056e+08	2.20354e-09	2.15332	3.42468	2.47751e+08	0.952025	7.00822e+08	1.53467	0.0904292	0.119001	2.91571e+08	8.36961e+08	91366.5	10.1097	0.593019	7.15882e+08	3.273e+08	1.9229e+08	28.9622	5.2542	0.256019	2.06791	0.533851	2.90287	0.36728	1.18668	0.863998	1.99748	1.17565e+09	2.1476e+08	4.25693
Q01459	2.76402e+08	6.02086e+08	0.808536	6.699e+08	12.7686	6.06735	0.340203	1.1208e+09	1.23327	1.48063	1.36427	1.15869	1.22896	1.85782	0.857665	4.61824e+08	0.555245	1	0.712126	1.81016e-09	5.16533e+08	1.95322	2.14081	5.75557e+08	1.71815e+08	0.450762	1.19012e+07	1	1.4743	3.13777	5.52678e+08	4.11606	22.26	3.76346e+08	5.57771e+08	9.94948	5.48953e+08	1.08313	1.20787	4.21115e+08	1.97503	1.15789	6.22784e+08	1.50952	29.546	4.495e+08	1.39712	1	5.84459e+08
Q9Y3D0	3.27587e+08	2.93822e+08	7.70297e+08	1	3.46953e+08	6.9454	0.0162786	0.0921105	0.0548502	9.23408e+06	1.55231	0.871109	2.53589	1.28517e+08	3.81528e+08	2.56811e+08	1.00491	2.6431e+08	1.76374	0.335882	8.61221e+07	0.445158	6.88963	1.74363e+08	5.42514	1.84978	7.63752e+08	1.63187e+08	5.66477e+08	3.44277e+08	2427.65	13.0044	2.2209e-08	13.0698	1.55955	4.84699	0.304594	4819.29	0.441588	1.93031	1.42036	2.24229e+08	1.47928	1.99774e+08	5.37174	2.06723e+08	1.32385e+08	5.40759e+08	3.94047
P17302	1.60453	2.41493e+08	6.74243e+07	1.56753e-08	9.4192	6.84891e-09	0.361501	3.25994e+08	0.0729816	1.89686	1.44443	25.5068	0.954242	0.58496	2.86478e+08	1.59663e+08	0.388626	3.78919e+08	9.4075e-09	4.50518e-09	6.72894	5.16815	0.932417	0.130275	0.289089	0.741379	1.03985e+08	7.17513e+07	1.69532e+08	1.41346e+08	7.37881e+07	0.733765	4.63276e+08	8.83741e+07	0.308774	2.14913	1.93586	2.21477e+08	1.43174	2.46782e+08	4.93606	1.86564e+08	1.57299e+08	1.73394e+08	0.064665	0.738645	0.680728	2.75297e+08	1.57573e+08
P09913	0.108283	0.0746791	1.13876e+08	1.50127e+08	0.485155	0.929544	2.55814	6.55936e+07	0.733769	3.71173	5.76792e-09	1.51515	1	1.50507	4.23876e+08	2.55266	1.04972	1.63164	0.318188	1.42158	0.0904464	1.20567	2.941	0.871304	0.811767	0.777837	3.2419e+07	1	9.76197e-08	1.52691e+08	22269.9	8.09362e+07	0.383251	3.93138	1.22004e+08	7.02649e+07	6.22776e-08	3.28484e+07	0.465933	4.53335	0.983107	3.17935e+08	1.06939	2.88071e+08	2.16161	4.83148e+08	2.27961	5.05203e+08	1.69072e+08
Q8NFU0	1.82448e-09	0.711665	5.63775e+09	1.38431e+09	3.70214	2.93721	14.4467	8.30601	8.00355	10.056	12.8726	3.18154	0.702851	2.11025e-09	2.32727	1	1.17813	1.41399	1.67188	3.41371	1.73515	0.726905	1.54344	3.83183e-09	1.73674e+09	1.60775	7.54685e+08	1.99244	4.30761e-10	2.02246	4.19356e+09	6.90653e+09	1.86947	3.37096e+09	4.94205e+07	2.88187e+09	4.86985e+09	13.9453	1.214	1	2.32222e-09	8.42429e+08	2.07471	9.01829e+08	34.4945	1.73308	1.31542	0.564892	2.47283e+09
Q5VZE5	0.686434	4.44633e+08	3.02581e+08	5.03883e+08	0.256075	0.533831	0.978921	2.99002e+08	0.96724	2.75994	0.31836	0.770532	1.4109	0.265188	1.64682e+08	3.12727e+08	0.688278	4.5087e+08	1.04536	3.67913	4.25039e+08	1.1511	0.9792	1.3689	1.98354	2.48485	4.17636e+08	0.742352	1.16839e+08	2.67741e+08	3.22063e+08	1.61683e+08	1.20894	7.09798e+08	4.73553e+08	2.11032	6.61192e+08	0.937699	0.667975	1.63035	1.9922	9.55143	1.24086	2.70376	0.603592	2.30508e+08	2.57217	1.82856	4.02638e+08
Q9Y3D3	0.655626	0.0386824	38067.9	0.059205	0.179948	1.20815	6.78288	0.142929	5.61311	1.08836e+09	2.21442	1.23684	0.347244	1.28971	0.518297	9.10668e+08	0.870434	7.28003e+08	0.424038	0.723572	8.54847e+08	0.992083	0.68743	7.87677e+08	2.20613	1.67037	3.00755	1.99737e+09	6.12381	14.1077	6.13105e+08	62.8818	9.53998e+08	1.48746e+09	1.75374e+09	1.27544	1.57865e+09	0.123595	0.66035	2.81929	3.85871	8.64627e+08	3.37046	6.32247e+08	0.536623	1.52605	1.91524	7.78298e+08	1.32319e+09
O43166	1.57009	1.05633e+09	5.23901	9.33536e+08	1.60978	3.14444e+08	4.02906	0.247075	1.52925	7.72795e+08	2.6726	1.70266	1.1282	4.38854	5.0388	0.828159	1.75674	4.52149e+08	1.19502	0.828124	1.73203	1.76944	0.521334	1.65884	0.94286	1.19697	5.62981	2.76238e+08	9.46854e+08	6.73659e+08	140904	4.81884	1.20133	3.75819	4.42882e+08	0.347951	2.66187	1.09324e+09	1.09535	0.328576	0.490988	1.43807	1.00551	7.27918e+08	0.317863	1.80488	0.289098	5.93354e+08	5.01815e+08
Q7Z404	4.42465	0.0975167	5.73765	8.27898	1.096e+09	1.35839	2.33693	6.4591e+08	2.93442	0.82572	3.96174	1.19967	2.17114	0.92235	0.346782	15.7649	1.31103	1.17479	1.16966	1.19822	1.68992	2.71747	0.746086	0.929782	1.34068	2.14249	0.0237318	2.46348e+09	0.418211	1.2121e+09	7.77165e+08	9.21121e+08	2.10986	7.11621e+08	9.79415e+08	5.34204e+08	7.14192e+08	4.20313	0.900385	9.36047e+08	1.64482	5.08011e+08	4.00407	5.42442e+08	0.32859	1.31437e+09	6.71264e+08	4.51061e+08	9.70008e+08
P06280	1.79493	14.4716	1.56928	3.99122	1.51864e+08	8.77626	3.19317	194.14	2.68578	58435.9	1.21669	0.943366	1.22939	4.28506e+08	3.09472e+08	0.354851	2.19254	5.60711	4.3605e+08	17.9842	2.10976	2.67559	1.13096	1.51112	1.09158	0.60964	1.30053e+08	5.08806	2.54444	3.12878e+08	2.19487	1.71262e+08	1.05238e+08	3.72156	2.84497e+08	2.85513e+08	1.4978	2.26022	0.851944	3.81662e+08	1.21468	2.2215e+08	1.26812	3.17124e+08	8.44016e+07	2.13735e+08	2.95903	1.20802e+08	1.43569e+08
Q9UI30	2.89874	1.86757e+09	7.00109e+08	1.36229	9.18998e+08	2.59148	1.33153	0.809025	2.34817	2.42493	2.30521	1.10624	14.1791	0.430177	8.07e+08	1.34824e+09	0.485221	2.7993	2.43866	3.24293	2.70402	0.701514	0.785741	3.16395	0.707067	2.21485	2.76993	2.44194e+09	5.88193e+08	0.808483	5.48126e+08	1.29606e+09	8.03021	2.23151	1.32265	0.657056	1.01503	8.86943e+08	0.732762	0.658893	1.41634e+09	1.30835e+09	1.87647e+09	1.10232e+09	0.832049	1.55093e+09	9.44111e+08	1.58442e+09	1.23721e+09
Q5EBL8	1.23163	6.92613e+08	7.43048e+08	1	3.31235e+08	0.692295	2.28113	4.52354e+08	0.43134	7.68821	2.33029	2.54217	3.58447e+08	8.7431e+07	5.28204e+08	8.03177e+08	0.498092	5.0544e+08	1.9577e+08	2.07932	7.01671e+08	1.49234	0.760557	1.25029	4.23678	1.69503	1.87334e+08	5.27035e+08	6.90171e+08	7.15541e+08	6.0369e+08	6.2455e+08	1.55742	2.10354	1.08909e+09	4.0743	2.22445	6.19487e+08	1.33187	1.85602	2.45899	2.04751	7.3532	2.44979	1.264	1.35215e+09	1.50217	5.21146	3.7258
P36954	1.5001	4.09758	6.85131e+08	6.91467e+08	0.695479	0.901317	0.533595	5.5623e-09	0.0943886	4.05775	1.48688	0.402354	2.34843	2.87208	1.56959e-09	3.49714e+08	0.271247	1.45761	1.2886	3.12171e-09	0.960288	0.167453	2.18839	2.31131	0.696835	1.2249	3.96697e+08	130803	2.83325e+08	2.94165e+08	11.1418	2.3925e+08	0.158875	9.06565e+08	3.89285	2.46985e+08	0.279309	0.365592	0.423782	4.28101e+08	7.09527e+08	8.09334e+08	3.50782	3.1329e+08	2.81489	3.90661e+08	9.53097	1.08154e+09	5.00889e+08
P56962	1.3423	7.87806	3.24906	10.5744	4.36527	0.819173	0.526304	3.4175e+08	0.746135	2.28857	2.01157	1.27379	1.20609	1.0848	3.69626	4.7228e+08	1.18107	3.27513	5.04113e-09	1.53739	3.87655	1.07784	1.0962	1.14149	2.68692	2.2783	2.61758	8.9468e+08	3.63272	3.35135e+08	4.66948e+08	25.4432	6.58371e+08	1.7339	5.73565e+08	1.50976	5.49923e+08	5.49365e+08	0.892598	6.70829e+08	2.7528	6.02675e+08	1.68069	1.42152	5.29686e+08	3.62746e+08	5.86395e+08	6.89561e+08	16.5011
Q6P161	1.84444	4.08439e+09	1.62258	1.49378	3.46537e+09	0.9681	0.17752	0.614595	0.854994	2.47056	1.63616	0.616222	1.95445	1.25756	3.77559e-10	1.33833	0.299269	1.7762	0.959983	7.71783e-10	0.831829	1.41996	0.912326	1.30216	1.10982	1.58559e+09	3.97482	3.61008e+09	4.79682e+09	6.26087e+09	4.25856e+09	4.11228e+09	1.55833	4.18693	2.68144e+09	2.22043	2.69823e+09	1.97379	0.83545	2.92512	1.82528	3.21273e+09	2.67904	2.4279e+09	1.57051	2.07431e+09	3.76512	2.69078e+09	2.7454e+09
Q96L91	1.03831	6.58765e+07	0.0549259	7.39288e+07	36464.3	29.4446	2.73465	2.7044e+07	1.64106e-08	5.15994	2.12697	0.819971	1.8287	0.89969	2.62729e+07	1.93018	1.58163e-08	5.15084	1.05129	3.4925	0.389621	1.36685	1.43407	8.44333e+07	1.82707	0.786535	9.27244e+07	4.06572	1.36784	5.21905e+07	7.90265e+07	2.0749	11.1423	7.16402	2.06644	6.32865e+07	7.4512e+07	0.527347	1.00953	0.597098	1.06676	9.32801e+07	7.29652e+07	4.83005e+07	1.28497	1.0575e+08	3.11187	9.83429e+07	1.05348e+08
Q96S44	2.58421	1	0.0882209	3.13648e+08	4.13665e+08	1	2.42595	2.40179e+08	0.723976	2.51022e+08	0.451659	0.45117	3.69324	4.52983	3.74691	0.700725	0.713267	2.27913	1.71381	0.521854	3.26099	4.29875	1.19587	0.964752	0.315054	2.8701	79179.1	0.0901867	4.48327e-08	8.95852e+07	2.21461e+08	1.52615e+08	1.19977	1.2013e+08	1.47515	0.403652	0.37274	1.41572	0.426867	0.870546	1.26249	3.41158e+08	4.32238	0.84034	4.74939	1.56243	1.06049	5.22918e+08	2.7341e+08
Q9ULE6	2.18171	0.592244	4.20903e+08	5.4421e+08	6.06707	0.0787204	3.14994	1.12593	1.5763	0.0362216	4.04676e-09	2.72325	7.92994e+08	3.54938e+08	9.72474e+08	5.91547e+08	3.22452	7.73175e+08	3.98677e+09	1.36065	4.76554e+08	1	1.59527	1.46236	2.18019	2.10398	6.09507e+07	16.092	3.29494	104405	1.59333e+08	3.34817e+08	0.416878	14.5182	0.238531	1.56492e+08	107407	1.41783e+08	0.978112	0.349961	0.819319	0.582331	0.949815	1.28899	9.70435e+08	13.5879	7.92629e+08	1.32871e+09	1.38676
Q13303	2.31067e-09	6.38094e+06	3.70777e+08	5.75261e+08	1.72123e+08	9.77841e+07	0.380629	0.412548	0.538996	0.128319	6.70553	1.37982	2.41507	5.94096e+08	6.56238	0.289085	0.712199	2.87001e+08	2.48093e-09	5.2173	2.72358e+08	1.02731e+08	1.57839e-09	2.04852	0.738316	2.6868	1	1	3.99405	3.38297e+08	2.20219e+08	1	0.129303	1.46422e+08	3.21007	0.054265	1.09236e+08	8.99262e+07	0.963368	5.56819e+08	3.40764	4.61626e+08	1.26863	1.2082	5.61063e-09	0.300078	1.16108	2.831	5.01527e+08
Q9H6L2	3.06909	7.60838e+08	3.95435	0.224872	1.24417	8.04194	0.357813	6.63116e-09	4.66409	1.48609	2.83612e+08	4.71357	1	0.883908	16.2612	0.350192	0.624776	0.759084	2.61401	3.12824	0.879785	8.19993e-09	1	4.02116	1.17316	0.641793	0.790462	5.73776e+08	5.43067e+08	2.00495	49019.6	1.32267e+09	0.357323	105710	1.27616e+08	1	1.20037e+08	1.5248e+08	0.776067	0.304235	1.78801	115392	4.59315	2.52479e+08	1.57118e+08	9.0808e+07	1.51876e+08	0.519359	1
Q86U38	1.19834	0.907796	4.56394e+08	5.86547e+08	1.33946	0.719442	1.38133	3.175e+08	0.935723	4.40738e+08	0.609031	1.15901	7.38133	1.73705	3.525	6.83353e+08	1.66223	6.43162e+08	2.63155	1.26691	4.7702	0.253721	1.95642	3.92007	3.37752	2.78251	4.7655e+08	3.5226	3.63444e+08	6.15068e+08	0.730837	3.19361e+08	4.00352e+08	11.8576	7.6679e+08	5.18022e+08	8.78108e+08	3.63903	0.90265	1.99755	1.99058	0.67296	4.33429	0.698693	9.44504e+08	0.516764	2.87307	1.20626e+09	9.67855e+08
Q8TED0	0.624405	2.03599	1.58397e+09	2.88181	2.9215	2.21573	2.69351	9.524e+08	1.3922	4.88258	1.66153	0.665361	2.13193	0.529724	0.994601	1.36138e+09	0.718585	2.55397	0.94296	0.669229	1.74641	0.855118	1.30627	1.94335	3.03919	2.07281	1.65399e+09	1.81581e+09	0.0863047	1.81545e+09	149083	11.8898	2.38338	3.55511e+09	1.92099	0.751039	2.30832e+09	1.71242e+09	0.868522	2.07315e+09	1.76681	1.65534e+09	2.77158	1.46974e+09	2.16609e+09	2.32037e+09	2.08119e+09	1.60038e+09	2.70484e+09
Q9UHN6	1.09876	9.30413e+08	6.95058	3.70153	2.74445	4.00839	1.75731	7.7675e+08	2.40869	8.23742e+08	1.19505	2.83185	1.47055	1.50564	8.12365	5.27946	2.25283	2.00519	1.13809	3.50718	2.72688	1.08517	1.02333	1.79471	4.03721	1.95163	9.29825e+08	0.759387	6.05746e+08	7.93959e+08	3.34952e+08	8.48424e+08	1.70188	1.94336	1.80348	4.6804e+08	1.13354	0.892612	1.15548	4.00486e+08	3.0495	3.34764e+08	4.35427e+08	4.96064e+08	1.66066	2.84254e+08	5.44589e+08	4.2042e+08	5.13225e+08
Q02388	0.693928	1.55607	2.95622	406236	10.7716	3.46653	0.681766	1.43581e+09	2.39453	7.41175e+08	4.33283	4.17825	10.4828	0.942482	0.986909	3.54683	3.4349	1.42878e+09	1.73682	0.496258	1.50265	1.26326	3.02351	3.32466e+08	1.10237	1.21935	1.51094e+09	1.12519	1.11399	1.06508	1.54278e+09	2.30919e+09	17.1724	5.56005e+08	1.09551e+09	8.6112e+08	1.5608e+09	7.75258	1.69239	0.466236	1.32746	2.09105	0.30314	1.72895e+09	9.74186e+08	1.00698e+09	1.14777e+09	1.9125e+09	8.61434e+08
Q8NCG7	1.44625	2.42644	2.34254	4.70995e+08	4.20205	1.78426	1.43942	1.9754	1.04948	7.98431e+08	0.798681	0.879466	1.18563	6.90065e+08	2.19502	0.939401	5.08373	9.58216e+08	1.3173	2.41705	0.758463	0.811967	2.89653	2.84046	1.29096	1.00125	4.17503e+08	2.27724	1.48509	6.93148e+08	9.02595e+08	24.191	6.46155e+08	3.82103	6.57458e+08	2.41067	1.09686e+09	6.11895e+08	1.01399	0.786796	3.9359	17.0231	9.96316e+08	1.08495e+09	4.37164	8.9852e+08	1.72002	7.14857e+08	8.80994e+08
A0FGR9	1.49986	3.18234e+09	1.10064	2.20781	3.94969	0.86143	0.723574	0.980269	0.364394	1.88652	1.11251	0.383845	1.03562	1.90486	0.162568	1.08283	0.202216	1.74659	0.561601	0.644471	0.945269	0.907773	0.317771	0.244511	0.489612	0.973548	5.57034e+08	2.19517	3.55004e+09	2.89402e+09	4.69741e+09	2.08886e+09	6.3607e+09	7.29994e+09	6.2464e+09	3.82984e+09	6.78017e+09	3.5822e+09	0.838218	3.42986	2.47269	3.98618e+09	1.87405	3.72002e+09	5.6917e+09	3.92408e+09	3.23205e+09	2.07446e+09	3.81813e+09
Q9UL03	0.647345	2.44261e+09	2.85282	0.0326215	9.81987e+08	0.236216	1.36868	1.46451	0.411412	0.17553	0.523932	1.27653	0.744448	0.572036	2.91024	1.47308e+09	1.06517	63.2648	0.841743	0.150031	1.82582e+09	0.40038	1.431	1.94687	0.679264	1.6798	0.770609	1.27279e+09	1.89615e+09	2.40924	1.02406e+09	1.15099e+09	7.05575e+08	2.63404	1.58666e+09	1.08325e+09	1.12809e+09	1.85651e+09	1.87551	4.15391	0.534447	1.48311e+09	0.283386	17.1162	4.26774	1.76104e+09	0.693266	1.76265	1.48931e+09
Q9UPU7	8.79531e+08	2.22603	5.99584e+07	1.77058e+08	0.281454	0.677201	0.407559	2.98854e+08	0.19896	3.44756e+08	0.74556	0.841288	3.8659	3.89274	3.0483	2.77727	1.48247	1.45967	1.4639	0.941135	1.91136e+08	2.54836	0.484096	1.16461	0.521574	0.742279	0.0856896	27352.6	1.81294e+08	5.13237e+08	6.80343e+07	1.08096e+08	1.85794	2.06149e+08	0.458886	0.356211	433.636	1.61011e+08	0.767063	0.5221	0.697727	3.86881e+08	1.81847	3.34607e+08	0.886747	3.85655e+08	0.600436	5.53023e+08	2.72089e+08
P35269	0.652834	8.21073e+08	7.37807e+08	0.227054	1.28281e+08	7.35062	7.71798	3.59821e+08	1.48823e-09	7.56739e+08	2.46665	1.15683	1.81886	1.40163	1.62079	3.7359e+08	1.94787	2.92652	1.30081	0.355678	0.843441	0.960726	2.8345	3.72057	1.33617	8.58492e+08	0.157568	8.28099e+08	3.09777e+08	5.23267e+08	0.124058	6.3241e+08	0.795491	1.14696	9.53263e+08	9.62339e+08	1.77469	2.18866	2.15379	0.887032	1.81836	1.07572e+09	2.71658	1.28908	1.96863	1.1834e+09	1.28983	1.05371e+09	6.96652e+08
Q9H910	5.02576	3.69344e+08	8.64089e+08	1.55813e+09	3.26079e+08	0.931356	5.00448	1.97499e+09	0.891655	3.53319	1.27724	1.83595	1.31316e+09	5.42535	3.13701e+08	1.63913e+08	5.56582e+08	1.00664e+09	4.30596e+08	2.77107	0.96687	1.67869e-09	2.61031	1.80797	2.52465	4.23918	3.99239	2.05004	2.0603e+08	2.82503e+08	2.69508e+08	4.61249e+08	0.875553	1.53913	1.0227	0.333432	1.26882	0.688577	0.115239	1.04363	0.583531	0.550495	0.503821	1.56249	2.02893	7.2579e+08	0.87106	4.97867e+08	0.575365
Q8TCT7	2.07424	2.36469e+08	0.779989	0.757958	0.0964823	0.484348	0.744274	3.95525	0.630442	1.4784e+08	0.744934	0.767972	1.07424	0.0955968	1.75029	2.73141e+08	0.255088	2.71206e+08	2.13631	1.1037	0.215886	1.3898	0.773454	1.97767e+08	0.510728	1.14483	1.66116e+08	4.79158	1.46408e+08	6.22027e+08	2.58329e+08	3.17025	1.77603	25.9494	2.7177e+08	1.80945	3.00244	1.82552e+08	0.912517	2.42006e+08	1.80524	2.57839e+08	0.146166	1.91921e+08	2.70486	0.157373	1.60686e+08	1.89932e+08	2.89333e+08
Q9BTY7	4.32425	9.53409e+08	1.0362e+09	6.91435e+08	0.854721	1.75252	1.99506	0.650163	0.612294	0.883225	0.69734	1.20775	2.39028	2.89109	1.24383e+09	6342.14	0.526805	0.991486	8.49858e+08	1.63647	1.47659	0.426391	1.95785	3.78473	2.23345	2.10429	1.02015e+09	0.230323	9.44409e+08	1.22416e+09	3.12594e+08	3.76901e+08	6.13996e+08	0.633205	9.03242e+08	4.03482e+08	1.67919	1.04783	0.498005	0.86312	0.913089	0.776186	0.825156	6.28756e+08	1.05797	1.09151e+09	1.00676e+09	9.42178e+08	7.23018e+08
Q9Y530	1.11292	12115.1	1.25367e+09	0.309098	1.23131e+09	1.7052	0.695466	1.34031e+09	1.2257e-09	3.4095	2.31724	0.700645	0.726992	9.67422	0.728394	93262.9	2.03859	4.11955e+09	1.24034e+09	4.26425e+09	0.740406	2.57853	1.43153	4.87306	3.23953	0.925789	2.07693e+09	1.60977e+09	1.88218e+09	9.30498e+08	7.23509e+09	4.83844e+08	1.47421	126987	1.88137	0.66293	1164.5	9.79675	1.73529	4.56112	3.30421e+09	0.379832	3.01083e+09	2.79369	0.528934	1.25937	0.590177	2.28328e+09	3.87985e+09
Q96KQ7	0.687482	5.96733e+08	4.92016	1.71697	3.98831e+08	2.80055	1.42254	1.40257	1.40482	0.847632	0.937244	0.787979	1.51516	1.49745	0.99337	2.60849	1.53729	4.80831e+08	1.03622	1.84079	2.24721	7.08396e-09	1.27366	4.18425e+08	3.86783	1.69373	7.84822	4.66423e+08	1.23118	2.79978	8.0494e+07	4.12753e+08	1.41486	4.61984e+08	2.35852e+08	1.39935	3.65422e+08	2.77044e+08	1.23763	3.19396e+08	3.88492e+08	4.73826	2.87572	3.69515e+08	2.64638e+08	3.99639e+08	4.40496e+08	4.68397	3.77281e+08
Q9H1I8	6.12546e+08	0.240139	4.59251e+08	1	1.9819e+08	2.12017e+08	1.5525	2.08529	3.0867	3.76875e+08	1.75408	1.12553	1.2724	0.574045	3.42502e+08	1.94397	3.21272	1.5741	0.925911	1.06625	2.08217	0.917293	1.51814	4.07195e+08	1.29741	3.02363	4.28179e+08	2.8088	2.47518e+08	2.41733	1.62594e+08	2.25065	2.23372	5.43126e+08	3.87647e+08	36.8156	4.53773e+08	4.58683e+08	0.785439	3.17481	2.69239e+08	4.07624e+08	2.60092	1.12322	1.92799	6.67275e+08	3.81061	6.3062	6.08185e+08
Q2NL82	1.63054	1.02671e+09	39.1157	4.63603e+08	1.1107	19.8419	0.886033	5.08469e+08	1.46986	0.980669	1.11018	1.28102	6.12348e+08	0.458479	0.388055	9.83048e+08	0.802387	9.16217e+08	0.171975	2.32964	2.58878	0.836166	1.51928	0.863847	2.71548	1.9496	7.66714	1.12849e+09	3.89923	1.13703e+09	8.2303e+08	6.88309e+08	0.720619	0.46983	5.6099e+08	1.27319	9.8744e+08	1.83586	1.06134	4.80912e+08	0.654451	8.04851	2.82091	8.03171e+08	0.321784	2.874	1.76354	8.80631e+08	7.25646e+08
Q9Y287	0.440367	0.839452	2.1421	2.25333	4.90672	2.70893	3.52729	1.08206	1.61166	1.63845	0.595275	0.55904	1.62001	1.8472	0.610029	1.66102	0.999621	1.29946e+09	1.06116	5.81447e-10	1.62194	1.09664	2.75609	0.596262	0.284361	1.57192	6.57677e+08	1	9.06965e+08	2.22381e+09	8.85753e+08	14.635	3.89412	1.49773e+09	8.35397e+08	2.25473	7.8798e+08	0.675196	0.684069	8.75796e+08	1.2935e+09	1.60788e+09	1.14485e+09	1.62527	5.73182	1.28728e+09	0.857483	9.39359e+08	1.37812e+09
Q9NPY3	0.0930214	0.335763	0.175575	1.15419	0.334549	2.22549e-09	0.876477	0.893842	0.177214	2.1172e+08	1.1251	1.27564	1.86731	1.97621	1.80569	0.51219	1.22469	2.30445	4.35995e+08	1.04358	0.936098	3.4317	1.10495	2.71623	1.86043	1.67133	0.731147	0.372602	1.97423	2.62821e+08	2.80958e+08	1.76245	1.48008	3.76922e+08	2.29322e+08	1.09798	3.33369e+08	1.65906e+08	0.735994	2.01231e+08	0.987544	3.09103e+08	2.82989	1.79498e+08	5.65129	1.32588e+08	3.51197e+08	2.69133e+08	1.59002e+08
Q6DN12	4.80387	3.94464e+07	0.483425	3.54949e+08	2.69314e+08	0.651289	0.225598	3.26558	0.582142	2.10052e+08	4.78258	1.62382	0.874434	1.76595	0.768193	1.7954e+08	6.63197e-09	1.43292	0.345343	2.82296	1.0764	2.41587	0.358112	22.6843	1.66152	1.19768	2.90084e+08	10.0537	2.03358e+08	1.67128e+08	1.90753e+08	2.12356	0.397232	13.8733	3.4982e+08	3.6238	2.55125	3.7527	1.48768	2.89331	1.49114	2.17189e+08	1.48496	1.92798e+08	15.2865	2.05983e+08	8.1611	2.87748e+08	3.11601e+08
Q96P16	0.372484	7.70597e+08	1.48963e+09	7.3767e+09	8.09653e+08	0.54194	0.857836	2.33033	4.32347e-10	2.41492	1.51627e+09	0.860136	1.88161e+09	1.27991	2.01861e-09	1.71957e+09	0.697149	4.73468	1.11274	3.96452e-10	70.4916	0.746302	4.27431	2.1778e+09	0.425373	1.14529	2.46632e+08	2.08948	3.08263	7.39943e+08	2.73329e+09	1.20082e+09	0.659005	1.79013e+09	1.69395e+09	1.55919	1.90432	3.37346	0.760932	2.36373e+09	1.87401e+09	4.29177	1.13274	1.08839e+09	1.34736	1.18176e+09	0.8781	8.39762	2.16699e+09
P51993	3.09359	1.4436	7.05899e+08	0.156656	5.7587e+08	1.34631	2.31288	2.59485	3.14876	0.439812	0.62703	1.21457	1.43093	4.84307e-09	2.84279e-09	4.0493	1.75506e-09	4.27655	1.87733	2.343	0.663476	2.52099	0.579637	0.466127	0.309753	0.798347	5.04542e+08	1.79578	4.02603	3.5349e+08	6.2602e+08	8.45452e+07	0.998348	1.5182e+08	3.33059e+08	6.10708e+08	3.3403	2.35837	2.03853	1.51103e+08	3.39167	5.30735e+08	1.3124	7.09573e+08	1.06366e+09	0.940688	1.97392e-09	3.53278e+08	6.06692e+08
Q8TBF2	1.51391	7.8121e+08	3.50512e+08	6.13217e+08	7.53574e+08	0.313052	1.01949	9.44878e+08	3.11065e-09	23819.1	0.698338	4.38007	1.73007	0.597828	5.6432e+08	2.43321	2.3209e-09	1	7.64461e-09	2.19134	0.479637	0.903666	1.68334e-09	1.70263	1.81173	1.08438	6.78517e+07	9.2297e+08	1.74748e+08	5.35738	5.2652e+08	2.00341e+08	5.024	11.0324	1.30822	0.35904	3.54297	1.31679	2.12117e+09	0.589506	4.93074e+08	5.5509e+08	6.11343e+08	7.99697e+08	1.95979e+08	6.80889e+08	0.645148	2.88521e-10	1.91323
P07093	1.17029e+08	2.0805e+08	2.42964e+08	2.4339e+08	0.927694	5.40314e+08	3.67673	0.482427	3.42683e+08	5.39169	1.65918e+08	3.7768e+08	3.8704e+08	7.76878	0.0963382	0.963784	1.85126	2.7586e-09	3.13692e+08	7.56861e-08	2.55507e+08	0.65399	2.54191	1.7124	0.309436	0.331277	6.2021e+08	2.2139e+08	2.13918e+08	1.0036	2.53067e+08	1	0.483298	1.15286	137208	28.5296	3687.56	2.96568e+08	3.04018e+08	3.91597e+08	2.83212	2.59913e+08	3.39851e+08	2.01711e-08	1.91592e+08	0.554705	0.939944	2.83837e+08	1.79188
P42785	1.06559e-08	2.89212e+08	1.35155e+08	1	6.07821e+08	5.06091	2.34979	10.7114	0.449999	0.329334	1.71161	0.362609	1.13522e+08	1	7.55149e+08	3.88502e+08	1.02187	2.93649e+08	1	3.25362	5.85268	4.06082	0.850968	8.091e+08	4.00326e+08	1.08927	9.55484e+08	6.83681e+08	1.39071	7.41624	49036.7	3.11131	1.62665	2.67216e-09	3.33965	3.35176	0.530205	1.52059	0.789288	6.75598	3.45381	9.03652e+08	1.02909e+09	3.16861e+08	0.243987	3.35395	1.53989	1.52447e+08	17.5321
O75843	3.71475e+08	5.11366e+08	3.60212e+08	6.59106e+07	92599.6	8.56375	1.06652	3.33173	0.652896	36.4162	2.83517	0.799135	1.11174	0.973116	2.00211e+08	2.01815	3.02432	1.66147e+08	3.41857	1.48784	3.0357	1.20909	1.24451	0.891305	2.9728e+08	2.12233	3.20946e+08	8.97125e+08	1.53691	2.1179e+08	2.6253e+08	2.52026e+08	3.64332	3.86413e+08	39.6929	88.2549	8.11786e+08	0.655195	0.835511	3.84051e+08	4.25039e+08	2.68339e+08	5.17103e+08	1.66307e+08	5.76453e+08	1.71831e+08	3.61989e+08	6.20027e+08	3.99362e+08
Q5W0U4	1.03388	6.565	0.101946	1.79107e+09	5.23975e+08	2.33654	0.751125	4.16882	0.528363	58.6837	4.08457	1.55163	1.11755	0.767269	0.793539	1.80436	0.177026	1.11793e+09	0.705282	0.982633	1.70438	1.08117	1.43337	1.42366	4.18149	1.33311	1.39684e+09	31.2077	1.68638e+09	9.6902e+08	4.17042e+08	12.709	4.45909	210389	7.96442	12.0573	1.89161e+09	1.35732e+09	1.46819	16.7451	2.60574	9.1964e+08	0.950582	1.22273e+09	5.09791	4.88008e+08	1.79085e+09	7.82542e+08	1.76072e+09
P04920	5.65829	3.79299	2.97654	6.57426	2.74629	0.955652	1.40614	1.80382	0.752221	3.11428	0.661284	1.42244	12.8482	1.52676	6.184e+08	9.24054	0.326222	4.10517	6.04452e+08	0.255359	1.4555	1.26652	1.28687	2.69447	0.949587	1.74263	6.99203e+08	2.1034e+08	3.34593e+08	7.61792e+08	1.82226e+08	7.27185e+08	2.90818	6.93282e+08	1.82778e+08	0.549017	3.69507e+08	1.81149e+08	1.14948	0.895142	1.73804	13.6224	1.83958	4.54316	1.95029	6.05219	7.7404e+08	5.3679e+08	6.04198
Q13895	5.59981e+08	3.33877e+08	9.01421e+08	0.028431	0.117233	3.148	3.14532	23.413	3.54611	1.90213	2.45846	1.26288	3.83353e+08	1.38688	5.94207e+08	5.26483e+08	2.68734	7.09896e+08	1.54831	9.15403e+08	2.9309	1.02192	1.95966	2.01448	6.82118	2.37914	9.1076e+07	10.3629	0.664699	5.57608e+08	6.21214e+08	7.04998e+08	0.968932	4.75381	4.01188	4.28018e+08	4.07169	2.49681	0.725689	3.89085	1.29235	4.37788e+08	4.41824	3.99798e+08	3.10899	2.33751	3.42353	5.02621e+08	4.07207
Q68CQ7	2.102	0.738161	0.824019	4.80375	3.87633	0.816562	0.361619	7.02424e+08	0.574427	0.123532	0.916729	1.28886	1.071	1.88515	0.807446	9.28623e+08	0.236751	1.11092	1.12338	0.0846447	3.68088	1.29019	0.6609	2.09491	1.91446	0.888734	3.10974e+08	0.891	24.4063	3.89628e+08	4.70408e+08	6.0683e+08	0.361218	2.77496e+08	24.2168	1.88399	5.33741	0.749905	1.62786	3.0611	3.34373	7.71653e+08	3.17929	1.31234e+09	4.49643e+08	6.83659e+08	7.59401e+08	3.71878e+08	6.03312e+08
P40261	5.62471e+08	1.21191e+09	1.72386e+08	3.33059e+08	3.67642e+08	0.886966	7.21996	36.9111	8.08881	2.02443e+08	9.24376	5.10297	4.17591	9.64197e+08	1.41874e+09	6.69971e+08	4.83497	2.56191	5.22209e+08	9.5099	4.4379	14.692	1.71296e+09	5.19782e+08	1.85642	4.95978e+08	179265	0.271938	9.27043	37603	17.2886	232614	10.1286	5.8867	7.99216e+08	2.95408	0.656805	1.11505	1.49046	5.29534	5.22643	4.75264e+08	4.83642e+08	6.81693e+08	2.15081e+08	0.946547	5.15906	5.0521e+08	4.0414e+08
Q9UKZ1	0.985798	4.54873e+08	5.9849e+08	6.09929e+08	2.7832	0.54847	0.324917	1.02218	0.879444	2.29859e+08	1.86401	1.23374	1.71699	0.737718	5.55988e+08	1.21668	1.31643	2.95171	7.1439e-09	1.07061	2.37813e+08	0.770285	1.93043	3.4408	1.71999	3.7132	3.2267e+08	8.47988	2.11405	3.81895e+08	6.57037e+06	2.35394e+08	4.29522	3.26098e+08	4.91783e+08	3.2337e+08	5.61111	3.15186	1.84882	2.07769	1.52795	2.17076	4.76237e+08	3.87855	2.63708e+08	4.85851e+08	2.48905	7.57937e+08	4.58242e+08
Q9P0U4	0.964472	2.87016e+08	6.83744	1.76679e+08	1.166	1.6938	0.656171	1.26183	0.758813	4.88822	1.02704	0.601474	0.391449	2.39211	2.79274	3.20712	2.9704e-09	2.80774e+08	1.06014	0.667417	9.40187	0.54682	0.964471	1.33554	0.894395	2.26432	4.55714e+08	4.67966e+08	0.492048	1.31437e+08	1.49868e+08	0.211157	1.48617	3.51034e+08	2.15406e+08	1.79879e+08	2.0849e+08	2.10441e+08	0.695105	1.13888	1.84253	4.65343e+08	3.68654e+08	2.33564e+08	0.198644	3.31589e+08	1.52235	3.42847e+08	1.98312e+08
Q06203	2.30262	3.01184e+08	1.62688e+08	4.05184e+08	1.82922e+08	1.3522	1.27432	9.01784e+07	0.593231	2.07422	2.54102	1.04647	1.02724	1.47464	1.31486e+08	0.589199	7.1239e-09	2.98254	2.30368e+08	0.681284	1.36172	1.49498	1.97883	1.19046	0.554027	3.10632	3.03559e+08	1.08254	1.98694e+08	4.63687e+08	3.22763e+08	1.54123e+08	1.85103	3.75703e+08	1.80723	3.74907	1.00725	1.05655	0.93272	7.08589	1.06468	2.86271e+08	5.58584	2.3967e+08	1.73964	0.256561	3.98725	2.56745e+08	4.11803e+08
Q9Y6N9	2.31249	4.03186e+08	4.27228e+08	7.8884	1.71557	0.844764	0.577006	1.68387	2.43738e-09	4.50157	1.59419	0.481762	1.34011	2.16398	0.639365	4.39263	1.89968e-09	4.85398e+08	1.9452	1.52445	1.78388	1.00284	0.80423	0.266159	0.810483	2.02653	8.93817e+08	3.56615e+08	5.03401	5.12348e+08	2.91343e+08	5.33752e+08	2.29916	4.8549e+08	6.04712e+08	6.22123e+08	7.19305e+08	2.14627	1.24239	4.37395e+08	2.92901	5.59472e+08	4.66034	5.84127e+08	4.14596e+08	7.75821e+08	3.10809	8.64206e+08	4.26511e+08
Q969S3	1.21828	2.02654e+09	1.51127e+09	3.70975e+09	1	1.31126e+09	1.70177	6.01967e+08	2.94987e+09	0.0328133	4.59962e+09	0.752618	3.68041	2.00324	3.74652e+08	3.06686e+09	0.922716	9.22483e+09	5.16974	0.141863	0.571233	0.630362	1.03916	1.65613	2.9677	3.57297	0.0422805	2.88049e+09	0.146774	1.19283e+10	1.31606e+09	1.97913e+09	0.707188	7.69959e+09	6.92478e+09	3.47389e+09	6.32292e+09	3.78198	0.774321	3.92776	1.23508	2.80365	1.24643	2.98005	2.34012	11.0495	2.36789	5.0914e+09	6.35622
P35228	1.08519	1.45303e+08	10.6199	2.51367	21.2076	1.03744	0.87534	0.271075	0.0563251	4.89194e+08	1.87922	2.6295	0.771791	0.42205	1.20784e+09	5.93527e+08	2.99313e-09	3.00631e+08	2.17936e+08	19.6487	1.17599	5.69558e+08	1.16631e+08	2.04819	0.512832	1.74156	1	0.573058	1.02471e+09	0.234096	6.1371e+07	9.42975	1	3.69458	9.17239e+07	1.21525e+08	1.54936	3.39791e+08	1.1336	1.25825e+09	2.91658e+08	3.73646e+08	7.11502e+08	1.96877e+08	2.06066	1.1349e+09	6.94315e+08	4.36741e+08	6.64789
Q15906	1.07229	0.286602	0.903995	0.219837	0.195302	1.51371	1.26278	7.48276e-10	3.65824e-09	7.42928e+08	2.33544	1.17626	0.949131	1.49837	1.35138	3.05334e+08	3.25541	4.37382	4.69235	2.00318e-09	0.593501	0.900433	2.22797	2.1504	1.124	1.48541	4.27948e+08	9.52669e+08	4.78723e+08	0.704759	6.89635e+08	6.10707e+08	0.193897	0.298855	7.92323e+08	0.148493	7.07891e+08	1.21858e+09	1.3658	1.05085e+09	3.39095	8.43996e+08	1.07076	5.03478e+08	0.0331093	7.53559e+08	6.66282e+08	8.12835e+08	8.28278e+08
Q9NXU5	2.03038	2.56895e+08	2.15413e+08	4.56391e+08	4.44277e+08	0.991321	2.61873	2.05484e+08	0.442368	3.29343e+08	1.35126	0.769959	7.9133e+08	1	1.45084e-09	4.26275e+08	0.954917	2.52226	2.64688	0.381212	3.81189e+08	0.643178	1.16637	3.93661e+08	4.89196e-09	2.5557	1.60631	4.07549	3.02026e+08	2.51416	6.55491e+08	4.06232e+08	0.361379	7.88359e+08	0.922251	3.25274	1.53291e+08	0.598016	0.733029	1.18533	3.99129e+08	2.57652e+08	1.64241	5.88858e+08	0.161442	0.242774	0.514349	0.188388	4.17625e+08
Q9H1P3	1.4141e+09	0.801427	1.36099e+09	3.18745e+08	8.66649e+07	26.2277	0.057943	5.09299e+09	0.147478	5.30333	0.577455	1.4719	9.09794e+08	0.317756	0.462407	1.09076e+09	4.65189	2.2853	3.32618e+08	1.43256	1.13205	2.05901	0.836678	1.06575e+09	0.267679	0.70763	1.44873e+08	1.06637e+08	1	90.269	2.24712e+08	703084	5.04732	6.02032e+08	0.569605	0.642156	7.49981e+08	2.61859	2.51835e-09	0.766931	5.92006	2.79859	14.2766	2.55765	4.22779e-09	1.04887e+09	1.16957	4.61158e+08	53436.4
P78549	7.26508e+08	2.58731e+08	2.17724e+07	2.13459e-09	0.608367	61.8663	1.13411	3.10999e+06	0.123876	0.609882	7.03648e+08	0.479497	1.31986	1.57743	1.24283e+09	4.19878e+08	3.93053e-09	2.03486	7.60036e+08	1.01049e-08	0.950937	1.07774	1.32312	1.07578	0.772113	1.47932	0.240801	7.64144	0.25118	6.35093	1.2005e+08	25.3077	3.20923	113.968	1.93217	0.591903	4.579e+08	0.689323	0.852659	1.17603e+09	1.58663	4.60116e+08	1.36115	2.53077e+08	0.440431	5.30933e+08	0.726094	6.25321e+08	6.24369e+08
P19320	4.89676e+08	0.916412	0.144798	20329.1	0.260742	1.80895	0.239913	1.08178e+08	0.309006	1.49785	0.924986	1.39778e-09	1.02267	1.19592	2.91681e-07	1.80002	0.950402	20.0739	1.12464	9.55886e-10	1.45487	0.239378	6.56863e-09	1.01535e+09	0.331929	0.821384	5.45128e+08	1	9.74447e+08	1.39468e+09	5.77374e+08	7.6722e+08	6.11342e+08	0.414725	3.89529e+08	2.89258e+08	6.6854e+08	5.74741e+08	0.601049	1.14929	2.29454	6.97517e+08	5.50169e+08	2.7365	7.54641e+08	6.9492e+08	4.99972	9.44128e+08	3.26511e+08
A8MWD9;P62308	1.51246e+09	2.00852e+08	3.88271e+08	21.8774	5.60105e+09	13.6748	4.21768	2.41161	0.8367	4.08748e+09	2.43742	0.449632	1.47758	1	4.31514e+09	2.00311e+09	1.74795	2.4212e+09	1.93321e+10	3.89449	7.98627	2.08096	1.16891	3.02184e+09	1.12211e+09	2.31886	5.47181e+08	1.55549	4.62288e+08	0.179674	0.0462789	0.137276	0.23148	0.475867	25.7891	1.42861e+09	1.05508	1.7736	1.08798	1.44296	1.43322e+09	0.756988	3.79142e+09	1.71525e+09	4.21949e-10	1.98971	1.22329	1.82047	2.27264e+09
Q9UKI8	1.408e+08	3.05782e+06	2.72901	2.82451	0.0418686	0.040731	2.89195	0.451605	1	11.8522	3.04892e+08	9.00374e+06	1	2.49635e+08	0.913099	0.295196	209.612	5.04917e+08	0.165522	3.45617e-09	0.772242	1.71399	8.99715e-09	2.03557	0.907207	0.850867	70688.7	3.12657e+08	1.21522	0.749748	2.13684e+08	1.23164e+09	1.10703	7.55206e+07	0.0827611	0.925913	3.331	4.41557e+08	4.79909	1.3807	6.17887	2.5683e+08	6.49156	1.31922	0.144472	1.04916e+07	1.38098	3.41237e+08	8.7587e+07
P23352	1	1	1	9.72676e+06	1	1.31616	2.69976	2.09317e+07	130302	100988	5.17996	1	8.77601e-07	1	1.45098	41849.1	1	31992.4	1	1.14117e-07	13.2997	0.814624	0.222092	2.15751e+07	6.56813e+07	1.04776	36421.5	2.49298	5.31102e+07	127294	2.33122e+07	87587.7	0.000760175	3.20115	101031	132142	8.61719e+07	1.70863	159.664	6.58876e+07	3.00612	40108.4	4.0666e+07	4.76354e+07	1.02756e-05	45851.1	1.84916e+07	83857.8	106829
Q9BZQ6	0.66262	4.63153e+08	0.810085	1.02536e+09	2.92005e+08	0.579921	0.552231	1.90854	0.494285	3.62754e+08	4.42677e+08	1.12052	0.659689	2.97622	0.71035	5.22922e+08	0.748401	2.66557e+08	0.22227	0.699644	3.41884	1.46815	1.12326	1.04314	0.708634	0.469758	2.52621e+08	1.76499	17.5447	1.64288e+08	67274	3.88911e+08	0.555166	35087.4	5.18654e+08	4.56393	1.47271	0.498486	1.68987	0.442255	0.117025	3.95208e+08	5.08018e+08	3.74215e+08	4.15222e+08	3.19165e+08	4.24151e+08	3.35347e+08	5.1091e+08
P01033	0.159931	1.67231	8.35456e+08	2.47508e+08	0.563671	4.98286	1.36423	2.33574e+09	1.7167e+09	6.37377e+08	5.41594	4.89445e+09	2.81485	0.717906	3.29798e+09	3.35743	4.79874	5.37794	1.43471e+09	1.17842e+09	2.13727	7.07936e+08	3.77835	3.26328	5.70735	0.845637	1.1089e+09	1.48947	8.33489e+08	9.1101e+08	1.10081e+09	0.482913	3.84209e+08	2.87101	7.39681e+08	1.23332e+09	0.555434	2.21941e+09	6.36922e+08	0.899744	1.24076e+09	9.38199e+08	2.65196	1.4113e+09	9.08067e+08	1.99574	1.70251	8.36839e+08	1.0741e+09
Q12913	6.05079	0.71506	0.148821	103142	1.68757	3.32107	2.70019	9.97398	4.83767	0.651968	0.357449	1.90506	2.07739	2.14127	4.35091	5.94122e+08	1.46776	2.75155	1.38846	3.43855	1.32397	2.46519	5.52874	1.51804	0.744319	7.55311	5.18596e+08	2.00019e+08	4.09118e+08	2.86332e+08	3.5786e+08	0.887119	8.09391e+08	3.68019e+08	3.82247e+08	3.21786	3.36641e+08	2.33453e+08	0.513281	2.25232e+08	2.04648	3.63937e+08	2.57899	6.70818	0.641605	2.11119e+08	5.4915e+08	3.56179e+08	2.46751e+08
P35475	0.0794792	1.62289e+10	0.00839518	2.3418	1.08355e+10	3.22567e+09	6.62926	1.30906	0.0694367	2.05908	0.103088	0.740162	3.34762	3.84231e+09	0.719137	6.78574	3.10218	0.0553917	0.3564	0.0573284	0.375444	0.387606	0.0249735	25.096	0.012688	0.954069	2.8767e+11	2.13931e+10	6.15598e+09	4.53038e+09	7.48514e+09	8.55838e+09	1.81251	2.11042e+10	0.122731	0.174307	1.65052e+10	8.17413e+09	0.23233	0.319628	0.108264	1.56712e+10	2.10201	1.15241e+09	0.406505	0.728601	9.14886e+09	2.32715e+10	5.44963e+09
Q12872	0.694676	2.03235e+08	4.12999e+08	5.64235	2.14511e+08	0.452748	0.913111	3.21241e+08	0.955823	2.53213e+08	0.65638	0.904557	1.56572	1.61204	2.83921e+08	4.37992e+08	1.45244	4.16444	1.98365	1.46061	1.01206	1.52257	2.45947	1.09025	2.42415	2.50906	4.22198e+08	3.44435	3.21813	157183	61887.1	3.38832	1.4163	4.71914e+08	1.96356e+08	3.25515e+08	3.97777e+08	4.08711e+08	0.636336	3.43003	0.975354	5.43595e+08	1.80999	3.34793e+08	6.65276	4.02205e+08	2.34518	3.88537e+08	3.48193e+08
Q8NBM8	1.3823	2.85612e+08	0.959601	3.72753e-06	0.414909	0.423031	1.65749	2.88135	3.99598	1.21018	0.585598	0.64597	4.40818	1.23585	0.346799	0.962145	1.40965	10.1831	0.593829	0.382677	0.315203	0.719688	0.61111	13.2429	0.239214	0.740702	3.47572e+07	5.71928e+08	1.40567	2.28515	3.27993e+07	5.09122	1.88903	1.91127e+08	1.67457e+08	9.8295e-09	0.338179	1.09435e+08	0.762744	1.5835e+08	0.22763	1.86388e+08	1.22442	1.22855e+08	8.2422	0.5687	4.1783e+07	1.44342e+08	1.72587e+08
Q9Y4K4	2.93024e+08	0.758057	2.88935e+08	4.6814	1.32911	1.54192	0.595013	4.64791e+08	0.605349	61.1927	0.303042	1.73339	1.16808	3.26157	1.04897	0.677286	1.81461	0.940581	1.11793	2.64104	1.17296	0.544131	3.30456	6.49647	0.250082	1.11305	2.34747	1.26824	9.21879e+07	4.40102e+08	2.02533e+08	1.94171e+08	2.56197	2.29227e+08	2.72794e+08	1.84144e+08	2.69365e+08	2.49044e+08	1.1604	1.38408	3.09315	2.04597e+08	3.56082	3.58728e+08	3.31592	1.28586	2.18528	4.7861	5.37135
Q4KMQ1	1.1771	7.04968e+07	19.2826	4.47542e+08	5.03405e+08	0.378598	0.933458	2.28802	1.28179	7.18641e+08	0.511769	0.376581	0.715252	3.47734	9.75432	1.74353e+08	0.304725	2.78925	0.547296	0.304771	1.37735	0.630999	2.80776e-09	0.600522	3.88383	3.73698	4.81273e+08	6.81378e+08	1.07919e+08	7.33648e+08	1.30637e+08	3.00148e+08	0.213796	9.44073	3.89065e+08	3.26868e+08	39.9042	0.291111	1.77313	7.37575e+08	2.2492	1.05193	2.73116	1.56591e+08	7.43722e+08	0.338613	0.879354	5.40687e+08	0.664902
Q5TDH0	7.08537	5.45572	2.91083e+08	3.5636e+08	0.676424	4.82244e+08	0.751734	1.00158e+09	4.70686e+08	0.085897	1.35949	0.821104	3.36408e+08	7.74021e+08	6.83902e+08	4.52669e+08	0.848132	3.8739e+08	1.18358	1.98412	3.80049e+08	1.19445	1.67838	1.98356	1.45864	2.99876	0.764627	4.99804e+08	1.42641	5.01421e+08	3.47416e+08	1.25043e+09	4.559	6.68125e+08	1.51279	3.18593	3.91918e+08	5.82624e+08	0.952347	3.01259	1.40179	4.52632e+08	6.04921e+08	1.00144	2.55402	2.70736e+08	2.06599	3.07571	6.38825e+08
Q969V5	4.53863e+08	2.83455e+08	0.217539	8.4028	3.62209	1.38488	1.03005	0.213094	1.7261	4.84719	0.340821	0.607659	0.431291	3.59262e+08	0.780547	2.95246e+08	4.87117e-09	44392.3	1.5131	0.616222	2.8546e+08	0.630647	1.75782	0.192478	0.201789	0.154168	8.8629e+07	1.57252	7.80935	1.95598e+08	2.03777e+08	7.51772	7.68731e+07	4.51977	0.131231	0.46445	2.88615e+08	4.52727e+08	0.425788	2.83927e+08	1.28216	3.07564e+08	0.429902	1.77903	3.26163e+08	0.679344	3.55659e+08	0.137715	0.00525932
O95785	2.75116	7.27702e+08	2.46537	5.06374e+08	1.46091e+08	2.46644	0.202787	0.995285	5.58462e-09	3.02947	1.12216	0.769683	1.08563	2.25567	2.38772	2.18261e+08	0.585534	3.79482	1.55986	0.494465	2.6812	0.716361	4.65283	2.90559	1.79587	3.69471	5.59225e+08	4.67645e+08	2.06043e+08	3.4756e+08	1.01518e+08	2.79302	3.41176	5.05798e+08	2.94633e+08	2.01205	3.52345e+08	3.221	0.833314	10.3649	3.99542	5.15331e+08	3.25516e+08	2.73579e+08	3.84484	3.27456e+08	4.61892e+08	4.46709e+08	5.46764e+08
O15231	3.04792	1	2.47882e+08	5.59884e+07	9.32213e+07	8.7058	1.14202	8.67074e+07	0.287655	1.33885	4.52132	0.425116	3.79388e+08	2.01708e+08	1.49007e+08	2.11673	0.439583	1.51112	0.909928	3.83371	3.16392	1.92752	3.33457	1.61655	2.37487	1.11522	1.3133e+08	1.5057e+08	0.140122	54330	9.36157	3.23213e+07	1.76641	3.52197e+07	0.976611	0.688379	10.3473	15.5092	0.783342	3.61385	1.01959	2.59995e+08	1.29373	1.45717e+08	1.2709e+08	3.39771e+07	1.38576	1.50418e+08	1.0519e+08
Q96ST2	1.91379	8.08952e+07	2.29903e+08	4.15464e+08	1.54998	3.1686	1.03248	0.272324	6.94911	1.59224	1.36034	1.03496	0.670168	1.8497	3.46893e+08	3.87888e+08	4.42258e+08	4.46376	5.35257e+08	1.36702	2.2866	0.794751	1.2363	4.37904e+08	1.10042	1.72386	3.39103e+08	5.73703e+08	4.14676e+08	3.28177e+08	5.28347e+08	3.72947e+08	2.2248	3.85305	0.820537	0.619781	2.73769	3.54942e+08	0.873322	2.22041	2.57611	3.53394e+08	3.07511e+08	2.72436e+08	5.86455	4.61778e+08	2.35183	3.45645	3.08385
P38435	2.70362e+08	3.27737e+08	3.39187e+08	0.890755	1.20006e+08	0.484083	2.12364	4.09706	0.573239	1.0165e+08	1.21456	2.66087	1.61732e+08	1	4.53589	0.406487	3.91305	9.40538e+08	0.851283	0.813761	3.44364e+08	1.20651	0.744078	0.353666	4.74741	0.789844	2.04442e+08	3.798	3.01084e+08	5.46799e+08	1.29454	1.0898	4.35806e+08	0.28342	1.32003e+08	0.3754	3.59021e+08	2.84301	2.39207	6.10378e+08	0.639412	3.02534	1.03693	2.5635	1.4013	1.42134	4.07628e+08	3.09551e+08	4.95601
Q9UFW8	1.12627	1.56424	7.65671e+08	2.44132e+08	2.59139	3.51413e+08	0.715993	2.10465	8.63061	1.1225	1.42168	4.73572e+08	3.21842e+08	2.32278	5.32186e+08	2.78815e+08	0.995358	5.02968e+08	2.19903	2.78282	4.29967e+08	0.518878	1.10098	6.19289	2.00509	1.27317	2.03621e+08	4.20519	1	5.29286e+08	67019.3	1.21085	0.780087	2.26891	5.75272	2.62556e+08	1.89901	3.76e+08	1.99493	6.31237e+08	2.49757e+08	3.72495	7.22062	3.35203	2.11466e+08	7.09613e+08	0.955174	5.56236e+08	34.9471
Q92685	11.496	3.80652e+08	5.67619e+08	2.51751e+09	3.32113e+08	8.04332	1.25783	1.48345	1.20565	1.60078e+08	1.12078	4.00368e+08	2.15471	1	2.35778	4.5154e+08	2.94484e+08	4.18904e+08	1.84684	6.42958e+08	3.27772	1.17306	5.38413	5.49275e+08	2.41911	1.63576	0.156406	2.40469	3.74581	2.42757	4.85752e+08	3.73357	1.41693	0.140076	1.13657	3.56028e+08	1.21697	0.871835	3.30072e+08	1.18053	1.58091	5.61415e+08	3.07662e+08	4.3317e+08	1.99368	1.02902	0.334281	6.4193e+08	6.081e+08
Q06330	0.908768	1.18218e+09	4.73041e+08	1.80749	1.52865	4.81821e+08	0.845676	1.32139	1.60199	0.528625	1.95693	0.590673	1.0846	1.37243	1.35436	1.15259	0.61537	0.377837	0.54604	3.02755e+08	1.563	1.54331	1.47225	3.37536	1.03648	0.912709	0.585375	1.10866e+09	5.49209e+08	7.14273e+08	1.0677e+09	3.61539	1.00469e+09	1.16981e+09	1.77717e+08	0.190587	10.5524	2.71883e+09	0.345703	5.55995	1.81155	4.12555e+08	2.55783	3.48638	1.14053e+09	2.2457	9.883e+08	8.8732e+08	9.02719e+08
P25942	0.19958	1.27784	1.2532	26.8878	0.908478	1.27821	0.0970103	0.375082	0.123204	0.0624801	6.73797e-10	1.00378	9.9937e+08	1.84612	0.783262	0.923038	2.66362	3.47918	1.08798	0.916991	0.358025	0.401604	3.96763	1.93769	0.363545	0.778507	3.70819e+08	2.84504e-10	9.14936e+08	5.07682e+08	1.48228e+09	2.33779	1.31762e+08	1.23575e+09	1.41693e+09	2.54938e+09	1.11457e+09	1.33507e+09	0.642274	3.8047	1.90861e+09	1.94562e+09	0.57935	2.37569e+09	2.82393	8.76845e+08	1.71264e+09	2.38903e+09	1.2452e+09
A8CG34	0.718869	2.00087	3.32598	0.897762	3.31018	1.2199	1.83654	1.10748	2.12118e-09	3.50919	0.969382	0.709414	3.36682e+08	1.17873	3.06085	3.13678e+08	4.779e-09	2.32066	1.58423	0.181682	2.87933	0.664228	2.57224	2.47839	2.56727	2.3348	0.348216	5.11113e+08	3.72297e+08	5.90115e+08	4.81521e+08	1.29745	2.90137e+08	6.36827e+08	3.39554e+08	1.07367	4.98372e+08	2.03102e+08	0.997257	4.81761e+08	1.7	2.86899	1.71208	3.38677	3.43685	4.28609e+08	5.33566e+08	5.1938e+08	6.38422e+08
Q9Y2K7	0.153662	2.22773	1.22354e+08	1.24228e+08	2.9366e+08	0.305532	1.38498	2.28931e+09	8.74093e-09	1.04617e+08	2.71025	1.28919	9.67907e+07	4.26979	1.84052e+08	1.6662	1.79404	3.93944e+08	2.35119e+08	1.28189	0.59716	9.41333	1.31561e-08	2.00365	1.41541	2.47016	2.33468e+08	3.86994e+08	5.80712	2.09279e+08	62877.4	1.32614	4.17285e+08	53620.3	2.13165e+08	0.320814	4.68638	4.08156	0.971657	2.5406	1.23868	1.16636	2.31821e+08	2.97638e+08	2.96233e+08	4.87967e+08	5.27609	1.80042e+08	14.963
Q4ZIN3	0.716915	1.4299	3.64674	6.00681e+08	1.06005	0.958439	1.53767	0.496045	0.586033	16.9752	4.2968	1.54363	3.33652e+08	0.93784	4.37045e+08	1.19209	6.49851e+08	1.80788	6.36758e+08	1.02385	1.97847	1.11773	0.685334	5.67132e+08	0.454965	1.18612	7.01261e+08	6.72959e+08	3.70773	18.5199	9.47772	2.62921	1.60522	6.55654e+08	1.09064e+09	2.87533	8.9859e+08	5.77368e+08	1.67402	5.1508e+08	2.78129	5.68489e+08	1.95433	4.91557	8.22556	6.12743e+08	2.76307	6.59966	4.33335
Q9HBH1	0.331582	9.06696e+08	0.723217	5.15175e+08	4.42743	1.4368	1.81059	1.74766	1.40967	2.15782	2.86307	2.49796	0.653363	1	0.994501	2.33134	1.89924	1.82788	0.860628	1.30806	1.45301	0.886391	2.52043e+08	1.52043	3.73066	0.726394	9.01673	4.05784	5.14379e+08	8.99587e+08	5.34989e+08	2.78238	0.723988	1.03688e+09	1.41307e+09	0.489214	1.35317e+09	2.69639	1.26452	1.249	1.25227	1.73938e+09	3.56992	3.20331	4.4098e+08	34.343	1.80498e+09	6.61335e+08	7.91577e+08
P81605	2.35414	1.53245	1.76372	1.13848e+10	2.47999e+10	1.97623	1.53472e+10	1.15104	0.90069	2.27693	3.12348	0.999148	1.7251	195.595	0.348666	2.04977	1.02983	3.90453e+09	0.725207	4.53279	2.26733e+10	1.67289	1.67754e+10	1.66329e+10	1.72099	4.27539e+09	1.48533e+10	1	8.5279e+09	1.63847e+10	4.17814e+10	7.98291e+09	1.29995	2.34749	1.54929e+10	1.98113	2.85046	1.55395e+10	1.27069	3.96032	520.832	2.35528e+10	1.45588	2.16792e+10	0.696057	2.69995	1.51328e+10	0.584054	5.50277
Q9BZ95	1.54567	1.06889e+09	1.17024e+09	0.166799	0.18094	2.31632	0.791026	2.81351e-10	1	0.432846	2.33886	1.07625	1.16387	1.06737	4.07524e+08	1.44692	1.27977	0.394559	1.06399	6.11709	0.863384	0.693318	2.07421	8.19853e+08	1.07574	1.42363e+09	1.56455e+09	0.146809	1.23645e-10	1.50057e+09	0.127142	6.04737e+08	8.44274	0.178051	1.91539	0.616178	6.5012e+08	0.262126	0.867511	9.61624e+08	6.41604e+08	7.27342e+08	7.63414e+08	0.299531	1.84983	1.17965	0.278421	0.276418	0.612004
O95319	5.84931e+08	2.20748	1.45675e+08	1.37104e+08	2.56185e+08	2.89053	0.705821	5.96075e+08	1.29021	2.79507	2.34102e-09	1.763	2.48485	4.60948e+08	7.26815e+08	5.01707	0.771322	1.13209e+08	1	7.42571e+08	1.16035e+08	2.80992e+08	0.0433775	0.981073	0.971119	6.27577	1.55283	5.37425e+08	2.06106	1.43383e+08	1.57927e+08	3.01875e+08	13.4504	0.304156	6.27441	1.58223	9.2743e+07	0.943466	0.913597	0.823032	4.6273	0.63729	3.81207e+08	1.61278e+08	3.22931e-09	2.06511	0.788939	4.52246	0.863138
O75610	0.0658923	1	5.69367e+08	1.66804	0.923605	9.04453	2.16774	7.03284e+08	0.990537	0.463826	1.09987	0.216956	0.408787	0.900325	1	1	1.26943e-09	2.03796	9.53107e+08	0.200049	1.08394	3.17142	0.884978	7.74981e+08	1	1.48232	0.273756	1.47423e-09	4.67793	1.48275e+09	1.34093e+08	6.51197e-09	1.11889	8.88344e+08	6.12569e+08	1.29142	29.7166	7.32747	1	2.21102e-09	1.21447e+09	8.96263e+08	8.8563	2.58009e+09	1.38476	1.32754e+09	2.70106	1.42481e+09	4.02103e+09
Q5VZQ5	6.93677	0.826721	8.36287	2.72274	722.866	4.84205e+09	5.08208	43.2065	20.69	8.89766e+08	1.40732	1.99329	0.902936	7.65693	7.7744	2.71351	54.4924	4.09201e+08	8.884	16.1535	7.0959e+08	1.60287e+09	2.71253e+09	1.82524	0.183513	1.08391	4.98677	1.5356	3.11192e+09	8.47485e+08	2.31246e+09	4.08412e+09	1.23762e+09	1.47741e+09	1.73199e+09	237.417	7.53478	0.996963	0.742553	15.2692	1.77827e+09	1.26851e+09	15.5692	1.829e+09	4.85403e+09	2.20531e+09	14.3194	6.71397e+08	30.4715
Q96PU4	1.56118	9.55361e+08	4.99634	4.0401	0.686434	4.52797	7.72867	0.273696	0.465314	5.09584e+08	1.14779	1.16616	3.69499e+08	0.965118	1.66394	5.71761e+08	0.892843	1.48439	1.2032	5.73573	2.62951	0.396382	1.35404	2.934	2.30063	1.97061	1.25995e+09	9.62502e+08	3.39013e+08	4.53852e+08	4.11112e+08	6.29546e+08	0.413784	1.04386e+09	8.65766e+08	5.9774e+08	6.55068e+08	6.00501e+08	1.31502	2.28631	1.73696	6.32254e+08	0.971403	5.81516e+08	1.37503	8.37571e+08	1.68243	1.30703	1.82525
Q9H4E7	3.75252	7.49475	5.94349e+08	0.00834359	5.31967e+08	1.95962	0.954733	2.68249	1.14797	1.07383e+09	0.457147	0.4391	1.79401	1.15526e+09	1.46686	7.36837e+08	3.46807	8.65392e+08	1.26166	2.44999	2.30254	0.51455	5.15011	1.81748	0.549814	1.46871	7.31478e+08	6.1613	2.24633	1.21135e+09	3.29867e+08	4.50718e+08	2.44314	5.3186e+08	8.04297e+08	2.06875	5.73025e+08	0.662879	0.953213	0.606125	3.85883	8.35089e+08	1.05998e+09	5.09562e+08	7.08704e+08	5.53265e+08	8.19836e+08	1.291e+09	6.77093e+08
Q6ZRV2	3.94509	6.08555e+08	4.4038	2.74472	12.3937	2.66556	2.1955	2.49541e+08	0.716678	9.37407	6.48457	2.47553	8.46662	10.0512	1.33126	10.8661	1.66864	6.63762	1.38313	1.08652	9.7175	1.12847	1.50673	2.27774	16.8696	2.84229	8.39218e+08	6.37706	1.41634	6.39265e+08	6.61214e+08	5.98998e+08	3.24918e+08	1.0773	5.72589e+08	3.95181e+08	1.03283e+09	3.74285e+08	1.07398	3.42562	10.1785	7.974e+08	4.03946	5.70688e+08	1.02622e+09	5.71806e+08	6.59019e+08	7.58165e+08	7.68982e+08
P43250	1.01969	1.09076e+09	3.37332	0.294336	1.16198	1.08555e+09	0.65408	26.0367	0.714589	0.54336	1.32161	0.806617	1.00617	0.149792	3.94052e+08	2.11252	0.874502	0.665271	0.228841	3.66759	0.836613	1.57858	1.00807	7.37088e+08	0.593398	0.53019	6.11317e+08	2.23029e+08	3.09548	3.90135e+08	4.97569e+08	5.27785e+08	0.968635	0.758127	1.70666	4.95399e+08	0.768766	3.99455e+08	0.856242	0.530402	1.66768	5.01987e+08	0.839426	4.98676e+08	4.45513e+08	1.99057	4.90089e+08	4.55367e+08	12.2511
Q8WTV0	457.045	1.02453e+09	3.35095e+08	3.41662e+09	1.2084e+09	22.9179	0.492793	1.05634	1.17418	3.51817	7.59401	1.03086	6.05539	2.51504	3.51112	1.26549e+09	0.815608	3.09493e+09	2.94591	3.19954	0.90356	1.08926	1.20075	0.946871	0.488993	0.668301	4.93181e+09	1.31131e+09	0.166383	3.64906e+09	6.89796e+08	1.08403	4.2562e+08	0.992495	1.37215e+09	1.38229e+09	3.08405	2.36673e+09	1.19451	1.97424e+09	1.09472	1.21793e+09	0.927484	1.38812e+09	9.46599e+08	6.34294e+08	2.22315e+09	1.09386e+09	1.07332e+09
Q96GM5	1.19233	1.25701	4.90175	3.65986e+08	3.05445	0.737923	0.756451	0.391251	2.03933	3.46477e+08	1.19211	0.982347	0.456573	2.25436	1.42482	1.29695	0.599924	6.50319e+08	1.3354	1.09383	3.28773e+08	4.79994	2.00508	2.06863	0.88246	3.91817	1.83657e+08	3.38633	6.48109e+08	4.28884e+08	4.504e+08	2.57551e+08	8.78181	161668	1.1189	2.69614e+08	2.65428	3.60494e+08	0.798209	1.27897	1.65913	1.79406	3.89736	3.50131e+08	5.91125e+08	5.26772e+08	3.92637e+08	1.05789e+09	3.78151e+08
P56937	0.0104898	7.4856e+08	3.69997	0.0397	226445	0.990609	0.536962	1.91732	1.65585	1.51326e+09	2.17351	1.18903	3.85447	1.43068	0.899038	1.73135e+09	0.882171	3.81404	1.1299	1.60999	1.21449	1.0631	1.13631e+09	2.34889	1.14526	2.00967	8.13476e+08	1.33695e+09	1.6405e+09	1.33824e+09	2.18582	1.96749e+09	0.700566	1.23522e+09	3.32741	1.71251	1.02869e+09	3.0528e+09	0.7679	2.03797	2.57227	1.7368e+09	2.68553	12.3999	1.84464	1.86054e+09	3.75225	1.01285e+09	1.79047e+09
O94880	2.10862	4.31961	261545	3.79204	3.29609	1.12671	0.876155	0.646843	0.732789	240876	0.779617	0.897234	3.27238	1.03017	0.41456	1.33555e+09	0.914021	2.47816	1.66646	1.12535e-09	1.93534	0.817432	1.53406	2.11847	1.91555	2.17349	0.653536	1.27284e+09	4.67287e+08	1.21887	1.82405e+09	4.26534	1.68373e+09	4.03927	6.76365e+08	6.20076e+08	1.41582e+09	1.21245e+09	0.8119	9.24562e+08	2.26195	1.25225e+09	11.5919	8.86598e+08	1.88328	1.37677e+09	9.63995e+08	1.14413e+09	7.63629
Q7Z5K2	5.91477	3.03645e+08	1.17583e+08	4.12297e+07	4.26559e+07	2.0324	5.34709	0.298687	0.720074	1.81067e+08	0.584681	0.515347	9.64712e+08	11.1523	0.54562	2.71003e+08	0.491623	4.81172e+08	9.06217e+08	1.17891	1.41089e+08	0.772037	2.65026	3.3873	1.35363	3.92495	3.90506e+08	4.18056e+08	1.09645	8.72607e+07	6.10306e+07	1.40518	0.473538	1.86031e+08	2.06697e+08	1.08929e+08	2.53666e+08	1.23238	0.381197	4.44196	1.22438	3.42339e+08	1.4854	1.84134e+08	4.79857	3.23968e+08	1.849	7.48875e+08	2.68713
P07199	2.64798	3.0537	1.42137	2.36367	1.47449	0.898455	1.2332	4.56403	0.932648	8.43073e+08	1.37894	0.873495	3.4631	1.35613	0.625862	1.42248	1.72965	5.24378	1.77079	0.0920291	3.98005e+08	0.263207	1.23486	1.54104	2.4119	3.41689	5.39638	0.386349	37.7819	3.06321e+08	7.62579e+08	3.64677	1.0849	1.4982	10.489	2.9047	4.36128e+08	4.25166e+08	0.648575	6.97324e+08	0.85174	6.9063e+08	1.87588	6.25431e+08	6.18292e+08	5.47012e+08	4.39645e+08	5.62879e+08	4.3577e+08
O94887	7.46264e+08	2.23543e+09	0.963515	6.90587e+08	4.89435e+08	1.35473	0.494371	6.43105e+08	0.565188	7.52322e+08	1.392	1.11468	7.66361e+08	1.49996	5.12319e-10	2.68716	4.89376	1.69145	1.00195e-09	0.852377	0.817258	0.599173	1.56845	0.681059	1.11759	1.16398	0.716385	0.916772	4.04515e+08	4.50412e+08	7.52737e+08	0.4107	4.0705e+08	6.07969e+08	4.6133e+08	1.8674	6.55134	5.59608	1.43375	1.8275	3.12843	4.26039e+08	5.19414e+08	0.228534	1.54623	6.13296e+08	4.22967e+08	2.84678e+08	6.58591e+08
Q9UKV5	0.471742	92039.1	6.18712e+08	3.15088e+07	4.06757	1.91151	1.1434	4.32111	0.864248	0.304026	0.461021	1.35924	0.483571	2.67425e+08	6.17789e+08	6.50461	5.50061e-09	2.6432	1.58556	1	2.93902e+08	0.661916	3.20404e+08	1.38598	1.40228	0.98675	2.17783e+08	3.81359e+08	49.3663	5.50687e+08	4.28754e+08	3.93398e+08	9.79568	3.84098e+08	6.12907e+08	4.18501e+08	3.01401	3.74178e+08	0.917312	4.38993	3.44862	7.40428e+08	5.82849	5.72762e+08	2.03822	7.98489e+08	4.21521	3.91531e+08	3.50165
Q9H0C8	2.97279	0.885985	2.42799e+08	1	1.33214e+08	0.233398	2.7684	9.91458e+07	2.24795	1.89956	1.82404	1.55124	2.15915	2.00681e+08	3.49463e+08	1.60429	1.40047	1.71662e+08	1.74681	1.93735	2.05844e+08	1.28135	1.88892	8.42855	3.18432	2.68232	4.8276e+08	1.21704	3.24162e+08	1.29043	1.1057e+08	1.595e+08	5.92762	1.45784e+08	1.37236	0.574386	0.680477	0.73032	1	1.18544	2.05991	2.54167e+08	1.93494e+08	1.81477	1.77838e-08	2.48998e+08	0.665426	2.90858e+08	0.961943
A0A1B0GUI7	3.65391	4.79585	0.0744048	7.00686e+09	0.322969	0.126384	0.823135	1.13844	1.03522	4.87306e+08	1.50174	0.803984	0.846586	1.17044	0.422847	3.48109	1	7.40184	0.801823	0.450492	1.93817	0.688937	0.450942	9.8913e+08	0.760744	0.874935	5.47726e+09	0.250017	6.39781e+08	4.80594e+08	1.14076e+09	0.136622	0.0338791	8.60054e+08	8.3022e+08	6.38717e+08	3.59638	2.72274e+09	1.33063	2.64971	3.54178e+09	1.61992e+09	2.52618e+09	8.76266e+08	3.6371	102.742	2.88806	2.30765e+09	1.4381e+09
Q8TAD4	1.26498	3.67904	3.07183	6.27596	1.69089	0.51317	0.342347	0.12971	0.422827	3.38384e+08	1.54004	1.03291	1.50009	0.52111	0.251403	5.67512e+08	0.970122	1.87291	0.15967	2.92033e-09	3.66325e+08	0.617792	2.42508	3.20646	1.66873	1.15861	1.01721e+09	104.381	3.36258e+08	3.22536e+08	6.21824e+08	1635.93	8.69978	3.73916e+08	0.28322	2.8241	3.40732e+08	1.20654	0.695984	4.51302e+08	5.10089e+08	4.37042e+08	2.62669	4.67685e+08	2.61675	1.07526	3.41351e+08	5.11691e+08	6.66384e+08
Q9NW81	1.67403	0.0985446	3.04773	1.4685	15.2553	0.711158	0.322699	0.366127	0.502267	0.404613	0.788721	0.804041	1.39204	1.70511	0.961997	1.35242	0.69649	7.88775e+08	0.289016	1	2.42651	1.89715	10.1897	1.87815	0.554128	1.28227e+09	4.20617e+08	1.19418	2.06241e+08	98516.3	8.32362e+08	8.92033	3.01107	4.06398e+08	1.87571e+09	6.73291e+08	5.90731e+08	4.15835e+08	1.42767e-09	6.06349e+08	1.59287	146082	5.84728e+08	6.96154e+08	3.89325	5.6305e+08	3.08964	221536	4.69695e+08
Q9BY89	0.296684	7.15403e+08	15.7465	1.56738e+08	3.93608e+08	1.18681	7.84299	9.52912	2.34924	0.163228	0.368013	2.89013	0.760478	2.61668	5.94966e+08	3.04433e+08	3.8225e-10	42.1361	7.53611e+08	0.0777621	1.63665e+09	2.34923	2.98229	1.84511	1.54872e+09	1.05754	1.31253	9.51318e+08	7.39582	53074.2	37538.9	3.27223e+08	4.2354e+08	64459.4	11.4706	5.0825e+08	5.26827	4.00992e+08	8.67048e-10	0.217631	2.07357	1.60494	1.1509	0.231056	2.51688e+09	9.84434e+08	2.80577e+09	30455	2.2239e+09
Q9H939	2.40189e+08	2.99023e+08	1.77198e+08	3.18016e+08	3.90422	2.72855	3.43128	6.17094e+08	3.31952	0.455647	0.666059	0.754786	4.44809	1.70054e+08	5.88863e+08	0.450238	1.87356e+08	97.5622	5.646	9.49938	2.26577	1.5657e-08	8.89603e+08	3.93195	0.526391	2.38016	1.45631	1.70794e+08	3.40964	6533.99	2.99085e+07	1.60121e+08	0.298654	1.85409	2.34402	2.1096e+08	0.472092	3.67616	0.353986	1.59686e+08	2.68979e+08	1.45781	1.63235e+08	1.06083	1	1.57239e+08	0.238891	1.6676e+08	1.07755
Q9NX76	17.3642	2.37495e+07	0.0691983	4.87066e+08	0.186976	0.375481	5.30416	3.62825e+08	2.31383	0.2353	0.485359	0.0941728	1.62158	2.42486	0.406989	0.0402785	3.19032	6.13033e+08	3.68056e+08	1.00997e-08	1.28864e-09	0.601179	1.96879e+08	5.59151	1.68541	4.57695e+07	6.84667e+08	3.64214e+08	1.8473	1.5927e+08	0.400998	196154	2.77649e+08	9.48916e+08	1.4696e+08	3.43624e+08	110.97	2.23678e+08	1.53745	4.78329	1.82347	0.991028	0.165443	194448	9.60651	1.64354e+08	1.31835e+08	4.66771e+08	1.38549
Q8WVP7	5.69619	0.00922422	4.37139e+08	2.85437e+08	7.6422e+08	1.21594	2.9863	3.20654	1.48401e+09	2.3981e+07	1.92093	2.79743	0.0622751	5.36635e+08	84.8794	0.687278	14.9464	3.96672e+08	0.588424	4.659	1.29849	18.2353	4.11583e+08	3.50155e+08	4.71869e+08	0.528102	1.09637e+09	3.76569e+08	3.41593	5.15328e+08	3.50843e+08	0.2789	261.842	28107.7	4.1373	2.7762e+08	1.28849	4.10315	2.19182	0.412269	1.72562	7294.73	6.22176e+08	8.11158e+08	2.24212e+08	4.9624e+08	2.78039e+08	2.32047e+08	2.3705e+08
Q49B96	1.23992	0.0709085	1.70624	4.31205	4.47661	13.523	11.608	0.593049	5.73719e-09	3.14986	0.900065	0.657402	0.893267	0.848282	3.30836e-09	6.42089e+08	0.219266	7.53263	0.617384	1	1.44734	4.3962	1.32824e-09	2.51151	0.450029	1.12263	5.6262e+08	2.62468e+08	1.2057e+09	7.10884e+08	9.14017e+08	2.27091	1.28244	9.33824	3.75162e+08	3.47666e+08	0.139679	0.150218	0.704662	0.203676	2.38484	3.45059e+08	1.61147	9.12158	0.0793215	3.97668e+08	4.96654e+08	3.15352e+08	5.07516e+08
Q92805	4.96619e+08	2.62604e+08	7.72022e+07	4.68849e+08	6.1721e+08	0.388507	2.21434	0.596614	2.01767e-09	1.58321e+08	1.71839	1.01913	0.794579	7.52376e+08	1.04522	3.95438e+08	1.06872	5.68482e+08	2.73431e-09	2.19497e-09	0.596117	0.819464	0.7145	1.67848e+08	0.393772	3.95449	1.18948e+08	0.0530627	2.03498e+08	0.0553452	2.28537e+08	2.99692e+08	1.75941e+07	8.94372e+07	3.58632e+08	6.03682e+08	1.07758	1.27749	0.936424	3.17338	0.855954	2.24928	0.633966	0.0275296	3.42939e+08	0.552666	2.87734e+08	0.0907304	4.07763e+08
Q8IWU2	3.16611e+08	1.71073e+08	1.96104e+07	2.60914e+08	3.52137e+08	9.72878e+07	4.2857	0.941684	0.852104	5.45961e+07	0.815271	1.01479	2.83533e+08	9.00164e+07	5.85054e+08	2.39008e+08	1.84271e+08	2.43648e+08	3.49094	6.65044e-09	2.5171e+08	2.29095e+08	0.973908	7.49948e+07	3.82614e+08	3.32129	2.79328e+08	0.212434	9.95421e-09	3.77983	2.25609	9.51139e+07	0.179239	0.583043	2.03342e+08	31.2851	0.904556	1.03618	1	1.43161	2.04134e+08	12.4618	6.34425e+07	1	6.6684e-09	0.154951	0.949878	29.5162	2.43311e+08
Q96EI5	8.13e+08	1	1.9906e+08	2.85905e+08	7.14004e+08	1	3.0958	1	0.360636	0.118926	0.524605	3.13868	9.24726	2.37197	1.23901e+08	11.7325	8.02991	1.73577	1	2.29137e-08	1.65678	1.09319	10.0398	6.01317e+08	0.807354	1.56627	0.237654	0.149137	1.22487e-08	2.95666e+08	2.66339e+07	1	5.20734	0.089833	2.07743	1.95436	0.451784	1.94046e+08	1.86705	5.52753e+08	1.89305	0.0661835	1.50318	0.114252	3.19054e+08	1.27802e+08	0.416576	2.82883e+08	2.49221e+08
Q53H47	1.98047	0.401647	4.97244e+07	0.76872	1.39503	3.92364	1.22272	1	0.688721	0.500534	0.609783	0.126884	0.971978	1.86453e+08	1.01419e+08	0.330824	1	6.32715	0.345238	0.172426	20.2902	4.37144e+08	1.30633	1.0386	0.838401	2.06976	1.13153	1	7.25786e-09	27904.7	2.38651e+08	1.2826e+08	0.432237	2.09957e+08	1.15472e+08	4.50202e+07	6.33891e+07	3.01971e-08	0.559802	1.57535e+08	1.70271	4.88935	3.6758	1.30281e+08	1.557e+08	1.9908e+08	0.848116	9.189e+07	2.25471e+08
Q96RL1	4.19651e+08	0.00556452	1.5463e+08	0.0536709	0.00548302	1.70549e-10	3.76242	4.58608	3.10187	2.79234	0.149891	0.424379	0.202302	1.31367e-08	0.0420184	8.33667e+07	1	4.10932e+08	1.61129e+08	2.11698e-09	1.64053e+08	5.38032e+07	2.83524	2.30248	0.81748	0.487477	1.2945e+08	5.73678e+08	3.14376	1.70688e+08	2.96713e+07	1.21459e+09	0.0495765	0.0114446	0.652885	0.316118	9.66233e+07	6.31093e+07	1.22966	1.1124e+08	3.20591	4.07344	3.88637	0.748616	4.05247	4.00397e+08	2.05235	2.00976e+08	1.76285e+08
O14966	0.641069	0.727685	1.60009	0.698927	0.507445	1.78051e-09	1.05469	1	7.87148e-10	5.47806	5.21301e-09	0.0440931	55.7465	0.92043	1.38989	12.6094	0.213237	4.51545	0.375566	1.12078e-09	2.1174e-09	0.491299	1.2616	1.18857	0.724535	2.96009	1.84335	1	1.53459e+10	4.23925e+09	7.05743e+08	2.73602e+09	1.59262	0.0711771	529.113	0.350349	3.07185e+08	1	1.38132e-09	1.69851	4.39263	6.32253	0.743048	1.22319e+09	1.0506	9.36956	2.06822	1.54916	1.96395
Q7L9B9	8.07669e+08	2.08244e-09	2.08052e+08	7.32242e+07	1.70989e+08	1.58006e+07	1.03519	1.02544e-08	0.440118	1.77483e+08	2.95828e+08	2.11904e+08	1.41046	1	3.27039e+08	1.15019e-10	1.23359	0.407379	1	1.99916	2.3255e+08	10.0737	2.47678	1.83518	4.99016	3.36746e+08	0.597754	1.53558e+08	0.254736	0.420354	1.93139	1.2679e-08	0.1237	3.66277e+08	0.1919	2.99726e+08	0.568758	8.92154e+08	4.7931e-08	0.141545	3.53963e+08	0.420415	2.30508	3.51472	5.4814	2.20189	4.40116	1.2688	1.58485
Q96K17	6.53905e-10	0.97101	4.99837e+08	1	0.78988	0.268669	3.68703	0.461719	2.29825e-09	6.38058e+08	1.28127	0.980347	5.9729e+07	1	8.83117e+08	4.56293e+08	0.524294	2.97557e+09	0.563012	0.182161	1.65328e+09	9.96349e+08	0.527665	3.77857e+08	1.68524	0.61169	2.72367e+09	4.61422e+08	1.23038e-09	1.58754	3.56787e+08	0.317953	4.59052e+08	2.40339	5.6448	1.3024	2.47764	1.11355e+09	5.42264e+08	3.78421	2.75256e+09	2.01118e+09	1.15671	2.8263	4.14468e+08	1.60282e+09	3.58662	6.92269	3.12862
Q9Y4C1	1.81689	207.085	13069.3	34569.6	0.157647	0.00374736	31.5298	1.65309e+09	1.9367e+09	0.0224146	9.92481e-09	7.39096	3.93302e-11	1	1.0047e-10	3.27652e+09	1.78069e-10	1.04481	5.27314e-09	5.81554e-08	0.386943	1.48876	2.56454e+09	1.11315	1.70381	0.428964	8787.87	0.124432	2.41437	1.83475e+08	0.0897232	0.0630189	3.6008e-08	0.385426	1.29577e+09	9.54443e+08	0.00763558	6.62506e+09	1	0.0957159	0.107487	1.02721e+09	0.0558884	1	2.56017e+09	1.17393e+09	1.5495e+09	4.83532e+09	0.264463
P26358	0.863832	4.81406e+08	6.66381	0.544565	3.55694e+08	2.4656	0.759641	2.92315e+08	0.87877	0.9652	1.86541	1.05232	1.60692	1.06474	0.59398	7.75946e+08	0.640377	2.80659	2.699	1.06613	1.89993	1.07327	2.31357	3.30178	1.21172	3.32702	138621	6.8467e+08	3.49217	2.2499e+08	60098.8	0.823538	214639	5.41872e+08	4.43278e+08	3.48491e+08	4.76811e+08	3.38071e+08	0.692809	5.22445e+08	2.43491	5.00171e+08	4.88317	4.28209e+08	3.6199e+08	3.04587e+08	2.50788	6.57121e+08	4.40177e+08
Q8N5I2	1.678	0.884181	1.64652	2.52291	2.54069	0.595348	2.20795	8.21576	0.652866	4.80519e+08	1.50963	0.882761	3.31964	2.14525	0.973566	2.12716	1.2668	7.04716	1.04101	1.34176	0.464071	1.59464	5.66694e+08	1.62149	1.63957	1.5843	6.46821e+08	7.01039e+08	3.36878	9.3235e+08	7.02622e+08	2.34334	1.15114e+09	9.17714e+08	5.01067e+08	5.79989e+08	7.46078e+08	3.64915e+08	1.01458	1.06434e+09	3.36511	9.52678e+08	1.78428	1.79477e+09	1.00154e+09	6.40455e+08	1.74525e+09	7.07968e+08	6.1746e+08
Q2PPJ7	4.19707	1.44763e+08	4.06667e+08	7.45429	3.3158e+08	1.20078	0.770017	2.83467e+08	0.343393	1.92047	2.07871	1.70442	1.75836	2.05695	0.742996	1.99287	0.612324	2.048	1.85033	0.426234	2.43195	0.931476	1.50276	0.581235	1.77928	1.60091	8.37572e+07	5.12966e+08	37.3641	3.9169e+08	4.46786e+08	1.38794e+08	3.01425	2.93967e+08	3.68528e+08	2.62589	4.59255e+08	2.41428e+08	1.29185	6.95434	1.15109	5.84437e+08	2.65409	3.61965e+08	5.46368	5.9499e+08	3.17377e+08	5.13188e+08	4.89613e+08
Q86XL3	0.947342	0.54685	1.44326	0.925415	2.1764	4.31546	0.562554	1.71104	0.898425	0.341707	1.19237	1.09377	0.334348	0.574557	0.197724	5.27162e+08	1.275	6.64115e+08	3.43855	7.52031	4.12116e+08	1.33255	1.68939	2.08797	0.87231	2.17598	7.38392e+08	2.27654	0.754261	2.9717e+08	4.77217e+08	2.28362	2.10658	1.50669	3.46335e+08	1.70288e+08	1.8154	1.38027	0.665555	6.34318e+08	0.673261	3.4282e+08	0.505431	0.994983	3.76803e+08	4.79438e+08	4.98796e+08	7.99936e+08	6.06448e+08
P15104	8.6211e+08	0.828376	1.87283	1.00503e+09	5.63526e+08	1.96957	1.60479	3.55363e+08	1.16088	5.86893e+07	1.26031	1.07494	0.800698	3.0798	1.10589e+09	4.94981e+08	1.61152	6.13551e+08	1	0.679383	5.44234e+08	1.2516	1.30474	2.2366	2.83764	1.13832	5.6818e+08	1.20596	6.57192e+08	3.69546e+08	3.92256e+08	6.16701e+08	2.04343	3.95308e+08	2.67978	11.1654	6.7639e+08	1.13842	0.680444	2.17201	1.70006	3.60115e+08	2.03297	1.11146e+09	6.16256e+08	2.43346e+08	5.11203	1.00542e+09	7.70149
Q13426	1.68292e+09	3.52408e+08	2.91037e+08	3.13888e+08	0.0704216	6.24096	1.78645	1.65935e+09	5.76331	1.53298e+09	0.201997	0.680978	1.02025e+09	2.75545	7.26861e+08	5.9963e+08	0.178977	9.03139e+08	2.47427e+08	1.0078	1.87755	0.339831	0.972953	1.725	3.69101	0.75879	5.52897e+08	0.0709615	1.30405e+08	1.52312	7.68749e+08	5.67137e+08	2.66599e+08	8.05443e+08	1.03342e+09	9.04489e+08	6.51318	8.08554e+08	8.89555e-10	1.57445	2.17298	1.1787e+09	0.535682	1.30928e+09	4.20599	1.02415e+09	9.43634e+08	9.17095e+08	4.32688
Q9HD67	0.754254	1.22422	5.47716e+08	0.671097	3.05527	8.12207	1.94171e+08	0.376141	2.38858	0.269019	0.499718	1.40602	2.78113e+08	5.8237	1.01167	0.574404	1.14367	0.595794	2.66229e+08	1.24925	4.37181	1.06958	0.466996	2.63429e+08	0.881339	1.96204	0.239368	0.194663	6.08077	3.79402e+08	0.0916818	2.91546e+08	0.412011	2.70662e+08	2.86865e+08	0.46691	0.102477	1.78735e+08	0.476126	0.276063	1.12311	1.39976e+08	2.86775e+08	1.36481	0.662666	0.417344	0.433077	2.91881e+08	2.84759e+08
Q16651	3.24741e+09	3.03138e+09	7.24179e+07	8.99061e+09	3.68806e+08	6.25744	4.93971	7.71505	0.169521	2.86937e+08	1.05613	1.73078	3.94993	2.8062	2.11698e+08	2.02687e+09	4.03054	2.05223e+09	2.10036	0.856246	2.13053	2.64087	0.283806	2.52082	2.84715e+09	1.57359	6.24736e+08	6.35799	1.8297	7.01811e+08	2.53537e+08	12.5914	6.82184	8.86339	1.47677e+09	19.9987	1.1171	5.17723	1.36576	3.78225	1.48324	1.13868e+09	1.86671e+09	2.82974e+09	3.56737e+09	18.019	2.84345e+09	7.95826e+08	9.69529e+08
Q9NZJ5	0.571858	2.75568e+08	0.317819	3.95727e+08	12.476	5.15165	1.07183	1.80172e+08	2.5188e+08	227.3	0.725218	0.487371	1.01706	6.42633e+08	3.33597e-09	3.0787e+08	3.59042e-09	3.49551e+08	0.448871	0.0962815	2.29927e+08	0.283616	1	0.891777	0.543006	1.4777	5.05169e+08	0.145918	1.70998e+08	0.565614	1.55613e+08	12.492	3.22108e+07	2.04234e+08	2.0583e+08	1.84303e+08	0.240841	1.68569	0.507052	0.242405	3.67301	11.9507	2.0264	1.56814e+08	1.67965	0.270037	2.30163e+08	1.80675	1.60679e+08
P54198	0.742989	0.441867	6.09985e+08	0.474746	6.14696e+08	0.5343	1.37817	0.219571	1.01643	0.6146	1.35929	0.74725	0.740353	1.11026	2.4483e-09	8.61849	1.87442e-09	0.965524	1.7234	2.07902e-09	3.84334e+08	1.24839	1.46421	1.96734	0.721726	3.42752	4.24762e+08	6.51494e+08	0.62947	6.46595e+08	2.86924e+08	5.19084e+08	0.40386	4.75351e+08	5.35223e+08	0.350093	5.43149e+08	4.7218e+08	0.921024	1.75059	1.53059	1.21215e+09	1.02183	6.35252e+08	3.71259	8.53523e+08	6.7904	9.11936e+08	5.42549e+08
K7EJ46	2.18169	2.84909	0.826594	4.96489e+07	4.77076e+07	2.98952	0.284408	9.77762	1.06179	2.31858	0.465314	1.76466	2.50068	1.10058e+08	3.43432	1.56842e+08	0.299645	2.34185	0.765744	0.998251	1.30698	2.67297	0.918276	1.2072	8.44316e+07	0.961812	3.50671e+08	1.99684e+08	1.08744	5.8039e+07	1	0.371602	2.93631	5.24605	3.1985	8.09074e+07	5.21128e+07	1.85989	1.67012	0.358988	2.93105	1.58475e+08	1.06474	1.09439e+08	2.96297	0.997201	1.56719e+08	5.96276e+07	2.38686e+08
Q9NQG6	2.05194	2.44888e+08	6.46248e+08	2.61329e+08	1.10932	1.31961e-09	0.899896	4.9526e+08	1.67035e-09	0.785139	2.17955	1.15547	1.67422	0.976215	2.1633e+08	2.74675	1.04773e-09	2.65559	1.05785e-09	9.66094e-10	1.59843	0.780414	1.19362	1.25012	0.991154	1.14614	5.266e+08	1	2.45605	7.03552e+08	9.97829e+08	5.59394e+08	4.05954e+08	2.05479	1.58021	1.50587	1.15187e+09	1.10116	1.00764	1.05195	3.02994	5.2262e+08	6.27259e+08	5.78532e+08	1.19582e+09	6.11809e+08	3.07333	6.7885e+08	7.41301e+08
Q92561	0.71154	0.310561	0.281468	0.663454	1.3589	1.05904	3.20837	1	8.37121e-09	0.919384	0.288421	0.462531	6.42027	6.22013	6.71471e-09	0.0883424	0.73106	0.194413	0.405587	6.17453e-09	1.48713	1.16442	4.86743e-08	1.24919	0.6076	9.14377e+07	2.66495	1	1.00715e+08	4.57802e+07	1.14248e+08	0.459729	0.910412	1.32954e+08	0.693766	9.75506e+07	5.06319e+07	1.99185e+08	0.443059	2.47767	0.739742	2.03535	0.827363	2.20683	2.66731	4.46837e+07	4.43659e+07	4.45882e+07	0.850414
P31751	1.01468e+09	1.02008e+08	2.62025	2.48473	15.6244	1	1.44656e+08	0.942588	1.72187	1.39868	8.05156e-09	0.673917	123.026	9.28578e+08	6.35626e+07	94.5823	0.300654	6.81182e-09	4.15119e+08	1.1576	1.51876e-09	1.10563	0.379886	3.68713e+08	2.55321e+08	10.5796	1	1.84976	8.57229	5.43293	1.83109e+08	1.35861e+07	5.2718	1.0621e+08	0.998951	3.96038	1.17884e+08	2.59686e-09	1.35626	2.1881	1.00984	0.851183	2.26117	7.36938e+08	0.73618	4.72791e+08	0.564885	5.32718e+08	4.19927e+08
Q96Q80	5.66546	4.60865e+08	0.949515	2.56863e+08	2.40092	0.126637	2.59896	1	9.47771e-10	9.76964e+07	5.64157e-09	0.279952	8.90588e+07	0.794784	0.295142	2.48836e+08	5.24631e-09	7.499e-09	5.97544e-09	3.10698e-09	2.75523	0.734143	0.520084	7.09682e+08	2.49065e-09	0.598007	0.605191	1.77924e+08	43.3324	3.42419e+08	283351	0.36921	1.07877	102.59	9.16057e+07	1.13877	4.05536	1.55447	0.856784	0.237587	3.38537e+08	3.69722e+08	2.78848e+08	1.727e+08	5.27497e+08	1	3.27861	2.89663e+08	5.77295e+08
O75094	11.1923	2.20352	4.1935	1.10342e+09	1.02238e+09	0.629864	1.55928	2.91509	1.57179e-08	6.81793e-09	2.23944	18.5282	0.760957	0.982115	0.0618329	0.935866	0.0513366	0.477583	0.238789	6.40842e-09	0.774367	2.82002e-09	1	0.510302	0.455429	1	5.79813e+08	1	4.84788e+08	3.6318e+08	1.66614e+09	2.43474e+08	3.81013e-09	9.56204	3.27748e+07	2.09909e-08	1.14261e+09	3.59322e+08	0.559655	2.1983	2.30998	4.66449e+08	0.946765	0.648058	14.7668	85.5596	0.560189	8.57591e+07	6.07997e+08
Q9Y2V2	0.800299	7.48483e+07	0.519188	1.39042e+09	0.0910407	20.9222	12.9685	7.02469e+08	4.30779e+09	2.04227e+09	1.12388	1.10351	1.71555	1.86861	1.61423e+09	2.13801	0.957969	1.16285	2.18446	2.51533	0.462075	1.41253	2.11549	1.02633	1.25564	4.45475	3.10054e+09	1.60223e+09	44.8016	2.31441e+09	1.90461e+09	2.59889e+08	4.23266	11.3641	1.26652e+09	1.25111	12.7014	2.19776	0.812346	1.78984	1.72727	0.961135	1.04683	2.31172e+09	1.11856e+09	1.00744e+09	2.07129	11.4662	1.67055e+09
Q13951	5.02422e+08	4.89957	2.56102e+08	0.69571	1.81168	1.11244	0.679504	1.97751	1.63892	4.02915	0.354557	1.1243	2.36513	1.10901	3.10561	4.24423e+08	3.16278	3.6764e+08	1.46815	4.44692e+08	0.909444	1.65791	0.94061	2.16223	0.733487	0.368607	4.97957e+08	2.93611e+08	3.11165	1.70343e+08	3.53937e+08	0.145143	5.07832e+08	8.7123	4.38003e+08	2.89582e+08	2.41954e+08	0.920532	0.725828	1.07457	1.20166	3.56402e+08	1.87603	2.52694e+08	4.69712e+08	4.03174e+08	6.66419	4.10109e+08	3.23677e+08
Q9UJV9	0.607936	4.54805	6.36559	4.9265e+08	2.0815e+08	1.24298	2.74716	1.87846	1.31534	5.73806	1.91367	1.66438	2.52282	2.14734	2.1045	4.52739e+08	1.07263	6.38387	3.1476	1.65247	2.8462	3.11728	2.06018	1.26611	1.41053	2.31793	8.05581e+08	4.51357e+08	2.76494e+08	5.48524e+08	4.05725e+08	15.4926	2.62671e+08	3.21057e+08	0.879228	4.97033	4.69354e+08	6.34634e+08	1.60948	18.5366	1.13268	4.55743e+08	5.73729e+08	3.30673e+08	2.85896	7.35375e+08	3.30066	6.68698e+08	5.57763e+08
Q15269	4.98784e+08	1.53224	1.27185	4.83746e+08	3.30854e+08	1.06018	3.73861	1.68663	7.3132	6.8638e+08	4.09372e+08	0.307028	1.57774	1.3635	3.15833	2.60835	1.45354	9.00603e+08	1.43711	3.46421	1.6461	0.55296	1.95274	5.22704e+08	5.50477	2.82433	4.81555e+08	1.00353e+09	0.725556	1079.67	4.23285e+08	7.9635e+08	1.22677	9.27204e+08	4.0044e+08	3.19503	3.79786	2.58792	0.553239	1.32889	4.58158e+08	5.26752e+08	4.75883e+08	4.16634e+08	4.15423	6.35624	5.25569	4.23979e+08	5.08055e+08
P46100	5.55217e+08	2.82731e+08	4.7403e+08	6.36598e+08	0.836123	4.1128e+08	0.771548	3.04254e+08	0.344702	9.42854	0.69981	0.860441	1.93102	0.96911	0.92492	1.78117	2.81058	4.43377	1.56684	1.00002	3.19657	2.20535	0.595022	1.24354	1.59223	2.21892	2.0497e+08	3.82994e+08	6.83246e+08	6.81293e+08	2.70499e+08	1.62778	0.683361	9367.21	0.0577294	3.10043e+08	3.13144e+08	4.50651e+08	1.08648	0.888372	1.22547	4.02235e+08	1.98627	3.7444e+08	0.234432	5.01339e+08	1.72193	5.11984e+08	5.33495e+08
O00566	3.70041e+08	7.11567	3.68664e+08	40.4354	8.62784	2.35204	2.27872	34.0745	2.45856	3.41652e+08	3.40993	1.1753	1.41976	4.4637e+08	1.98695	4.63256e+08	0.420381	5.30554	1.37242	14.6046	4.10431	0.829245	2.06969	4.53107e+08	6.00641	6.40582e+08	1.50447e+08	31.4194	5.11901	3.63125e+08	2.9912e+08	1.86577	0.923497	10.1586	4.60471	1.68392	311.432	6.42904e+08	1.04837	7.73694e+08	4.02582	4.08174e+08	3.88764e+08	3.23462e+08	2.03707e+08	8.75554e+08	4.09308	5.36137e+08	6.24199e+08
Q6ZUM4	35.5383	8.47054e+07	1.10653e+08	1.71363e+08	1.89387e+08	0.601312	5.07154	28.1498	1.07968	0.958869	0.862703	1.66092	2.19052	14.5683	38.9363	1.29315	2.8465	5.83525e+07	9.50572e+07	11.0535	2.48863	3.5934	0.477727	5.2253	2.25982	1.07029	108645	8.58648e+08	16.2182	9.18039e+07	7.88301e+07	3.14065e+08	0.743342	4.17866e+08	2.03317	3.48319	4.74608e+08	1.02618e+09	1.30259	5.94387e+08	2.81713e+08	4.16466e+08	6.00369	0.707639	0.0870567	5.06468e+08	0.230263	2.63811e+08	1.52757e+08
O94923	1.04771	1.078e+09	1.82183e+09	1.35935e+09	7.34832e+08	2.85029	2.07199	5.57517	1.71482	0.042395	7.23636	1.50949e+09	1.35651	0.279051	4.70554e-09	9.56635e+08	0.283898	0.251426	3.00817	0.722436	0.703422	0.557024	2.61995	7.85441e+08	0.412418	3.92075	4.2389e+08	10.3274	1.32463	5.47858e+08	1.21393e+09	1.14352e+09	0.615584	85565.5	1.77938e+09	10.987	1.56338e+09	1.98655e+09	1.58275	8.17454	2.52147	1.23555e+09	1.37153e+09	2.09018e+09	2.40528e+09	1.26802e+09	2.51387e+09	1.42206e+09	2.87264e+09
Q8TER5	2.15	2.98067e+08	0.24186	2.50217e+08	8.98864e+07	5.63273	0.574968	1.23232e+08	2.42462e-09	0.318916	0.929919	1.2288	2.54274	0.698481	2.39927e+08	6.16546	1.21215	2.91969e+08	1.32166e+08	1.14474	4.5069	1.54291	2.69168e+08	9.51972e+07	0.85014	2.97839	150794	1.25959	3.67466	2.65345e+08	1.61502e+08	1.57321e+08	0.985898	0.214563	2.35016e+08	2.25873e+08	0.836389	0.70744	1.60432	0.840545	2.5855	2.53084e+08	1.71636	2.78273e+08	1.80329e+08	0.29283	0.874798	2.21324e+08	16.43
Q13610	4.05458e+08	4.90287e+08	6.63792	3.35171e+08	2.77885e+08	1.16685	0.898926	0.323403	1.94786e+08	5.86427e+08	0.878326	0.628932	3.7824e+08	3.85976e+08	4.70565e+08	2.57416e+08	2.428e+08	4.77124e+08	0.446024	2.69075	3.98316	1.81266	2.26477	2.52186e+08	5.51488	23.5402	1.97467e+08	0.436892	2.46568e+08	23.6891	3.66336e+08	3.80069e+08	5.97927	69415.5	3.95102	0.153976	49.9061	2.76736	1.3047	1.01093	4.9503e+08	1.39785	1.14662	2.0789e+08	6.06267	2.24254	4.26513	0.37045	5.62175e+08
O94763	1.19044	4.99051	5.13648e+08	3.38827e+08	7.8927e+08	0.69472	1.05437	2.88324e+08	2.10945	0.833561	2.3062	0.91125	2.1232e+08	1.35238	2.40121e+08	2.98649e+08	0.739875	2.23088	4.67107	0.422326	4.0634e+08	1.93126	1.67031	3.44041	1.44264	3.6809	1.24907	4.01104	2.81861e+08	0.375632	4.64143e+08	3.85167e+08	0.023523	3.04171	0.160174	0.670311	0.0891298	0.0466707	0.943853	4.11882e+08	1.26576	4.2198e+08	56.5161	3.89688e+08	3.9406e+08	0.164583	5.52128e+08	5.46335e+08	4.62776e+08
Q86YV9	2.98592e+08	3.17036	3.08563e+08	4.05245	3.56295	62.5766	4.54212	3.48615e+08	2.72694	2.04339e+08	1.507	2.21152	4.96255	3.33985	1.11921e+08	1.60516	0.593663	2.75482e+08	2.06114	0.980962	2.41089	1.22466	2.3789	2.39767	2.53297	2.61725	4.95418e+08	3.67867	2.66883e+08	2.50402e+08	2.08308e+08	8.59541e+07	0.336821	2.27265e+08	1.3881e+08	0.511346	1.38164e+08	2.52051e+08	1.0507	2.56383e+08	2.34045	28.7152	3.24572	0.749183	4.03394	2.24706e+08	0.414551	4.26626e+08	2.20841e+08
Q5T0W9	1.18638	1.68717	0.0496968	0.0805734	0.834337	7.1918e+08	0.729309	4.05025	2.62186	9.70056e+08	1.23421	2.11511	7.69937	2.65645e+08	4.2744e+08	0.216863	1.30322e+09	1.49207	5.82885e+06	0.608257	1.16893	0.993318	0.573085	1.83	2.13601	1.57266	0.908841	0.0508091	7.96446e+08	0.0866518	1.12774	7.26124e+08	0.426818	1.06042e+09	3.36377e+08	4.36317	0.384608	1.15072e+09	5.32735	0.317017	5.31798e+08	1.49493e+09	1.50882	4.57198e+08	0.0255562	0.557744	7.27692e+08	5.38346e+08	7.24578e+08
Q92604	1.5196e+08	3.86452e+07	8.16643e+07	4.98953e+07	7.47369e+07	1.34422	4.71505	1.96294	54.5679	2.44858e+08	1.898	2.45792	1.95042	2.1059	6.33615e+07	3.677e+08	1.54742	1.51862e+08	1.02901	2.6916	6.79189e+08	2.03064	0.918873	0.771876	0.552961	1.9017	0.463746	7.01042	99.0615	3.8069e+08	3.43293e+08	6.09457e+08	0.593582	3.31555	2.93906e+08	4.37091e+07	7.68903e+08	5.61348	0.965095	3.32909	1.56149	2.37107e+08	2.45177e+08	2.05531e+08	2.35936e+08	3.78277	1.19869e+08	2.40616e+08	8.51952e+08
Q9UL54	2.90115	7.831	1.46395	71283.3	1.33998	1.44623	1.16874	1.00348e-08	1.05482	2.29127	0.906491	0.495088	4.5878e+08	3.05643	0.420629	2.20449e+08	0.625691	1.51421	0.482736	0.626557	1.11849	0.582633	1.20436	1.21599	0.389817	2.57053	1.39845	33226.3	2.10887e+08	2.1432e+08	1.74459e+08	1.05934e+08	1.49887e+08	1.2066e+08	1.84998e+08	1.32801e+08	2.64104	1.14096e+08	0.750122	2.4628e+08	0.806807	2.61293e+08	1.16301	2.70318e+08	2.44029	2.12785e+08	0.633763	2.09251e+08	5.28356
Q9ULV3	1.28038	6.26654e+08	5.7869e+08	3.72338e+08	3.32085	5.89246	1.11393	3.82038e+08	0.146224	0.189578	1.03763	0.383587	0.377382	0.821164	0.690923	4.19662	0.563016	0.0773583	1.31585	1.64167e-09	3.98093e+08	0.469055	1.08705	1.23705	0.497537	1.38821	8.93806e+08	5.49646e+08	5.06287e+08	7.39096e+08	5.26477e+08	7.61498e+08	7.57423e+08	7.11378e+08	3.02319e+08	6.24832e+08	6.14607e+08	4.56598e+08	0.884023	8.30485e+08	3.07245	1.06581e+09	0.481768	5.72611e+08	1.07292	5.69198e+08	1.00544	8.27834e+08	8.96064e+08
Q9H7E9	3.88954	3.57806e+08	1.59323e+08	9.81353	37.1521	4.1242	3.50872	2.21328e+08	0.977679	0.757067	4.91526	2.30391	2.97988	3.64532	53.3908	3.25689e+08	5.76206	1.21005e+09	15.457	6.33103	3.64945	0.952335	1	6.02456e+08	30.0424	6.18449	6.65402e+08	6.34588	1.38933e+08	5.77794e+08	2.23712e+08	2.35713e+08	2.75226e+08	10.4199	2.98763	1	9.51468e+08	2.40443	1.33053	5.72304e+08	7.48958	7.58791e+08	4.24695	1.91065	5.91061e+08	4.27896	1.06061e+09	435.762	13.781
P78383	5.07767	2.22771	2.18768	0.943552	0.854382	1.45494	0.68002	1.31101	1.00042	1.01394e+09	1.22515	5.87217e-10	0.323408	1.00094	0.980869	1.33258e-09	1.54059	1.62129e+09	1.26867	0.846535	2.40961	1.68632	0.602804	1.90989	0.635113	1.43221	5.42778e+08	1.26048	1.62696e+09	1.8467e+09	1.24907e+09	0.979745	3.92993	1.00795e+09	3.90696	2.20516	1.32986	3.06035	0.79759	1.06451e+09	1.02087e+09	1.00939e+09	1.42907e+09	1.38254e+09	2.90224	1.18611e+09	1.03923e+09	1.25481e+09	1.87354e+09
Q9Y2I1	0.891879	3.67197e+08	3.76751	0.398053	9.67053e+08	28.4102	7.8192	8.22193e+08	1.66216	2.05806e+08	2.58715	5.84057	0.433544	5.13883e-09	3.47436e+08	44446.3	0.052945	1.12012e+09	1	2.91488e-09	2.68039	9.23683e+08	0.710259	0.818101	5.58009e+08	0.928778	4.98741	0.216099	8.67132	1.00044e+09	2.04657e+09	2.06142e+08	7.38296e+08	6.69097e+08	2.51259	8.06509e+08	6.70052	1.10249e+08	0.493566	1.23747	4.41343	5.59312e+08	2.05815	3.365e+08	3.01634e+09	5.39405e+08	6.93399e+08	1.91662e+09	7.00794e+08
O75179	1.25695	3.34767e+07	4.23449e+07	4.07354e+08	4.55865e+07	1.25147	0.837217	1	0.841803	1.33691e+08	1.30625	0.757639	4.20256	1.397	5.71535e+07	0.612554	0.506308	8.27347e+07	0.598227	1.02513e-08	7.9608e+07	1.28064	1.40309	1.8403	1.95645	2.57648	62207.6	7.6857e+07	5.55983e-08	4.6574e+07	3.72166e+07	1955.93	26.7658	4.88283e+07	1.6101e+08	4.75906e+07	1.00473e+08	1.88124	0.982202	2.58732	2.4386	8.62003e+07	7.14463	0.867289	1.35549e+08	1.66339e+08	1.89037	3.59828e+08	7.75614e+07
Q07864	1.32483	1.71596e+08	8.08269e+08	9.15351e+07	3.45467e+08	1.29176e+09	0.15619	2.6322e+09	6.27759e-07	4.68556	27.8949	2.96754	40.1514	0.605819	663.726	5.31626e+07	7.2438e-08	5.53556e+08	2.04042	24.9384	5.49063e+08	11.4185	0.766623	0.15297	3.14787e+08	7.67844e+08	0.275925	1.12654e+08	0.879056	9.13142e+08	2.78886e+08	8.62679e+08	0.591078	0.0440521	8.20422e+08	4.99635	0.130167	1.84662	1.50628e-08	0.955229	1.77262	1.17115	0.850064	3.56264e+08	1.00884	1.42155e+09	2.25041	3.59497e+08	15.1346
Q9Y2W6	3.03772	3.77736e+08	3.06527e+08	3.1321e+08	1	0.235494	1.51626	0.195663	4.30646	3.20585e+08	2.25827	0.324493	2.36283	1.42631	3.43539e-09	0.25662	0.547388	0.848156	7.10675e+08	1	1.53258	0.779766	4.40794e+08	2.03582	0.77939	1.65725	1.30834e+09	5.23932	0.55342	2.69238	9.33581e+08	0.179496	6.86445	4.68393	4.01284e+08	3.19228e+08	3.18026e+08	0.244627	1.01804	1.42588	6.48338e+08	5.97191e+08	4.5595e+08	3.66266	1.34425	1.66561	1.33153	4.0529e+08	4.98592e+08
Q9NW08	2.80857	7.81284	0.288452	0.0292697	0.174719	0.500718	4.26075	0.00238904	2.08622e-09	2.81729e+08	1.48323	4.00665	1.38631	1.85433	1.74987	3.87278e+08	4.91771e-09	0.335229	6.52885e+07	3.30673e-09	1.42949	0.947361	1.92014	3.61834	3.65271	3.29557	1.13122	0.176663	49.9612	1.60912	27.0341	1.97179e+08	3.57155e-08	0.130851	7.53863e+07	3.93488e+08	2.30864e+08	33.5386	1.07462	0.272437	2.26134	1010.76	4.3192	2.78731	6.49604	5.12843e+08	3.00385e+08	5.78403e+08	3.68632e+08
Q5TEJ8	9.73529e+08	5.5771	0.542649	1	4.39524e+07	3.66845	1.55769e+08	16.6675	1.79462	4.68556e+07	4.23108e-09	0.400185	0.578312	1.19665	5.22038	1.19666	1.50574	2.2909	0.458316	0.87784	0.681091	1.06403	1.9549	8.21206	2.95681e-09	0.880911	1.03895e+09	1.76435	11.6844	3.03848e+08	2.51805e+08	2.36832	2.09183	4.39595e+08	6.98824e+07	0.361776	1	7.85623e+08	0.695256	2.03423e+08	5.39542	4.64098e+08	1.93576	3.72878e+08	3.67686e+08	1.99824e+08	2.12825	3.96513e+08	2.54862e+08
Q96CP2	6.42307e+08	1	1.37665e+08	1.23668e-08	5.34505	4.30042e+08	0.70457	1	7.71042e-09	2.20596	1.1788	0.584436	3.08269	2.45933	3.7275e+08	7.57467e+07	0.287097	3.64904	4.29639e+08	1.94867	7.13551	2.80764	3.6274e+08	2.00377e+08	2.54933	2.98202	85416.6	2.4262e+09	1.10303	195099	3.80098e+07	1	2.52373	4.50384	1.07939e+08	1.17101e+08	9.58107e+07	6.12528e+07	0.667849	3.87576	1.5758	1.18296	0.974023	2.14498e+08	1.33367	2.00101e+08	1.91954	4.14351e+08	12.8468
Q3KQZ1	2.08207	5.79747e+08	2.898e+08	1	6.64691e+08	1.29488	0.931335	5.87642e-09	1.80427e-09	1.43655	4.32916	1.2634	2.05307	9.12101	1.34136e-09	2.56255e+08	0.223593	5.76814	5.86149e+07	4.05506e-09	0.52386	0.68597	0.366348	2.15218	2.49493e+08	1.35588	1.31297e+08	3.99273e+08	6.03857	8.13908e+08	15.1712	2.82561	2.06921	2.28258e+08	4.37162	1.27518	3.42189e+08	4.85435e+08	0.968779	1.43803e+08	1.2446	6.61005e+08	4.02141e+08	24.5356	4.01507	2.92252e+08	1.20389	4.2505e+08	4.07556e+08
Q6NW29	4.97321e+08	5.72338e+06	20.7276	10380.7	2.42881e+08	3.06582	0.968432	1	2.88217e-08	2.21044e+08	6.02359	4.75887	2.12349	27.1882	1	0.265247	5.74349e-09	3.20644e-08	379507	1.22606e-10	6.23066	2.11135	1.25242	1.62906e+08	0.588409	8.46814e+07	2.67377e+08	1	0.0886405	2.49026e+08	1.13637e+08	1.52315e+08	2.51242e+08	39.9153	0.908633	1.63388	94283.5	4.34556	0.368863	0.478026	0.487117	2.96811	1.98532	0.578098	0.0617265	1.35661e+08	0.34933	1.59133e+08	2.16035e+08
P14091	0.853693	4.30623	9.85502e+08	0.169029	12.6632	1.88713	0.685989	9.37742	1.64551e-09	8.04298e+06	3.02348	1.17129	1	4.40006	1.59458e-09	0.610196	2.84401e-09	1.52804	0.192511	4.40098e-09	6.18664	1.59452	1.89461e+09	0.963118	6.4048	0.0753845	205079	2.89262e+07	2.54082	5.38336e+08	9.04753e+08	19303.4	4.45208	0.0680339	1.07662e+09	5.09558e+08	156.021	1.87082	0.635423	1.70554	2.26912e+08	3.27266e+08	7.99104	6.73311e+08	4.09302	1	1.18433	1.9986e+08	2.64412e+08
Q9ULJ8	0.22408	6.39701e+07	2.17073e+08	224.551	2.19333e+08	13.3791	2.71509	1	8.40903e+07	0.106006	4.34943	4.69121e-10	1.68805e-09	1	7.24095e+08	2.48914e+08	17.2532	3.59236e+08	0.663232	7.09909e+07	4.69209e+08	0.835726	1.07136	1.70204e+08	0.0686968	0.675048	0.460339	7.46707	6.68449e+07	2.88001e+08	1.45427	4.92392e+08	0.12879	0.139762	1.12935e+08	7.32845e-09	0.315123	5.14622e+08	0.027576	0.0962547	1.76596	1.02481	1.72061	0.566986	0.434164	2.92317e+08	6.38795e+08	2.03513	1.19765e-09
Q9NP77	5.72732	76399.5	5.04311e+08	6.09725e+08	7.25833	0.87572	0.221365	6.43161e+08	1.47704	6.76736	0.664097	1.0039	1.74959	7.73539e+08	5.05903e+08	5.99491e+08	5.36426	6.50478e+08	22.2797	4.16361	3.70388	2.21667	2.02654	1.68915	1.68337	1.93987	7.15819	0.676858	0.830789	3.07915e+08	9.88618e+08	7.12932e+08	5.8787e+08	8.76584e+08	0.894655	0.678342	4.67888e+08	6.04505e+08	0.724709	1.11139	1.20677e+09	1.01449e+09	0.522686	5.81112e+08	7.76757e+08	5.73983e+08	3.29174	8.96806e+08	5.84736e+08
Q96CF2	1.23077	2.5939e+09	5.10214e+08	2.39185	4.69609	1.48218	3.15247	0.136292	0.615495	8.95136e+08	3.94102	2.96413	3.03945	2.3195	0.76059	6.26247	0.259273	8.70688e+08	1.67082	1.05546	3.96903	1.23229	0.363351	1.44318	7.95947	1.09402	4.72666e+08	1.18799e+09	1.86842e+09	7.68359e+08	2.71118e+08	1.01426e+09	0.587385	3.9409e+08	1.06525e+09	18.3883	1.42172e+09	0.634393	2.72156	15.0609	2.25562	1.23919e+09	4.52286	6.73343e+08	9.7761e+08	0.148324	7.48535e+08	3.28081e+08	0.302521
Q8NCR9	0.611088	10.1478	1.05903e+09	6.278e+08	0.908022	0.958972	1.30606	3.11325	26.1604	3.97521	1.50541	1.32057	1.7909	0.704234	0.270945	0.854471	1.14696	1.33129e+09	0.393252	1.0564	1.52349	0.706349	3.40694	0.214765	2.73186	1.27605	1.91976e+09	1.18338e+09	1.25727e+09	1.66281e+09	1.97041e+09	1.48635e+09	12.5023	1.55121e+09	1.36978e+09	1.41055e+09	1.92497e+09	2.73527	1.44873	1.34376e+09	1.87426	9.73762e+08	1.87171	1.31094e+09	1.57833e+09	21.8058	1.87103e+09	9.6024e+08	1.08093e+09
Q03405	3.05213e+08	2.618e+08	5.67443e+08	1.04862e+08	0.714016	0.521288	3.84798	3.5889	12.1501	1.47756e+08	0.699481	7.32814	1.90672	1.0663	5.19762	3.35108	6.49705	4.06967e+08	3.35862	6.56715	2.90689	1.25304	4.50847	5.5463	2.46814	1.48889	2.91908e+08	3.81835e+08	0.714221	4.38567e+08	4.28987e+08	8.99244	0.16637	4.20481e+08	2.73778e+08	0.260694	4.23354e+08	10.4406	1.27629	2.97721e+08	5.1737	2.71035	4.91058e+08	2.66024	3.51944e+08	4.06246e+08	5.5538e+08	3.99029e+08	3.00756e+08
Q9NRS4	1.15383	3.55222e+08	0.855153	0.969963	5.66121	0.524421	0.433492	1.72951	0.491956	3.06586e+08	1.31106	1.66488	1.14926	1.56677	0.471177	9.9701e+08	0.216341	1.43965e+09	1.10504	0.938815	8.74307e+08	0.60495	0.735085	5.50649	1.533e+09	1.00713	7.69341e+08	2.32748e+08	2.45685e+08	5.31805e+08	3.53113e+08	5.88178e+08	1.53462	9.15887e+08	1.11993e+09	5.97039e+08	1.6868e+09	2.67723	0.775063	9.33961e+08	2.93226	6.49411e+08	1.3785	1.54018e+09	5.73708	5.99461e+08	5.03924	5.36357e+08	8.26276e+08
Q9HAU0	1.43732	1.35397e+08	4.34653e+08	4.28147e+08	3.39972e+08	0.240523	0.741724	1.61749e+08	0.315156	3.36026e+08	1.46997	1.51409	2.36478	1.48295	1.99814e+08	0.830128	1.16989	1.98648	2.31705	0.322454	6.59174e+08	1.33474	0.914286	9.20004	3.6868	2.50171	26.073	1.37502e+09	12.6972	4.9841e+08	3.1076e+08	2.09041e+08	1.40674	4.70182e+08	3.91194e+08	1.61818	0.369751	4.14458e+08	0.961251	1.19604	1.60528	3.93902e+08	2.62694	0.695093	0.670835	3.93468e+08	6.46171e+08	6.47114e+08	1.8708
Q9HBM6	0.574268	1.84543	3.63105	1.61423e+08	1.38891	2.12557	0.947975	3.68628	0.717544	1.62351	1.16737	0.796986	2.3193	1.26936	1.29087	1.34119	0.444749	1.53893e+09	2.12669	0.969142	1.21907	0.818991	5.58247e+08	1.50314	1.32089	1.94056	1.94328e+08	3.15331e+08	2.4308e+08	3.59686e+08	4.62743e+08	3.19746e+08	4.808e+08	29.5537	2.31382e+08	2.12523e+08	3.14967	6.72752e+08	1.05898	8.36988e+08	2.52968	9.96509e+08	7.4727	6.97799e+08	3.00409	8.6586e+08	6.07896e+08	6.60942e+08	6.37267e+08
Q9H089	1.29716	4.99978e+08	4.42918e+08	3.42266	3.24532e+08	1.10464	0.7743	1.45572e-09	3.84607e+08	1.34549	2.71027	1.81716	5.14981	1.22749	2.84128e+08	4.60601e+08	0.686825	4.85145e+08	4.09201e+08	2.37156e+08	4.63596	0.826744	1.50862	2.43141	2.9891	1.64662	4.29492e+08	4.27038e+08	1.09312	3.32393e+08	2.83006e+08	3.18637e+08	1.9712	4.17639e+08	5.24837e+08	3.47783	2.18465e+08	1.10857	0.911963	1.11155	0.841298	3.73187e+08	1.78719	3.39946e+08	1.46047	6.77273e+08	1.82	3.93509e+08	7.68084
Q13043	7.11267	2.20569	6.40327e+08	1.67518e+09	7.37036e+08	1.63458	0.311184	5.32812	1.71401	5.44698e+08	0.294233	0.877128	1.03032e+09	0.202449	1.84042e+09	7.16718e+08	1.17229	4.95082e+08	2.63035	3.5058	0.277122	2.86182	0.497344	1.46182	0.436752	2.20452	7.407e+08	1.35498e+08	3.37771	3.0549e+08	4.81159e+08	3.28492e+08	7.12156e+08	8.27486e+08	4.62467e+08	5.72898e+08	5.02177e+08	0.674591	0.791729	2.88918	1.92918	0.465862	1.68651	1.36876	7.48564e+08	5.76829e+08	0.836503	0.709019	4.11402e+08
Q9Y6G3	1.24352e+08	1.66996	1.93463	1.27287	3.96274e+08	1.00968	2.29743	639.088	2.26945	1.04564e+09	1.8442	1.50951	1.93495	2.18275e+08	0.845323	3.5029e+08	0.774036	3.66607e+08	3.9483e+07	0.397959	4.97867	0.965695	0.647161	4.79664	3.95927e+08	0.831078	3.31204e+08	7.60036e+08	0.363632	9.79621e+08	6.08503e+08	1.72258	9.38379e+07	4.91768e+08	0.938578	0.335653	13.0145	2.20588	2.07655	1.42383	6.62809	4.29655e+08	4.58564e+08	3.44533e+08	7.65239e+07	4.98124e+08	2.44341	1.99622e+08	7.12285e+08
Q9P287	6.83427e+08	1.95481e+08	6.00712e+08	1	13.8699	2.24778	2.35224	2.04089e+08	0.913935	0.118243	3.19714	0.941548	21.8235	37.645	4.79324	1.06289e-08	8.44929e-09	111197	5.11909	5.30525e+08	6.30153	1.23382	0.741718	6.33444e+08	3.93959	3.53882	5.3839e+08	40.3914	20.9709	5.47826e+08	5.20776e+08	8.94748e+08	1.37118e+08	4.93957	1.97133	5.12313e+08	9.13984e+08	1.82305	0.0487355	1.83354	1.69184	4.00791e+08	9.11694	9.16778e+07	1.5507	5.14253e+08	6.65601e+08	7.70743e+08	5.27003e+08
Q5U5X0	2.00648	6.91771e+07	0.630644	8.85948	0.924829	0.857015	4.22311	1.38612	9.08759	2.7369e+08	3.48213	1.29392	2.83701e+08	7.77284e+08	0.693191	3.56249e+07	1.16979	0.843387	7.65429e+08	1.26129e+09	3.87571e+08	1.0616	1.2139	1.89385e+08	4.7193	8.36227e+07	9.86118e+07	1.15677e+08	1.85976	2.30752e+08	70446.4	2.52819e+08	1.03122	2.4475	0.356157	1.66882	2.33782e+08	2.92741	0.944991	12.3084	0.307914	2.61921e+08	1.75003e+08	3.41136e+08	4.87139e+08	15.5404	4.18945	2.11083e+08	7.01675
Q8IUI8	3.74682	0.242705	2.08941	1.84451e+09	2.09557e+08	6.00326	2.17305	4.60193e+08	2.05179	10.8882	0.46932	1.0248	5.90399e+08	8.18046	4.20698	2.66949	0.331302	1	1.76786	7.63259e+08	0.934404	1.73632	1.90741	2.44976	0.523328	4.27926e+08	5.40404e+08	4.4893e+08	5.3671	8.46298e+07	1.16712e+09	1.07489e+08	8.04037e-07	1.90333	8.47468e+08	10.8477	2.63048e+08	2.79424e+08	0.886279	1.97237	0.632623	4.82127	1.56874	4.91585e+08	1.01696e+09	3.1516e+08	0.661369	6.69178e+08	4.03889e+08
O00411	1.30096	5.96997	7.65524	9.01968	9.74792e+07	2.11907	3.0199	0.738213	4.73483	0.307401	1.15797	0.867923	1.04578	0.703263	5.2889e-09	4.84431	1.37232e-08	9.71016e+08	1.1747	0.997497	1.66913	0.734787	1.53333	3.37396	3.10709	1.2575	2.45806e+08	5.64221e+08	3.97039	4.28326e+08	4.20679e+08	4.25018e+08	1.76269	2.28671e+08	4.44872e+08	4.40513	0.663714	0.816639	0.98305	0.853268	2.26014	3.83192e+08	0.785103	2.82575e+08	4.47387e+08	6.70891e+08	7.53762e+08	7.55593e+08	3.87868e+08
A0PJW6	0.461537	1.09886	0.520258	0.0583704	0.802299	1.16659	0.633806	1	4.71421	1.38444	0.91388	0.427294	4.11078	1.38573	0.127028	16.3552	0.21057	1.09913	1.85731	1.46056e-09	0.354431	0.904791	0.85264	1.14002	0.772288	0.581383	2.63359	1.41055e+09	4.72236e+08	1.96651e+09	3.86199e+08	0.856184	1.26446e+09	4.1156e+08	5.83258e+08	1.99131	5.88552e+08	0.286088	0.667397	5.31197e+08	1.82801	5.20997e+08	0.921422	1.60778e+09	1.15753e+09	2.84513e+08	7.36112e+08	5.52968e+08	5.48391e+08
Q9NXH9	3.85549e+08	1.02711e+09	2.31038e+08	6.93174e+08	2.84764e+08	1	2.80581e+08	7.20864e+08	1.1523	0.111272	1.39602	0.467216	1.50603	3.96407e-09	3.2909e+08	0.461285	4.41946	5.202e+08	1.69871	4.02965e-09	0.396772	0.467295	0.867054	0.743145	0.121234	1.68852	0.103881	1.1571e+09	4.48403e+08	3.0185e+08	5.13762e+08	4.36181e+08	1.91099	0.16794	0.0722241	0.0502863	5.2092e+08	2.13872e+08	0.835041	4.08342e+08	0.298537	0.321152	0.508787	2.00491e+08	0.0883262	5.69064e+08	1.48771	2.99571e+08	3.87821e+08
Q00534	2.98618	0.447754	8.25605e+08	1	7.08683e+08	49.3886	1.20355	6.53722e+08	19.6508	41245.5	1.14231	0.708269	4.89238e+08	2.97963	1.70629e+08	9.24875e+08	2.38389	1.06289e+09	1	1.57808e-09	6.45742e+08	1.17828	1.89531e+09	1.01988	0.843839	1.70081	1.31392e+10	0.789736	1.00037	5.51597e+08	2.35172e+10	1	9.58318e+08	0.0282337	2.00155e+08	0.723556	0.995435	0.827197	1.11722	0.790737	0.870132	1.08833e+09	2.64379	1.40703e+09	7.67935e+08	7.91886e+08	2.56488	9.93131e+08	5.99978e+08
Q8TD26	0.0565681	1.16919	3.30332e+07	1.33175e+07	7.60439e+07	6.88866	3.58128	9.09737	10.0642	0.209546	4.78222	1.31025e-08	0.706818	2.01005	2.10889e+08	1.0801e+08	0.83157	1.0466e+08	1.00811e+08	1.11927	1.57507	1.84522	0.963865	1.98175	2.25502	1.84418	104.874	6.85551e+07	2.05015e+07	1.00562e+08	3.54677e+08	1	4.4007e+08	7795.79	1.1653e+08	0.790549	4.33318	4.53696	0.679231	1.95803	5.38088e+07	80327.5	3.59848	2.10357	1.80027e+08	1.2941e+08	1.8821e+08	1.84193e+08	2.06784e+08
Q99590	2.92635	1	3.65727e+08	2.92322e+08	2.47968e+08	3.01676	0.747995	2.62453	1.99958	4.03442e+08	1.8486	1.9434	1.97498	7.4076	4.48998e+08	2.52442e+08	1.00317	6.97102	0.28066	1.90606	6.95726e+08	0.856394	1.55848	2.93967	5.33635e+08	3.74515	196553	4.61857e+08	3.83597e+08	5.00245e+08	1.85109	3.56594e+08	2.41783	7.79425	5.27069e+08	4.12387e+08	7.44661	7.90483e+08	0.800787	1.24611	4.5584	0.995241	89.1816	0.707924	0.176496	0.183968	1.17771	0.368943	8.15597e+08
Q9BQC6	2.32853e+09	1	5.65068e+09	3.61979e+07	42.426	21.6148	0.161153	15.9495	54.3936	1.41311	4.09021	11.3318	0.695746	3.62407e-09	4.21439	8.88404e+08	0.654932	2.18721	0.177989	1.90702e+09	4.61779e+09	0.172975	1.31621	7.48373e+08	4.68659	3.81741	3.38465e+08	4.79121e+09	1.78574e+08	6.21729e+09	2.76758e+09	144.212	1.39964e+09	5.24398e+09	12.2223	0.644389	3.7875e+09	1.22615	3.04422	48.2538	0.729417	62.9383	2.50402	1.68286e+09	1.69964	6.77424	1.67074	8.27508	6.82732e+09
Q99985	5.38341	17.9312	3.6095	2.5434	5.11994e+09	1.18486	2.55687	1.819	0.0211426	4.38391e+08	1.84308	0.657407	2.52553	3.15949e+09	1.68281	3.36068	1.28987	8.53518	4.45261e-10	0.942506	1.58984	0.441189	3.0089e+09	3.71823	2.74338	2.03096	3.93723e+09	2.35112e+09	6.57908	2.9878e+08	4.98233e+09	3.1131	2.89373	20.5219	6.59194e+09	2.68193e+09	8.32223e+08	0.749619	0.629055	4.05561e+09	2.93729	3.50491e+09	2.77423	4.57987e+09	4.56838e+09	4.20233e+09	7.45981	4.57962e+09	4.5134e+09
Q9ULD2	1.36725	1.42153e+08	5.16591	1	0.549777	1.07669	0.607807	5.26319e+07	1.80694e-09	3.52302e+08	0.242289	1.52944	8.16019e+08	1.79611e+08	7.07342e+08	1.57496	1.06507e-09	2.5032	0.228165	0.425967	0.88456	0.623276	0.682016	1.19621	0.995369	1.70127	1.33356e-09	3.44279e+08	3.8069	9.45587e+08	2.79232e+08	3.43197e+08	2.32468	0.174935	3.18725e+08	0.161244	3.12082e+08	3.23616e+08	1.19163	0.655346	1.08548	9.70077e+08	1.14644e+09	4.22378e+08	2.7611	4.37402e+08	1.26223	7.47883e+08	8.57776e+08
Q8IVD9	1.59268e+09	3.48091e+08	3.81438e+08	7.01218e+08	5.87196e+08	5.09045e-09	0.887858	2.39966e+08	2.65213e-09	1.09958e+09	28.9011	1.34007	2.27654e+09	4.65163e+08	1.52849e-09	0.454173	1.54387e+08	8.11485e+08	1	2.82308e+09	1.29324	5.30269	3.59889	1.27063	2.69218	5.29674e+08	84237.7	2.74525	0.299954	6.82042	6.35591e+08	4.02117e+08	5.93474e+08	2.17942	0.942208	0.127865	0.948741	0.942605	1.13333	1.21683	0.666283	1.0337e+09	2.04578e+09	0.110048	1.15506	1.84871	1.16321	3.96581	1.15717e+09
Q6WRI0	2.27436	2.63407	1.5963e+08	5.4028	2.56392e+08	1.14008e+08	0.574731	3.93747e-08	1	2.89584e+08	0.858212	4.04371e-09	0.295401	2.87307e+08	29.4048	2.2633	0.515948	1.26959	2.2447e+08	4.59979e+09	1.9131	1.03442	0.881134	1.1865	1.84221	0.539868	6.8436	3.38381e-08	1.1306e+08	3.25057e+08	39938.6	2.07177e+08	3.76995e-09	2.80842	1.67267	2.71621	0.714383	3.96432e+08	1.11104	0.692659	1.23185	2.9351	2.33906	4.88997e+08	1.22153e+08	1.64034e+08	3.57987e+08	1	1.88914
Q9BRT3	0.315065	1.75983e+08	3.9882e+08	1.46028e+09	1.2982e+08	1.78335	0.0192427	2.59706e+08	0.0100698	4.21409e-10	1.5673	0.934612	1.24252	6.393	0.739654	7.6092e+08	1.8881	2.02577e+09	0.262115	31124.8	2.62089	6.63615e-10	1.07389	1.46943e+09	2.09809e+09	0.336082	1.06881e+09	1	0.602075	1.20747e+09	9.5743e+08	6.9532e+07	2.17095e-10	0.00966353	2.28835e+09	3.36003	0.0260273	2.1352	1.15745	1.72738	2.16191	2.53633e+09	2.99991e+09	6.87235	2.42214e+09	1.17818e+09	1.53965	1	1.01119e+09
Q8TF05	1.31383e+08	1.25656e+08	9.37911e+07	1	1.38727e+08	4.04236e+08	2.58628	3.13642e+07	1.98559	2.49858e+07	1.49007	1.17513	1.5485e+08	1.26379e+08	5.90947e+08	2.55721e+08	1.29284	1.37921e+08	1	2.45432	1.42652e+08	0.87383	3.87489	1.49801	1.7984	2.59772	8.02081e+07	3.56761	1.55845e+08	8.15325e+07	0.000352678	4.05207e+07	1.083	5088.19	6.59173e+07	2.40005	114057	0.854437	0.794071	2.91342	0.690381	1.44618	2.3682e+08	1.87745	2.62607e-09	1.91519e+08	2.1011e+08	2.54623e+08	1.9536e+08
A6NDU8	1.27691	2.81779e+08	3.54753e+08	2.53537e+08	0.944859	3.56224e+08	0.698692	4.02024e+08	0.906329	0.751101	1.43857e-09	0.493804	1.17596	0.725619	7.47734e+08	2.11271e+08	5.47849e-09	2.00532e-09	0.812486	3.41002e+08	3.94496e+08	2.52486e+08	1.85029	1.10073	3.80847e+08	2.28833	0.676738	3.51643	2.87113	1	2.40514e+08	2.57531e+08	1.6305	3.12208e+08	1.84688e+08	2.2121e+08	3.97779e+08	1.63658	0.690919	1.02034	1.84975	1.4589	1.16861	1.01856	4.11326	3.1417e+08	0.95675	4.55467	3.25906e+08
Q16595	0.177726	0.151885	1.72556e+08	7.1015e+08	2.68441e+08	5.84473	2.7948	0.545171	2.37057e-08	6.95839	2.53558	1.79584	5.08963	0.47789	0.839167	6.66151e+08	1.60535	7.40115	2.40053	1	9.27075e+08	1.66114	0.778961	3.04861	1.9446	5.68309e+08	2.83426e+08	4.2975e+07	0.697873	4.10996e+08	5.66504e+08	4.01574e+08	2.95592e+08	7.40548e+08	9.11943e+08	3.00375e+08	8.82988e+08	9.12054e+08	0.587098	0.511953	1.56382	1.599	0.782734	0.296201	3.14185e+08	4.02065e+08	0.623312	1	1.3322e+09
O43295	1.09805	3.37707	2.17558	1.92787	1.27697e+10	1.60017	5.9958e-11	1.40557	1.37996	1.54043e+10	1.53548e-10	1.10716	0.497854	1.28136	1.95147	3.94116	1.03472	1.28972	1.19955	1.05184e-10	2.30786	0.830002	6.88142e+09	3.29552	1.45502	0.989594	2.3758e+10	3.18443	4.36422	3.0376	1.17686e+10	2.09463	1.79908	2.32858	8.33968e+09	1.27111e+10	9.44805e+09	3.20464e+09	1.11372	1.22699	1.07319e+10	8.21369e+09	2.32987	9.35513e+09	1.44096e+10	6.57158e+09	1.05942e+10	1.61978e+10	1.23536e+10
P49069	1.45032	0.314234	5.30041e+08	4.79036e+08	5.52201	3.09926	23.8889	2.64438e-08	1.12487	3.97795e+08	3.46182	1.18328	1.83849	1.89722	1.79494e-09	1.88767	3.28416e-09	2.09784	2.6109	1.29597e-09	0.577598	1.31657	1	1.24988	2.49312	1	1.45608e+08	1.36966e+08	3.15897e+08	3.21657e+08	54277.5	5.38132e+08	1.75525e+08	1.06679e+09	1.5664e+08	1.81328	3.98913e+08	3.32695e+08	0.322398	6.59391	0.620774	4.19972e+08	0.805159	0.776545	2.52836	1.18367	0.30189	6.66265e+08	7.49081e+08
Q6NSJ2	1.56487	6.34694e+09	1.24388	1.46423e+10	9.42348	1.19797e-10	0.647327	0.494178	0.537315	1	0.896135	0.466696	9.53264e+09	8.58207e+09	0.208388	1.0668e+10	2.09483e+09	7.61437e+09	1.38595e+10	7.65498e+08	0.516694	0.205147	0.633294	0.347582	0.849999	0.241991	7.58032e+09	1.33466	6.91945e+09	2.87366e+09	5.19647	4.72903	1.61497e+09	1.48629e+09	4.81712e+09	4.71356e+09	4.31611e-10	2.53275e+09	1.11584	2.99026	4.37802	14.4768	2.75851	4.19108e+09	4.86622e-10	1.26849e+10	3.76717e+09	7.84657e+08	0.796432
Q8N4X5	0.616206	1.18095e+09	1	3.09183e+08	19.0617	2.18156e+09	2.21364e-09	1.51969e+08	3.47995e-09	2.11906	3.05358	0.66679	1	2.4645	1	5.55831e+08	7.46933e-10	1.09437	1.30422e-09	4.92732e-10	5.65443e+08	2.2135	1.33388	0.762431	2.17438	5.69426e+08	2.73259	5.49798e+08	3.94325e-08	1.4658e-08	2.18054e+08	2.18496e+08	0.862619	7.10676e+08	1.19283	0.0606272	4.64015e+08	2.99443e+08	0.663978	0.291087	0.446383	0.808999	1.53198	0.854561	1.60117	3.9566e+08	1.30544	1.2412e+09	6.56542e+08
O60687	1	6.95891e+08	2.63728e+08	6.68786	1.47553	2.07617e+08	8.30245e+08	5.05108e+08	9.15894e+08	4.10567e-10	5.65573e+07	1.37347	3.78988e+09	1	8.70356e+08	8.5734e+08	5.41929e+08	0.890534	1.39824e+09	1	2.17267	5.36947e-10	9.17187e+08	1.46451	0.825098	1.28378	5.8405	1.95246	7.49727e+08	4.17833	1.29309	0.906428	1.24718	1.54586e+09	5.97665	0.182209	1.88596e+09	3.74243	1.09844e+09	2.68767	0.325008	1.39668e+09	3.43856	1.39821	4.97615	2.64418	2.00138	13.388	1
Q5T9S5	4.13533e+10	5.28707e-07	5.84838e+10	4.38824e+09	2.46746e+09	2.71268e+09	1	1.54667e+10	1.71445e-09	4.10318e-10	6.49615e+10	3.95367	1	6.41343e-10	3.53511e+09	4.72372e+08	4.1655e+07	3.73899	1.97542e+08	1	21.0363	3.71275e-11	0.55159	0.154816	2.38117	30.8392	4.83567e-10	4.10999e-10	1.5872	5.77478	4.15256	4.43506	2.91229	6.05534	6.19444e+10	5.80121e+10	15.8553	15.0794	2.22235	7.03142e+10	4.02912	4.12012e+09	7.65347	1.085e-09	1.72752e-10	0.682611	9.32933	40.4051	1.27065e+10
Q9H0S4	0.918464	5.10789e+09	4.79631e+08	1.50344e+09	1.97551e+09	0.818171	1.05574	1.67151	4.24245	1.4919	1.63092	0.993238	1.94508	2.96905	1.27475e+09	2.62553e+09	3.05336	3.03023e+09	4.86175e+09	2.00011	3.10887	1.30045	2.5523	1.95789e+09	4.81152	2.697	1.49962e+09	6.27861	8.89016e+08	1.04483e+09	1.34004e+09	10.0564	1.35851	2.25617e+09	4.1209	2.03708	1.32677e+09	0.830811	1.10406	3.38147	1.873	2.26948e+09	4.34064	1.51846e+09	2.40361e+09	2.3732e+09	5.38622	1.74987e+09	2.61842e+09
Q8N8A6	0.476509	4.32963	3.09741e+08	2.03841e+08	2.63726e+08	2.71227	2.6421	4.71294	0.552143	3.00881e+08	2.1428	1.10835	30.6472	1.0632	2.37325	2252.97	2.51514	6.02817	1.61733	1.01604	1.30285	0.609182	1.97008	3.07325	1.67877	2.37034	3.37642e+08	3.85139e+08	2.74324e+08	3.20064e+08	2.22494e+08	4.96247e+08	1.22321	6.2016e+08	2.51327e+08	1.54401e+08	0.850333	2.27955e+08	1.02559	2.35223	1.44629	5.35407e+08	0.544579	3.00092e+08	5.84789e+08	6.4408e+08	4.98909e+08	4.012e+08	5.16997e+08
Q9Y5Q9	6.89553e+08	2.0236e+09	2.57043	1.15577e+09	3.53524e+08	5.35719e+08	1.32664	3.96504e+08	0.714732	1.04263e+09	0.524349	0.753563	1.94998	4.66081	1.68311e+09	3.0016	0.478555	3.02056	4.79483e+08	0.653557	0.25261	2.21349	1.14574	8.14699e+08	1.72712	1.69305	5.75157	1.17879e+09	1.41348e+09	7.09553e+08	3.6828e+08	1.30885e+09	2.09358	2.72914e+08	5.86196e+08	1.86469	7.63762e+08	2.14539	1.5165	9.02874e+08	8.41361e+08	1.04555e+09	0.933795	6.92067e+08	0.254615	2.69217	0.299589	1.55428e+09	1.05868e+09
Q9Y2G3	1.04817e+09	1.5288e+09	1.19986e+09	9.12256e+08	0.218853	0.347017	0.768173	5.88558	0.94084	0.223332	1.67184	1.06114	1.61218	1.53592e+09	0.896058	1.4644	1.00073	1.07403e+09	0.729301	1.90129	1.3574	1.29821	1.19975	2.71299	1.12302	0.732539	9.35599e+08	1.07804e+09	1.72054e+09	1.33367e+09	8.23455e+08	7.10133e+08	1.33908e+09	9.19064e+08	8.88321e+08	1.00899	2.43187	8.4476e+08	0.807752	1.02674e+09	1.48075	2.61995	1.55048	1.12977e+09	2.83379	1.37397	1.11051e+09	7.251e+08	1.36751e+09
Q658Y4	1.68531	6.87557e+08	4.81695e+08	94.4981	4.38432e+08	1.05464	1.60285	3.07136e+08	4.42529	0.196366	2.1417	1.98434	1.12692	2.04707	5.77381e+08	5.74252	1.05371	5.85944e+08	1.45954	3.27027	6.67245e+08	1.63145	1.19221	1.33023	2.64467	1.47001	5.54426e+08	2.72548	4.23552e+08	6.04892e+08	4.69064e+08	8.30488	0.920836	3.18787e+08	9.57759e+08	1.75328	1.05316e+09	6.50226e+08	1.22844	1.90297	1.52348	8.5618e+08	2.3411	7.51565e+08	3.75856e+08	7.88818e+08	3.15477	5.89272e+08	7.61352e+08
O15393	0.379437	5.02905	4.85128	2.36679e+09	0.0706995	0.510826	0.784046	8.1691	0.278034	3.15112e+08	0.270011	2.09043	1.71924	1.31864	2.02579e-09	6.79128e+08	0.981629	20.5109	1.60872	1.44406	1.26942	0.727585	0.509816	3.00301e+08	3.80809e+08	0.86709	4.47523e+08	3.46704e+08	3.1803e+08	8.63794e+08	1.12045e+09	5.05064e+08	1.56865e+09	1.80061e+08	0.632913	3.69269	5.50747e+08	3.04115e+08	0.17838	1.31838e+09	3.93759	5.22569e+08	1.9818	8.49199e+08	8.89499e+08	5.98433e+08	1.26042e+09	0.701391	2.45797e+08
Q9HBI0	1.26057e+09	1.35874	0.733092	0.209626	0.782923	2.66209	0.184433	1.20477e+09	1.56194	4.75273e+08	0.312388	0.501619	1.02843	1.39037	1.54595e+09	5.13033e+08	7.85301e-10	0.517685	5.63081	1.80241	0.522792	1.21496	1.30226	2.63199	0.903031	1.30996	3.6927e+08	0.324317	1.09981	1.33104e+08	0.591141	3.47624e+08	2.04277	2.6825e+08	1.29301e+08	0.124767	2.76998	6.09453e+08	0.875764	3.39038e+08	3.28528	4.71367e+08	1.90114	5.95487e+08	3.27531e+08	1.09166e+08	3.79409e+08	9.99974e+08	2.97883e+08
O60524	8.54903e+08	5.31671e+08	8.80529	3.44632e+08	1.18481	4.57047	0.839459	0.241065	2.36804	0.332081	2.14661	0.808796	1.6734	4.71051e+08	0.472224	6.34217e+08	0.642824	8.90743e+08	3.56461	2.22124e-09	6.39636e+08	0.839963	1.18014	1.9087	2.06578	6.51039e+08	7.34228e+08	8.5862e+08	0.599415	3.0716e+08	1.1024e+09	4.01355e+08	1.04919	4.63067	5.1724e+08	4.997e+08	2.36285	20.2476	0.754763	8.11169e+08	3.88293e+08	4.49776	2.91812	2.19144	3.93403	7.50358	3.15197	7.26662e+08	7.226e+08
Q96MW5	2.66103	5.5464e+08	1.04517	1.07411e+09	8.07594e+08	4.05561	0.611078	4.02397e+08	0.860007	4.25152e+08	1.3556	1.47823	0.811358	1.20722	1.99844e+09	0.27924	1.43566e-09	1.25656e+09	0.596231	3.89145e-10	2.10369e+09	1.72181	0.809795	0.823892	1.273	2.19871	4.42813e+08	0.430072	0.130916	1.51647e+09	1.24431e+09	1.55999e+09	1.46054e+09	1.58847e+09	1.7902e+09	2.22178e+09	0.658023	1.92937e+09	1.05019	1.24493	1.29357	1.56661e+09	1.20096	1.77197e+09	0.0743457	1.95479e+09	0.891688	3.11632e+09	2.25884e+09
Q6ZRP7	5.20649e+08	0.339603	4.23632e+08	6.56682e+08	1.22421e+09	0.264055	0.660029	1.15982	0.930333	0.0275409	0.794723	1.34148	8.41553e+08	1.34543	2.4712	3.87656	0.380654	6.69709e+08	3.65606e+08	6.21718	3.96689	1.32541	0.267274	1.2407	1.7284	2.69493	2.10042e+08	7.5111e+08	24.5752	3.72456e+08	6.85212e+08	6.16119e+08	10.3361	2.70882	7.00023e+08	0.790392	8.502e+08	6.23577e+08	0.839784	1.33657	1.4127	5.27366e+08	6.41627e+08	7.92347e+08	0.0422411	5.72566e+08	0.177925	5.14827e+08	7.01314e+08
Q5VYY1	1	4.18979e+09	1.31062e+09	7.87203e+08	1.25411e+09	0.147072	0.267345	131025	0.772653	5.28032e+08	1.42444e+09	2.97387	0.827676	4.68138e-09	3.72836	8.10323	0.523204	1.97622e+09	6.46696	2.79858	4.30906	1.67578	0.986769	5.9454e+08	18.8011	3.37065	1.14153e+09	1.69861	1.01623e+09	5.7629e+08	9.32114e+08	0.205408	4.21407	0.968121	7.58605e+08	6.74203e+08	3.24602	1.51652	1.54371	9.22795e+08	1.52602e+09	1.05566e+09	1.2597e+09	5.3539e+08	9.82193e+08	1.46936e+09	2.11082e+09	8.98226e+08	2.20355e+09
Q8NBF6	14.614	1.15004e+09	0.628446	1.2889e+09	1.19857	9.77969	0.648381	2.60903	0.349649	0.885798	2.80742	0.990271	3.05909	5.39872	3.06902e+08	5.77748e+08	1.66939e-09	1.23152e+09	1.77177	1.03501	2.84054	1.51709	1.63542e-09	2.12918	2.39721	3.11635	9.17412e+08	6.07331	5.51272e+08	6.10608e+08	1.38918e+09	2.89529e+08	7.09916	26.4081	2.71775e+08	2.7403e+08	2.02486	1.71169	1.06678	8.07935e+08	1.73209	9.09365e+08	3.17474	9.18571e+08	6.94031e+08	8.61473e+08	5.76979	1.73918e+09	8.64353e+08
Q9Y5Y5	4.6117e+08	1.33215	1.11051e+09	3.68719	3.71494e+08	1.0776	1.67953	5.23307	0.181484	1.72818	3.94432	1.97041	2.72581	5.5738e+08	1.80715	5.29575e+08	1.45179	8.24193e+08	0.848321	1.55741	4.55795	1.01829	1.58182e-09	2.76942	9.21228e+08	1.56327	1.26369e+07	3.04039e+08	4.10475e+08	1.34044e+09	9.01709e+08	6.7562e+08	0.375539	5.80394e+08	4.60006	0.435604	6.09893e+08	2.92733	2.16024	21.6856	2.21437	6.85653e+08	5.1833e+08	5.41641e+08	3.94715e+08	5.79369e+08	3.1026	2.1137	6.13536e+08
Q9HC52	0.615809	1.88429e+08	2.14296e+08	0.330605	1.62237	1.63824e+08	2.74639e+08	0.595638	1	3.57427e+08	1.35817	1.45233	1.53149	2.20042	8.38807e+07	1.88235e+08	1.22302	5.99389e+08	1.11987e+08	1.76442e+08	2.77507e+08	4.45736e-09	31.2159	2.08343	4.39608	2.73026e+08	788.645	1.75443	1.22949e+08	3.10292e+08	3.40112e+08	1.68737	4.31675	6.78288e+08	3.47261e+08	0.369588	2.8478e+08	3.30296e+08	0.837428	1.05098	0.813272	5.92317e+08	1.03578	0.122826	2.79017e+08	3.83653e+08	2.34625e+08	3.77373e+08	3.04204
Q12972	5.38299e+08	2.57491e+08	2.4844e+08	4.18993e+08	3.98212e+08	2.93296e+08	0.772382	1.79359e+08	6.11078e-09	16.266	2.58898	0.955738	3.90608	2.98236	5.16445e+08	0.642276	0.454214	2.77558e+08	2.44048e+08	1.05172e-08	3.17972e+08	1.29399	1.36032	8.10359	1.86075	0.417066	1.88684e+08	23.4367	4.11616e-08	1.19555e+07	1.31989e+08	6.15651e+08	3.06504	1.01281e+09	2.75068	2.94693	11.3687	4.11304	0.679583	4.98177e+08	1.11794	844.269	1.48848	3.21528	1.22348e-08	6.49278	3.5759	3.48243e+08	3.93797e+08
Q13541	3.57778	2.56577e+08	17.0432	4.85006e+08	4.01484e+08	3.78103e+08	5.87133e+08	1	43.8152	2.94265e+08	4.34959	1.61322	1.58539e+09	6.17931	1.41774e+09	3.261e+08	2.01587e+09	1.67676e+09	2.29948e+08	7.15542	5.23588	0.475237	0.886896	1.7921	2.08574	2.19852e+09	11.235	13.3018	2.68724e+08	9.30008e+08	2.34953e+08	4.48121e+08	1	1.0903	0.00332768	0.0136817	7.47405	1.29744	0.404811	1.62178	1.2807	48.0549	0.603037	0.366641	0.178398	1.60505e+09	2.03507e+09	1.14254e+09	1.07305e+09
Q9Y4P1	6.83988	2.26809e+08	1.58044	1.32419	3.53426	1.28999	1.12737	0.712873	1.46262	2.56217e+08	0.914932	0.741131	1.76261	3.56264	1.79477e+08	1.0664e+08	2.34211e-09	1.23624	3.64393e+08	3.14669e+08	1.5243	0.543375	7.68277	4.55355e+08	8.0423e+08	2.66008	1.83818e+08	1.73696e+08	2.08903	1.62371e+08	1.45636e+08	1.00173e+08	8.69869e+07	0.533764	1.38889e+08	1.52019e+08	0.788306	0.42754	1	0.259693	1.29699	2.80116	1.42185	8.26503	1.89181e+08	1.33319e+08	1.74127	7.92766e+08	5.01084e+08
Q9P206	2.46203	2.82535e+08	4.31852e+08	5.82433e+08	3.2845e+08	0.390403	0.86199	0.706639	1.88365e-09	5.49489e+08	2.71943	1.24829	4.02549	2.87939	1.13195	0.801518	1.88111e-09	1.04144e+09	8.05571e-10	0.10754	1.43977e+09	1.76076	1.17002	5.12499e+08	2.55942	1.26381	7.31453e+08	10.5164	2.11677	61791.9	5.28312e+08	5.67922e+08	1.33079	8.95444e+08	6.57904e+08	1.79322e+09	4.93456	1.80387e+09	1.53928	1.3576	1.78731e+09	7.38149e+08	1.2956e+09	3.27749	2.00108e+09	1.90563e+09	9.51555e+08	5.43336e+08	1.6352e+09
O95164	0.309384	1	0.720524	0.938189	0.791526	13.4152	1.56909	1	4.89576e-09	0.988503	1.28871	0.877685	80.4478	1.94833	0.392988	2.05101	5.18288e-10	2.75693	2.63477	2.65569	0.1271	1.04305	0.879507	1.45923	0.890733	1.81919	1.32342e+09	3.35389e+08	2.5645	3.592e+08	3.93505e+08	1.99118e+08	1.43522	1.60964e+08	3.51628e+08	2.96521	7.71885e+08	4.97923e+08	1.86993	4.52889e+08	2.08777	6.95436e+08	2.10272	5.88414e+08	0.288534	1.14087e+09	1.93655e+08	1	2.16032e+08
Q5QNW6;Q93079	0.379419	0.954863	0.581384	0.0855591	2.22673	0.240736	4.13149	1	1.6742e-09	0.101603	0.15038	2.99707	1.84673	1.96568	8.95424e-10	0.290489	2.50382e+08	0.631232	1.07347	1.21412e-09	1.02568	2.61058e-09	1.49122	3.31112	0.844179	1.02883	0.125931	3.00242e+09	0.180429	1.47225e+08	4.7625e+08	3.45107e+10	9.65859e+06	7.0394e+07	2.37914e+08	1.05957e+09	8.90273e+08	1	0.704003	4.80927e+08	0.15517	3.04432e+08	0.586799	1	1.11694	3.40378e-10	4.79293e+08	0.200076	5.29615e+08
Q9ULW3	5.3336	20.4162	244.945	1	7.65701e+08	9.01855	6.51383	0.324819	6.45941e+08	3.53341e+08	19.4411	0.551315	2.16079e+08	1.72474e+08	5.41971e+08	1.38152e+08	3.79337e+08	2.55165e+08	1.94962e+08	4.39136e+08	3.70137e+08	4.95639	0.618559	2.54178e+07	1.86783e+08	0.519265	10.3266	21.5469	0.375718	3.0172e+08	3.37226e+07	0.961288	1.00554	0.572604	0.695356	0.798411	0.318349	2.20721	5.34541e+07	0.697085	1.17371e+08	10.828	1.17598e+08	0.339806	0.194157	3.7126e+08	0.890325	2.45085e+08	1.86952e+08
Q9Y5X2	7.91733e+08	3.86004e+08	1.34719	1.0219	3.02848e+08	1.35534e+08	1.20045	6.58144e+08	0.466046	2.1911e+08	2.02479e+08	1.15938	7.35038e+08	4.75303e+08	1	2.03481e+08	1.78687	0.522509	0.417227	1.75565	3.54406e+08	0.711075	2.02232	3.06906e+08	0.833884	0.723242	1.93017	1.08952	7.42379	1.69543	7.40582e+07	1	0.483524	0.599102	1.18622	4.44053e+08	2.43357e+08	3.1054e+08	0.729883	1.89739e+08	2.38264e+08	1.64211	3.26284	3.64685e+08	2.33467e-08	3.33251	1.26328	4.99176e+08	2.39087e+08
Q8WUN7	1.29306	1.3327e-09	8.99188e+08	1.27274	0.221805	0.00232509	8.27133	1.28988e+08	0.353964	2.57604e+08	1.17639e+08	0.632915	1.02469e+09	1.1472	1.77288	0.917262	0.308632	0.771224	1.15822	2.09459e-09	1.27118e-09	2.08199e-09	0.714641	0.331823	2.52429e-09	1.08845e+09	5.25575e+08	6.72254e+08	0.628676	1.42669e+09	3.45216e+08	1.26942e+08	1	6.61682e+08	0.077645	3.43585e+08	8.73919e+08	0.180646	0.754508	6.45609e+08	2.25931	1.48278e-09	0.373589	9.87136	0.67625	5.02337e+08	0.911044	1.30164e+09	3.71575
O95379	4.43572e+08	4.35308e+08	1.35654e+08	1	1.74789e+08	3.74573e+08	0.359981	2.34342e+08	1.28721	2.54148e+08	0.882608	0.842126	2.99521e+08	3.02012	0.261445	5.39839e+08	0.0925755	3.92278e+08	6.97313e-10	0.456923	2.79183	1.80661	0.849519	1.2929	0.462606	0.288973	11.3914	0.161114	8.3588	1	1.75586e+08	5.08455e+08	23.8741	2.09873e+07	1.60662e+08	5.31891	5.50807e+07	0.663193	0.940528	2.55151	0.757964	4.07908e+08	2.82788	2.96485e+08	1	1.46257e+08	8.65077	3.80109e+08	2.96e+08
Q15628	1.70123e+09	1.50261e-07	6.96859e+08	1	6.29552	6.62795e+08	0.627022	1.28943e+09	5.51386	1.91311e+09	0.174629	0.258888	6.79403e+08	1	8.55218e+08	1.5858e+09	0.458207	1.48511e+09	1	2.20792	3.36137e+08	0.725477	1.00833	8.22492e+08	0.751686	0.992041	193.795	1.76351	5.25922e+08	1.53817e+08	4.97826e+09	4.17538e+08	1.50152e+09	23.8307	8.22008e+08	1.39613e+09	2.65947	1.39576e+09	0.708486	3.53494	6.92845	17.6248	9.36158e+08	3.87936	1.38931e-09	1.06036e+09	1.8505	4.67963	2.7188
Q8N8R3	1.8897	4.05841	1.69196e+09	3.34344	2.94942e+09	3.81066	0.817819	2.19416e-10	10.8098	2.94538e-09	7.04465e+08	0.4161	0.235875	1.06175e-09	0.615983	1.18715	1.00777e-09	1	0.299967	2.69321e-09	0.68788	1.55664	7.98426e-10	0.208501	0.359165	1.39739e-09	1	1	0.712761	0.0501843	1.16763e+09	2.38903e+09	1.07479	2.94557e+08	5.06414e+08	0.844548	0.112963	1.85139	1.01816e-10	0.218322	1.04191	9.64176e+08	0.93246	1.55996	2.93746	8.11059e+08	0.743232	1	9.20611e+08
Q9NRG0	6.89392	3.59741e+07	1.92994e+08	6.56203e+07	8.96134e+07	1.0835e+08	18.6795	8.57513e+07	0.424235	82198.5	1.93221	0.590197	1.26878	1.70631	6.32763e+08	31010	1.8605	5.29866	0.993901	3.78153e+08	1.04654	3.00979	1.459	2.26704	3.81403	3.33299	49.4013	2.47605e+08	2.73845e+08	4.61683e+08	4.50059e+07	3.33325e+08	2.51134	104134	0.4268	2.53482	3.19403e+08	1.3402e+08	0.617882	2.54514	1.43287	2.63624e+08	2.5248e+08	2.68907e+08	0.428263	1.55979e+08	2.22006	3.36949e+08	2.15634e+08
P23921	4.27147e+08	0.547684	223313	0.632746	190951	26.3762	2.6018	5.98242e+08	1.70383	2.14585e+08	0.57546	2.06145	3.20108	2.31823	1.01746e+09	7.79817	1.70721	5.22257	4.15022	52.0484	3.30382e+08	0.819192	2.86051	7.57018e+08	2.12916	3.10643	4.07111e+08	6.79296e+08	1.5125e+08	2.78011e+08	2.74138e+08	2.41136e+08	8.35198e+07	1.70455e+08	1.62426e+08	2.07086e+08	7.59104	1.8407	0.293804	3.39197e+08	5.75926	3.87956e+08	3.98172e+08	0.496006	1.83944	2.10589e+08	5.35058e+08	4.49175e+08	2.74302e+08
Q9UHR4	1.12394e+09	4.11184e+08	6.8216e+08	9.1065e+08	1.16134e+09	1.15241	0.969675	1.52196	1.53052	5.62968e+08	3.03663	2.45893	5.82777	2.56028	2.52265	8.76748e+08	0.773761	1.20831e+09	1.67267	2.43358	3.06144	1.55088	2.55359	2.17439	4.33046	2.1552	1.27838e+09	6.43469e+08	2.21555	1.15194e+09	1.27813e+09	0.51903	1.42056	9.28005e+08	5.95885e+08	15.6683	19.8119	1.2122	1.04324	1.29409e+09	4.59281	9.09459e+08	1.1652e+09	6.89122e+08	1.0207e+09	1.60544e+09	16.3292	5.88508e+08	1.48108e+09
Q6RFH5	1.89716	1.67649e+09	3.60662	3.93091	3.43612e+08	3.61536	2.28275	1.59901	0.818801	6.16791e+08	2.0087	1.22209	2.2822	0.719874	1.05999	7.1285e+08	1.6222	3.97621	4.72866	2.69675	2.20659	0.983147	1.64756	2.4751	4.97604	2.70888	9.65266	1.09847e+09	8.30379e+08	3.12624e+08	5.05838e+08	9.87475	3.27514e+08	9.02047e+08	3.29898e+08	1.42143	9.55158e+08	7.4625e+08	0.923221	1.04816e+09	2.091	8.23218e+08	1.79737	9.87795e+08	7.62522e+08	9.58878e+08	3.41563	8.1486e+08	9.17311e+08
Q6ZRS2	0.306455	147754	25975.1	1.35752e+08	8.85463e+07	0.570761	0.473816	0.466319	2.5224	1.17993e+08	2.05006e+08	0.992876	7.93371	3.08339	1.01623e+08	1155.39	0.428079	3.05429	3.42357	3.13914	1.53637e+08	0.602819	2.28301	2.21128e+08	2.17007e+08	1.85997	9.00971e+07	2.17122e+08	8.74057e+07	7.27283e+07	5.09169	1.17988e+08	4.22565	1.3089e+08	9.21386e+07	6.96153	1.40041e+08	9.46766	0.599144	1.78364	1.27954	1.99801e+08	1.79296e+08	8.28572e+07	6.31705	0.905631	3.88656	1.38427e+08	18.6155
Q15723	0.245671	1.24793e+08	7.14661e+07	1.17805	2.33026e+10	2.0001	0.608196	5.45854	1.28132	0.00776884	4.63794	1.45272	6.50779	3.35065	1.3684	1.79525	2.7407	9.41592e+09	1.03383	2.29761	0.653355	2.39752	1.33091	3.16138	0.644598	3.59708	3.74441e+10	1.0989e+08	5.62786	1.39063e+10	1.54658e+10	3.88421e+10	7.38166e+07	0.0039697	1.41659e+08	1.88126e+10	3.39667e+09	6.26993e+09	1.23472	9.32995e+09	9.96044e+09	2.37699e+10	9.23186	1.0206e+10	10.7077	3.98691e+09	4.52497e+09	8.497e+09	1.29046e+10
Q14676	2.59674	4.987	3.18261e+08	12.7517	2.00423	2.49973e+08	0.338534	0.687228	0.586311	0.331266	0.969706	0.968231	0.941751	2.92958	4.52752e+08	6.60555e+07	0.427374	1.69659	3.7893	4.79807e+08	0.453081	0.673469	1.17508	2.85439	5.23798	1.48765	7.95335e+08	7.3156e+08	1.77807e+08	4.7211e+08	3.16033e+08	2.78533e+08	0.72761	2.76124e+08	2.81351e+08	1.9946e+08	2.62161e+08	2.53236e+08	0.59521	5.36462e+08	2.83736	1.63491	0.288371	4.11398e+08	6.40956e+08	5.13775e+08	12.5338	2.47743e+08	6.0241e+08
P52735	1.56244e+09	0.586159	2.21734	3.64435e+09	4.15451	54.2553	0.887636	1.10078e+09	1.01311	1.50485	1.48791e-09	0.885228	5.9583e+08	1.21825	8.52101e+08	0.563898	0.305667	5.23539	0.337698	0.16724	2.53099	1.1038	5.00785e+08	0.794827	0.805247	2.00713	1.9605e+09	0.843329	7.93344e+08	2.54562e+08	2.25795e+08	2.11437e+09	1.22146	3.92566e+08	7.38877e+08	2.0754	1.23635	6.06615e+08	1.03674	3.18958	1.25522	8.3354e+08	1.51161	4.98176e+08	2.24719	6.20065e+08	2.28034	1.31002e+09	6.49208e+08
P98170	9.26403e+08	1	0.699595	2.56965e+08	3.91778e+08	1.93601e+08	0.833244	3.35114e+08	2.03749	1.08452	0.417851	1.02189	0.847572	0.824491	1.43372e+09	3.57001e+08	1.10638	0.915976	4.5801e+08	1.40544	2.80973e+08	0.763572	0.983815	4.72057e+08	1.11157	1.78961	5.13651e+08	0.432429	1.98729	4.44161e+08	5.02969e+08	1.6325e+08	0.438422	1.63577e+08	2.0537e+08	6.02181e+08	5.5271e+08	1.09836	1.59223	0.76129	4.73853e+08	4.24997e+08	0.481559	0.842849	5.47019e+08	6.83778e+08	4.4839e+08	1.03283e+09	10.9478
Q99700	3.90475	3.43134e+08	5.57323e+08	5.14663e+08	1.28776	1.92001e+08	4.51633e+08	1	0.712667	6.86323e+08	2.59808e+08	2.09191	3.7393e+08	3.37574e+08	7.43257e+08	1.36693e+08	1.77696	1.00991e+09	1.80271e+09	2.50773e+08	4.69095e+08	2.31195	7.42373e+08	3.00698	3.79775e+08	7.07836e+08	0.899504	8.21437	113969	3.42986e+08	2.95648e+08	2.8748e+08	0.0966998	1.48258	3.99897e+08	4.1689	1.58331	2.04034e+08	2.37595	0.469005	0.659063	1.6365	1.67139	1.57396	0.751182	0.759858	1.0221	2.95564	0.464655
Q9H9Y6	9.09901e+08	9.0896e+08	5.1817e+08	12.1981	1.07469	0.171893	0.452173	0.259988	2.6121	5.78204	9.87801e+08	0.761541	0.393894	3.57909	8.30972e+08	7.75263e+08	0.24352	1.0988e+09	0.460079	0.391701	0.671441	0.670982	2.98248	1.82175	2.50476	1.84489	3.928e+08	1.06038e+09	2.89871	6.4268e+08	5.84193e+08	1.63983e+09	1	7.9771e+08	4.542e+08	2.91578e+08	9.26665e+08	6.36364	0.844541	9.15939e+08	3.69509	6.30045e+08	4.05805	2.97505	0.98693	0.276339	2.12424	9.77161e+08	0.268541
Q96MY1	4.51126	2.21431e+08	1.29797e+08	2.05979e+08	4.42075	0.950112	2.41468	0.837077	1.14966	1.83722e+08	0.706292	0.798959	0.576118	1.01233	1.31352	9.61731e+07	0.625787	0.405474	0.67708	0.12433	2.67934e+08	0.610524	0.413699	0.704581	1.65868e+08	2.27264	210.573	1.43969e+08	12.9604	1.78782e+08	1.44632e+08	1.01503e+08	2.21995	2.13178e+08	2.47891e+08	4.45455e+07	1.6509e+08	2.74384e+08	1.12438	6.91937	0.848932	2.52196e+08	2.15649e+08	1.16157e+08	3.55447	3.82126e+08	4.95782	3.04617e+08	3.26177e+08
Q15025	0.493707	6.49078	13.0589	4.97203e+08	1.5162e+08	5.66447	1.95955	5.66053e+07	0.240626	2.19729e+08	1.02426	1.29709	1.37732	0.843508	4.05389	1.62568	1.08705	2.949e+08	2.60949	0.534129	0.537615	0.366401	1.27911	0.688496	0.905746	2.23811	1.35588	7.35481	11.4921	1.69487e+08	2.31583e+08	7.12976e+08	5.70828e+07	8.80367e+07	2.50672e+08	1.53965e+08	2.14586e+08	3.89781	0.715843	2.17229e+08	1.2691	2.37561e+08	6.23182	2.92784e+08	5.77522e+08	2.1083e+08	1.73274	3.70854e+08	3.56634e+08
P25440	1.41141	2.99147e+08	4.4487e+08	1.23787	1.94417e+08	4.80529	0.598072	38.5904	1.12061e-08	4.87395	1.36365	0.848746	0.402686	0.873407	1.48123	1.26165e+08	1.61572	7.9051e+08	2.89832	0.718579	0.517938	0.497565	4.42891	2.6852	5.26741e+08	3.92786e+08	6.17783e+08	4.48339e+08	2.65972e+08	3.74392e+08	3.01224e+08	2.18775	1.41854	4.47312e+08	2.53773e+08	2.1601e+08	3.0131e+08	0.53616	1.12133	3.24787	0.555902	2.12083e+08	1.95518e+08	1.85552e+08	1.20584	6.63182	114.713	3.13011e+08	4.99485e+08
O43933	0.363936	6.39729e+08	2.47618e+08	7.54359e+08	5.65175e+08	1.11781	0.631394	6.74566e+08	3.30275	8.7909e+08	3.61575e+08	0.0834251	1.03104e+09	22.3955	7.99955e+08	8.19857e+08	3.67283	7.60561e+08	3.215e+08	0.844758	0.991524	0.476008	1.92053e-09	0.791329	6.13267e+08	0.9411	1.04906e+09	1.08991	3.84897	3.08541	30.1221	12.4726	3.46556	8.60526e+08	4.45026e+08	3.26042e+08	4.77099e+08	8.11984e+08	0.831895	2.07747	2.28341	6.45761e+08	2.15769	2.8179e+08	32.0482	5.97701e+08	5.8732e+08	3.92407e+08	6.07953e+08
P15151	5.40615e+08	1.33484e+08	0.68866	2.20077	0.978021	0.884182	0.600734	0.310179	0.194821	0.0668949	4.38238e+08	1.01963	4.4042e+08	1.44706	0.69302	0.804215	1.16289	2.04223	2.55106	1	0.94627	0.295936	1.28572	1.07919	3.99582e+08	3.78723	0.836096	2.5662e+08	5.55086e+08	18.5867	0.649819	9.17049e+08	1.66534e+08	4.31159e+08	6.03841e+08	0.453094	4.91541e+08	1.04942e+09	3.53027e+08	7.19873e+08	5.09727e+08	2.33485	1.58278	2.71431	4.51664e+08	4.28233e+08	5.82369e+08	7.12796e+08	3.93974
P20839	6.52531e+08	11.5942	7.75606e+08	2.25791e+08	3.30627e+08	3.86884e+08	3.45275	1.3997e+09	2.99885	5.76083	1.79564e+08	3.64203	4.55792e+08	3.7009e+08	9.56784e+08	0.85095	1.45913	4.22097e+08	1.81585e+08	9.10861	2.33426	5.28609	1.4879	4.95745e+08	50.1352	2.12636	7.09599e+08	0.521391	7.86482	5.6214e+08	2.1622e+08	0.39492	0.634377	4.4379e+08	2.41633e+08	5.07093	5.73416e+08	5.36308e+07	1.04803	0.730758	5.83504	6.18737e+08	7.52516e+08	0.34208	3.65589e+08	3.52306e+08	1.2759	7.00051e+08	2.40529e+08
Q7Z4F1	0.452064	1.59866e+07	3.0949e+08	1	4.57782	4.66325	5.68566	5.06193	0.869144	1.27421	2.51861	2.17247	1.32504	1.56287	0.210485	1.03028e+08	0.0447832	0.872989	0.929977	12.872	1.87506e+08	6.23328e-09	1.27261	1.21056	1.58614	9.75112e+07	1.75804e+08	1.01036e+08	1.9483e+08	2.84141e+08	1.10639e+08	7.54148	1.18368	1.17044e+08	2.77393e+08	2.90639e+08	7.27749	8.62757e+07	1.15194	2.1673e+08	1.12191	2.42453e+08	1.22812e+08	3.56906e+08	21.21	1.91111e+08	3.73443e+08	7.17072	2.16995e+08
Q14149	0.773951	1.44268	1.4087e+08	4.12715e+08	3.29415e+08	3.00479e+08	0.593997	1.0038e+08	0.594072	2.75137	1.07887	0.836157	1.2948	1.59093	3.7429	3.18616e+08	0.201875	1.15413	3.50721e+08	2.3217	0.880581	1.36231	2.42146	1.18834	0.636645	1.43079	10.2706	2.64528	1.75993e-09	1	1.27886e+08	1	0.700313	23663.3	2.6534e+08	2.49369e+08	65047.3	242.304	0.8562	1.67311	1.23773	5.64282e+08	1.71116	2.26419e+08	2.10885	2.36116e+08	4.14834	4.31387e+08	3.2287e+08
O76071	4.57103e+08	2.14961e+08	6.92823e+08	2.61526e+08	4.54341e+07	3.69515	0.723369	3.86492e+08	7.9556e+08	4.15352e+08	16.0004	1.19523	6.24811e+08	1	8.14303e+08	4.07622e+08	1.03481	1.4456e+08	3.4933e+08	1.28735	1.35118	0.680658	0.578285	0.872282	0.438499	2.17358	2.55211e+08	1.196	4.15862e+08	2.40435	2.74098e+08	17.0803	0.676767	0.378514	1.58953	4.78673e+08	3.92688	4.79951	5.32734	1.41172	4.38806e+08	4.36207	5.17525e+08	4.15886e+08	9.63766	0.875618	0.422552	5.96314e+08	3.07307e+08
O94966	3.39351e+08	5.19799e+07	1.21219e+08	1.60217e+08	1.66866e+08	19.9356	0.954972	1.81357	6.08395	0.0494942	3.21494	2.32804e-08	4.0125e+08	1.16102	4.66727e+08	1.58452	7.40716e-09	3.80032e+07	3.63746e+08	5.3436e-09	3.04906e+08	4.50998	1	0.970931	0.38457	1.04813	24985.8	1.27324e+08	3.47563e+07	1.02196e+08	5.15672e+07	2.7801e+08	2.74142	6.62771e+07	0.21335	0.31298	0.861249	5.34786e+08	0.305847	0.5344	1.11462	1.95576e+08	0.376472	2.16001	3.85343e+08	0.122446	1.62815e+08	2.98306e+08	1.41701e+08
P78560	1.0398	1.24332e+09	1.11865	3.34465e-09	0.377613	44.6573	0.538279	2.75871e+09	1.53284e-09	0.534685	0.122052	2.35688	0.0423475	3.37279e-10	4.23283e-10	2.3581	1	0.219304	0.437192	5.90052e+09	1.17998	1.80017	3.64969e+09	0.546294	0.0643246	0.413838	6.81721e-10	1.72064e+09	13.819	5.42609e+09	1.12944e+10	2.15685e+10	8.47642e+09	1.90005	9.55081e+09	2.94286e+10	0.0867093	1.81969e+10	1.28425	1.56867e+09	1.45378	1.09401e+10	4.92693	9.48484	3.84351e+09	1.33992e+10	2.6006e+09	4.78043e+09	1.06137e+10
Q6ZSZ5	6.61327e+08	1	2.27219e+08	1	1.70243e+08	2.04905e-09	1.83748	7.85801e+08	0.141467	3.95924	5.87025	1.21816	1.16646e+08	2.41017e+08	3.60492e+08	0.254366	0.789431	1	0.250868	3.25895e+08	0.0702219	1.34692	4.35033e+08	1.53024	24.5747	2.15213	3.1367e+08	1.25604	0.307559	2.07042e+08	1.2817e+08	9.88151e+07	1.21756e+08	0.109541	1.83483e+08	2.71578e+08	1.79732	3.16211e+08	1.17443	2.80179e+08	0.579701	0.822745	0.834244	1	5.02286e+08	4193.21	2.21772e+08	4.94108	2.60665e+08
O95471	0.257464	1.79513e+08	4.32292	1	1.94952e+08	1.28805	1.26984	1.03735	0.467967	1.22975e+08	0.791857	1.60547	4.54502e-09	2.37688e+07	0.613326	4.8459e+08	0.281656	4.22941e+08	6.05364e-09	0.953819	7.4333e+08	2.22003	0.594172	1.582e+08	3.73049e+08	0.958016	2.73394e+07	7.92874e+08	2.02163	1.80167	26994.3	6.60239	3.06565	5.96325e+08	5.21366	1.17363	4.61646	1.03303e+09	1.67466e+08	1.25302	2.24457e+08	2.00233e+08	1.31589	2.43946e+08	5.3541	2.48691	3.18181e+08	2.08279e+08	4.12771e+08
Q9Y6V7	24.8765	0.20133	0.929655	1	1.01204	2.62022	15.7618	6.80666e+08	3.66067e+08	19749.8	4.80721	0.255871	1.05104	1.82561e-06	0.0158909	1.15798e+08	24.5464	1.81664e+08	1.2302e+08	3.2303e+07	0.223651	4.0872e+07	3.86606	1.18737	1.38121	7.85674	9404.07	2.46015	2.25936	1.02575e+08	2.84931e+07	16.3113	1.04043	1.28851e+08	2.80225e+08	5.45967e+07	3.22375e+08	10.4065	0.0626858	1.36881e+08	0.226883	1.73851e+08	1.43013	0.417597	4.56082	17.5361	3.46963	5.77234e+07	4.2333e+08
Q5U651	3.49606	9.49853e+08	8.79058e+06	9.40828e+09	2.80284e+08	0.802213	2.5208e+09	4.08743e-10	7.87791e-11	7.44947	4.90834	2.40694e-09	43.6887	2.19152e+09	1	2.59933e+09	11.4164	1.24139e+09	4.14892e-10	1.58167e-09	0.364817	0.486827	6.28975e+08	0.0253164	1.18409e-09	0.806599	4.08911e+07	1.46133e+08	4.67279e+08	1.25934e+10	1	1.23671e+10	10.0299	180905	4.75472e+09	398.872	0.00592933	1.22903e+08	0.276951	1.18861e+09	1.02778	23598	4.82241e+08	318.272	0.6872	3.7762	0.659666	9.45947e+08	3.03994
Q8WV41	1.07119e+09	4.55811e+08	3.32849e+09	5.16466e+08	8.34524e+08	2.07861	1.36804	0.118903	9.6496e-10	5.17654e+08	1.28913	1.12789	0.0311571	1.30968e+09	2.00246e-09	1.05607	1	1.71718e+08	3.28188e-09	1	0.27974	1.06159	0.510363	5.4329e+08	0.77586	0.467018	6.54677e-09	9.11004	16.518	2.64706	5.48459e+08	1	2.02038	1.4323e+08	3.01016e+08	5.49265e+08	3.47741e+08	16.0141	9.86424e-10	2.89605e+08	3.36269e-08	3.91308e+08	9.18304e+08	4.14153e+08	11.5112	1.71185e+09	1.58328e+08	0.841297	0.52466
Q01523	0.993302	0.14921	5.5926e-10	1.87118e-10	0.764026	3.94874	0.705452	3.52028	1.05536e+10	0.957367	0.535227	1.92003e-10	1	1.30684	4.16959e-10	8.59586	9.36783e-10	1.58302	12.9058	1.92744e+10	48.6384	5.70364	15.1241	0.136821	0.00603742	13.328	6.24656e+08	0.51758	1.29255	3.56497e+09	1.14832e+09	2.64158	2.17194	4.28777e+08	1.55434e+09	1	1	1	0.609509	1.08177e+09	1.55982	1.26779	7.29536e+09	1	1.50251e+09	4.28059e+08	1.53694e-10	6.03466e+08	3.78699e+10
Q9H792	4.44256	7.60107e-09	1	1.69229	1.36499	1	4.03664e-10	3.3146e-08	126.412	4.80729e+08	1	4.31879e-08	1.86921e+08	0.46892	1	4.46056e+07	3.39707e+08	17.5325	1.76897e+08	1.37452e-09	4.49071e+08	1.15624	3.06545e+08	1.50968	5.96595e+08	1.40984	0.9033	1.13177e+09	2.37523e+08	1.05605e+08	1	9.1116e-09	9.51709e-09	3.64976e-09	1	1.72888e+08	2.03106e+09	2.50789	0.121235	2.0947	3.51636	57.2472	4.49795	1.31521e+08	5.43322	4.04625e+08	1	3.41528e+08	1.06899
Q6P9B9	3.67834	1.79891e+08	1.2974e+08	1.20393e+08	5.32415	0.967817	1.07641	3.56122	1.81562	8.24047	1.1284	0.421443	1.05626	1.0144	3.99367	0.159574	0.287506	99204	1.44428	0.90622	15.5578	0.569007	1.38659	3.73756e+08	1.302	0.963344	7.85686e+08	3.55054	1.89405e+08	3.85939e+08	5.37257e+08	2.45694e+08	1.01611	4.88975e+08	2.5281e+08	1.99257e+08	3.2552e+08	2.70935e+08	2.22829	4.1759e+08	1.97442	4.86055e+08	0.62404	5.6423e+08	0.977322	3.07045e+08	4.64667	2.48521e+08	3.41122e+08
P19878	0.104636	4.65446e+08	5.08331	9.52398e+08	110141	2.22965	0.529449	3.45031e+09	4.51295	0.00839434	2.78178	1.98825	1.0987	5.62726	14.1371	0.377444	2.52069	7.45945e+08	1.76858	16.4978	1.09994	4.70283	6.84695	1.39882	1.51838	1.21045	2.0535e+09	0.263251	1.27182	3.11219e+08	3.92918e+08	7.09178e+08	4.41528	4.50763	4.71144e+08	3.94214	8.5074	1.41506e+09	0.988598	2.75938	4.79115	1.20471e+09	1.16643e+09	1.00715e+09	9.35422e+08	6.80887e+08	1.26531	1.67337e+09	8.10849e+08
Q14146	3.58167	60.3529	108989	1.01649e+09	176447	1.94577	2.41008	19.1281	0.559548	8.11671e+08	3.75275	0.911454	1.89941	0.304617	0.705501	2.15385	0.495507	19.8554	2.17444	1.53069	2.38659	0.732131	2.20611	1.04583e+09	1.94018	2.9066	6.51157e+08	8.44816	4.6604e+08	7.73043e+08	6.81403e+08	7.72007e+08	7.23081	1.16079e+09	6.70683e+08	1.49525	9.27002e+08	5.84975e+08	0.862087	5.43808	2.54842	1.15708e+09	8.51007e+08	7.41065e+08	9.25583e+08	9.66694e+08	1.06161e+09	1.12129e+09	1.2864e+09
Q9NXV2	2.68344e+08	3.55966e+08	2.00548e+08	4.25804e+08	3.54428e+08	4.01558	1.42534	2.61183e+08	1.84754	2.82291e+08	5.2084	1.24878	6.90062	2.67454	3.20165e+08	3.20757	9.34153e-09	4.58178e+08	1.23771	0.895016	1.48068	1.60569	0.188865	1.02268	2.75521	1.52225	4.27966e+08	5.09811e+08	3.28871e+08	4.2202e+08	1.96398e+08	3.0911e+08	0.129278	1.82687e+08	1.35483e+08	1.23525e+08	1.62606	0.341935	0.706382	1.92715	18.4362	4.05638e+08	5.2409	0.277986	2.88166e+08	1.55396e+08	4.77436e+08	4.76836e+08	3.71655e+08
Q9GZS1	0.628464	3.68555	3.93206e+08	8.06359e+08	0.0160747	4.52778	0.948021	0.471626	0.558629	0.757358	1.51173e+09	1.2815	3.57984	0.28627	2.18686	1.68215	1.71435	2.45253	1.24226	7.24136	3.0386	1.74739e-09	1.92241e+09	9.37757e+08	3.63713	0.824435	1.67573e+09	1.69262e+09	3.63234e+08	1.09897e+09	6.81885e+08	5.92339e+08	5.81468e+09	1.54764e+09	0.00842353	5.74696e+08	1.21124e+09	3.40185	2.45226	1.52145e+09	3.59332	9.84947e+08	9.3439e+08	5.6814e+08	1.14732e+09	8.96948e+08	1.51366	1.47078e+09	1.42918e+09
Q9NPE3	0.400429	1.42341e+10	8.54887e+08	1.32038	0.135568	1.15747	1.28189	1.0501e+10	0.655033	0.438623	0.413686	0.248849	1.64686	9.14594e-10	0.877018	2.40632e+09	1.51474	3.92284e+09	3.7523	0.708993	4.25874e+09	0.480608	2.80526e+09	5.7319	4.42403	1.40783	3.51643e+09	3.58119	1.66644e+10	1.71476e+09	3.11404e+09	2.4354	0.149288	0.162661	2.40954e+09	1.13514e+09	6.47549e+08	0.428197	1.53728	5.8118e+09	1.85605	5.40756e+09	4.81208	3.22348e+09	1.10888	4.736	5.66669e+09	3.83498e+09	4.67583e+09
Q99626	3.30507	1.23449e+09	3.40648e+08	1.93473e+09	2.44304	3.82878	1.47679	2.98879	1.29665	2.54524	1.56209	0.284575	1.37522e+09	2.91049e+08	1.30126e-09	3.31627e+08	0.803519	1.39608e+09	1.98891	0.341792	1.12002	0.666424	1.27209	1.04511	0.86329	2.94189	1.65125e+09	6.7396e+08	0.865439	1.042e+09	8.42831e+09	1.89398	1.58932	1.11459e+09	1.69838e+08	0.744882	3.11835e+08	8.11337	0.719673	5.91628	2.34832	1.10424e+09	3.94127	2.06987e+08	0.725276	2.46482e+09	6.45994	8.48969e+08	1.07002e+09
Q9UMY1	3.98088	7.79193	6.91623	1.06217e+09	4.05035e+08	2.54815	0.767433	1.94656	3.07183e-09	0.51515	0.970422	0.574159	1.98325	1.15558	0.767429	3.23396e+08	1.46689	7.20243	3.19656	2.16685	2.61872	1.40669	2.12484	6.33434e+08	9.89393	8.4857e+08	9.23792e+08	1.57218e+09	3.29617e+08	9.11185e+08	8.27504e+06	7.44428e+08	2.74985e+08	4.97971e+08	0.857805	4.17288	9.16222e+08	4.54421e+08	0.758806	13.5523	3.08761	5.3686e+08	4.44982e+08	10.2683	8.79304	4.23817	21.5228	1.22527e+09	7.81197e+08
Q7Z388	1.95253	2.9497e+08	0.239074	5.17355e+08	0.495478	1.0439	8.62417	1.55934e-09	0.575792	1.24758	1.32227	1.14589	0.79628	0.823076	0.130308	0.619301	0.488867	1.04437	0.758335	2.15994e-09	1.37273	1.96393	1.14676	0.839286	1.56856	1.14826	1.2327e+09	5.70918e+07	4.6646e+08	6.4418e+08	1.44847e+08	1	2.62421e+08	3.28894e+08	4.26969e+08	0.472367	1.66233	0.926642	0.942296	3.23675e+08	1.28025	3.7547e+08	1.21738	1.58786e+08	3.87802e+08	3.68424e+08	1.06619	3.84922e+08	5.36378e+08
O95214	2.7323	2.63408	1.91	4.87915	1.60872	0.857334	1.83683	2.28132	1.14788	2.42946	1.03445	0.417509	1.2566e+09	2.16008	0.787493	0.640936	1.18165	2.45368	1.85342	1.28173	0.981214	2.80916e-09	1.31649	1.03463	0.700566	0.847198	1.01784e+09	5.26122e+08	1.19159e+09	7.63756e+08	5.57108	8.53194	2.95823e+08	6.63858e+08	2.93765e+08	2.39933e+08	5.71424e+08	1	0.555351	4.84924e+08	0.99615	4.71001e+08	1.16336	9.42447e+08	5.2442e+08	3.30771e+08	4.10457e+08	1.0189e+09	9.04787e+08
Q9Y5T4	6.8498e+08	25.6485	2.36399	6.3114e+08	5.97439	3.25564	19.187	2.68548e+08	47.476	2.41879e+08	24.6998	4.03942	6.70428e+08	2.55376	5.64349e+08	2.62525	0.899572	60612	11.2987	1.81211e+09	1.56954	1.88326	8.16804e+08	5.77672	16.7717	0.578009	214625	188700	1.71186e+09	9.76638e+08	3.22698	10.6265	1.93408e+08	4.96371	25.6498	1.50383e+08	1.19756e+08	1	0.367038	9.00068e+08	4.31258e+08	11.1123	6.27307e+08	4.32778e+08	8.7453e+08	27.8863	1.06272e+09	4.41529e+08	22.1153
Q969S9	3.22436	2.43492e+09	8.26066e+08	1	2.70861	2.32375	1.01761	0.316915	0.559993	31.7887	5.44642	1.48854	1.40898	1.91238e+08	9.1614e+08	7.64197e+08	0.469937	0.48944	0.760371	0.299265	7.58306e+08	0.377232	1.51456	1.73522	6.17603e+08	0.690574	23.85	2.21815e+08	1.5788e+09	1.14884e+09	158740	5.52937e+08	3.26351e-09	73.8692	0.839665	2.71331e+08	0.302997	1.5195	1.78079	1.67728	2.07747	5.98636e+08	2.12696	7.82998e+08	1.1504	8.29721e+08	2.22372	8.58886e+08	9.36121e+08
Q9H7L9	3.36604	1.06551e+08	34802.2	21.4484	78661.6	0.0944742	1.03266	0.546669	1	2.19993e+08	0.178978	0.655159	1.86239e+08	0.624612	3.42157	7.28215e+08	1.77848e-09	0.466103	1.73986e+08	0.344764	9.64875e+08	1.37986	2.22219e+08	1.31214	1.51411	0.599378	3.2036e+08	3.54011e+08	1.48104e+08	2.36226e+08	1.96149e+08	2.24457e+08	8.32767	2.22588e+08	4.06127e+08	7.54224e+08	2.25086e+08	1.65373	0.519929	3.88915e+08	0.363272	4.5405e+08	0.510159	0.0860585	1.44128	3.81097e+08	3.13133e+08	6.50136	3.37454e+08
Q9ULI0	0.0925807	2.93928e+09	0.499218	2.14566e+08	1.2126	0.376854	0.274305	1	17.9643	6.45738e+08	1.06851	6.02139e-09	3.34455e+09	1.39463e+09	1.62958	1.88232e+09	0.0228819	2.77189e+09	0.618961	0.285502	0.998991	0.607503	0.100456	3.50394e+09	3.04089e+09	1.02921	0.416477	9.50644e+08	2.87777e+08	1.25839e+09	1.93923e+09	2.50559e+09	2.14099e+09	0.231313	0.340924	2.60197	3.09588e+09	5.47968e+08	0.756589	0.845967	1.98931	3.07788e+09	3.99743e+09	1.10135	1	1.85705e+09	3.09527e+09	1.05093e+09	0.443119
O60486	6.17286e+08	6.80794	0.416342	3.67619e-09	3.12689	65.1671	1.36417	0.605709	0.261917	1.70214e+08	6.08997	0.63315	6.36631	3.24925	2.061	0.56726	0.33929	1.48784e+08	1.76695	0.0199614	0.394113	0.859343	0.222549	2.67414	1.52074	0.210142	6.21115e+08	1	6.2626e+08	5.90154e+07	1.81346e+08	3.65621e+09	4.61285e+08	1.38786e+08	9.1107e+08	1.18313e+08	2.32985e+08	3.27296e+08	0.646283	3.75316e+08	0.704129	6.62636e+08	2.00809	7.75165e+08	2.23466	3.57121e+08	4.23176e+08	5.19124e+08	5.68313e+08
Q5VZF2	7.59641e+08	8.96471	0.47426	1.15238e+08	3.25719	0.279581	0.155068	1	2.63927	0.438755	6.26984e-09	4.25297	4.70818	2.02163	1.71716e+08	5.93004e+07	0.394331	4.9081	11.7712	7.97609e-09	11.2822	1	4.23439	1.929	3.62298	8.93859	0.620529	0.253601	2.80096	1.58671e+08	1.61572e+08	1.38594e+08	0.830554	4.61988	1.10508e+08	2.53231e+07	2.40797e+08	1.75763e+08	1.14234	2.21946	3.03954	6.02376	7.01608	4.08118	16.3349	3.21089e+08	8.28771e+07	8.74463e+08	3.41329e+08
Q15311	1.19499e+09	1	1.4084e+08	3.63953e+08	5.308e+08	4.78213	1.58575	7.87786e+08	4.47275e-09	0.495969	2.19002	0.971389	3.41081	1	1	1.08788	0.423089	5.57928e+08	1.13351e-08	1.73268e-09	4.86856e+08	0.237993	1.30362e+09	1.25223	1.37258	0.592633	2.66952e+07	5.28857e+08	1.68415e+09	6.57642e+08	2.11532e+08	1.43465e+08	1.51327	3.44306e+08	6.45904e+08	13.6403	3.86711	1.38168	2.23932	2.66039	0.809414	1.63363	1.85925	0.770436	1.4194e+09	4.01166e+08	1.23889	9.39074e+08	5.14799e+08
O60229	6.16523	2.18402	1.17904e+09	1.97775e+09	1.12849e+09	2.52371	0.266975	5.91045e-09	5.04809e-10	0.876873	2.60171	0.79332	0.189969	5.0186e+08	0.592031	0.632117	1.78667e-09	4.5688	1.05489	6.87962e-10	0.42303	0.377022	1.08626	1.04515	0.881823	2.98881	1.93248	1.1618e+09	17.509	4.20766e+08	8.19885e+08	1.17665e+09	0.280125	14.3865	1.26314e+09	3.74993e+08	0.633707	6.56794e+08	0.525448	5.99299e+08	1.54425	9.40121e+08	1.07506e+09	10.5906	16.4233	4.25759	3.70681	1.48367e+09	7.70815e+08
Q15542	0.405564	3.2636e+08	0.158836	1.10732	0.404372	1.31358	1.02902	4.66551e-09	3.78212e-09	1.7456	0.958276	1.23373	1.75029	1.33384	2.44264e-09	4.25082e+08	1.38136	2.80426	0.943085	3.26573e-09	0.385654	0.736362	8.86352e+08	1.1026	1.08689	2.08745	1.85559	4.68739e+08	1.60694e+08	5.30918e+08	5.80884e+08	1.90718e+07	0.184712	6.9442e+08	4.7119e+08	1.57383	0.228687	3.21903e-09	0.316485	1.96098	2.94231	3.74648e+08	1.22761	2.0767e+08	2.1636e+08	3.87697	3.00167e+08	3.26737e+08	2.34536e+08
Q53RY4	1.39512	4.54529e+08	5.11671e+08	3.35756	23.5264	0.81218	4.65757	0.536785	0.924124	0.190834	1.44371	0.261858	3.6157	2.09375e-09	2.43941e-09	3.84104e+08	2.94862e-09	0.959768	3.76129e-09	1.69971e+08	1.55102	0.533414	1.22649	1.01571	2.79738	0.89807	7.06205e+08	1.93568e+08	5.60578e+08	4.51028e+08	2.27137e+08	0.964043	0.310087	2.50348e+08	6.01436e+08	2.03144	2.2423e+08	1.80471	1.83453e+08	4.96396e+08	6.70473e+08	4.86271e+08	1.08078	6.65919e+08	5.1541e+08	1	2.26035	4.84364e+08	4.1069e+08
Q6ZWT7	2.5883e-10	1	1.29547e+09	8.93985e+08	1.18754e+09	0.40818	0.228926	12.5781	0.040224	0.424035	0.616979	0.925261	0.842576	6.47638e-10	1.14272	8.23945e+08	1	4.48202	2.95145	2.25086e-09	8.49197e+08	0.241428	4.50694	7.38228	0.328968	0.276776	1.27428e+09	0.0273448	5.92646e-10	1.45347e+09	1.37891e+09	1.0365e+09	3.39531e+08	1.20205e+08	6.42783e+08	19.4474	1.30902	4.12398e+08	2.29951	3.75854e+08	1.31861e+09	5.75e+08	0.0780765	2.67143	3.03062e+09	0.223084	7.35905e+08	1.22278e+09	7.7604e+08
Q99467	2.12958	4.97928e-09	3.69344	1.63309e-08	1.49717	1.37134	1.98903	3.72258	0.4109	3.61772e+08	0.531728	0.324228	2.39756	4.10996	1.09511	1.85598	0.652775	1	1.46293	0.743418	0.944043	0.280383	1	37.5291	2.4876e-09	2.41248	2.23683e-09	3.56476	12.0935	5.09868e+08	4.21573e+08	5.84368e+08	3.83399	9.3109e+08	1	1.10785	4.94047e+08	1.77469e+08	0.706674	6.5396e+08	5.09839	5.41325e+08	2.01655e+08	2.84866e+08	1	6.2354e+08	6.13587e+08	1.22775e+09	6.0213e+08
Q9NZW5	0.49751	2.74848e+08	1	1	3.18045e+08	1	2.46183	2.2981	1.37963	2.775	6.63563e-09	6.09028	4.24868	1.17692	8.53405e+08	3.63679e+08	1.20955e-09	0.29979	6.28481e+08	1	7.53864e-10	0.887641	1.42262	1.11983	2.26776	1	3.17897e+08	0.541672	0.50938	5.10547e+08	1	1.83622e+08	0.0670705	2.97879e+08	4.10834e+08	0.465133	3.43692e+08	1.98667e-09	0.407761	0.516009	3.06305	0.218647	1.7524	0.932136	1.39337e+09	6.75875e+08	1.4026	1.61315e+09	1.20578e+09
Q2TBE0	0.870249	1.48165e+08	8.85383	2.74399e+09	6.8246	3.48579	3.03347	4.21396e-09	2.42157e-09	0.514627	2.37373e+09	1.46979e-09	1.59113	1.05416e+09	0.710417	1.13441e+09	2.88e-09	2.25193e-09	1.7982e+09	5.2707	1.91655	2.00571e+08	1	1.29579e+09	4.74962	1.95295	2.80211e+09	9.77646e+08	1.00209e-08	6.28259e+07	1.62076e+09	1	7.60545e-08	2.86725	2.13987e+09	1	1.77582e-10	1	0.940064	2.28479e+09	1.31657e+09	3.21824	2.57064	1.39643e+09	0.787281	5.16536	1.29684e+09	1.12012e+09	8.28967e+08
Q9Y4B4	1.0187e+10	2.08128	1.02142	0.244461	1.39286	1	1.66463e-10	5.25038e+08	5.00788e+08	1	1.67051e-10	2.21371e-10	1.67016	5.50006e+09	1.44697e-10	2.20186e-10	1.25374	2.05293	1.35663e+10	1	1.57213e-10	0.346122	1	1.26292	2.98594e-10	1.30149e+10	1.64998	2.71089	8.19591e+09	1.40263e+10	1	7.44182e+09	1.96983	5.37486e+09	7.4192e+09	5.50963e-09	2.22689e-09	6.07381e+09	1	36.4886	1.05797	8.85081e+09	1.8144e-10	23.4677	2.22143e-09	1	29.0203	39.9041	7.12442e+09
Q9H6T3	1.71298	4.48179e+08	2.49683e+08	1.69467e+08	1.91897e+08	1.40172	0.592582	2.60815	0.144328	1.30581e+08	0.738571	0.625417	2.58444	2.85714e+08	1.85634e+08	1.94564e+08	0.590955	2.99713e+08	0.985258	1.66307	1.95243e+08	1.15215	1.47255	1.7077	1.66416	1.00342	4.14182e+08	3.64331e+08	0.22283	1.55776e+08	1.41804e+08	1.32494e+08	0.393575	27084.6	2.20878e+08	1.52595e+08	0.551193	2.69408e+08	0.667802	2.28023	1.11925	3.42237e+08	1.5898	2.51068e+08	1.52938e+08	2.72818e+08	0.991311	4.1226e+08	1.77211e+08
Q08345	6.10007	3.40763e+08	2.11708e+08	2.17187e+08	2.49348	0.417255	2.24594	1.87491e+08	0.372718	4.0204	1.90537	4.85584	1.22512	130.908	0.661319	0.652886	0.587751	5.75701e+08	0.875946	1.47207	0.807844	0.964734	1.99295	4.80945	1.55165	1.51102	4.2411e+08	4.11472e+08	3.49006e+08	4.90088e+08	4.23597e+08	2.52761e+08	2.2137	3.20394e+08	2.44005e+08	6.27105e+08	9.18083e+08	4.25023e+08	1.44968	4.62511e+08	16.7507	5.49675e+08	51.2891	9.59895e+08	3.83647e+08	4.00362e+08	3.06407	3.92726e+08	6.62735e+08
Q92766	0.760775	4.93086e+08	5.30417e+08	3.62736e+08	9.13748	1.31988	1.12706	0.818598	1.35879	9.03981e+08	2.25376	0.57799	0.789995	1.6487	0.673294	4.17582e+08	1.51353	6.89623e+08	0.715501	0.856771	11.752	0.398017	0.544176	2.0009	2.70202	0.621225	8.08668e+08	11.7995	4.32072e+08	5.3855e+08	4.05532e+08	0.0522358	0.0643444	76813	4.10461e+08	2.61301e+08	6.48731e+08	5.39046e+08	0.856266	3.96431	4.33527	6.89775e+08	6.56508	3.77637e+08	11.1764	5.32041e+08	5.96459e+08	6.47464e+08	5.7119e+08
Q5UCC4	1.0867	8.29637e+08	1.01435e+09	0.059267	29.2478	1.08511	1.90792	1.45919	12.8475	9.29765e+08	1.00774	1.27951	1.44992	2.25123	0.577047	1.39714	1.43901	2.26246e+09	2.02977	0.8521	0.615141	1.0601	1.02078	1.4304	0.957694	1.08201	2.07072e+09	1.72117	1.93618	8.21501e+08	1.05513e+09	1.04633e+09	4.76999	0.153412	5.08766e+09	1.17229e+09	7.22195e+08	0.396245	1.01788	1.76341e+09	2.32222	1.81149e+09	1.42406e+09	1.52026e+09	1.98784e+09	1.95588e+09	1.51138e+09	8.3077e+08	1.83142e+09
O15213	2.77907	2.09297e+09	5.59313e+08	6.37802e+08	1.15663	1.91258	1.72649	1.70818	1.59117	2.18479	2.73553	0.702453	9.72746	3.5803	9.61113e+08	5.63197	1.19956	6.74025	4.10042	2.72901	3.08598	0.936973	7.70322e+08	16.0395	4.54129	2.91478	1.17707e+09	3.22597	8.65388e+08	1.35414e+09	7.90042e+08	2.9088	16.5517	8.28409e+08	4.4928e+08	1.437	4.68239e+08	6.05547e+08	0.654547	9.11127e+08	8.05945e+08	8.44334e+08	5.54764e+08	8.43962e+08	1.35179	9.90608e+08	1.13985e+09	64.5112	9.30482e+08
O14727	28872.5	1.15368e+08	1.11233	2.88852e+08	3.91774e+08	1.96142	1.09138	7.7218e+08	4.28594	2.4043e+08	1.2848	1.01084	1.11331	1.74281	1.65827	2.98688e+08	3.0835	2.12307e+08	2.83603e+08	3.17378	2.56809e+08	1.33848	0.327586	0.800866	1.36427	1.78456	1.47211e+08	1.76878	0.751914	2.12531e+08	1.21178e+08	2.16161e+08	0.139448	1.77212e+08	2.54217e+08	0.342807	12.1311	1.0737	1.04068	2.33417e+08	2.44297	2.57315e+08	1.64289	3.50285e+08	1.90943	2.86361e+08	0.901763	4.78215e+08	2.62489e+08
P09486	1.62753e+08	4.0003e+08	9.0158e+08	1.49354e+09	5.94944e+08	3.88285e+08	3.71857	0.870695	3.50393	4.89004e+08	4.73159e+08	8.5434e+08	7.70077e+08	1.58333e+09	8.02985e+08	6.11292e+08	1.98921e+09	0.610336	1.54607e+09	4.25161e+08	7.56853e+08	2.97223	3.30733	0.798319	3.35032e+08	1.99707	4.18692e+08	8.89657e+08	29.3333	1.64836	1.46881	1.4613	0.632219	0.170052	1.62519	2.43893	0.514497	2.07094	3.93292e+08	1.31154	5.40159e+08	7.65518	2.63626	6.75773	0.874766	1.12686	2.71739	7.16443e+08	4.93171
Q9BRL6	2.21434	7.84598e+08	3.56072e+08	4.67275e+08	2.14414	0.99992	0.715968	4.69004e-09	2.80238e+08	3.54378	1.98277	0.272813	11.1123	2.48946	5.81836e+08	14.9667	1.81768	9.84661	9.48639	1.10332	0.844158	0.373355	1.45453	1.51647	1.4838	1.13101	4.8665e+08	22.1655	5.81882	1.46479e+08	4.82466e+08	3.78042	1.12582	5.27426e+08	3.47459e+08	0.746914	2.71548	8.39947	0.746941	2.63876	3.82733	1.13837e+09	5.26867e+08	4.61639e+08	8.38207e+08	3.79221e+08	4.80739e+08	8.19683e+08	4.28686e+08
Q5T0N5	4.95233e+08	3.07072e+08	3.83052e+08	6.80419e+08	0.704301	4.67785e+08	1.80003	4.01723e+08	1.4493	4.24141e+08	2.21081	1.30404	2.1301	3.98379e+08	3.44727	3.91908e+08	1.35262	2.1482e+08	0.848918	0.374643	1.84584	1.32589	2.06127	0.593898	0.622022	1.2327	3.29314e+07	7.7511e+08	31.622	4.31105	2.47219e+08	1.71465e+08	0.624714	0.480566	3.33817e+08	6.28806	3.2783	1.78072	5.85534e+08	6.93932e+08	1.27052	3.35055e+08	3.70335	1.44136	0.180107	4.19293e+08	1.22811	5.02713e+08	3.00218e+08
Q9H5Z1	199.01	9.07111e+07	11.0173	28010.5	8.41781e+07	5.99125	1.07851	1	1.16989	1.74294	0.48907	0.477689	1.03833	2.53723	12743.4	1.6912e+08	0.231393	3.3807e+08	4.47334	1.80999e-07	7.04265	1.49774	1.70517	0.947866	0.491405	4.85259	4.94629e+07	9.0426e+07	3.28666e+07	9.09623e+07	4.56235e+07	61447.9	5.92277	1.25923e+08	1.13769e+08	2.42058	22.879	9.34164e+07	0.688559	1.62043e+08	1.81801e+08	2.02961e+08	4.53437	1.16734e+08	2.29885e+08	2.13187e+08	2.30132e+08	9.72507e+07	1.52449e+08
Q13907	1	8.27308	0.793923	5.00771e+08	103515	0.965976	1.46456	1.89227	9.51357e+07	2.43084	3.07989	1.15828	1.53754	0.689749	2.57674e+08	0.453336	1	4.50345e+08	0.949416	7.62682e+08	4.40096	0.979034	1.37712	1.37398	2.49184	1.65127	2.60215e+08	1.54523e+08	1.7818e+08	2.83491e+08	4.76151e+08	1.7109e+08	1.56414e+08	3.13938	2.31323e+08	2.18082e+08	3.74859	0.411435	0.808994	2.43235	1.83845	0.0635249	2.90477e+08	6.00849e+08	2.91303e+08	3.75064e+08	3.85065	1.16442e+08	4.13182e+08
O75379	1.51867	8.89073e+08	1.17746e+09	1.13657	1.53299	0.160684	0.254453	0.772139	0.208265	0.189071	1.32219	2.94886	2.05936	5.5023e+08	2.0344e-09	2.77344	3.44795	2.96681	1.89496	4.32356e-09	2.60757	0.697316	1.3868	2.3596	4.14577	0.675658	6.66989e+08	1.02117e+09	1.40083e+09	2.05193e+09	1.15327e+09	1.07278e+09	1.11759	3.23989e+08	3.03774e+08	0.997971	6.24372e+08	4.81912e+08	0.715822	5.02249e+08	3.34871	4.48938e+08	3.39765	0.492247	0.480866	8.60564e+08	6.17638e+08	6.54329e+08	0.378707
Q53GT1	0.0595134	11.7538	104566	0.878127	17095	65.0098	5.78116	414381	0.983781	1.9804e+08	3.95134	1.41709	17.2269	0.809762	1.10908e+09	8.77773e+08	8.16433	14366.5	2.99298	0.774012	2.32986e+09	7.83391	4.34169	1.00142e+08	7.13602	1.57611	65485.5	1.04234e+09	4.97717e+08	4.62169e+08	1.66028	1.9756e+08	1.46127	1.95612	56.2642	7.61436e+08	28.5344	7.18597e+09	2.11149	2.82112e+09	1.95564e+08	8.19551e+08	9.17117	0.724584	1.06608e+09	2.01179e+09	1.62003e+09	1.01742e+09	1.39765e+09
Q9P219	1.64018e+08	1.21751	4.7875	4.84084e-05	23.1948	5.66808	3.35098	3.20519	0.385965	4.86826e+08	28.4654	4.94873	203.803	0.0292821	4329.42	4.09272e+08	0.881287	7.25871e+07	4.66025	0.622145	6.23522e+08	2.5044	0.155896	0.217648	0.0609931	1.41458	4.52863e+07	3.5871	3.96141	1.4058e+08	3.35365e+08	33500.9	12.2991	0.695979	5.10329e+07	1.07036e+08	22378.3	1.80331e+08	3.23086	4.8297e+08	1.94589	1.92032e+08	1.54079e+08	2.23313e+08	2.88147	1.7809	2.25157e+08	2.11826e+08	12512.7
Q9UG56	1.19402	3.09917e+08	4.99407e+08	4.74478e+08	2.2889e+08	2.68247	1.50334	2.12115	0.11237	1.56823e+08	5.05761e+08	0.588147	0.598164	1.40388e+09	0.855175	3.02617e+08	1.47547e+08	4.0207	0.431304	1.93467e+08	1.15153	2.88766e-09	2.38332e+08	1.41547	3.01621e+08	0.779303	0.689351	4.48655e+08	4.71661e+08	2.79642e+08	1.28777	1.50402	1.24828	3.6487e+08	2.50352e+08	3.4319e+08	2.965e+08	0.494067	0.549059	1.41661	1.90785e+08	2.14627e+08	1.1855	2.84441e+08	5.90878	1.23988	4.59049e+08	3.99799e+08	2.34505e+08
Q96BJ8	1.94303	9.29407e+08	1.29162e+08	2.91542e+07	5.22613e+08	2.25736	0.478578	7.4056	1.20613	1.59824e+08	0.440324	0.543858	1.63797	0.568263	0.895526	4.02597e+08	0.208568	2.00813e+08	4.78499	6.36805	3.20684e+08	1.33223	1.30154	0.275187	2.23999	1.37139	1.07907e+08	1.33363	0.39292	1.47942e+08	1.2815e+08	2.52833	4.07984	2.26505e+08	1.99899e+08	2.1432e+08	0.652999	1150.62	6.11526e+08	2.87447	5.34846e+08	3.45429e+08	9.20955	3.26795e+08	5.3565	3.33306e+08	4.79928	5.22005e+08	2.26483e+08
Q13615	0.269088	3.27108e+08	0.844904	4.29602e+08	0.272178	0.112151	0.469925	4.38719e+08	0.928134	10.39	0.132911	0.479357	1.85251e+08	2.44508	0.25756	1.17695	1.36234	3.81872e+08	1.71864e+08	0.499076	9.74892e+08	2.03406	2.11462e+08	2.89433	2.83082	1.31629	1.81642e+08	0.830829	1.53483e+08	3.41974e+08	3.4722e+08	2.30533e+08	9.82704e+07	1.56049e+08	2.3374e+08	3.60783	0.435607	3.39485e+08	1.48117	0.200911	0.462062	3.44284e+08	4.6651e+08	6.57622	6.80708	3.45553e+08	2.68748e+08	3.72932e+08	3.7817e+08
Q96BI3	0.59987	3.58245e+08	4.34166e+08	3.15591	2.949e+08	0.998134	1.62452	0.432396	1.09915	0.26018	0.679423	2.43032	2.28214e+08	9.74055e+07	0.479757	5.36624e+08	0.0629047	3.45231e+08	0.985956	3.45077	1.67501	0.728618	1.10925	3.02108e+08	3.42983e+08	0.55782	4.60528e+08	0.555914	4.39186e+08	0.238451	6.56855e+08	0.325371	0.105268	5.75772e+08	4.36114e+08	0.182466	4.80747e+08	2.95147e+08	2.22566	3.34454e+08	2.97491e+08	5.02624e+08	5.23948e+08	0.305102	4.92386e+08	4.91738e+08	0.468178	3.13e+08	5.27299e+08
O00148	1.13178e+09	4.94348e+08	3.59126e+08	2.03743e+08	5.16264e+08	2.10665	4.19482	1.30825e+09	2.35648e+09	7.97303e+08	6.1727	4.18758	1.71203e-08	2.83011	1.7745e+09	7.7539e+08	2.59513	6.3382e+08	6.62541e+07	94.2974	1.19111e+09	1.72307	2.86059	4.23731e+08	9.99088e+08	3.83525	1.00457e+09	9.08316	3.36984	7.86148e+08	2.13276e+08	4.87525e+08	2.42442	35509.9	4.26764	1.27572e+09	14.4358	2.57137	1.54759	2.83053	3.90866e+08	8.50469e+08	1.12972e+09	1.09275e+09	0.82616	1.35657e+09	3.34144	1.27739e+09	8.34779e+08
Q8TEB1	5.53772e+08	5.56898e+08	4.72913e+08	30.1464	3.37329e+08	8.11229	2.71686	8.50913e-09	0.178857	4.35633e+08	25.6606	0.734117	7.07397e+08	2.12179	1.92306e-09	5.90566	2.79669e-09	2.38086	5.67492	0.536446	3.99728	1.45228	0.525711	0.976327	1.47325	0.33878	1.58552	4.38026e+08	9.50319e+08	1.92401e+09	2.26061e+08	2.64945e+08	1.50575	1.22408e+08	9.22056e+08	0.601942	6.56854e+07	3.68456e+08	3.09155	3.47532	0.94381	3.7564e+08	28.9559	2.83872e+08	0.0638232	0.106673	3.16748e+08	4.38608e+08	0.117009
Q9HAS0	4.06098e+08	7.90211e+08	1.99423e+08	0.451995	0.300746	1	0.314928	0.121259	0.616806	5.09692e+08	0.081758	0.671889	1.77728	5.39724	1.28246e-09	3.88875e+08	0.781113	1.03211	3.41356e+08	0.504898	3.50508e+08	1.1637	4.77658e+08	0.548266	0.724866	0.53929	1.19578e+09	1.04722e+09	0.589604	1.03997e+09	5.1946e+07	4.36029e+08	1	2.22143	8.86889e+07	2.2319e+08	147172	2.20178e+08	21.2966	1.32692e+08	0.378167	4.83626e+08	0.577412	4.31677e+08	4.45101e+08	4.4951e+08	4.18755e+08	1.04207e+08	3.71127e+08
Q9P2E3	3.23721e+08	8.56624e+07	4.4549e+08	2.25689e+08	0.734221	2.94439e+08	2.83311e+08	2.35742e+08	0.432258	3.26262e+07	1.8434e+08	0.565692	2.24551e+08	5.09644	7.63117e+07	3.37607	2.90019e+08	3660.85	2.56177e+08	1.66883	5.69268	0.879981	3.21534e+08	1.65155	3.71634	1.81274	1	0.838665	0.718837	0.979683	1.13247e+08	4.03221	0.616346	104748	0.799884	2.28474e+08	1.53475e+08	1	0.862101	0.790427	1.72529	6.82649	3.35812e+08	1.60745e+08	4.37624e+08	1.10346	0.619262	2.08108e+08	1
Q8NBI6	1.89356	1.72097	4.34119e+08	3.73428e+08	4.58481	0.54921	0.881197	2.34241e-09	3.33105	0.870965	0.370165	1.35483	0.95646	1.95444	1.08385	4.49347e+08	3.57053	0.393405	4.55034e+08	1.03141	1.63739	0.501932	1.03907	1.96568	1.04571	0.698157	3.1646e+08	2.63773e+08	1.55014	3.68358e+08	2.68606e+08	1.47617	2.04761e+08	2.65287e+08	1.18335e+08	3.32931e+07	9.02263e+07	2.06608e+08	0.925728	1.12022e+08	4.09673e+08	0.39139	1.27898	1.30275	4.60663e+08	0.642193	2.22777e+08	3.68895e+08	2.05374e+08
Q96GE9	1.01121	34.3749	7.90145e+07	2.26724e+08	7.13046e+07	1.79513e+07	1.60472	2.22727	0.412551	1.37488e-06	4.85037	0.198876	2.65135e+08	1	1.1662e+08	3.27993e+07	0.162488	1.55294e+08	1	0.0753348	6.88494e+07	1.62324e-08	1.11742	7.18611e+07	1.68034	1.26124e+08	0.158052	3.54384e+08	1.33159e+08	9.02142e+07	9.2907e+06	5.59405e+07	7.99504e-09	0.541876	0.512487	0.304599	2.13622e+07	0.133777	0.0351885	0.83553	0.689957	1.78272e+07	1.47058	6.88778e+06	0.359954	1.20927e+08	0.569307	0.859958	1.91725e+08
P27449	2.81516	4.16037e+08	8.97601e+08	1.51245e-09	1.36235	1.99323	0.214271	0.566268	5.97793e+08	1.21128	0.0308574	1.25921	1	1.2765e-08	2.18594e+08	1.51028e+09	2.10027	5.32185	7.02502e+07	2.47583e+08	5.77282	0.780244	0.712487	7.36385e+08	1.65141e+09	1.15396	17.9034	1.28488e+08	1.30239e+09	5.10552e+08	6.68941e+08	6.53932e+08	1.39822	7.3913e+08	9.23139e+07	4.20239	1.04572e+09	2.01678e+08	3.55586	8.36229e+08	1.12293	1.1509	1.8331	2.78838	1.38816e+09	3.25511e+08	1.58566e+09	7.76541e+08	2.65766
Q6PKC3	0.85462	2.96318	0.907296	0.96635	6.34526	0.899731	0.835194	1.45103e-09	2.09227e-09	2.25352	1.26371	0.430134	0.973544	1.05778	0.247753	4.75427e+08	1.02743e-09	2.97342e+08	3.4614e-09	2.96313e-09	1.13883	0.845275	0.551847	1.07319	0.710191	0.876516	4.12225e+08	2.28301e+08	2.87657e+08	3.31904e+08	1.83585e+08	3.40835e+08	0.589274	1.97925e+08	2.47805e+08	3.58886e+08	1.32542e+08	8.1101e+07	0.989626	3.24936e+08	1.14107	4.32527e+08	0.764012	4.33355e+08	0.775953	1.82189e+08	3.21707e+08	2.37027e+08	6.52616e+08
P37023	0.501137	4.40729e+08	1.97869	2.64467	1.03345e+08	1.20384	0.444786	8.98673e-09	1.43958e-09	27.5129	0.385288	0.557206	0.894588	0.836644	1.42194e-09	0.403776	1.8492e-09	2.68795e+08	0.456939	1.63162e-09	3.86294	0.491705	1.85301e-09	1.94878	1.61309e-09	1.92704	18.9429	2.40773e+08	1.12374e+08	2.49589e+08	3.41818e+08	6.22136e+07	2.50635e+08	3.0072e+08	3.76557e+08	1.25435e+09	7.26633e+08	4.49409e+08	0.305611	3.19228	6.31434	3.14872e+08	2.01835	2.68019e+08	4.10106e+08	2.61657e+08	0.251608	8.55154e+08	7.15149e+08
O75928	4.34722e+08	5703.11	3.02797	2.17439	3737.49	24.8076	2.53628	1	1.7193e-09	3.48123e+08	1	32.5728	3.1105e+08	4.65024e+08	1.24627	1.37704e+08	0.00249712	2.94432e+08	2.90469e+08	5.58947e-09	8.14721e+07	0.185725	1.0218	1.83392	2.04346e+08	3.38781	5.98093e+08	5.82354e+08	1.5953e+08	1.22112e-08	13518.1	2.15921e+08	0.682896	4.35928e+08	2.53597e+08	2.16965e-08	1	1	9.99126e-09	4.09007	8.89367e+07	17217.4	1.05215e+08	109.384	1.59119e-08	5.46789	2.53053e+08	2.33785	0.339993
Q6PJW8	2.99553	1	2.09335	1	0.311338	1	0.436667	1	1.21167e-09	3.14354	5.89943e+07	6.29541e-10	1.15884	2.89783	1	7.6724e+07	1.36875	1.11748	2.7678e-08	8.64052e-09	5.47032	7.32638e-10	1.83688	2.64203e+09	1.31022	1.14428e+08	2.57771	1.07999e+09	6.34412e+08	6.93179e+08	65.742	1.33237e+08	0.594521	9.98217e+08	1.6319e+09	1.81174e+09	4.0522	0.228324	6.0297e-10	2.52761e+08	2.38718	4.87086e+07	0.957007	3.51616	2.25632	1.43598	1.6622	2.43133e+09	7.52921
Q9NPR2	3.31096e-09	5.73436e+08	2.5553e+07	5.12216e+08	2.12009e+08	1.6975	1.6036e-09	1	5.97831e+08	16.0736	2.60229e+08	2.11849	8.40573	4.30227e+08	4.1877	2.01003	1.71848	0.238665	1	1.86645	0.576811	1.38919	1	1.12196	0.735257	2.3919	5.12853e+07	1	0.37686	1.57559e+08	1.42018e+08	2.15686e+08	7.06188e+08	2.04043	3.38603e+08	4.61336e+08	4.34375e+08	1.03868e+08	2.92365e-08	1.62999e+08	2.4904e+08	0.359897	0.524002	35.881	1	2.48837e+08	2.53697	1.54646e+08	3.03539e+08
P17066	8.55391e+07	0.313689	2.04116e+08	1.47482e+07	5.18529e+08	10.4152	2.2455	1.61039	3.86501	2.23926e-08	5.46604e-08	4.38556	0.199359	1	1.79951	3.53897e+08	1	4.4135	1	4.33817	4.48056e-08	3.31273e-08	1	3.28586	2.52751	0.815316	1	3.41223e+08	1.01807	4.45576e+07	1.03728e+07	44097.4	1.66704e-08	0.704676	23.9866	2.28395	4.36351e+07	1.59902e+08	0.274114	2.24019e+08	0.816407	6.40371e+07	1.08946e+08	10.8375	1.38855e+07	3.35452e+08	1.92244e+08	6.82046e+07	4.37813
Q9H2F3	4.1711e+07	3.51006e+07	5.26253e+06	1	40899.1	1.06938	0.375304	4.21131e+06	0.413192	4.86773	1	0.0144577	3.16426e+07	2.51559e+07	3.04054e-08	39.4173	4.71173e-08	1	7.09477	5.17674e-08	1	3.37521	2.32426	3.6856	1.84986e-08	6.51625	4.88439	2.50185e+08	1	3.76315e+08	7.17707e+07	6.79341e+07	0.866848	5307.08	3.12737e-09	0.263804	1.59974e+07	3.10342	11.4053	1	6.85647e+07	57065.2	5.03571	2.16812e+07	4.94084e+07	4.29903e+07	1.59397e+08	1	1
Q9BTX1	1.57309	2.21706	0.739264	7.12772	204310	0.63673	0.919125	1.45569e+09	1.12719	23.5245	1.78865	0.869338	2.53208	1.45574	1.00679	1.80027e+09	1.47888	1.39465	2.34516	2.38077	1.82408	0.562704	1.54854e+09	2.45071	2.0163	1.71083	2.1708e+09	2.52691e+09	2.1665e+09	1.46778e+09	1.43958e+09	1.02562e+09	10.7455	1.56039e+09	1.19711e+09	9.49494e+08	1.97866e+09	1.59137	0.96682	1.59652e+09	3.96509	1.63989e+09	1.46472e+09	1.56947e+09	2.46935e+09	1.32133e+09	2.31823e+09	1.22419e+09	1.67629e+09
Q8IY18	5.10715e+08	3.42141	12.1596	8.72289e+08	0.561025	4.16854	0.753466	4.22862	2.1001	3.57807e+08	3.14206	1.21015	0.982935	2.76637	1.90149	1.18598	1.6582	6.53016e+08	1.40706	1.22291	7.69939e+08	2.4267	2.55113	3.75723	1.06263	0.965522	1.30738e+09	5.13751e+08	1.66085e+09	1.02942e+09	4.73034e+08	1.16075e+09	1.40682e+08	4.57814e+08	2.52404e+08	1.25365e+08	1.12951e+09	2.2396e+08	0.490624	1.04618	2.76315	7.12391e+08	12.119	5.06709e+08	0.374004	4.40325e+08	4.55668e+08	4.51485e+08	3.40553e+08
Q7L8L6	2.30849	2.39888	0.900476	0.514661	0.453639	0.803718	1.56922	0.457037	1.54969	0.42253	1.24208	1.43981	2.04884	1.0333	0.738229	6.18576	0.861991	1.77283e+09	1.13362	0.596236	2.15517	1.11541	1.14809	1.54379	2.33196	2.13371	6.49193e+08	1.22131	1.04527	1.02624e+09	1.22391e+09	1.02185e+09	4.93985e+08	2.75434	4.24572e+08	9.78161e+08	2.19821	8.14494e+08	1.1914	1.44641e+09	1.59143	1.14382e+09	7.83479e+08	1.05118e+09	2.39575	9.3879e+08	1.20143e+09	1.27047e+09	1.49567e+09
Q7Z4Q2	4.04977	3.2066e+08	3.51373e+08	4.11362e+06	3.85501e+08	0.80256	1.02958	6.55528e+07	1.93591	2.28544e+08	3.19241	1.26179	6.57774e+08	4.0115	3.23615e+08	3.99213e+08	0.512807	66157.8	7.83332e+08	2.37172	1.97177	0.659613	4.25293	0.811034	5.55326e+08	1.33284	6.99457e+08	5.89518	0.612386	2.90733e+08	1.16722e+08	4.272e+08	1.45789	1.43718	9.0189	2.54325e+08	4.303e+08	2.39424	0.939352	1.25053	2.54038e+08	7.3429e+08	6.60646e+08	5.91765e+08	11.4246	4.07606	3.10912e+08	13.4391	2.82603e+08
Q9H6H4	0.853263	7.1873e+08	2.60873	2.73792e+08	8.6011e+08	0.777794	0.995842	2.79686	1.77977	4.13913	1.73325	1.28932	0.980205	1.52621	1.52335	1.13062e+09	2.61754e-09	5.29819e+08	0.944405	2.4044	9.77678e+08	0.515609	1.74848	3.84263e+08	1.38597	1.08915	3.11114e+08	5.38052e+08	7.94122	8.06787e+08	8.28742e+08	8.31585e+08	1.3521	8.77074e+08	3.74774e+08	3.57463	1.22711e+09	3.8609	8.55726	2.64576	2.51918	5.76352e+08	5.2705	7.29878e+08	5.36548e+08	1.22773e+09	2.23115	5.49145e+08	9.59834e+08
Q7LG56	0.76875	5.54492	1.08198	0.487774	0.370172	0.349168	3.12885	0.286099	1.1787	1.18508e+08	0.423809	0.753956	0.328705	1.88045	1.01321e+09	0.272747	0.690522	7.71796	0.280345	3.73518	1.40505	1.76587	3.06914e+08	1.48072	1.722	2.76398e+08	3.73167e+08	1.30221	4.33501e+08	9.7626e+08	1.95607e+08	1	11.2355	54.9226	0.188389	3.74712e+08	2.37623e+08	3.86822e+08	1.35225	23.8787	1.43911	5.53717e+08	1.52972	0.294194	1.0701e+08	5.38886e+08	5.15841e+08	7.15475e+08	4.9817e+08
Q9BXP2	0.518895	4.92397e+08	3.25691e+08	9.03684	0.832149	1.92855	1.37503	3.88995	0.620832	1.25884	1.03042	0.505477	6.25394e+08	2.30726	0.976965	4.45301e+08	0.354981	2.05617	1.80934	1.20956	0.685108	1.28168	1.32383	9.36297e+08	0.651043	1.47592	9.23893e+08	2.46176e+08	4.10221	5.85516e+08	1.14807e+09	2.81275e+08	1.37366	6.26824e+08	2.40187e+08	3.28248e+08	1.02384e+09	2.94085e+08	0.4536	1.33279	1.77163	6.4118e+08	4.16705e+08	3.34891e+08	6.70084e+08	0.92492	1.0776	4.90682e+08	7.45874e+08
Q8TBR7	1.88954	2.23958e+08	3.49473e+09	1.58405	0.584406	1.2767	0.463192	0.478522	3.24649	4.43152e+08	1.89483	2.58192	1.16474	1.11042	0.582614	1.45029	1.16693	1.67828	1.62643	8.59756e-10	0.833474	1.30866	3.2516e+08	2.06308	1.74074	1.2325	1.33639	2.31014e+09	2.59185e+09	2.22173e+09	1.54278e+09	6.01617	0.0380849	1.98854e+09	2.78222e+08	5.69733e+08	1.05028e+09	9.59054e+08	1.03431	8.29906e+08	0.840834	1.07977e+09	1.33199	9.02945e+08	5.02469e+08	6.46311e+08	5.47601e+08	1.00736e+09	7.15979e+08
O15446	5.4166	6.15984e+08	2.53161e+08	4.87955e+08	1.12136	0.387165	3.53146	1	2.56486e-09	1.5414	2.21544	0.726612	7.68963	1.66416	3.07685e+08	2.87534e+08	1.62539	1.42362e+09	1.82232	1.57132	4.42982e+08	0.561737	3.31891	6.72616	1.84774	6.67515e+08	5.89512	4.40919e+08	1.65379	4.21421	4.1444e+08	2.28945e+08	2.53829	6.30806e+08	3.52682	2.30153	2.05261	3.52608e+08	0.4439	1.6143	1.83251	6.53735e+08	4.94028e+08	3.03234	1.23347	4.00995e+08	6.17384	8.51675e+08	1.37541
Q16880	1.22116	6.12302e+08	1.38252	1.12822e+09	1.87125	1.47099	0.692007	2.66664	7.84118	6.31598e+08	2.10306	1.6311	1.46226	0.576633	0.933587	7.00813e+08	7.94632e-09	3.57624	0.84934	3.15279	1.51958	0.553228	1.86198	6.11617	5.94248	1.81107	2.76313e+08	1.2711e+09	7.78722	7.46788e+08	5.8528e+08	2.36426	0.84952	6.54295e+08	4.9993e+08	5.30996e+08	7.36536e+08	2.46324	0.967888	0.988589	1.5707	4.37156e+08	2.8394	5.87353e+08	8.27067e+08	9.07572e+08	5.75788e+08	5.03897e+08	8.55798e+08
Q8N108	4.23454e+08	1.67499e+08	4.3196e+08	1.21312e+09	2.06007e+08	1.05837e+09	2.65093	1.88526	5.035e+08	1.68432e+08	1.07383	2.48457	0.988847	1.25741	1	5.60923e+08	0.902181	4.02984e+08	1.78699	0.362264	0.574948	2.68474e+08	0.699119	2.04965	0.955847	1.1173	5.42962e+08	0.772431	6.60584e+08	3.23099e+08	1.15302e+08	8.72352e+07	14.5455	0.0762947	9.13873e+07	2.09563e+08	0.449026	3.32077e+08	0.697469	3.45578e+08	0.726992	4.21447e+08	0.477528	6.05336e+08	1.06283	3.47404e+08	2.68989e+08	4.34534e+08	3.19633e+08
Q05048	6.04731e+08	5.18462e+08	3.14351e+08	1.48912e+08	3.37696e+08	1.12215	0.954135	1.60743e+08	0.512396	4.1043e+08	2.06782	1.19916	9.87053e+08	1.24604e+09	3.4128e+08	5.91577e+08	0.949087	1.13744e+09	4.14735e+08	0.881097	5.29003e+08	1.20003	2.38784	4.01201	6.64256	3.12359	2.62852e+08	5.34024e+08	7.75986	5.06251e+08	1.05514e+08	165246	2.70805	4.96983e+08	0.272579	5.0861e+08	4.54123e+08	0.692816	0.848937	8.2756e+08	2.26655	9.36226e+08	5.37111	10.5611	5.91875e+08	6.41733e+08	8.45361e+08	6.90831e+08	9.10545
Q9H2H9	0.458644	6.24396e+09	1.98621e+09	0.076669	0.967915	0.170404	3.32742	1.85406	0.306706	1.45171	0.0481625	2.63343	2.88737	1	4.91149e+09	5.32706e+09	1.24675e-10	1.18638e+10	1.0097	98.5349	1.98954	0.341339	1.06861	6.31767e+09	3.34405	0.981871	4.15813e+09	6.2904e+09	4.35628e+09	3.02994e+09	2.96205e+09	0.66345	0.233391	2.41029e+09	2.03881e+09	0.519041	2.62714e+09	0.426597	1.07338e-10	8.97524e+09	13.3912	1.25621e+10	9.75961e+09	1.27325e+10	1.11968e+10	1.1973e+10	1.15072e+10	5.64601e+09	1.30967e+10
Q96SB8	1.96424e+09	6.73003e+08	0.261316	1	3.8866e+08	0.388989	1.55304	3.66095	1.49797	7.45423	2.37919e+08	1.72072	2.39715	1.68369	5.39382e+08	3.15347	2.47912	1.34469e+09	1.03444	2.06183	0.707143	0.54041	2.50028e-09	2.68463	0.655845	1.22282	3.04274e+08	212446	3.69455e-09	5.18476e+08	2.7733e+08	6.38704e+08	80.2123	3.18791e+08	4.94051e+08	3.20385e+08	5.32971e+08	4.82009	0.535684	8.97674e+08	1.92256	1.56389e+09	1.38039e+09	9.20708e+08	8.28332e+08	1.65638e+09	1.75329e+09	1.54391e+09	1.19645e+09
P15291	3.86659	0.180795	55.3314	4.34268e+08	7.26193e+08	2.08577	0.604553	0.200701	0.30196	2.87031e+08	0.242709	1.24108	0.57564	3.44878e+08	2.69111	1.0024e+09	0.895092	5.53771e+08	0.635943	0.701897	8.9137e+08	0.878038	0.881833	6.20991e+08	5.99852e+08	0.871974	4.25147e+08	1.8162e+09	6.92993e+08	3.21512e+08	1.35434e+09	4.22962	0.184095	1.50693e+09	2.62877e+08	2.43112e+08	1.75207	1.30616	2.56944	1.18646e+09	5.31507e+08	4.77163e+08	9.04025e+08	7.82649e+08	4.896e+08	9.43445e+08	8.07269e+08	4.53675e+08	1.14719e+09
Q6IQ49	1.45268e+09	1.82974e+08	4.31574e+08	1	0.00746029	1.27228	4.32951e+08	1.06062e+09	0.0278779	3.49413	0.620042	0.109495	1.09993e+09	1.25788e+09	0.200787	2.13279	1.101	9.58702e+08	8.50206e+07	1.04391e-09	0.54729	1.77783	4.08444	0.58615	0.751716	0.555184	8.63716e+08	7.25462e+08	1.25488e+09	6.0125e+08	3.04797e+08	8.12092e+08	1.1848	1.6964e+09	3.61519e+08	2.13324	7.63857e+08	1.28424e+09	2.6421e-09	1.84406	0.956553	1.22774e+09	1.08894	7.97086e+08	1.20435e+09	3.08975	1.56756e+09	15.4684	1.34197e+09
O15235	0.111608	1	0.142444	9.04895e+09	5.06033e+08	5.93123	1.7215	1.52987e+08	0.542533	11.8147	1.64986	1.65263	1.03524	34.0718	0.364296	5.65854e+08	13.5622	0.0330437	0.287853	2.57643e-09	0.567308	0.518329	0.81876	0.0604714	0.449011	0.876427	0.198798	4.93793e+08	6.84579e+08	8.52143e+08	9.21424e+08	105464	87.5567	1.54552e+09	1.56082e+09	20.98	1.30977e+09	7.38885e+08	0.612933	1.34253e+09	0.103655	26.4498	0.622013	8.90163e+08	0.0129388	1.39751e+09	3.0545	4.1686e+08	1.45273e+09
P49643	0.132433	3.42979e+08	1.88016e+08	1.078e+08	0.018188	0.0434628	5.10906	0.125218	1.98942	0.689381	8.51322e-09	1.92939	8.11014e+07	0.774317	1.7186	0.15217	52.6035	0.062153	2.83394e+07	2.73535e+08	1.17628	0.420034	0.114266	0.0415264	1.04585	0.400152	1.73263e+08	5.03259e+08	8.34859e+07	1.913e+08	6.04702e+07	1.26842e+08	3.386e+08	5.35567e+07	1.16384e+08	1	1.25392e+07	0.000108049	1.25606	0.189281	0.0433917	1.14992e+08	0.0145816	3.34289e+07	1	2.64681e+07	0.018572	4.24016e+08	9.27671e+07
Q86U44	1.45819	5.10607e+08	1.83435e+08	3.82893e+08	1.91518e+08	0.571074	0.335271	1	0.55189	2.91056e+08	2.15303	0.542705	0.702682	4.41849	1.96248e+08	2.34353e+08	0.751776	4.15581e+08	2.37732e+08	3.77113e-10	4.72923e+08	0.582029	1.38891	1.28035	0.886648	2.44678	4.53566e+08	7.60749e+08	9.01714e-10	0.701063	3.08638e+08	2.4185e+08	0.0492298	3.75678e+08	2.26264e+08	0.103541	5.4458e+08	2.53326e+08	0.63007	0.614914	7.641e+08	5.87347e+08	5.74933e+08	1.00917	0.123813	124.061	1.81778	3.34085	3.86106e+08
Q9BTD8	0.360635	8.16758e+08	2.23494e+08	4.68202e+08	9.90694e+06	8.96825e+08	1.62816e+08	1	1.34393e+08	1.7282e+08	1.29489	0.175343	11.1248	2.01323	8.26059e+08	1	1.30219	0.755408	1.12435e+07	8.81193	3.72727e+08	0.692854	1.3586	1.26987	1.8646	5.74907e+08	0.409911	4.24559e+08	1	2.85171e+08	5.29192e+08	7.07238e+08	0.984713	12.2143	3.38126e+08	0.250791	51.1821	2.1606e+08	1.27503e+08	0.492369	1.46961	0.344018	3.55455e+08	1.88772e+08	7.47493e+08	0.633373	1.93918	5.99353e+08	4.16061e+08
Q86Y07	1.22313	3.01098e-08	1.24775e+08	1.40893e+08	1.54194e+08	2.48692	1.2909	1	1.45425	1.64261e+08	1.21923	0.847122	5.22077e+07	1.15446	1.50393e+08	1.63571e+08	2.33201	1.72867	6.95928e+07	1.35001e+08	2.37604e+08	1.63834	1.00457	1.82359	9.6609e+07	1.28413	1.95317e+08	2.29233e+08	0.501061	1.8139	1.32462e+08	0.960022	3.90259	2.8808e+08	0.602777	2.60427	0.332396	1.70627	1.15752	2.11394e+08	1.76555e+08	1.46911e+08	1.55816e+08	1.32174e+08	0.239526	1.45056e+08	0.494036	7.50511e+07	1.95025e+08
Q9Y2Z2	1.68229	1.05794e-08	1.32763	7.53181e+07	1.95211	1.25761e+08	1.17602	6.97558e-09	0.0677429	2.85372	2.77726	0.828163	0.831709	0.79903	0.0372386	2.95589e+08	0.524129	1.14578	3.65599	0.163876	1.84234	5.18289e-09	2.38601e+08	1.34887	1.29995	1.72358e+08	1.62849e+08	1.30307e+08	1.24015	1.20707e+08	0.960702	1	0.8787	3.1228e+08	2.8317e+08	1.80138e+08	1.35709e+08	9.2185e+07	0.944671	5.9252	1.57645	2.39685e+08	3.0845	2.03789e+08	0.690334	2.73956e+08	2.54153e+08	2.10273e+08	3.36026e+08
P47224	0.358949	3.91987	1.14349	4.711	2.08981	0.54524	6.60059	4.86572e+08	0.379761	4.23352e+08	2.73995e+08	0.812855	3.56177	4.62997	0.223108	0.75654	2.2727e-09	1.77841	41.8089	0.102227	2.88973e-09	0.565807	1.47552	1.19768	0.916825	1.06462	0.410484	5.29111e+08	5.91505e+08	2.87183e+09	8.52997e+08	3.56439e+08	1	1.72119e+08	3.26547e+08	2.1032e+08	4.96357e+08	3.21657e+08	1.26703	3.36261e+08	2.20543	5.48834e+08	0.829341	1.57597	8.14506e+08	4.90542e+08	9.38964e+08	5.84499e+08	7.00831e+08
Q9BY77	4.69286	8.14048	1.78775e+08	2.57698e+08	3.32133e+07	0.940414	0.965697	1	0.0593864	5.98209	4.91678	0.715601	1.58476	1.0508	8.25956e-09	1.30187e+08	4.04333e-09	4.15938	3.9575e+08	4.48078e-09	2.7357	0.71079	2.22015	1.28787	0.938537	9.54945	5.11303e+08	3.67011e+08	1.70225e+08	4.90297e+08	1.87231e+08	5.41156e+08	0.718271	4.87438e+08	4.1919e+08	3.17841	9.68722	2.31415	0.805667	8.68463e+08	0.623089	6.73099	1.03325	3.34445e+08	9.2843e+08	3.22996e+08	6.7005	1.18653e+09	5.31408e+08
O95544	0.534376	2.40211	8.13935e+08	1.11881e+08	9.80006e+08	1.03652	0.885265	6.56951e+08	0.963509	4.19798e+08	0.208293	0.910774	5.47796e+08	2.21422	1.57773	3.34356e+08	0.15157	8.13556e+08	1	0.797804	0.42807	4.15401e+08	0.774075	2.42477	0.546397	1.12199	1.87253e+08	4.12403	3.89073e+08	7.29719e+08	1.08993e+09	2.96517e+08	4.30462	1.34652e+09	1.75231e+08	7.27552e+08	0.917534	4.22952e+08	0.488445	1.8968	2.01723e-09	6.46108e+08	5.39582e+08	10.3029	6.57268e+08	3.53529e+08	1.79441	5.25057e+08	4.38434e+08
Q9UPP5	4.16001	6.05831e+08	3.65737e+08	4.47291e+08	7.64769e+08	7.02474e-09	1.62268	7.30095e-09	0.444614	5.2019	1.08621e-08	0.250829	1.56441	4.81804	0.450878	0.945819	1.32151e-08	30.44	4.89326e+08	0.701299	0.837841	0.374223	1.20908	5.92748e+08	1.71701	2.88582	1	1.67206e+07	1	1	8.21223	2.65467e+08	3.15211	52.1316	4.17553e+08	2.15622e+08	7.39272e+08	2.47571e+08	0.599958	4.31104e+08	2.48566	4.69e+08	5.98736e+08	5.86792	9.65467e+08	2.32435e+08	49.4734	3.68766e+08	5.46875e+08
Q4KWH8	1.86772e+08	1.89758e+09	8.84305e+08	1	4.68807e+07	1.14696	0.849296	0.871408	3.13038e+08	2.09043e+08	12.9669	3.99163	0.457248	1	2.76946	4.46442e+08	5.31282	2.86643e+08	3.72895e+08	0.0100253	1.4448e+09	3.13737	0.91931	6.63255	5.08146	0.0865698	5.20629e+08	7.41466e+07	1	0.146271	1	6.79598e+08	2.67306e+08	1.21342e+08	0.776423	2.35991	4.25874e+08	2.69767	2.90822	1.19362	1.82145	3.77997e+08	3.85071e+08	76198.6	0.414692	1.64304	1.08657	1.28017	8.61018
Q15800	1.49646	5.64475e+08	2.68617	1.61436e+09	1.0739	0.813123	2.19066	2.76043	4.14918	9.89428e+08	2.04758	4.03313	4.15372e-09	0.0978208	5.54562	1.3189e+09	1.37411	8.3161e+07	3.83884e-09	4.45816	4.76173	0.994438	1.62485	2.53968e+08	1.49732e+09	1.66618	1.20168e+09	6.64674e+08	8.22834e+08	1.37153e+09	3.93337e+08	2.1055	0.690498	1.7091e+08	8.22906e+08	1.0061	9.9143	1.60894e+09	0.321627	3.61607e+09	1.09832e+08	2.29986e+08	5.80215e+08	1.82505	0.100082	11.6863	1.57321e+09	4.79846e+08	7.05055
Q9NQZ5	5.03978e+08	2.51293e+08	5.00693e+08	1.93687e+07	4.08629e+08	1.30575	1.58379	3.50939	10.0115	5.8392e+08	3.47226	0.930261	2.55869e+08	1	3.71264e+08	3.32981e+08	1.20732	1.77304	1	3.08581e+08	9.98698e+08	1.47515	1.66096	2.32198	6.63204e+08	2.61732	0.989223	6.40089e+08	2.82621	4.29681	1.09993e+09	5.60403e+08	6.55995e-10	8.96955e+08	1.30392	2.90004	8.59142e+08	5.22759e+08	1.18431	0.969084	3.18725e+08	2.48732	4.11899e+08	2.86561e+08	3.46915e-10	7.3887e+08	1.93926	3.85338e+08	7.68993e+08
Q14761	1.42656	1.11941	0.076323	1	3.65747e+08	3.35181	0.874365	2.69346e-10	0.501616	6.97541e+08	1.05955	3.25213	1.26535	1.0049	2.3899e-10	0.842216	4.67971e-10	0.439886	0.304142	3.27456e-10	0.243125	3.5706	1	1.42111	5.18628e-10	0.508343	1.42497e+09	1.95681	13.3916	1.30215e+09	3.30499e+09	1	1	1.16986e+09	7.6558e+08	3.92684e+08	1	1.03104e+09	0.0174155	0.804727	0.20248	2.08664e+08	4.81096e+08	8.5691e+08	4.33608e+08	1.35495e+09	9.48555e+08	1.05573e+09	6.11447e+08
Q13905	2.62161e+08	0.000710466	10.4413	48741.7	1.33115e+08	3.21689e+08	2.58907e+08	2.07829	2.85029e-08	4.81999e-09	2.68874e+08	8.39211	1.7523e+08	0.0159927	1	100.644	5.60179	43538	16173.5	1	4.51964	1.75701e-07	1.49792	0.418775	0.702746	4.09782	100.414	1.4901e-09	1.19938e+08	0.195691	0.0214659	2.61901e+07	0.000292146	16.4203	1	2.50275e+08	4.12625e+07	6.7593e+08	0.661799	0.573014	1.31331	0.435522	6.97495e+07	0.0616681	1.08934e+08	0.980864	1.88467e+08	1.2082e+08	1.91013e+08
Q5F1R6	0.273695	1	9.17191e+08	2.70605e+08	4.74345e+08	1	5.70006e+08	0.289849	1	5.65375e+08	1.87672e+08	1.00581	1.02746e+08	1	1	1.90294e+09	1	8.35213e+08	2.90449e+08	1	3.40531e+08	0.694585	1.65373	5.54831	5.41509e-09	4.69602e+08	3.46285e+08	2.93132e+08	4.03545e-09	6.32313e-09	3.96114e+08	95562.4	3.5786	3.74579e+08	2.59592e+08	0.545263	2.01392	1.13597	0.881361	0.278024	0.389922	2.24642	3.54879	1.09523	4.83149e+08	1.9646	1.48331	5.13797e+08	1.73867
O75616	0.478848	4.08012e+08	6.93529e+08	1.94542e+09	3.16182e+08	1.53741	1.78173	6.14894	0.537214	5.40171e+08	2.50021	1.00786	38.2104	0.990722	2.55945e+08	4.37194	1.45667	3.42232	1.21386	0.676846	1.13346e+09	0.655853	2.07191	5.94142	1.75247	2.78592	7.44452e+08	6.86961e+08	4.45455e+08	6.51544e+08	5.08997e+08	8.01434e+08	0.738446	8.58152e+08	4.60798e+08	2.99573	5.5266e+08	4.40368	0.955229	19.1809	4.99639e+08	8.40114e+08	4.52244	6.64051e+08	6.36332e+08	1.75624e+09	1.05329e+09	9.18129e+08	7.78547e+08
Q14534	4.08483e+08	4.0034e+08	9.99133e+08	1.65579e+09	2.37751	2.38269	2.00974	2.04605e+07	0.629647	1.04923	2.949e+08	0.58549	2.0357e+09	1.23362e+09	2.02524	1.2973	4.67432e+08	1.13278e+09	0.582885	6.88924e+08	0.699128	0.48745	2.54747	0.853689	2.80303	1.65972	1.39414e+09	1.91614e+08	0.322381	8.02779e+08	1.91509e+08	0.583414	18.5444	5.26658e+08	2.89532e+08	4.23777e+07	7.72e+08	13.5953	2.46489	1.09098e+09	4.20389	8.35088e+08	0.705985	1.03602	8.96996e+08	5.04254e+08	5.19795e+08	4.92e+08	7.01989e+08
Q96RQ1	0.864432	6.98663e+08	1.14481	3.84956	1.3795	0.727935	1.53468	1.3996	3.68428	6.5947e+08	2.42832	1.44844	1.40391	1.72	0.607812	2.03643	0.861928	4.99152e+08	1.80599	0.657234	6.61095e+08	0.942046	1.79928e+08	0.960615	2.16126	1.35167	8.37087e+08	4.07223e+08	6.20012e+08	4.55529e+08	4.97585	2.53457	1.42512	6.17198e+08	4.02307e+08	3.09601e+08	2.853e+08	4.37205e+08	1.56265	1.74447	3.95571e+08	5.58803e+08	2.20141	4.69341e+08	3.03828	6.71458e+08	5.18455e+08	3.5827e+08	1.02384e+09
Q00978	1.7866e+09	1.76175e+09	6.4007e+08	0.680674	7.7848e+08	6.59191e+08	1.74271	1.84044e+09	1.01503	6.81598e+08	0.720134	0.655662	9.95112e+08	3.32656	4.59296e+08	1.46523e+09	1.38085	8.73687e+08	9.90788e+08	0.897584	0.633626	1.17492e+09	1.70048	2.73676	2.64887	2.03867	0.257518	7.876	2.44105e+08	1.83794e+09	18.3097	1.20506e+09	2.6616	3.81239e+08	5.74208e+08	0.102375	1.28893	8.92637	0.835255	1.65659e+09	0.772658	1.39604e+09	2.32082e+09	1.47243	1.41208e+09	1.867e+09	1.527	1.83214e+09	1.28144e+09
P32519	2.67336	3.29801e+08	1.45033e+08	2.03901e+08	8.17309e+07	1.30428e+08	1.27722	1.64173e+07	0.830796	6.37551	8.5067	1.51324	3.79924	6.29271	2.01548e+08	1.19265e+08	0.679703	6.37351	4.3714e+08	7.14052e-09	3.18271e+08	0.725132	1.22234	1.98728	2.4368	7.19143e+08	1.76675e+08	327.029	1.95887	1.11288	9.00577e+07	1.45065e+08	0.6054	1.70277e+08	3.34937e+08	0.513852	5.52689	7.96043e+07	1.29835	2.74923e+08	1.47271	3.42426e+08	2.39825e+08	1.44007e+08	13.4226	5.36197e+08	3.94191	6.45056e+08	3.40004e+08
Q8IUF8	2.42957	3.93829e+08	3.65753e+08	2.01635e+08	143108	3.55167e+08	0.576327	9.11775e+08	2.70529e-09	2.24025e+08	11.4535	1.21584	2.74027	2.34337	0.485497	2.61408	2.54532	5.35405e+08	2.80717	0.0392506	7.36402	3.64647	2.43594	7.22321	4.21876	1.64703	3.31823e+08	7.52285e+08	0.0688353	6.71612e+08	76165.7	2.72724e+08	2.96434e+08	3.35419e+08	3.75958e+08	3.43856e+08	99961	2.85232e+08	0.853281	1.11889e+09	2.93643e+08	5.47128e+08	4.21924e+08	1.23408	0.414177	6.45553e+08	8.67425e+08	4.06243e+08	3.71186e+08
A6NI72	7.76607e+08	6.44936e+08	7.90243	3.66371e+08	1.76947	1.21341	0.484712	1.02879e+09	1.33078	3.1859e+08	1.75029	1.20376	1.15218	0.801125	2.52377e+09	5.79848e+08	0.494769	3.6376e+08	5.40124e+08	4.54644	2.99674e+08	0.72834	3.01238	0.939525	1.03641	0.320567	9.82152e+08	0.421683	0.865854	7.4391	6.08942e+08	1.58564e+09	0.424711	3.22184e+08	3.37002e+08	0.374145	0.574742	0.474596	1.64086	7.12979e+08	0.743301	8.9742e+08	1.01889	9.94178e+08	6.34202e+08	4.42055e+08	0.400234	7.53604e+08	4.97136e+08
O95104	0.885583	3.57515e+08	2.14823e+08	1.32472e+09	1.09059e+08	3.83434	3.38266	1.37753e-08	8.91889	3.62631e+08	0.896546	0.945523	8.42049	1.06707	1.55071e+08	5.46691e+07	0.502546	2.38833	3.81783e+08	2.07373e+08	2.70902e+08	0.451181	0.818827	2.32038	4.3024e+08	3.38449e+08	4.88827e+08	0.814216	3.1616e+08	2.77115	29555.8	3.32754e+08	20.0986	124416	21.9225	1.75906e+08	11.0256	16.5143	0.664411	7.36709	2.39192	5.11878e+08	1.83816e+08	1.77759e+08	2.632e+08	2.7942e+08	3.78971	4.81087e+08	2.64862
Q8N9T8	6.48792e+08	3.28637e+08	4.38102e+08	2.77199e+08	3.56359e+08	3.18127e+08	9.23925	1	1	11.234	0.803822	0.877213	18.9311	1.72405	3.95286e+08	2.94289e+08	2.13432	1.52444e+09	3.02192	0.989839	4.52555e+08	0.590447	3.86662	6.37933e+08	11.5985	5.09185e+08	2.97704e+08	4.80658e+08	1.66174	3.62246e+08	2.65666	1.5693e+08	0.387986	6.80238e+08	3.37345	1.71215	5.10803	5.35521	0.229445	4.42885	2.83393	8.07869e+08	3.88044	4.08528e+08	12.1523	1.00874e+09	9.00435e+08	7.44587e+08	1.95978
Q9Y314	47413.9	1.29284e+08	12.7585	7.28589e+07	5.21489e+07	1.05101	4.00296	2.30835e+07	0.445686	1.81294e+08	4.47524	0.845462	4.02572e+08	2.6468	2.56991e+08	9.00586e+07	0.216492	2.34518e+08	3.62975e+08	4.42478	2.4647e+08	2.07572	2.96263	1.76003	5.8556	2.12491	4.76337e+08	2.66011e+08	0.331343	1.27694e+08	2.39628e+08	2.18218e+08	0.656901	2.259e+08	1.63564e+08	6.04751	1.5962e+08	4.06284	1.32459	2.47538	2.74737	2.29376e+08	2.01567	2.07888e+08	2.37843e+08	6.47819e+08	2.31921	6.17538e+08	2.81472e+08
Q9NP61	15.5102	1.14498e+09	5.63474e+08	1.06734e+09	8.3206e+08	2.37552e+08	1.37061	6.47598e+08	0.841628	7.18511e+08	11.1804	2.62014	0.539509	2.76339	1.05616e+09	6.69191e+08	0.749125	2.13916e+08	1	1.11005e-09	1.59733	3.44973	3.38578	2.36661	2.38465	2.20816	4.12281e+08	4.02292	8.03859	6.44997e+08	9.08313e+08	5.61927e+08	4.21956e+08	4.62881	1.26099	7.44092e+08	1.15098	9.18776e+08	0.937538	0.975816	5.59824e+08	2.57467	3.41431	10.5621	1.21424e+09	6.81578e+08	1.24485	1.19216e+09	5.05937e+08
P78537	2.72896e+08	2.81409e+08	4.09114e+08	4.32941e+08	2.12535e+08	3.53952	0.864488	1.20624	0.748679	3.03513e+08	3.35097e+08	1.53967	3.02761	7.23547e+08	1.43083	6.41011e+08	3.07574	2.72984e+08	8.34769e+08	0.560738	3.02464	1.52521	0.196562	4.71835e+08	0.892829	0.421198	4.39467e+07	5.22443e+08	2.36252	5.90406e+07	2.75574e+08	2.68055e+08	1.35122	2.92252e+07	3.68087e+08	4.54689e+08	3.35198e+08	2.95149	0.324924	1.21424	1.67419	2.51513	35.258	4.40278e+08	5.28431e+08	3.19787e+08	1.43104	1	4.11434
Q5W0Z9	5.28551	1.33038	3.3318	8.8507e+08	0.108796	0.122779	0.710261	1.61434	1.30427	1.45602e+09	0.247439	1.15354	5.90719	1.23022	0.917926	1.25425	3.25158e-09	7.39825	2.25881	0.836212	1.53573	0.235185	1	1.03348	2.22256	3.3345	1.70363e+09	1.13798e+09	0.832646	1.14882e+09	6.45912e+07	1.28157e+09	2.09576e+09	8.02378e+08	1.36242e+09	1.15734e+09	8.67404e+08	7.45164e+08	0.728429	9.10946e+08	5.03793	1.28689e+09	0.511167	0.467863	8.73299e+08	9.16659e+08	5.30856	1.06894e+09	1.56175e+09
O00165	6.84165e+08	7.48517e+08	7.62755e+08	3.06764e+08	1.2198	8.23023e+08	2.66816	0.925282	1.2919	1.05008e+08	4.51051	1.22446	2.75607	1.69825e+08	9.50481e+08	6.75994e+08	0.342897	6.40431	4.82543e-09	1.80322e+08	1.87148	0.463256	6.0269	1.61202	11.9964	1.53775	1.539e+09	2.33775	4.40929e+08	9.68904e+08	7.86789e+08	7.99087	3.51533	5.5253	3.3274e+08	1.4404e+08	7.47001e+08	4.94829e+08	0.752222	8.04016e+08	4.13643	4.83947e+08	4.39462e+08	1.23592	4.59264e+08	7.17093e+08	5.91549e+08	3.12977e+08	1.7904
Q658P3	1	1.22716e+09	1.06796	1.61298e+08	0.858019	0.80348	2.65104	0.776282	1.24738	7.18343	9.36769e+08	1.30544	2.60881	1.64776e-09	2.54926	1.84683e+09	1.42743	2.7952e+09	0.527473	2.71289	2.85398e+09	0.746673	1.17927	2.11592e+09	1.1161e+09	1.19424	3.44e+09	1.16216e+09	0.345087	5.63368e+08	9.09833e+08	1.99248e+09	2.88634e+08	1.24947e+09	0.465723	1.2711e+09	1.67111e+09	6.29376	0.988397	2.80984	0.790532	2.20166e+09	1.98545e+09	1.61339e+09	39.641	2.83848e+09	1.69457	4.20751e+09	2.95732e+09
P35869	1.29556e+09	2.3029e+08	3.83853e+08	1.87016e+08	5.29665e+08	0.154367	1.22308	0.124196	10.3992	2.2142e+08	4.38622e+08	1.29675	6.67123e+08	2.15095	1.97478e+08	2.00738	0.790523	6.14839e+08	5.45045e-05	0.227834	4.31477e+08	1.69715	1.59313	4.5799e+08	1.85989	3.30848e+08	3.64346e+08	3.03456e+08	1.64664	0.170553	6.52807e+08	1.31735e+08	1.43778	0.0503117	4.43224e+07	0.172084	6.75147e+08	4.68123e+08	1.22081	5.04824e+08	5.26259e+08	4.29786e+08	2.78251	1.28968	1.77863e-09	4.43658e+08	2.3533	7.22443e+08	4.46348e+08
Q5U3C3	6.20343e+08	26.3176	4.51	0.0347985	6.54331e+08	1.75243	0.771119	1.0627	1.60343	6.80427e-09	6.60834e-10	3.59421	2.10399	1.81623	0.820411	1.30056	3.41626e-09	4.53595	2.3341	0.364106	1.18611	0.353639	2.37036	1.67073	1.30562	1.02156	5.27699e+08	1.66483e+09	5.66131e+08	1.31341e+09	5.54695e+08	7.21973e+08	1.65955e+08	1.51777e+09	7.58293e+08	6.38391e+08	1.03647e+09	2.68506	1.37549	4.08005e+08	2.3104e+08	4.47286e+08	2.13718	2.64772e+08	6.96078e+08	8.53399e+08	4.06382e+08	6.50542e+08	1.03884e+09
Q03188	0.626942	7.80417	0.776682	4.22312e+08	2.49672	9.81436e+08	0.478663	1	2.57532e-09	2.29099	6.20907e+08	0.711217	0.485797	0.934087	3.3877e-10	2.97633	3.62625	505264	0.131844	6.82616e-10	11.8012	0.945081	3.15069	0.93775	1.31372	3.68717	1.09294e+09	2.40399e+08	3.76332e+08	2.95554e+08	3.53343e+08	9.70076e+08	15.3467	7.45725e+08	4.69316e+08	3.46956e+08	9.12816	11.9913	1.34337	3.23405	0.983872	9.33811e+08	2.53562	5.91103e+08	19.7222	3.88394e+08	1.16749	5.26103e+08	4.09017e+08
P29375	1.6009	5.01751	4.17552e+08	6.68719e+08	2.99106e+08	1.84749e+08	1.88796	8.36293e+07	1.77658e-10	5.45013	13.6956	0.414365	4.79035e+08	1.43682	32.1149	3.66812e+08	3.34804	65.8961	8.05089e+08	2.31295e-09	0.202405	1.20924	23.2925	1.47709	1.19748	2.82087e+08	5.76588e+08	0.768583	1.09433e+09	4.67479	1.90491e+08	4.40335e+08	3.22306	8.05048e+08	4.70266e+08	0.183792	1.02626e+08	1.23917e+08	0.377526	1.37498	0.435743	5.78706e+08	0.622479	2.61732e+08	0.0896302	0.618916	1.98213	4.00168e+08	4.16004e+08
Q96II8	6.9686e+08	4.52307e+08	5.87477e+08	2.14167e+08	0.183768	0.0550116	1.69798	3.80419e+08	0.632131	5.32023e+08	0.831388	2.07276e-09	0.164222	7.82783e+08	3.07781e+08	5.15031e+08	0.761971	9.55609e+08	8.55684e+07	1.37118	5.12037e+08	2.0265	1.72121	1.66075	0.916313	1.76937	6.68051e+08	3.4814e+08	0.562881	4.9187e+08	2.99573e+08	3.06719e+08	0.835569	2.92758e+08	1.7129e+08	1.29338	2.02227e+08	0.351493	0.974043	0.148658	1.12816e+08	5.58489e+08	11.3715	6.05135e+08	4.78372	1.03058e+09	0.686558	9.26107e+08	1.07545e+09
Q9NQT4	0.721242	1.072	1.73499e-09	5.52015e+08	5.80801e+08	9.53155e+08	1.40849	1	1.0702e-09	0.270811	0.250415	0.928908	0.415567	1.10427	0.421937	1.46149	8.6274e-10	2.32695e+09	1.28029	1.06517e-09	0.974726	0.668375	1.07636	1.82631	1.47074	2.51604	13.2533	7.7602e+08	9.91659e+08	1.97525e+08	7.27799e+08	5.30804e+07	7.19553	7.88608e+08	2.49493e+08	5.17216e+07	5.86427e+08	3.33895e+08	0.409994	0.496642	1.85647	8.39489e+08	1.6372	6.85441e+08	1.30232e+09	5.39403e+08	4.26595e+08	8.12518e+08	6.9127e+08
Q06547	1.96402	2.53052	5.84667e+08	3.34321	9.10275e+08	2.40327	0.679963	2.18689e+08	0.122143	3.9171e+08	1.51694	1.07215	1.94928	2.6409	4.59085e-09	0.332605	2.71206e-09	1.92576	0.539298	2.24354e-09	2.39676	0.554232	1.09582	0.984724	3.13298	1.67194	2.51861e+08	7.92162e+08	2.42979	3.99834e+08	4.60228e+08	2.71324e+08	1	7.2937e+08	3.09784e+08	9.33815	2.12012e+08	3.07634e+08	0.8767	9.74822e+08	1.34952	6.67757e+08	6.42161e+08	5.82943e+08	1	8.76937e+08	5.65225e+08	7.97246e+08	6.95875e+08
Q9UGN4	0.0931277	5.7565e+08	0.0326793	1	1.08227e+09	1.40543	0.397143	0.0396077	1.23209	0.377993	3.87431e-09	0.915095	1.59384	2.90307	0.538069	8.30206e+08	0.25302	2.75493e+09	0.571273	1.13196	0.0781287	0.741177	2.27996	1.76723	0.376032	0.378797	1.49685e+09	1	1.56682e+09	1.07243e+09	1.32113e+09	1.32327e+09	0.452272	6.46323e+08	1.63598e+08	0.116735	1.95625e+08	2.50141e+09	0.830241	0.214513	1.04159	1.01946e+10	6.54648e+09	1.27632e+09	3.93118e+09	4.30644e+09	2.76645e+09	6.43041e+09	1.05045e+10
Q9BXS4	2.35334	6.27782e+09	1.30251e+09	1.4491e+09	1.97089e+08	0.231174	3.49922	0.12792	0.642437	2.54592e+08	2.59291	2.17256	6.6278e+08	1.71343	1	9.21967e+08	3.16955e-09	1.4755e+09	5.12141	2.6158e-09	2.44519e+09	14.3356	1.08067	7.0395e+08	1.35684e+08	0.94275	0.699791	7.50734	8.22509e+08	9.36501e+08	5.13685e+08	1.23714	2.49839e+08	1.06479e+09	6.88058e+08	1.05053e+09	2.58257	11.8534	6.17719e-09	0.74667	5.08956e+08	8.52319e+08	1.00184e+09	2.51968e+09	1.01537e+09	1.88565e+09	8.59167	2.34085e+08	6.17085e+08
Q96GS4	0.304568	0.0998946	1.7359e+08	2.02318e+08	1.66451e+08	4.52792e-09	0.546449	1	0.619704	3.68475e+08	2.45947e+08	0.363652	4.91091e+08	6.295	1.44173	0.147893	1.68576	278.078	0.103004	4.89947e-09	6.62653e+07	3.74681	1.38845	1.36244	1.42131	15.7486	2.86332e+08	1.85477e+08	1.98876e+08	4.46321e+08	1.19983e+08	0.747315	2.89524e+08	1.36227e+07	1.00885	3.64157e+08	1.63633	6.47383e+07	1.57302	2.28543e+08	7.1467e+08	3.77384e+08	2.38684e+08	0.538768	0.414661	9.29074e+07	2.17875e+08	3.41637e+08	0.567702
Q9H063	4.21025	2.96406e+09	2.42345e+08	2.19263e+08	1.17176	1.16558e+07	2.34937	1	0.494513	5.70328e+07	3.18849	0.732186	5.17155	6.15938e+09	3.27702e+08	1.44543e+08	0.0638092	2.13287e+08	1	1.6556e+08	1.45718e+08	3.91101e+07	4.97993e+08	2.21853	1.55212	8.19827e+08	3.51497	1	145.423	3.30189e+08	1.41479e+08	1	2.65096	8.50249e+07	0.744203	11.4761	1.50858e+08	2.04265	0.0517337	1.55968	1.25289e+08	2.70644	4.17429	2.94412e+08	154560	2.92283e+08	0.461624	2.99628e+08	2.58848e+08
Q96G75	0.815476	1	1.3459e+09	1	1.40657e+09	0.0969085	1.22442	2.48387e+09	8.34681e+07	1.05598e+09	0.719749	0.537014	0.340223	0.740459	6.61977e+08	3.74776e+08	8.65251e-10	1.88696	0.559727	1.31956	2.84272e+09	3.58192	0.677262	1.50852	1.40199	0.73275	2.63543e+08	0.031195	0.590988	1.03134e+09	1.50917e+09	2.52204	0.0963439	1.35492e+09	2.34017e+09	2.08588e+09	1.19778e+09	3.16302	1.37418e+09	1.49763e+09	9.41556e+08	1.55563e+09	1.65083e+09	3.57516e+09	1.15563	1.4565e+09	1.26819	8.23466e+08	1.13215e+09
O43490	3.49753	1.02158e-08	0.267235	0.503728	0.379235	1.36962	1.33751	4.14045	1.37596e-08	0.253143	2.53809	4.0887	1.09602	1.26168e+09	1.97214	1.79997e+09	2.04786	4.06132e+09	1.16756	1.18996e-09	2.54674	0.600247	3.29654	0.801664	0.941622	2.90664	1.91647e+09	1	5.47903	4.63164e+08	1.09195e+09	2.94826	0.682967	6.61063e+08	9.41177e+08	0.736436	1.19082e+09	1.93449	0.301415	0.433328	3.13825	8.56456e+08	0.241606	2.81231e+09	2.2207	2.34855e+09	1	1.27106e+09	1.38969e+09
Q6P4R8	1.98596	3.24969	9.91129e-10	0.163488	0.10547	1	1	7.86988e+08	0.118834	6.38663e+07	2.97077e+09	1.64341	2.19819e+08	5.76516	6.32771e+08	0.0912423	3.35889	0.0429622	4.90927e+08	0.73894	4.10626e+08	0.734547	1.20294e-09	0.206861	0.141789	0.510199	3.21002e+09	2.23293e+08	1	3.27474e+08	2.9746e+08	5.1265	8.05108e+08	3.08574e+08	9.67322e+07	3.92e+08	2.34306	1.96868	3.09389e-09	1.55563	2.59797e+08	3.80445e+08	3.30243e+08	5.73968e+08	4.04342e+08	1.32886	9.04358e+08	3.16529	6.60059e+08
Q96FE7	1.07725e+08	3.8241e+07	4.58508e+07	2.85826e+08	1.38806e+08	9.17179e+07	5.34572	1	7.40647e-09	10.5768	1	6.41501e-09	2.89134	2.94773e+08	1	0.455511	0.825964	1.5515e+08	1	7.49067e-09	5.91005e+07	1.23719	1	0.869372	0.710449	7.40181e+07	1	1	3.9053e+08	10.2184	56624.2	0.159206	2.5461	1.18165e+08	7.88741e+07	2.51448	1.66935e+08	1	0.772243	1.67375e+08	0.513042	0.737909	2.26815	0.830467	3.39723e-08	2.9467	4.5775	4.69503	0.507667
Q8NBK3	0.33179	6.29165	2.84837	4.95248	9.20757e+08	2.03855	1.11301	0.489888	0.983574	7.29002e+08	0.885767	0.65054	3.97664	1.86954	0.599084	3.75355	1.09326	3.37855	1.17321	0.341203	1.71501	0.935849	0.947305	8.6747e+08	1.04906	1.94685	7.14971e+08	1.31786	8.30576e+08	8.70857e+08	6.58166e+08	1.72554e+09	5.29456e+08	7.302e+08	6.17317e+08	7.2925e+08	0.464483	9.67358e+08	0.48587	1.15887e+09	1.63532	1.21997e+09	2.4957	1.03068e+09	8.297e+08	8.24748e+08	1.00392e+09	4.86401e+08	1.42809e+09
Q15022	2.56039	4.19355e+08	0.127892	2.17361e+08	0.390484	2.49028	1.43574	1975.71	0.226284	2.18129	0.566578	0.514647	4.05497	2.6759	2.78689	10.3344	0.52263	9.42481e+08	2.58917	1.07736	11.9159	0.571078	0.857754	0.879425	2.15626	1.35116	2.22428e+08	3.63045e+08	1.39087e+08	3.50096e+08	2.53481e+08	4.4078e+08	2.05194e+08	1.76816e+08	31.8944	0.48325	2.88651e+08	3.71842e+08	0.53234	2.38499	2.13075e+08	2.68051e+08	1.0069	2.3842e+08	3.00349e+08	3.41707e+08	2.37921	2.98916e+08	2.83204e+08
Q8NEY8	0.418177	3.79893e+08	2.06914e+08	3.53313e+08	19.2847	3.30398e+08	2.87341	1.38282e+08	0.409238	5.93192e+08	14.4266	0.942579	8.94179e+08	3.8796	2.55135e+08	5.50269e+08	0.440147	9.82832e+08	1.74824	2.43978	0.764795	1.21182	1.80621	8.15918e+08	2.47676	1.73522	1.19958e+09	6.01585e+08	6.10533e+07	2.83248e+08	2.70207e+08	1.65373e+08	0.277222	1.80432	4.91711e+08	3.44827	5.21554e+08	4.28989e+08	0.725024	2.5275	1.81246	4.62227	1.59962	6.00529e+08	5.1599e+08	3.43086	7.22879e+08	7.07386e+08	1.44982
Q9ULX6	2.07801	3.52865e+08	2.3354e+08	5.16235e+08	1.20226	22.4436	2.39661	4.31065	2.69938	3.09104e+08	1.98797e+08	2.01575	3.11547e+08	6.82916	2.95891e+08	2.23403e+08	2.29426e+08	20.5401	1.21172	0.147244	3.03925e+08	1.00759	3.89563	3.1444	4.01685e+08	1.73502	2.54073e+08	1.54635	2.9132e+08	2.69327e+08	2.77748e+08	3.35566e+08	36.7706	3.15279e+08	4.76506e+08	9.77762	3.6349e+08	2.04365e+08	0.959947	1.13532	2.338e+08	3.71159e+08	4.11352e+08	3.84339	3.10469e+08	2.87865	21.2724	3.35828e+08	3.44978e+08
P12035	0.44877	4.49786e+08	0.501413	5.71122e+07	2.28897e+08	1.03794	3.08502	2.15879e+08	0.711404	6.2964	1.26886	1.04275	0.608869	2.63041	3.15193e+08	3.59959e+08	2.24065e-08	7.79431	0.910748	1.95223e+08	1.75286	3.00731	0.659133	2.09397	0.313404	0.976714	0.618167	2.86222	0.802238	4.3283e+08	3.57727e+08	4.10288e+08	1.60221	4.26202e+08	2.55268e+08	1.91684e+08	2.25017e+08	4.21663e+08	1.11791	8.80946e+08	0.803306	1.92117e+08	4.39432	1.61971e+08	0.5626	2.85083e+08	1.94522e+08	2.47566e+08	4.81204e+08
Q9NX57	3.38872	3.58787e+08	1.79077	3.70145	2.99626	1.698	0.937928	1.97962	1.62729	3.08375	3.79659	1.6076	2.82089	2.39413	0.753015	8.96229	6.70412e-09	5.69301e+08	2.22914	0.385287	5.10765e+08	0.699887	0.72777	1.08507	6.30258	1.6388	1.20133e+08	3.8357e+08	4.61643e+08	6.81004e+08	3.67532e+08	6.71871e+08	3.87335e+08	7.07078e+08	3.58544e+08	6.14945e+08	7.40398e+08	1.26653	1.27312	19.3304	3.06153	6.07001e+08	2.45181	5.89085e+08	3.71935e+08	8.50933e+08	5.91332e+08	4.95709e+08	4.88495
Q8NBP0	0.436709	4.10446	1.60888	5.85291e+08	0.764083	0.788245	0.62399	0.267628	3.57548	3.63221e+08	0.612954	1.47328	2.03888	0.670627	5.19255e-10	1.15508e+09	2.05353	0.726569	1.20624	0.895675	1.51468	0.999937	1.92932	4.25682	2.99507	0.882512	7.55611e+08	1.51	8.59418e+08	1.49525e+09	7.20965e+08	6.44522e+08	4.59726e+08	6.00466e+08	3.2379e+08	2.42749e+08	5.32385e+08	5.94889e+08	1.40517	8.29237e+08	7.88611e+08	7.61852e+08	1.9586	8.6457e+08	9.79919e+08	1.02082e+09	7.59752e+08	9.12678e+08	1.64074e+09
Q9P107	0.865569	4.52877e+08	5.98356e+08	5.03269e+08	5.09887e+08	1.35642	0.471743	7.38045e+08	1.29838	0.585249	0.162703	1.30973	1.06105	1.01329	3.2308	7.08847e+08	2.38949	4.00171e+08	0.584294	1.24981	2.3864	0.941041	1.47877	63.126	3.48611	2.46381	5.88569e+08	0.34604	1.76367	5.36168e+08	3.15305e+08	2.46847e+08	6.05636e+08	2.50763e+08	2.19878e+08	1.16016	0.0733414	1.72723	1.27691	1.25688	4.4218e+08	4.50605e+08	5.81279e+08	4.47121e+08	6.83057e+08	6.82315e+08	5.96786e+08	4.18367e+08	4.08516e+08
Q9BQ75	0.608872	4.17843	1.558e+09	6.61082e+08	1.08006e+09	1.69114	6.22338	0.0940936	0.978362	0.0949775	0.0562216	0.853619	2.77793e+08	0.75339	1.78761	5.61713e+08	2.51562e+08	1.79207e+09	2.69108e+08	15.4641	0.493632	6.58556e-10	0.601805	0.81251	1.82516e+09	27.3341	2.60165e+09	0.618483	1.3639e+09	6.79152e+08	1.04979e+09	1.00136e+09	3.47774e+09	2.17383e+09	1.05417e+09	0.127594	1.01505e+09	0.0661291	0.688733	0.162024	0.745457	1.43417e+09	1.10419e+09	0.603097	1.48785	31.8149	2.21785e+09	2.08202	1.1851e+09
P61244	3.14949	4.21205	1.00853e+09	0.3271	0.610694	0.385161	0.330428	3.13185e-10	0.842577	0.52114	0.303996	0.684234	0.841425	1.09194	0.869866	0.773164	0.512559	1.48192e+09	0.997407	6.32989e-10	0.868451	0.784204	1.30524	1.74217	0.906073	1.1252e+09	0.801583	1.08977e+09	1.17485	1.23676e+09	1.19209e+09	1.2083e+09	5.25912e+08	1.46858e+09	6.31151e+08	5.51889e+08	6.58405e+08	1.87996e+09	1.17981	1.53868e+09	1.59838	1.24903e+09	1.61361	1.67531	3.70192	1.00222e+09	1.7616e+09	1.27205e+09	8.47463e+08
Q9BX95	1.15098	1.38786	8.70504e+08	1.1044e+08	12.2117	5.35214	0.217814	17.6891	1.19869	1.74753	1.73511	2.77909	0.690642	1.05917	2.38112	1.75637e+08	1.42923	1.88344e+08	2.01193	0.581328	1.49375	2.6413	3.62199e+08	5.22543e+08	0.983343	1.53483	1.17197e+08	7.26424e+08	6.81724e+08	2.44347e+08	2.82267e+08	8.54775e+08	0.794644	2.88059e+08	5.93202e+08	2.57893	1.11632	4.94428e+08	0.566122	7.41822e+08	3.24052e+08	3.31293e+08	4.95268e+08	2.91062e+08	0.517641	2.76858e+08	3.54394e+08	3.57699e+08	3.50811e+08
Q9Y3C1	6.81123e+08	4.61336e+08	5.56506e+08	3.91276e+07	3.1992e+08	8.04442	1.05118	4.42016	3.34701e+08	8.17576e+08	6.78341	4.2239	9.12111e+08	9.82808e+08	1.33156e+09	9.61565e+08	1.68371	1.61643e+09	13.5246	6.3535e+08	1.45224e+09	1.14208	4.5267	4.95411e+08	0.272738	5.7091	15.8347	1.33896e+09	2.10975e+08	4.26144e+08	17.4278	1.58585	0.186535	9.42014	7.10537e+08	4.39527e+08	4.92344	2.40612	1.79874	8.54642e+08	0.579194	7.02508e+08	7.0878e+08	8.27811e+08	0.701825	1.39064e+09	1.2781e+09	8.2864e+08	1.16575e+09
Q8TDH9	47.6484	6.60099e+08	5.27943	6.66013e+09	4.23444	0.0930547	0.367345	2.11205e+09	0.223622	3.19267e+07	0.970233	0.623704	1.82494	1.41373	8.06383e+08	2.93568	0.492458	2.80128	2.90258	2.74386	0.407279	0.431222	0.367796	1.5736e+09	0.850294	2.34378	1.66849e+09	1.97471e+09	1.80882e+09	1.3016e+09	1.55477e+09	2.43822e+09	2.96218	1.20545e+09	8.43972e+08	0.326593	6.82167e+08	2.3002	0.795404	1.26589e+09	1.0283e+09	1.72256e+09	6.08998	1.17003e+09	1.50395e+09	1.67044e+09	1.64655e+09	9.9969e+08	1.12135e+09
Q9BYJ9	4.16824	3.82175	1.33079e+09	0.432598	0.169347	0.0107169	83.3745	2.48459e+08	0.175379	1.0476	3.92425e+09	0.690444	1.87572	1.24413	7.94527e+09	2.8434e+09	14.9161	0.932339	8.86709e+09	2.16417e-10	2.4757e+09	3.0311e-10	2.23613e+09	2.06036e+09	2.07311e+09	5.12981e+09	4.59854e+08	1.05146e+09	2.71848	7.0776e+08	1.04687	3.64896e+09	4.82784e-10	5.66809e+08	0.507593	3.50521e+09	0.194011	1.58507e+09	1.48449	0.170855	2.12934e+09	13.871	3.67611	4.8364e+09	5.117	7.26599	3.66374	5.18741	7.69009
O15084	0.758866	3.62207e+08	9.14277	4.0039e+08	4.74286e+08	4.09169e+08	1.4332	4.89638	0.404316	0.588224	1.11778	0.544445	1.81962	0.406928	3.50284e+08	5.65984e+08	5.09501e-09	6.77047e+08	1.83883e+08	1.59716e-09	0.458799	0.306537	0.988189	0.990419	1.02748	0.865039	4.94528e+08	9.20221e+08	0.530172	5.81776e+08	4.24189e+08	1.67419e+08	1.31819e+09	4.12472e+08	1.39185e+08	0.913808	3.76785e+08	0.946801	0.510857	0.4785	0.79187	5.17882e+08	0.701936	0.690192	3.31925e+08	4.14843e+08	1.0686	9.42239e+08	5.00387e+08
Q9NWS8	4.16322e+08	1.72802	4.13452e+08	1.87595e+08	0.599098	1.12594	0.681336	2.1293	1.53175	2.09579	0.864909	1.39184	1.74466e+08	9.81925	0.34568	6.84504e+08	0.291938	2.29242	5.39206e-09	2.54949	3.23852	0.792277	3.95567	1.5819	5.69581e+08	1.5329	1.89862e+08	2.47576e+08	4.76665	8.51825e+08	6.66153e+08	15.3419	11.0436	5.41073e+08	4.49495e+08	5.76901e+08	5.18795e+08	2.21874e+08	1.95407	1.56015	0.48749	5.44047e+08	0.336535	5.33476e+08	6.12881e+08	6.18918e+08	6.84833e+08	5.06889e+08	8.40577e+08
Q5T6F2	0.723097	3.59993e+08	0.0120054	4.17773e+08	1.19905e+09	0.0849634	0.0174789	0.0126002	16.944	2.29496e+08	0.0157681	1.8107	1.0082	0.76694	1.0205e+08	1	1.83793e-09	9.34044e+08	3.43753e+08	2.60991	0.765621	0.541587	10.7052	4.45697e+08	1.16801	1.1205	3.98324e+08	5.73541e+08	3.63324e+07	4.72669e+08	1.35649e+08	3.42078e+08	0.0442492	0.319818	2.47375e+08	21863.3	0.0201035	1.4617e+08	0.46657	5.15625e+08	1.60432	4.45714e+08	0.728771	3.30683e+08	3.01217e+08	2.50784	2.05664	7.87732e+08	3.92593e+08
Q9NQB0	1.71602e+09	3.27561	2.7779e+09	10.5651	2.57613	2.6309	0.947205	0.911081	2.23528e-09	2.3215	0.74377	0.607343	1.65013	0.331545	5.87143e-10	0.285112	3.26103e-10	1.08919	4.66719	0.149433	0.420224	0.592585	1	1.45779	1.12093	1.07319	5.60473e+08	3.0657e+09	1.25606	2.70574e+09	3.6779e+07	7.19874	2.30456	5.36463e+07	2.60206e+08	1.12881	2.92467	1.44889e+08	1.24027	1.7532e+08	3.04988e+08	2.51795e+08	2.43805	2.61145e+08	1.40069e+09	6.76225e+08	4.0166e+08	3.5476e+08	2.90704e+08
Q7L7V1	3.3055	6.8275e+08	0.872629	1	0.0986702	0.600586	0.507645	1	1.08737	4.00625e+08	1.93007	1.12031	1.25802	2.29811e+08	0.820917	3.16294e+08	2.28148	0.48573	1	1.43228	1.5823	1.78064	8.7919	1.79503	2.26899	0.937875	2.28558e+08	3.94328	4.29684e+08	3.94262e+08	1.87204e+08	5.26727e+08	5.30237e+08	2.02256e+08	3.12481e+08	0.957504	2.02697e+08	1.68985e+08	0.719465	2.09106	1.68161	2.74558e+08	2.46932	2.63241e+08	2.23209e+08	2.55899e+08	2.87298	3.17627e+08	3.08175e+08
Q9NW82	0.372811	2.60818e+08	1.30191e+09	9.75409e+08	1.56869e+09	9.97302e-09	0.478344	1.66385e+08	1.04735	7.54206e+08	0.581039	0.76125	6.42015	0.998668	3.35991e-10	2.24833	5.2591e-09	0.736555	3.15434e+08	1	0.336116	1.2401	1.86042	1.26085e+09	2.85462	3.38574	1.50854e+09	0.243497	6.71474e+08	7.82802e+08	6.04319e+08	1.08089e+09	1.23077	8.23791e+08	3.85413e+08	0.0901596	2.70104e+09	4.63281	0.700274	0.490898	3.03958	1.47322e+09	3.7931	23.7552	3.42279e+08	8.34242e+08	1.4586e+09	1.58458e+09	9.94629e+08
O75674	1.3871	1.5973e+10	3.80334e+09	1.41358e-10	0.0622549	0.0669125	1.18874	1.90231e+09	0.031394	1.03276e+09	1.65921e+09	14.4202	3.86259	1.1191	1	2.88965e+09	2.00157e-09	0.535356	1.45084e-10	0.0760461	1.68566e+09	0.0849659	0.545583	0.32615	2.94414e+09	0.701952	2.40462e+08	3.80163e+09	4.29463e+08	1.09244e+09	1.93618e-09	4.1912e+08	6.48277e+08	5.68705e+07	1.26475e+08	2.55978e+08	8.86103e+07	2.46361e+09	18.4102	1.04887e+08	1.20548e+08	2.65323e+08	2.79733e+09	1.28126e+09	1.04749	9.19284e+08	8.72514e+08	1.47494e+09	4.97344
O15327	3.77614e+08	7.38476e-09	1.54028e+08	6.08911e+07	55062.1	3.02464e+08	2.01765	3.11968e+08	4.33629e-09	0.876803	2.13601	1.15647	2.46307e+08	3.54681e+08	1	0.333268	1.05774	6.5278e+07	1.38619e+08	1	6.07338e+08	0.826582	2.11588e+08	0.197618	0.617739	0.450921	5.03784	0.673566	3.59527	1	7.23759e+07	1.78374e+08	0.697433	9.03073e+07	1.12337e+08	5.51767	1.69242e+08	2.5585e+08	1.50167	4.85911	0.997373	3.31114e+08	2.91008	1.23709	3.75221	1.22328e+08	0.479716	1.09888e+08	0.714812
O00750	24.4363	67.8324	1.09655e+08	1	1.5579e+08	4.18094	10.9103	2.78278e+08	1.91665	3.60964	0.941022	0.211432	9.18817e+07	647501	6.97187e-09	1.06441e+09	0.157062	5.07553e+08	1	0.993134	8.64698e+08	0.742045	2.40168	5.89584e+08	5.5881e+08	1.29624	5.19272e+08	8.03183e+08	0.654831	4.88214e+08	2.56196e+08	5.62396e-08	2.88288	3.40151e+09	1.24933e+09	2.91922e+08	2.716e+09	2.97786	3.05403	3.63713	117.742	1.50102e+09	128.984	7.88518e+07	1.71065e+08	7.58303e+08	7.4118e+08	5.79683e+08	1.20599e+09
Q6P3S6	5.54366e+09	0.534318	0.036817	4.59279e+09	0.0122487	0.0656136	0.273126	1	5.58073e-11	1.22874e+08	5.51107e+09	0.274494	2.74876	2.10425e+09	0.705735	0.442159	0.856274	0.121381	0.689907	1.88086e-11	0.407053	3.96352	32.2351	1.34054	7.26702e-11	7.50079e+09	3.48513e+09	5.20618e-10	0.106406	3.14983e+09	9.95937e+09	3.88682e+10	5.94203e-10	1.65749e-11	9.41048e+08	0.309154	1	8.03432e+09	0.456911	1.57741e+10	15.1214	1.06382e+10	0.175561	1.48686e+10	1	1	8.26635e+09	0.257663	1.18051e+10
A8MWY0	4.98069e+07	1.71491e+07	3.19233e+07	1.43928e-09	1	1	0.506857	1	1.10689e-08	6.3206	4.30109	2.17653	1.09569e+08	1.27566e+08	1	7.92423e+07	2.77935	1.48935	4.77718e-08	1.01993e-07	2.30326	2.4069	1.46114	2.24892e+07	1.77179	1.12545	0.0690782	1.72837e+08	1	2.97161e+07	1.98204	1	3.40684	3.42826	1.48713e+08	2.1807	3.65718e+08	0.219002	1.88472	0.873704	0.722487	7.82487e+07	5.09711e+06	3.15601e+07	1.27962e+08	0.693659	0.718984	1.45682e+08	1.13731e+08
Q6ZS30	2.2844e+09	2.31061e+08	1.56502e+08	1	4.06926e+08	3.27688e+08	1.57703	21.1921	0.0379215	4.86193e+08	3.60297e+08	0.304216	1.18759e-09	1.16273e+09	3.44087e+08	4.19942e+08	1.56488e-09	1.87046e+09	1	1.74437	1.28359	0.351515	9.75447e-10	2.99253	5.59203e+08	1.23656	14455	7.42162e+08	5.74539e+08	2.82816e+09	5.07273e+08	3.27781e+08	3.85587e+08	45.9741	2.56316	1.16531	14.8059	7.99493	0.174549	0.529764	3.46766e+08	4.44082e+08	5.62859e+08	2.5372e+08	1	1.31857e+09	0.549783	9.83535e+08	1.03369e+09
Q6ZTI6	1.86882e+08	1	1.0865e-06	2.63462e+08	2.06501e+08	7.04033e-08	0.25963	73.0926	2.75948e-09	1.75917	0.765263	1.02773	1.03334	0.810936	2.23159e-09	9.34718e+07	4.07774e-09	1	2.84706e-09	8.28295e-09	4.48505	0.716197	1.84598	5.70176e+07	6.61075e+07	1.48901	1	1.31635e+08	7.81686e+07	5.15007e+07	2.34166e+07	6.52213	5.26468e+07	1.57669e+08	2.62161e+08	8.67997e+07	2.16824e+08	8.2508e+07	0.430621	2.03229	1.38569	1.51343e+08	2.22532e+08	1	1.51909e+08	2.93099e+08	7.38533e+07	8.81313e+07	1.33206e+08
Q8NBI5	2.05361	1	72627.7	2.05091e+09	6.7748	3.14886e+09	16.9355	2.02736	37.9884	1	5.92044e-10	1.14124e+09	0.375737	0.762904	2.6896	2.16677	1.2836	3.28591e+08	0.436443	1.6886	1.97059e+09	0.46564	1	1.93365	2.03764	0.798807	1	6.0397e+08	0.849855	4.27472e-10	3.53249e+09	9.63373	0.294858	3.37311e+09	1.46957e+09	3.49351e+08	9.11532e+09	1	1	1	0.736432	3.60016e+09	3.21293e+07	1.56457e+07	5.49098	2.03947	6.35212e+08	1.02094e+09	8.84026e-09
Q6IE81	1	6.73902e+07	1	0.000365855	2.02082e+06	1	1.01397e+10	1.17144e+06	1.07213e-09	0.11514	1.7787e-10	3.57815e-09	1	7.85605	1	7.78414e+06	1	1.44777e+06	14.3738	2.37996e+09	0.00279941	0.0161699	3.28911e-10	2.83854	0.499837	546.532	2.09162e+09	1	6.64766e+09	4.08464e+09	5.55154	1	0.0345837	8.27378	1.98897e+08	0.13308	9.85036e+09	1	142.475	0.0450316	15.7959	2.40955e+08	1.19375e+10	8.60206e+09	0.678705	4.3657e-10	0.934462	0.192984	0.0574494
O14981	6.16171	4.59298e+08	6.30978	2.31755e+08	3.92129e+08	1.04188	2.1229	2.44518e+08	1.25117	3.27513e+08	0.97831	0.925741	3.13761e+08	4.11031e+08	2.31897e+08	3.42685e+08	0.856033	2.51374e+08	3.57647e+08	1.39852	3.77296e+08	0.98982	3.07919e+08	4.07856e+08	0.949051	1.74036	1.6199e+08	3.46761	0.889433	2.56503e+08	1.47116e+08	3.72844	1.10725	1.61061e+08	1.1329e+08	1.66416	1.1353e+08	2.21087e+08	0.653674	4.9918	2.68753e+08	2.26337e+08	4.2236e+08	3.22404e+08	2.04464e+08	3.63761e+08	1.83823	5.43357e+08	2.37961e+08
Q14684	2.36454	1.29558e+09	4.95881e+08	2.60558e+09	5.22864e+08	0.133343	4.04505	1.60955e+09	0.190754	8.22661e+08	1.20052	0.598435	0.938053	1.08921	7.73487e+08	5.43199e+08	1.10398	3.39882e+09	0.71628	1.69249	1.41428e+09	0.735499	3.93934	1.27821e+09	3.68353	1.19954	1.72852e+09	1.87461e+09	1.55373	3.80356e+08	3.79604e+08	8.12213e+08	5.4517	1.56657e+09	1.48632	3.21326e+08	9.39861e+08	0.530414	0.79936	1.27531	1.79471	1.12284e+09	6.77778e+08	4.3463e+08	2.5438	1.22051e+09	3.3285	1.2133e+09	1.07309e+09
Q9UM07	17.9175	5.82216	10.0837	0.643783	47859.5	1.79602	1.53275	1.62163e+09	35.2813	2.7723	0.867549	1.10343e+09	0.652285	1.07299e+09	27.2388	1.01267	7.25598	2.11666	1.19732	21.0573	0.108473	2.42981e+08	2.14352	3.68409	2.4375	3.03706e+08	9.81003e+08	1.0662	4.32644	3.43475e+08	9.6754e+07	7.56897e+08	2.60718	3.23613	7.24699	6.01511	3.08942e+08	24.293	0.794405	3.88388	3.56512	3.02605e+08	5.25139e+08	3.77318e+08	4.45937e+08	2.54304e+08	3.45889e+08	2.20112e+08	2.66327e+08
O95478	9.3182	6.54408e+08	6.66013e+08	9.80383e+08	3.66689e+08	2.05477	5.6016	2.2399e+08	3.64518e+08	7.22124	0.392103	1.5833	3.54002e+08	1.93999	8.24359e+08	9.01381e+08	1.6776	1.28934e+09	6.43915	5.35962e+08	8.94403e+08	0.746241	2.4356	3.25425	4.65252	3.80161	1234.8	87.285	37.2642	1.00011e+09	3.8583e+08	32.0487	2.42934	28.5609	4.23699e+08	33.4592	4.06358e+08	5.3118e+08	0.820537	15.3828	2.84009	3.44679e+08	10.9497	4.46818e+08	6.23022	7.14388e+08	11.5043	1.13783e+09	9.74251e+08
Q9UHJ6	6.28544e+08	2.69063e+08	5.50276e+08	6.22411e+08	6.84311e+08	0.0831404	1.2836	9.84116e+08	8.75544e+08	2.14954e+08	3.55106e+08	1.56279	7.05509e+07	1.71378	4.64791e+08	4.032	0.3816	5.03942e+08	0.631607	4.72095	1.64825	1.5727	1.09519	1.23645	2.14476	1.05078	6.4145e+08	0.218199	2.02355	6.83783e+08	3.38671e+08	7.80825e+08	0.789722	7.10958e+08	2.5652e+08	2.41222e+08	0.420506	4.939	1.03067	3.3562	3.74131e+08	6.08686e+08	8.23253e+08	6.02893e+08	1.24008	5.15967e+08	1.55253	7.49196e+08	5.06027e+08
Q9BVK2	3.74207	6.65115	0.0322096	1.46755	0.00924548	1.75208	1.0971	0.0331714	0.0527327	4.81647e+09	0.253405	0.0829081	1.52794	1.84577e+09	0.500893	1.00461e+09	0.306037	0.796635	0.976359	0.411315	0.891894	0.652072	1.12606	1.74034e+09	0.678389	0.626304	1.10749e+09	4.17084e+08	2.16143e+08	4.61366e+08	7.97393e+07	2.31218e+08	0.0441684	8.68164e+07	5.02167e+07	2.45749e+09	6.30732e+08	6.0931	0.241788	1.76344	1.5806e+09	1.11902e+09	9.2362e+08	1.27823e+09	1.60346e+09	7.19065e+08	7.02598e+08	1.14407e+09	1.413e+09
A3KN83	2.90874	2.40409e+08	4.04425e+08	1.58951e+08	3.45307e+08	2.03395e+08	1.91013	1.071e+08	0.0424978	9.20282e+07	0.187741	0.678759	0.739117	3.5463	1.67918e+08	3.04721e+08	0.951203	6.26788e+08	3.62472	1.44038	1.23993	0.960695	3.01257	1.33121	0.795446	4.15992	2.21703e+08	4.1524	4.22122e+08	1.75698e+08	3.68905e+08	3.44975e+08	2.86084	7.24685e+08	4.62337e+08	4.04521e+08	2.82564e+08	3.81519	4.17972e-09	3.61258	1.34166	3.52759e+08	5.04668e+08	3.65364e+08	3.71781e+08	14.6453	4.70765	6.39811e+08	2.51446e+08
P83436	7.0202e+08	4.37008e+08	1.59547e+08	2.66077e+08	3.11867e+08	2.1058e+08	1.07473	2.07431e+08	0.74671	2.37784e+08	0.557043	1.43956	2.00595	1.02027	1.27174	1.65784	3.23749e-09	0.635808	1.67186e+08	0.577121	2.94093e+08	0.614297	0.577386	0.438392	1.73511	1.15522	3.14642e+07	0.739544	0.0236311	1.09791e+08	3.39961e+08	2.40093e+08	7.75504e+07	3.34256e+08	3.952e+08	4.3013e+08	2.40665e+08	3.03919e+08	1.08094	1.07214	4.08822e+08	4.39934e+08	0.844053	4.8023e+08	3.60637e+08	4.85278e+08	0.77597	5.92254e+08	3.40809e+08
Q8N3X1	191534	2.49696e+08	6.91956e+08	4.26278e+08	3.24886e+08	84.0686	3.07498	1	5.39068	2.01487e+08	3.08768	2.08188	1.76939	15.4711	1.52726e+09	8.16265e+08	3.95683	4.67554e+08	2.36412	2.02067	1.78269e+08	2.9115e-08	2.87402	2.16859	1.59983	8.29102	2.32841e+08	6.23925e+08	9.84539e+08	5.40898e+08	1.78525e+08	4.91522e+08	0.890646	4.38209e+08	2.90539e+08	3.01416	2.93268e+08	9.7966e+08	1.22356	3.78787e+08	601.969	7.30438e+08	5.71907e+08	9.47542	7.13059	4.42374e+08	4.74119e+08	4.96753e+08	2.46266e+08
Q7Z3E2	0.746325	3.33412e+08	5.7194e+08	11.5072	2.23468e+08	1.05779	0.419101	3849.38	0.422788	3.66177e+08	2.26541	2.7929	2.28932	0.510012	1	1.90755e+08	0.221865	3.2989e+08	4.30421e+08	5.62908e-09	2.66712	1.11559	0.924085	1.0942	1.62864	1.16405	3.21533e+08	3.40013e+08	4.88038e+08	2.92376e+08	4.77659e+08	1.11745e+08	6.352e+08	1.67917e+08	5.76507e+08	0.256621	1.03757e+08	3.085e+08	1.08822	4.81457	3.07316e+08	3.14969e+08	1.76062	3.60403e+08	1.08465	3.66008e+08	1.95511	4.83633e+08	2.5771e+08
Q9UMZ2	2.94953	2.33702e+08	7.26151e+07	2.84084e+07	3.24961e+08	1.0675e+08	0.531941	2.52861e+08	1.55923e-09	1.38345e+08	0.654985	0.467824	1.37131	1.42437	1.34195e+09	2.1828e+08	10.5092	3.77818e+08	7.11731e+06	1.06485	0.818215	0.362641	1.04872	2.65094e+08	0.38594	0.561749	2.30923e+08	0.247047	1.22952	2.85148e+08	2.59017e+08	4.30708e+08	0.0314619	1.604e+08	3.73726e+08	5.77277	1.62482	2.33941e+08	1.37197	6.47261	2.40247	2.7971e+08	2.15841	0.988317	3.88314e+08	3.34828e+08	2.92349e+08	5.09962e+08	3.65838e+08
P51948	1.00612	4.23563e+08	0.409629	3.81632e+08	0.695693	0.311383	0.570926	0.0267356	2.15004	1.386	0.431711	0.272106	2.90304e+08	2.25913e+08	5.83502e+07	1.97136e+08	0.0709827	4.43033e+08	4.80131e+08	1.10762e+08	6.12009e+07	0.327693	2.64182e+08	19.3057	0.56183	2.03667	1.54997e+08	4.47878e+08	6.05236e+08	2.05125e+08	8.59461e+07	4.50217e+08	4.55351	5.07804	7.17359e+07	1.60005e+08	3.07139	8.85495e+07	2.11046	0.691938	2.37605	2.73619e+08	2.98495e+08	4.15253	3.43597	2.24797e+08	2.04398	2.16773e+08	1.81658
P78332	4.0931e+09	3.50899e+09	0.0157864	0.138216	0.20563	4.95326e+08	0.682482	0.116161	1	4.60213	0.599882	0.170235	2.46519e+09	1.28274	1.41479e+09	3.45405e+09	0.78017	2.67911e+09	1.74546e+09	2.02687	0.212989	1.97009	1.24462	5.05741e+09	0.16273	3.07903e+09	3.70295e+09	2.67795e+09	0.0385967	1.94671e+09	0.114767	4.90642e+09	0.06812	0.41789	1.58207e+09	7.992e+08	1.97813e+09	1.98429e+09	0.967134	0.211975	2.9813e+09	3.8124e+09	3.87567e+09	6.53256e+09	0.594009	1.84543e+09	1.29323	2.67824e+09	0.709466
Q5VU97	2.31366	2.03523	5.85985	3.65575e+08	5.34447	1.09106e-09	8.71484	2.16881	2.23077e-09	2.13933e+09	1.32528	1.8738	1.11595	2.21433	8.12421e+08	6.06128e+08	2.51958	6.26943e+08	1	3.08868e+09	2.77219	1.24274	1.97556	6.9452e+08	1.3074	1.33136	4.03698e+09	0.106076	0.374634	1.07829e+08	1.17042e+09	2.16032	3.95306e+08	0.0814426	1.94548e+09	1.98985e+09	2.28589	3.17854e+09	2.27448	1.77701e+09	7.82221e+08	1.1612e+09	10.2136	7.8649e+08	1.13397e+09	4.8046e+08	8.44814e+08	3.94403e+08	8.58378e+08
P23434	1.34655	5.97365e+08	1.25865e+09	3.39715e+08	5.64058e+08	1.77553	1.97078	4.66256	4.71256	7.64654e+08	1.473	1.06591	4.2171	2.0435e+08	1.15752e+09	6.81795e+08	1.43346	7.58403e+08	6.10199e+08	1	1.10515e+09	2.63943	1.35141	2.36532	2.55229	0.694484	1.38881e+09	1	1.12469e+09	7.91404e+08	5.78629e+08	5.49009e+08	3.16969e+08	0.43452	4.12528e+08	3.32948e+08	0.350569	0.425464	0.332001	6.09101e+08	8.03221e+08	9.24614	4.48013e+08	8.49591e+08	5.6115e+08	0.786012	2.66204	1.79451e+08	0.742009
Q04912	1.83775	1	5.22907e+08	2.78302	9.14638e+08	2.14399	3.76776	2.80087e+08	0.681025	3.10976e+08	0.522794	0.617985	0.359822	0.598585	1.61115	0.568938	3.72232e-09	4.40589e+08	0.75497	2.28811	0.921139	0.517967	0.719615	0.839036	1.46362	0.655	3.52061e+08	6.68861e+08	4.74129e+08	2.69562e+08	3.31063e+08	8.06816e+08	0.433236	2.19572e+08	2.22933e+08	3.31819e+08	4.6999e+08	0.694343	3.48318	1.91026	3.0327	4.37769e+08	6.13364e+08	4.67646e+08	1.92185	1	12.2667	5.26092e+08	3.60425e+08
Q9Y5B6	0.541712	1.92806e+08	3.05444e+08	2.72987e+08	2.30616	0.646922	0.98634	0.33541	0.247134	2.97744e+08	1.15045	0.923914	0.88962	3.01627e+08	2.31474e-09	3.23412e+08	1.58532	6.7541e+08	1.42695	2.65633e-09	3.19719e+08	1.21442	2.0346	4.88168e+08	6.52291e+08	1.16355	1.67406e+08	5.86991e+08	2.4316e+08	5.23133e+08	1.13178	2.89099	4.43665	3.64585e+08	1.83613	2.79949e+08	4.08305	1.032	2.64049e+08	2.343	4.41757e+08	4.1369e+08	3.74673e+08	2.48806e+08	2.03622	11.2653	4.99975e+08	9.55608e+08	1.91858
Q9BXS9	0.660259	1.66802e+09	1.15764e+09	4.99183e+08	8.67548	61.7777	0.768515	5.25071	1.83157e-09	4.7198e+07	0.568767	0.106871	1.14218	1.31529e+09	1.22851e-09	5.60749e+08	2.02562e-09	1.09634	0.432665	6.57337e-10	0.551462	0.647416	0.595282	0.300095	0.327412	0.226062	2.39928e+09	2.34265e+09	2.44638e+08	9.17587e+08	1.021e+09	32.2846	8.72708e+09	8.9294e+08	2.2434e+09	9.79992e+08	6.72826e+08	1.48741e+09	0.0893023	7.75048e+08	1.80648	6.12356e+08	0.329879	6.40908e+08	3.06494	1.12902e+09	0.0513907	5.01367e+08	3.42634e+08
Q5TA45	3.14994	1.14854e+09	8.16784e+08	2.16194	0.605611	2.94905	0.923434	1.67052e-08	0.270733	1.13375	4.94826	1.76397	6.33795e+08	1.12231	1.94704e-09	1.12847	3.8262e-09	7.91362e+08	1.009	0.792324	0.812496	2.35359	2.89574e+08	1.38105	1.27486	2.19342	9.77433e+08	1.17245e+09	5.35671e+08	7.87126e+08	3.76635e+08	9.35843e+08	3.05337e+08	1.82039e+08	2.42178e+08	2.77393	6.62449e+08	4.77779e+08	0.165834	0.07263	1.21831	4.93899e+08	1.88678	4.14732e+08	5.51315	3.01846e+08	3.92185e+08	1.53753	6.44045e+08
Q7Z7L1	6.92009e+08	4.01162	4.80916e+08	1	1.8958e+08	1.08586	3.00297	1.0908	0.378115	22.2584	0.477343	0.624463	2.34352e+08	5.60138	4.92443e+08	2.79358	0.423205	3.6605e+08	4.2555e+08	0.435381	1.84599	1.25674	2.6217e-08	1.36788	2.74679e-09	0.919151	8.93147e+08	1.93546	6.93137e+08	2.86993e+08	1.49554e+08	6.15964e+08	6.40061e+08	3.63681e+08	4.38737e+08	13.3659	1	8.82785	0.674335	16.1999	2.95322	6.39633e+08	2.80877	4.31966e+08	15.0431	3.76894e+08	5.14028e+08	7.68613e+08	2.76645e+08
Q9UD71	1.03581	1	9.60149	1	1.68188e+08	12.8724	8.44348	3.14058e+08	2.23827e-09	7.82494e+08	6.62778e+08	0.840609	15.2066	2.02315	2.30076e+08	449.943	2.15599e-09	4.2099e+08	2.9949e+08	0.6339	4.6472e+08	2.39509	1.15137	3.54003e+08	4.49201e+08	3.37886	1.3824e+08	14.8456	3.83031e+08	2.40904e+08	8.64282e+07	1.0745e+08	0.239228	2.36168e+08	3.16133e+08	5.05025e+08	0.756443	7.80573e+08	1.12012	9.61911	6.66044	4.49441e+08	5.02119e+08	6.93188e+08	9.03363e+08	3.86032e+08	1.39077	3.79891e+08	6.32391e+08
O14569	7.16983e+10	2.46424e+11	22.5984	1.8585e+11	0.0965462	2.49816	1.13492	1.09875e-10	0.259245	3.82954e+09	5.33272e+09	4.71924e+09	1.61003	2.14525	28.7063	3.30996e+10	8.69744	8.13535e+10	45.3751	21.3682	4.3865e+10	7.65142	2.09275e-11	2.86714e+10	1	0.947379	1.03692e+12	0.117692	3.97224e+09	4.78868e+09	1.44332e+11	1.46946	3.27809e+09	0.452895	5.65929e+09	0.553337	3.91531e+09	2.3166	1.19617	6.10214e+09	1.9644e+11	1.72575e+09	0.202898	2.0377e+09	6.21591e+11	3.70629e+10	6.19529e+10	2.29931e+10	5.11412e+10
Q8WU79	0.463651	2.46896e+09	4.68645e+08	2.2413e+07	1	0.799719	0.366187	3.44874e+08	5.23265	8.42697	1.43863	1.42027	3.25675e+08	0.930458	1.15284e+09	1.22012e+09	1.62428	1	1	1.15692e+09	1.83123	1.50992	2.04245e+09	8.63041e+08	9.9964e+08	1.13473e+09	4.51656e+08	1.59464	1.13018	3.42964e-09	3.19155e+08	6.03021e+08	0.109491	6.49931e+07	13.5245	8.04581e+08	2.61651	4.87494	1.35812	1.05024e+09	0.225835	0.787967	0.404532	1.16956e+09	4.00498e+08	0.247539	1.66593e+09	5.74376e+08	1.83153
Q9UNH6	2.32204e+08	1.7955e+08	1.26341e+08	6.69298e+07	3.40313e+08	0.767218	0.279159	0.906321	1.50778e-09	1.9742e+08	3.97762	1.16738	1	6.47606e+07	0.60503	2.84662e+08	5.56965e-09	1.50586e+08	1	0.956322	2.97787e+08	1.68131	3.8895e+08	1	5.05659e+08	1.10346	1	0.514328	2.33316	6.32609	2.40724e+08	3.98753	1.32268	4.39761e+08	2.86664e+08	1.72454e+08	0.589158	3.54407e+08	1.48186	13.3978	0.7385	3.95947e+08	3.41566e+08	5.46585e+08	3.93568e+08	3.31834e+08	1.66303	2.00373e+08	4.3697e+08
O14641	0.454365	3.52808e+08	2.19314e+08	1.33987e+08	1.50256e+08	0.208495	0.678557	8.71381e-09	1	4.28768	0.684123	5.91219	5.15018e+08	2.64668	1	3.37957	5.0369e-09	3.73803	7.2789e+09	4.49952e-09	2.71942e+08	1.29604	5.35021e+08	3.96293e+08	5.88113e+08	0.389336	5.17765e+08	3.12724	2.35513	3.63442e+08	4.81853e+07	1.25493	0.553328	1.77861e+08	24.0318	1	1	1.41684	1.19981e+07	2.98961e+08	0.0640534	0.243608	0.821658	1.48253e+09	0.911516	6.50756e+08	7.54443e+08	3.71113e+08	3.42376e+08
Q7Z4H3	5.92702e+08	2.29106e+08	1.00014e+09	3.17661e+08	391002	0.601898	0.563405	1.11754e+09	5.66409e+08	1.86243e+08	14.7402	1.12099	2.28906	2.70954e+08	1.5772	2.49851e+08	3.95906e-09	0.52884	1.05992	1	1.27923e+09	1.79318e-09	3.18862e+08	1.00243	0.472538	8.50029e+08	5.15249e+08	1	6.44157e+08	1	2.4768e+08	7.12771e+08	4.82231e+08	8.32506e+08	4.78938	1.14141	1.64648e+08	13.2007	3.61159	3.36385	2.69803	0.882028	0.867944	6.09099e+08	3.67786e+08	1	8.49131e-10	3.99448e+08	1.11673
O14939	0.684953	2.59201	0.401619	8.29953e-09	8.84105	1.47391	0.421214	1.91457e+07	4.14511e-08	0.0973598	1.28391	5.08136e-09	1.00904e+07	1.77371	1	1.09443e+08	6.60828e-09	0.830803	1	1	0.466318	1.44693	0.602275	6.33932e+07	2.03393e+08	0.62806	0.627964	3.24354	1.02738e+08	2.35938e+08	1.75932e+08	2.53528e+08	8.17176	1	11.5739	3.96542e+08	8.25204e+07	4.00423e+08	3.14975e+08	6.13278	0.260642	1.5811e+08	0.163459	1.13176e+08	1.0727e+08	1.59849e+08	1	0.233177	2.53491e+08
Q8WVX9	9.24859e+08	3.01134e+08	3.25995	4.84585	1.66907	0.632294	1.54483	1.88962	1.2947	11.3494	1.07192	0.855992	0.681641	5.73394	2.03263	9.91911e+08	0.993801	1.56707	1.26936	2.08912	0.881757	0.844872	1.47497	2.80888	0.536252	0.869868	6.67533e+08	2.03441	1.25134e+09	4.6451e+08	6.92863e+08	6.89183e+08	47.2464	3.93206e+08	6.34387e+08	3.74251	3.15149e+08	8.77462e+08	0.759496	5.74693e+08	5.57682e+08	6.5568e+08	5.22151e+08	6.90183e+08	6.76519	5.92533e+08	4.92928	1.01789e+09	4.59061e+08
Q6DKI1	1.89665	252488	3.86281e+08	1.98761e+09	6.78483e+08	3.31465	8.2407	1.20023	1.46378	2.7158	0.441424	1.74198	15.3999	2.07438	2.07929	5.22665	2.90779	1.22649e+09	13.1647	0.334653	6.72831	1.1316	3.15479	0.489729	2.50185	3.38118	4.52049e+08	4.71232	5.7739e+08	6.42265e+08	1.77026e+09	4.56285e+08	1.85266	4.96055e+08	3.82045e+08	3.16263e+08	1.94742e+08	4.31363	1.47413	7.00919	5.22941e+08	6.91342e+08	0.342665	7.81547e+08	6.3694e+08	1.21836e+09	5.95203	8.89593e+08	1.06673e+09
Q9H7F0	2.45155	7.53648e+08	3.3857	4.03991e+08	1.01968	1.38968	1.71069	1.52132	1.10466	5.10641e+08	0.3582	0.552045	0.988351	0.868806	5.53132	1.27462e+09	1.16882	0.750992	0.826824	1.70312	1.8228	0.998214	2.24973	1.7429	4.61862	1.57054	8.43471e+08	5.39036e+08	7.29821e+08	1.2752e+09	3.54986e+08	1.03475e+09	4.75675e+08	5.69097e+08	7.08393e+08	0.935498	6.03032e+08	3.4263e+08	1.78434	1.06225e+09	8.1585e+08	1.13439e+09	0.719266	1.03609e+09	1.2148e+09	9.0739e+08	1.06261e+09	1.56031e+09	1.08449e+09
O75787	2.86659e+09	2.78734	11.8164	1.12058e+09	2.3501	3.60982	1.65058	15.6925	2.28823	7.25563e+08	4.0502e+08	1.50266	1.77216e+09	16.9357	3.15969	2.12551	0.806188	3.97399e+09	1.92391e+09	4.25726	9.25652	0.546787	5.16576	23.7964	41.1548	2.28027	1.94168e+09	7.07292e+08	8.05352e+08	2.00825e+09	0.156711	8.69914e+08	11.1181	1.15544e+09	0.719965	4.59517e+08	9.2956e+08	4.1517e+08	0.410393	3.11728e+09	1.75043e+09	1.44443e+09	45.6539	2.26015e+09	0.652713	1.28708e+09	1.84582e+09	3.90671e+09	1.71643e+09
Q15853	0.383426	10.5063	9.0161e+08	2.67572	1.34156	9.07257e+08	2.62209	7.312	0.769769	6.74522e+08	0.32574	0.405451	5.94498e+08	0.689078	1.39905	3.10421e+08	0.234603	1.96151e+09	1.76795	2.75738e-09	1.33773	1.37861	3.79348e+08	1.63052	1.17164	1.57147	1.5934	1.7949e+09	4.19841e+09	4.99377e+08	3.923e+08	9.5313e+08	0.570275	4.57735e+08	4.32297e+08	3.95709e+08	4.65849e+08	2.3462e+08	0.517332	0.263384	2.67215	4.28693e+08	4.44626	4.316e+08	3.55621	6.96598e+08	0.224305	1.03702e+09	9.66751e+08
Q9NXN4	1.48719	2.83367e+08	7.40118e+08	2.27045e+08	0.709977	2.04698e+08	1.02578	4.62929e+08	1.94168	0.103496	1	10.3294	1.59834	2.56607	1.95558e+09	0.977918	0.467926	0.774419	1.14081	2.07272	0.205205	1.67853e+09	3.77501	2.51679	6.01001	3.02611	2.26966e+09	3.54179e+08	5.26196e+09	5.37816e+08	1.18338e+09	1.79342e+09	1.85517e+08	1.94892e+09	6.83878e+09	0.115951	2.28755e+09	2.82924e+08	0.402419	3.26894e+09	1.60392e+09	2.03888	1.31648	1.70257e+09	2.06841e+09	1.84053e+09	3.12217	4.79501e+09	1.35795e+09
Q07617	6.29782	1.86757e+08	4.60555e+08	13.588	9.13836e+07	1.02783e+08	2.66548	1	0.836344	2.6921e+08	1.99098	2.83244	1.3212	1.76762e+08	7.2165e+07	2.4098	0.437014	1.01545e+09	2.07764e+08	1.43021	3.00297e+08	1.37832	0.486597	2.065e+08	2.83595	1.25102	4.10663e+08	4.38263e+08	1.12528e+08	4.23233e+08	5.78253e+08	1.10842e+08	2.00245	1.37321e+08	2.78366e+08	2.40248	7.87193	13.5133	3.12495	3.76655e+08	5.00187	3.1067e+08	3.59504	3.40151e+08	2.49092e+08	4.59488e+08	6.4741e+08	4.00499e+08	4.36317e+08
Q9H4Z3	0.865468	8.8934e+08	3.16919e+08	1.76741e+08	4.96809e+08	0.410593	0.893108	5.59409e+08	3.53041	6.14044e+08	1.10519	0.553824	7.51632e+08	2.49831	5.3972e+08	5.97477e+08	0.45442	4.86559e+08	1.78382e+09	0.60707	0.515911	1.86367	1.62999	1.79064	1.16355	2.14139	3.34263e+08	1.29575	0.0733746	4.72019e+08	1.57988e+08	1.07815e+08	6.6241e+08	3.60791e+08	6.00846e+07	1.88781e+08	6.50022e+09	2.511e+08	1.31875	3.84458e+08	0.919743	6.55601e+08	2.04593	8.23905	3.16289	7.04425e+08	1.01954e+09	6.14302e+08	2.17274e+09
Q9Y5S8	2.79302	6.98253e+08	6.35316	3.72066e+09	0.761911	8.88247	0.818063	0.868355	5.83786	2.20997e+08	1.03676e+09	1.09323	2.1512	0.498664	1	4.60865e+08	0.536422	1.32485e+09	5.25674	3.922	4.60902	1.93349	0.951235	1.58413e+08	1	1.6195	7.73305e+08	7.76317	0.406375	1.61647e+09	6.81909e+08	11.9159	1.32876	7.41424e+07	5.72803	2.53296	0.957732	0.897888	0.217329	9.66705e+08	4.95233e+08	1.4871e+09	5.56672	4.46858e+08	2.24941e+09	1.61546e+09	1.39603e+09	1.00935e+09	1.31361e+09
Q9NQ94	6.01302e+09	0.524973	0.675975	4.60121	6.49299e+09	0.912274	1.32536	1.69317e-11	3.72462	0.025983	1.60235	0.887953	1.14888	0.729111	2.67684e+09	3.09338e+09	2.26807e-10	4.1394e+09	1.10047	2.96108e+09	3.08793e+09	1.47844	0.889814	1.02924	4.76554e+09	1.09043	0.273004	1.45419	2.44426	1.42115e+09	1.25238e+10	6.31337e+09	1.03792e+09	1.06589e+09	2.563e+09	0.241263	1.8513e+09	2.98311e+09	5.36664	1.64286	4.45275e+09	0.180025	9.95645	3.79248e+09	0.450664	2.41119	1.01089	4.14737e+09	0.0465465
Q96FZ2	1.3025e+09	7.26033e+08	8.04998e+08	7.09971e+08	1.29312e+09	4.78696e+08	0.603191	1	1.18228e-09	11.0238	2.36849	1.27956	1.01375	1.46554	5.38332e+08	1.35656	0.127438	1.33018e+09	0.986866	9.63249e-10	0.812948	0.716322	1.4446	9.8011e+08	2.29412	2.44735	9.18702e+08	1.1252e+09	11.0472	11.6916	3.12107e+08	1.02472e+09	3.14644e+08	7.69711e+08	1.2477e+09	6.69286e+08	1.35622e+09	2.51303	1.03229	7.18066e+08	0.771474	8.33114e+08	7.49325e+08	1.11758e+09	7.97185e+08	1.26974e+09	1.12128	1.46374e+09	6.12926e+08
Q96H55	0.826547	5.4988e+08	1.56693	4.16341	0.92193	0.837449	1.0372	1.42645	1.29	0.742064	0.519025	0.764162	2.27702	2.10038	1.38957	1.45687	3.98593	10.8404	0.204277	3.34717	0.84103	3.19871e-09	4.63969e-09	1.6029	0.958434	1.58173	2.63353e+08	4.31339e+08	5.02922e+08	5.15224e+08	3.16026e+08	167619	1	3.6887e+08	1.52804e+08	1.1293e+08	1	3.63652e+08	0.76613	3.43007	2.75194	3.46657e+08	3.62791e+08	2.13497e+08	7.36509e+08	2.6878e+08	5.01475e+08	4.28561e+08	2.96066e+08
Q9NRD8	3.83661e+09	15.4377	2.61758e+09	1.00489	3.01443e+09	1.18097	1.08627	3.12481	1	4.93209	0.730545	48.0215	9.4863	2.17184	1	2.16731e+09	1.34285e-08	9.79513e+08	3.95085e+09	4.34035	2.53324e+09	3.14973	1.10305	1.73816e+09	2.72255e-10	2.98331	0.895286	4.06013	4.21059e+09	2.97311e+09	1.91802e+09	2.13171e+09	5.62536e+08	2.99059e+09	0.626234	1.30567e+09	1.40548	1.46328e+09	0.506013	0.598304	2.45186e+09	1.98306e+09	3.66314e+09	2.65632e+09	6.37731e+09	2.04293e+09	3.50429	1.62041e+09	3.69705e+09
Q9NPH0	4.6687e+08	0.62677	0.719978	8.26576e+08	1.57334	1.60203	4.31414	8.18017e+08	1.21313e-07	2.40008	1.83588	0.998683	2.26105	0.456739	0.41637	8.04286	0.58069	4.48309e+08	1.22312	2.16218e-09	1.96868e+08	0.536012	2.07254	1.34591	0.979171	0.762657	3.23682e+08	5.11468e+08	1.20835e+09	9.62212e+08	5.48915e+08	9.91673e+08	1.36621	9.39149e+08	1.52494	23.5707	3.35427e+08	3.97801e+08	1.76262	5.89521e+08	5.75139e+08	8.53612e+08	4.16816e+08	4.52557e+08	4.05478e+08	4.91913e+08	5.01097e+08	1	6.24456e+08
Q9UJX5	5.84223e+08	1.50541e+08	2.68478e+09	0.219663	1.62532	0.1992	0.854027	9.33772e+08	0.415913	3.61201e+08	0.484205	2.16973	1.26477	0.918803	7.29315e+08	0.261991	1.11554	5.12378e+08	9.43341e+08	0.486461	1.86908e+08	0.724663	1.51394	1.45426	0.630054	1.24598	5.95672e+08	5.51083e+08	6.49273e-09	1.75984e+08	1	1	4.46568e+08	1.01953e+09	0.634035	1.28533e+08	4.96686e+08	7.69972e+08	1.04631	1.08235e+08	2.99869	4.94705e+08	1.9516	6.6945e+08	9.69546	5.26652e+08	1.81118	2.69978e+08	3.79548e+08
Q969M3	1.32936e+09	6.24507e+08	5.53045e+08	1.1591e+09	6.11533e+08	10.5211	6.69538	1.30989	1.32169	7.21101e+08	1.24847e+09	1.70087e+08	0.685598	1	5.02232e+08	7.02517e+07	1.72755e+08	2.24694	8.3397e+08	0.0274994	15.2194	0.430235	4.56647	4.70012e+08	1.06399e+09	4.42704	6.90293e+08	6.43516	4.1831	1.3683e+09	13.894	0.912279	1.26575	165309	3.88305	2.12134e+08	8.32252	5.37107	1	0.660012	3.21856e+08	5.04198	3.45478e+08	4.30091e+08	2.72783e+09	1.07662e+09	4.10587	9.92359e+08	13.3257
Q5VT97	0.566958	1.02684e+09	1.00625	1.07834e+09	1.05722e+09	0.459034	0.740155	4.78699e+08	5.11337e-10	1.09926	0.975555	0.491375	1.21258	1.36288	5.47548e-10	1.0321e+09	1.04627e-09	1.79531	0.493234	6.81389e-10	0.530697	6.14755e-10	0.66363	1.67108	2.74093	0.745131	1.91147e+09	1.00772e+09	9.93795e+08	1.27051e+09	9.74353e+08	5.78449e+08	1.28128	2.87889e+09	8.57595e+08	2.48105	1.37292e+09	1.77874e+08	0.593661	3.49867	2.02514	1.32187e+09	1.4083	1.48197e+09	1.07277e+09	1.00459e+09	1.30323e+09	7.76257e+08	1.3149e+09
Q6ZUJ8	0.734209	1	1.22694e+09	1	6.37444e+08	1	3.44191	2.09107e+09	0.646968	1.46153e+09	1	1.2106	2.35029e+09	2.9999e+09	2.67931	5.35941e+08	0.787057	1	2.81003	3.95737	1.3775	4.09482	3.1923	1.7788e+09	0.547357	1.21683	7.29928e+08	5.13637e+09	4.42113e+09	0.0284026	1.9996e+09	2.63196e+09	9.49737e-08	6.36327	0.370095	0.231232	0.377081	0.0158272	0.300867	0.456369	1.05114e+09	6.63821e+08	1.26892	5.23718e+08	8.28999e+08	1.03523e+09	0.352151	0.153204	8.09803e+08
P19447	1.04852	5.66971e+08	3.18023e+08	2.68508e+08	2.09862e+08	1.28633	1.33264	1	2.45898	2.75736e+08	0.840649	1.71203	7.26842e+08	3.20199	1	5.56924e+08	2.39605	3.08383	6.42571	1	2.05107	8.95589e-10	1.25334e+09	1.93208	0.798632	9.36395e+08	2.32719	6.24995e+08	1	3.24191e+08	70353.5	6.19426	11.5508	6.10834e+08	2.54595e+08	1.68658e+09	2.44355e+08	1.80957	1.93101	4.25683e+08	0.400083	0.940075	3.46254e+08	2.8886e+08	7.45662e+08	6.1883e+08	3.76783	9.86271e+08	2.85118
P18615	5.54153e+08	1.04165e+08	1.44714e+08	1	286.478	6.67745e+07	0.306747	9.81507e+07	1	2.03135e+08	3.60961	3.09498	0.926019	1.8752	1	6.07332e+07	0.300292	0.26211	2.1763e+08	0.613658	1.78157e+08	1.58456	1.22312	0.214737	4.67254	2.63318	3.32678e+08	3.01273e+08	2.0893	4.5082e+08	1.63033e+08	4.01829e+07	8.6644e-10	2.277e+08	2.98619e+08	0.122725	4.2986e+08	1.8023e+08	0.402224	32.9899	2.23283	3.59464e+08	5.37622	1.83956e+08	3.76021e-09	2.67254e+08	4.76832	3.72025e+08	2.45798e+08
P17010	1.07037	0.0124172	5.53584e+07	1.88597e+08	1.76123	1.03538	1.46417	2.08931e-08	1	3.97665	0.70226	6.99262e+07	1.84544	1.86462	9.44654e-09	1.59431e+08	0.613157	1.11424e+08	1.58115	13.6657	1.49921e+08	1.16471	0.676722	2.00892e+08	1.22882e+08	0.969204	1.27917e+08	1.1282e+08	1	1.72775e+08	2.02802e+08	2.37392e+08	0.526481	1.58513e+08	0.153781	7.49158e+07	1.2841e+08	1.08498e+08	1.28682	145.679	3.29882	2.09734e+08	1.5836e+08	9.42703e+07	0.0518414	0.622268	2.16424e+08	1.22411e+08	1.44453e+08
Q15813	0.867387	5.61633e+08	0.0797028	4.8995e+08	424007	1	0.885497	5.09166e+08	9.11598e-11	6.93311e+07	7.14093	1.72565	1.96776	3.91348	6.84953e+08	1.77249	3.09355e-09	0.545966	1.86191e+08	1	0.394167	0.917816	2.30382	0.835845	1.04341	9.28193e+08	4.1829e+08	42.7644	4.15156e+08	6.19457e+08	5.54048e+08	2.56592e+08	1.31278	1.49762	2.39293e+08	3.72817e+08	107154	0.527401	1.19738	3.63606e+08	1.975	5.20662e+08	19.6758	10.8385	4.64288e+08	1	4.86571e+08	5.83237e+08	1.36128e+09
Q6N069	1.04715e+09	1	1.7091e+09	1	1.96602e+08	4.97603e+08	2.48356	7.03054e+08	3.46148e-09	4.77242e+08	1.56211	2.47869	5.05539e+08	4.34588e+08	6.53009e+08	9.48627e+08	2.12486	1.01138e+09	2.80276	0.384088	8.29221e+08	0.207686	5.67713	6.01359e+08	6.18933	3.15606	4.07123e+08	1.84073e+09	1.10534	4.99904e+08	1.07223e+09	1.14893e+09	2.20051e+08	4.48688	3.32057e+08	0.281407	1.03705e+09	1147.11	1.06078	0.46151	1.02106	1.11196e+09	8.33793e+08	1.18226e+09	1	1.06103e+09	1.11634	8.42492e+08	6.44879e+08
P55210	5.27783e+08	1	4.20142e+08	1	1.85674	1.12662	0.51858	1.07291e+09	1.44251	1.64084e+08	0.350647	1.15249	1.086	2.63862	8.50439e-09	1.78333e+08	5.04566e-09	4.84755e+07	6.9456e-08	2.87839e-09	1.28033	0.817183	1.37981	2.48538	0.927611	0.745362	7.0732e+07	1.8473e+07	2.41482e+08	1	4.59679e+07	1.90886e+07	2.03261	1.22165e+08	1.16396e+08	2.22604e+08	1.46564e+08	1.95076	0.581494	7.52356e+07	1.55676e+08	2.11215e+08	3.90168	1.52612e+08	3.10808e+08	1.23426e+08	2.22389e+08	2.0272e+08	2.17831e+08
Q96PE1	1.3939e+09	1.90809e+09	1.58298e+09	11.7437	5.95528e+08	0.8941	0.338653	1	1.21415e-09	5.0309e+10	1	11.6366	4.02177e-09	4.48659	1	0.359303	1.24939	6.33117	1.08296	1.61468	1.09827	2.06501e-09	4.21192e+08	0.705881	1.20471	0.993755	3.35748e+08	9.22584e+08	4.27729e+07	3.52974e+09	1.48739e+09	51.55	0.519713	5.18974e+09	0.271858	5.0574e+09	1	0.674851	4.81709e-09	0.552917	1.18535e+08	4.76211e+08	6.75486e+08	1.113	2.361e+09	9.44384e+08	0.632829	1.23523e+09	8.42896e+08
Q96I36	0.333472	3.11811e+08	0.0395425	2.20892e+08	0.0551912	0.64455	6.15184e-09	7.36652e-07	2.69634e-08	1.95559e+09	0.0966129	7.78981e-09	4.18852	1.27355	4.37297e-10	1.16434	8.36941	4.34e+09	1.78031	1	1.06573	1.76135e-10	4.29795e-11	1.24864	2.37729	0.629155	8.08318e+08	8.95143e+08	3.19749e+08	2.59579e+08	3.57053e+08	0.0032012	1	8.51078e+08	2.69942e+09	2.21391e+09	5.61567e+08	1	9.65728e-09	1.23847e+09	1.75705	6.7503e+08	5.25244	2.05504e+09	2.46771e+09	1.60179e+09	2.11496e+09	2.59627e+09	4.96628e+09
Q7L099	3.07676e+08	7.89213e+07	1.19874e-08	4.98922e+07	1.68286e+08	1	0.241765	1	1.77572e-09	1.05471	1.85687e-09	0.329336	2.97593e+08	0.80773	1	3.71542e+08	1.76409e-09	8.85661e+07	1	5.98372e-10	1.07727e+08	2.87529	0.844766	1.30934	0.59996	2.52672e+08	1.27238e+08	3.17723e+07	2.57132e+07	1	7.78107e+07	1	1.04813e+08	4.32794e+07	4.32111	2.88544e+08	5.41126e+07	5.42232e+07	0.871693	0.412152	2.78161	0.689441	2.6031	1.82105	4.00712e-09	2.23124e+08	0.793515	1.92419e+08	2.4213e+08
Q15274	1.00899	1.04822e+08	1	1.00841e+09	9.84188	1.85266e+08	2.42877	7.31336e-10	3.32134e-09	22124	1.13688e-08	0.262721	3.07567	2.55355	1	7.57879e+08	0.927338	2.33135e+09	2.62828e+08	4.25952e-09	7.56917e-09	3.71542	1.53684e-09	1.54599e-09	0.765462	2.91971e+08	5.32658e+08	1	1.46474e-08	8.56766e+08	1	4.03996e+08	14.6249	1	3.88771	0.937788	1	2.8092	0.0487691	1.48862	7.94112e+07	3.71851e+08	0.248427	1.78811e+08	1	9.05121e+08	1.47006	1.12407e+09	6.32494e+07
Q9BQI5	0.237212	59123.3	2.34745	30448.3	32.1669	1	8.51391e-07	5.55026e+07	3.61144e-08	1.24157e+07	4.28396	1.12709	3.67947e+06	0.226394	1	4807.61	5.34774e-09	76868.2	7802.25	9.22428e+06	1.50346e+06	0.023556	1.19043	7.22855	3.58364	443175	3.31347	0.00107575	2.39231e+07	4.6975e+07	104043	1	11365.6	1.51594e-08	0.721618	3.75613	15.3739	1	0.763443	2.97517	0.159903	7.36758e+07	0.464677	1.52121e+08	1.26097e+08	1	1.68656	1.60911e+08	1
Q9H920	2.91891e+09	3.68975	1.25223e+09	5.64664e+08	0.136964	0.377773	1.08902	1.40954	1.32089	8.50254e+08	1.45679	0.615201	3.58855	0.163536	0.412451	1.81848e+09	0.194835	3.28627	6.15411e+09	0.232135	0.663873	0.185915	0.0970935	4.03606e+09	0.714178	0.608547	3.18429e+08	9.43669e+08	1.42139e+09	1.63277e+09	1.24662e+09	1.66466e+09	1.23049e+09	7.27873e+08	8.23534e+08	8.85849e+08	9.9845e+08	5.66862e+08	9.30884	1.41951	8.43744	2.24314e+09	235.886	4.20114e+09	2.69623e+09	1.79605e+09	2.80397e+09	1.57382e+09	2.04296e+09
Q9Y3A4	0.680851	2.18439	4.84127e+08	6.322	157493	0.484314	1.16361	2.23562	4.79171	44.9467	1.6478	0.474491	5.09763e+08	0.992702	1.49378	6.42744e+08	1.14433	3.13637	1.17941	3.79774e+08	0.442029	0.449305	1.27563	0.533646	1.03954e+09	2.18728	6.56081e+08	9.6533e+08	7.84431e+08	3.67452e+08	5.80199e+08	7.35413e+08	2.14485e+08	9.30444e+08	5.48609e+08	4.49512e+08	7.12419e+08	0.653504	1.91851	8.07348e+08	1.09203	8.41892e+08	5.72866e+08	1.94424	0.691209	8.96085e+08	8.5416e+08	5.14212e+08	7.3409e+08
Q9NQH7	0.206081	1.07993e+09	5.20674e+08	6.39272e+08	0.125546	1.50234	3.00742	0.104222	5.54317e+08	6.61777e+08	0.475998	2.96161	5.61729	3.60153e+08	2.37533	6.13724e+08	3.26345	0.76428	1.84728	1.28657	0.187698	0.614081	1.1933	7.74989e+08	0.196825	0.230517	6.78142e+08	4.5258e+08	8.5437e+08	8.79729e+08	6.71744e+08	7.81651e+08	1.01167e+09	5.37432e+08	4.69119e+08	0.068026	9.06173e+08	1.17574	4.0859	0.145062	0.24387	7.68508e+08	5.44438e+08	7.62382e+08	9.42411e+08	4.22191e+08	6.47784e+08	3.82334e+08	6.2791e+08
Q8IZA0	0.524754	1.45188e+08	3.7716e+08	0.660463	8.08078e+08	1.45236	0.782434	9.48341	0.554298	0.14291	1.96203	1.40956	3.42271	0.905743	0.668432	6.90062e+08	2.68292e-09	2.73747	1.23029	0.472322	1.35165	0.900042	0.767876	1.38034	1.15643	0.979705	4.80192e+08	4.10442e+08	5.16065e+08	6.10292e+08	2.75667e+08	2.22658e+08	4.5677e+08	8.81367e+08	4.08954e+08	4.184e+08	3.83076e+08	5.58179e+08	1.17509	6.16398	0.875741	6.83992e+08	2.05761	7.27208e+08	5.30489e+08	3.39803e+08	2.9006e+08	4.3991e+08	6.57128e+08
Q70J99	6.28708e+08	0.269842	5.0405e+08	7.07841	3.51653e+08	0.438246	2.27625	5.54636e+08	2.42051	2.8723e+08	5.45985	1.30291	0.30479	2.16649	0.290433	3.14622e+08	0.167212	1.99859e+08	2.90263e+08	2.02728	0.16695	0.933716	4.56762e+08	3.87559	0.333235	1.4682	2.15469e+08	8.73352e+07	0.723435	7.38485e+08	1.25097e+08	1.92967e+08	0.743174	2.24538e+08	7.62116e+08	1.87098	4.68222e+08	14.2519	1.2285	0.866011	8.12872e+08	3.2437e+08	3.78615e+08	2.9215e+08	4.4463e+08	3.53878e+08	1.49604	6.52842e+08	2.2571e+08
P78345	5.90088e+08	2.54983	5.63687	1.46249	3.03581e+08	8.21047e+07	1.19953	6.50019e+08	0.167195	1.03668e+08	2.29492	1.24871	1.24447	2.64834	4.06048e+08	2.6561	0.362016	8.08142e+08	4.4559	0.557547	3.50276	0.355537	2.81828	2.18128	4.6759	2.26464	0.20329	3.88911e+08	1	4.71315e+08	3.63045e+08	1.23049e+08	3.66145e+08	4.75947e+08	2.0324e+08	0.552239	1.15652e+08	0.672531	1.19631	1.64109	1.35818	2.56795	1.85402	3.90508e+08	4.83691e+08	3.75531e+08	3.83367	6.30157e+08	3.80034e+08
Q01581	4.47946e+08	6.47912e+08	0.932542	2.63987e+09	1.06753e+09	1.51985	2.48048	6.86586e+08	1.49383	8.0656e+08	1.97105	1.99759	2.24715	0.691751	9.35093	3.72375	2.90063	1.09715e+09	6.69738e+08	1.70107e+09	4.92755	1.03395	1.94208	8.22623e+08	1.78529	0.456867	7.95509e+08	4.91404e+08	5.24324e+08	6.76981e+08	1	5.96761	8.58595e-10	3.75534e+08	2.03773	8.71475e+08	4.47887e+08	9.66203e+08	1.12146	1.09498e+09	6.34256e+08	1.02264e+09	9.49597e+08	1.26459e+09	1.50124e+09	6.54288e+08	1.99261	7.29982e+08	7.05798e+08
O94766	6.60907e+08	1.08906e+09	7.20093e+08	4.23756e+08	6.47574e+08	3.052	0.259944	4.6788e+08	1.717	1.60669e+08	0.563307	0.583752	1.92185	3.42813e+08	0.553578	7.36192e+08	0.546168	2.52228	4.25655e-09	0.74885	1.88537	1.17565	0.732135	2.68663	3.00555	0.591392	6.51491e+08	0.555829	1.16964	4.3227e+08	7.82749e+08	3.42803e+08	0.227005	1.03739e+09	2.18363e+08	0.661501	1.23786e+08	5.47058e+08	0.915419	73019.3	2.00934	7.70512e+08	2.22378	1.55905e+09	7.67166e+08	4.35693e+08	5.68217e+08	4.72636e+08	5.8596e+08
O43929	8.93757e+08	4.9021e+08	0.845789	8.61536e+08	1.40548	4.96091e-10	0.78831	1.26494	0.976041	5.20404e+08	1.09707e+09	1.02802	0.923521	4.41631e+08	3.90925	9.22046e+08	1.56491	1.76845	0.777123	2.2272	1.39556	1.0269	1.12221e+09	9.21722e+08	2.15472	1.45171	3.24373e+08	1.44184e+09	0.840232	1.05804	1.27196e+09	2.11021e+09	2.68774e+08	2.0847	0.885943	8.71796e+08	8.04738e+08	9.43701e+08	1.04698	3.40227e+08	0.666887	5.89266e+08	1.03432e+09	7.59815e+08	1.00875	1.53207e+09	7.57552e+08	9.28929e+08	9.51828e+08
Q75N03	0.296505	1.87193e+08	3.2125e+08	1.30616e-08	0.631919	3.92029e+08	2.31813	6.97837e+08	0.488558	0.247122	0.62653	0.961514	3.75103e+08	0.361082	4.38856e+08	3.73678e+08	4.79042e-09	1.11576	4.38592	1.34232e-09	4.90686e+08	4.15277	2.01902	3.19592	2.85363	7.71586e+08	4.97109e+08	3.40721e+08	3.72993e+08	2.69874e+08	5.72232e+08	2.66854e+08	1.27125	1.74588	3.0727e+08	1.29949	4.56752e+08	5.79024e+08	1.35382	1.75273	2.96326	6.19511e+08	2.23426	1.76273e+08	0.0766936	2.82178e+08	9.56004	0.396827	4.42638e+08
O14562	8.23793e+08	3.65394	4.96347e+08	4.60348e+08	3.11338e+08	2.03817e+08	1.35061	2.19924	0.865406	4.43576	3.2169	0.898009	4.83857e+08	9.14021e+08	1	5.72793e+08	1.19701	3.72545e+08	1	2.12031e-10	3.36842	9.19324	1.24519	4.72557e+08	5.62943	5.95436	0.723055	8.78379e+08	1.45461e+08	3.02626e+08	1	2.79376e+08	2.80073	0.0352262	0.386471	10.3949	0.104604	3.4379	0.479054	5.15892e+08	0.490614	4.0414e+08	1.53966	6.50966e+08	5821.33	5.84197e+08	5.85909e+08	4.50963e+08	4.05177e+08
Q9BYW2	0.525517	5.24438e+08	0.686963	1.86393e+08	0.342264	4.09868e+08	0.467435	1.66586e+09	26.2242	0.2289	0.268343	2.03589	0.254674	1.32828	7.85178e+08	9.69279e+08	0.879789	2.62016e+08	4.51323e-09	2.16464e-09	0.598125	1.17941	1.8744e+08	5.64031e+08	1.52337e+08	0.332912	1.06715	2.21934	7.43348e+08	1	2.60247e+08	8.47798e+08	1	1.21091e+08	2.30055e+08	6.35581e+08	1.77652e+08	1.76743e+08	0.191107	0.543252	0.0645502	4.26224e+08	1.15189	0.40426	1.83482e+08	7.91509e+08	2.6401e+08	7.08795e+08	3.45777e+08
O60443	0.635507	1.30713e+08	2.92565e+08	1	5.27995e+07	93147.7	4.27912	6.2487	1.46689e+08	7.49426e+07	0.254814	3.95992	1.34251	3.02365e+08	1.03382e+08	1.25384e+08	0.215821	1	9.65866e+07	1	0.83658	15.1921	0.776427	0.318516	0.432617	2.19526	1.51417e+08	0.843303	0.457957	2.9041e+08	2.56092e+07	0.295171	5.3509	45665.9	7.57451	11.2204	3.44273	4.40342e+07	2.983e+07	6.9928	0.989682	6.1039e+07	0.445267	1.60241e+08	4.85923e+08	7.48816e+06	1.37463	9.13761e+07	4.80915e+07
Q8TCU6	0.350392	0.209741	0.32687	1.36386e+08	0.81994	0.137514	2.42435e-09	2.36174e+08	0.24277	5.82181e+08	0.186395	0.398489	3.52237	1.28303	6.4827e+08	6.21131	2.17683	8.36044	0.00872017	2.44074	2.09572e+08	0.566138	2.75606	0.821537	0.579573	0.731168	5.66186e+08	1	1.19235	2.12472e+08	3.85706e+08	1	4.27666e+08	1	3.27087e+08	4.66671e+08	1.80823e+08	3.16002e+08	1.08556	2.35066e+08	0.116347	8.24738e+08	7.04047e+08	5.35097e+08	7.56978e+08	5.14138e+08	4.74177e+08	1.2263e+09	1.37279e+09
Q9BT30	1.38605e+08	2.35155	0.954125	3.20454e+08	1.5016e+08	0.652012	0.678771	1.05907	1.72661e-07	3.27017	0.847556	0.134502	1.54876	0.764542	4.48736e-09	8.11479e+07	0.732992	9.08339e+07	0.0542873	7.68226e-09	0.292628	0.236005	5.5285e+07	0.235536	0.189397	2.09631e+07	1.97622e+08	2.27782e+07	1.38549e+08	2.75191e+07	60641.4	10.1526	0.469998	1.73299e+08	4.77377e+07	6.45815e+07	1.19019e+08	5.27437e+07	0.239798	3.25201e+07	1.18021	6.08213e+07	0.477842	8.77589e+07	49.7876	3.17562e+07	4.81202e+07	2.29798e+07	1.06998e+08
Q12756	0.665684	3.72861e+08	8.54528e+08	0.933659	1.95105	2.28792	3.56541	2.18987e-09	4.08197e-09	4.34453e+08	1.03861	0.891971	0.864266	0.914867	8.82194	1.41654e+09	0.437176	1.15012	0.312568	1	9.16426e+08	1.96679	1.04423	1.43999	1.17479	1.21812	2.08794	1.99571	7.43439e+08	8.6766e+08	8.5582e+08	3.38176e+09	3.15822	5.40771e+08	5.9683e+08	6.648e+08	1.16751e+09	2.90958e+09	1.43762e-09	2.16984e+08	0.809493	0.544083	0.440519	5.16762e+08	4.97541e+08	1.0135e+09	0.321419	1	6.88053e+08
Q8N4M1	0.25483	1.1632e+09	1.2762	1.94767	1.76813	8.82754e+08	1.03762	1.1812	7.73004e-10	6.19001e+08	1.23133	0.444799	0.832983	0.827865	5.49296e-10	0.340042	8.70841e-10	8.53254e+08	0.45141	8.47216e-10	0.353499	0.54961	0.686383	5.98075e+08	0.181437	0.521248	5.43833e+09	2.53077e+08	8.83457e+08	4.76739e+08	1.42229e+09	3.78603e+08	1.84407	4.33247e+08	0.217374	0.214141	7.39349e+08	4.13205e+08	0.984888	0.151596	6.39902e+08	5.38632e+08	7.29413e+08	8.0183e+08	0.913762	4.68026e+08	2.99285e+08	4.85017e+08	1.0454e+09
Q8IY26	0.614449	3.15578e+08	9.9709e+08	8.1973e+08	2.67539e+09	1.50255	0.805561	1.60511e-09	9.00865e-10	4.32661e+08	1.24125	2.19874	1.48352e+09	1.23438	4.44768e-10	1	2.28295	4.43371e+09	7.53826e+08	1.35945e-09	2.16163	0.625332	1	3.27674	7.72787	3.01171	2.98633	1.21964e+09	2.18959e+07	7.15719e+08	8.20001e+08	2.42778e+08	0.0186725	9.04239e+08	7.9584e+08	0.934102	1.07596e+09	7.10702e+08	0.917096	8.08744	3.49533	7.01953e+08	1.98808	4.03984e+08	3.54932	4.49387	3.48838e+09	2.3536e+09	3.18467
Q9BYE9	0.270429	0.285891	1.46677	1.13457e-09	2.78508	0.462726	1.38892	4.37052e+08	4.38706e-09	0.456183	0.661414	1.12484	0.940223	2.95707e-09	1.45809	2.96399	2.92913e+08	0.842714	0.707062	3.44356e-09	0.29014	0.664137	1.18882	0.121579	0.299992	0.898371	1	1	5.3201e+08	6.02435e+08	2.90174e+08	2.33525e+08	1.61651	1.7626e+08	4.82995e+08	1.36725e+08	4.44269e+08	7.15652	0.771935	1.86356e+08	1.70394e+08	2.41255e+08	1.71426	9.53372e+07	2.13092e+08	3.61681e+08	1.27397e+08	1.01112e+08	1.88266e+08
P07204	10529.3	2.26157e+08	6.60217e+07	2.20638e+08	3.45532e+07	0.111958	0.327557	1.44606	2.61787e-09	2.78874e-08	1	0.00459198	0.539348	2.06513e+08	0.533457	1.50425e+08	6.1349e-09	9.11342e+07	0.337269	1.73824e-08	1.48503	0.357012	1	2.18822	0.040521	0.986384	1.11726	1	1.01788e+08	4.43233e+08	1.92719e+07	6.57698e+07	4.92511e+07	1.58136e+07	1	2.98389e+07	6.61661e+07	20972.1	0.0907229	1	0.123162	8.80345	0.804711	0.607484	0.295429	1.35662e+08	9.14498e-09	1.48265e+08	1.5234e+07
Q6ZPD9	0.76112	2.72348	3.53392e-09	1.32615	1.24426	0.723934	0.732706	0.56315	0.435442	0.919697	2.23662e-09	0.211431	1	1.11771	2.45484e+09	0.128862	4.82067	1.23749	1.08181	1.02539	0.411073	6.95974e-10	0.43545	0.340571	2.89152	2.13954e+09	1.5904	1	3.54667e+08	5.43424e+07	8.14468e+08	0.926868	1.49742	1.07037e+09	4.38917e+08	1	8.33902e+08	1.92024e+08	0.784996	7.00274e+08	3.05075e+09	1.74349e+09	0.184953	5.92709	1	4.11107e+08	3.07773	6.32623e+08	4.7397e+08
P08684	9.42933	1	3.41496	1	3.33992e+08	0.394729	2.1362e+08	0.722503	1	5.92488	4.84341	3.60723	1.02065	1	2.00254e-09	855.327	3.13215e-09	1	1.68242e-07	0.360511	2.09599	2.20142	0.578182	0.0681352	1.32771e-09	0.56747	2.29107e-09	1	2.18629	744306	1.77198e+08	3.9218e+08	1	3.28256e+07	6.23254e+08	3.65771	1.62832e+09	1	1.64164	2.50327	1.01222	3.05609e+08	6.55244e+07	1	2.54658e+08	0.0362202	0.273127	1.6613e+07	1.80226e+09
Q13636	1	1.49465e+09	4.36713e+08	6.62479e+07	8.1638e+08	3.67467e+08	3.08347e-09	7.96851e+08	1.24838e+09	0.250461	1	3.0008	3.19472e-09	2.92067e+08	1.08968e+09	3.3363e+08	9.0214e+08	2.31924	2.82155e+08	2.36425e+09	2.83388	1.0337	6.94265e+08	4.51287e+08	3.22712	3.63567	0.841286	1	3.55503e+08	1.63999e-08	2.79411e+08	1.39892	0.905949	2.58188e+08	3.97756e+08	0.941851	3.22099	0.0906253	1	1.09415	7.00155e+08	4.69116e-09	1.15435e+09	0.234603	3.00078e+08	0.217266	2.10008	0.458614	0.797705
Q86TP1	2.82148e+09	1	1.02267e+09	1	1	5.33752e+09	2.64549e+09	1	1.40495	2.33619e+09	3.43383e+09	2.44715e+09	4.91343e+08	5.26412e+08	1	2.41898e+09	8.31808e-10	1.20291e+09	1	0.495099	1	2.52162e+09	0.493076	3.32894e-09	2.46141e+09	1.03649	1.40968e+09	1.06	0.411157	1.20657e+09	1	1	0.967891	0.43329	2.17144	0.0229327	1	2.42662e+09	1	3.73184	11.752	0.484243	0.118744	1	5.78558e-10	1	1.48748	7.69936e+08	4.77773
Q8TB96	1	1	7.2671e+08	1	1.46806e+09	1.52611	1.46614	1.45255e-09	1.83225e+09	4.31528e+08	3.06026e+08	3.96135e+08	1	1	6.03353e+09	1.68152e+09	1.18288	6.43999e+08	1	2.05975e+09	1.09894e+09	5.16105e+08	1	3.60132e+08	1	0.962828	4.48863e+08	1.24995	1.92611	7.18138e+08	1.04055	4.27297	1.76485	0.731137	4.31016e+08	5.18665e+08	7.94484	2.2863e-09	1.4279e+08	2.40229	1.8398e+08	5.99147e+08	5.87682e+08	8.4092e+08	1	3.76401	5.45111e+08	0.611629	1.17026
Q9H9B1	4.46705	6.33764e+08	2.19742e+08	7.88868e+07	3.79049e+08	1.6568	2.81862	3.25571e+08	0.978629	4.45636	0.374607	0.554885	3.54245	1.42274	0.724448	2.37538	0.996461	8.52429	0.769241	1.03797	2.88382	0.659972	2.03211	1.07524	2.27994	4.07021	1.96723e+08	2.89184e+08	5.28124e+08	3.25567e+08	4.90513e+08	2.86837e+08	1.06135e+08	6.77985e+08	3.95352e+08	2.021e+08	5.36203e+08	1.75006e+08	0.953253	7.42964	2.12431	4.65495e+08	2.74576e+08	3.49589e+08	11.1888	4.46641e+08	4.63267e+08	3.45776e+08	4.25026e+08
Q96F25	1.33987	4.24465e+08	2.20435e+08	1.022	3.72308e+08	0.710526	0.636833	1.12836e+08	1.11201	6.64396e+08	3.50357e+08	2.19702	1.08774	0.730759	1.03686	4.04676e+08	0.872648	3.17084e+08	1.19182	0.901674	0.425846	1.01944	0.271602	2.57837e+08	1.21802	0.735414	2.30062e+08	3.96087e+08	5.41585	4.84575e+08	3.14781e+08	7.78319	11.326	4.07379e+08	1.93027	2.22051	5.00356e+08	3.82526e+08	2.10626	4.89263e+08	3.79468e+08	2.77527e+08	4.35517e+08	5.14989e+08	6.20333e+08	5.80866e+08	5.01213e+08	1.903e+08	4.6339e+08
Q09328	5.03365	8.92117e+08	5.76565	1.80963	1.31858	6.79475e+08	3.33246	8.67765e+08	2.29395	1.10741e+09	2.53939	3.63206	6.3514e+08	1.38266	9.01222e+08	9.00175e+08	1	1.28291e+09	1.37828e+09	2.47382	0.7899	0.729681	4.28461e+08	0.661134	2.60224	2.06534	0.216263	1.11483e+09	1.0454e+09	3.63874e+08	7.96773e+08	3.19944e+08	1.2162e+08	1.43545e+09	8.59028e+08	5.168e+08	13.7971	5.58227e+08	0.851781	6.12268e+08	6.88007e+08	1.44498	3.50402	0.676998	0.0850054	4.90855	7.59852e+08	6.06027e+08	2.72479
Q92817	1.01574	1	6.57088e+08	3.28957e+08	5.49642e+08	3.41405e+08	1.47305	0.276005	2.21331	2.54831e+08	5.30919	1.3073	6.53859	1.72182	3.64045e+08	7.22618e+08	0.834179	5.16667e+08	0.515474	11.6373	2.61602e+08	0.942796	2.20499	0.979141	6.78233	1.39348	7.5246e+08	3.46111e+08	0.236727	3.91461e+08	2.371e+08	0.305392	2.63783e+08	3.01724e+08	3.09986e+08	3.5396e+08	6.58311e+08	3.10914e+08	1.89954	3.92179	5.85838e+08	4.84566e+08	4.89352e+08	3.78057e+08	4.73496e+08	4.7257e+08	0.926228	3.89572e+08	1.83698e+08
Q9P246	1.15068e+09	1.22489e+09	9.5828e+08	0.112929	0.599936	0.199419	0.732448	1.18677	0.5277	5.86245e+08	1.13519	0.549018	0.193919	1.66271	0.687666	0.296766	0.31327	7.20992e+08	0.843241	1.48104	1.21498	1.0779	5.9182e+08	2.08963	0.810537	1.22817	1.41577e+09	7.04095e+08	9.40109e+08	3.14553e+08	6.83942e+08	6.23453e+08	2.49776e+08	0.477775	1.82281e+08	3.26764e+08	8.03976e+08	5.26938e+08	1.34399	1.09316e+09	1.51102	7.26913e+08	8.2363e+08	2.167	8.79518e+08	5.92489e+08	7.95444e+08	4.28462e+08	9.37585e+08
Q96G46	0.486078	0.0401212	1.11635e+09	0.428502	2.99481e+08	0.174087	8.60964	1.70793e+08	0.687219	0.28266	3.21757e+08	5.61158	1.71872e+09	1.28257e+09	3.28401	7.7281e+08	5.32243e-10	1.94851	3.99024	6.24853e+07	0.908281	0.512117	1.11602	1.18551e+09	1.90508	2.5455	0.313423	0.247428	0.0576453	7.77333e+08	3.02101e+08	2.0996e+09	4.48803e+08	2.54913e+09	1.26465e+09	3.48194e+08	1.44692e+09	1	0.313574	1.99912e+08	0.0483998	2.20578e+09	2.19657e+09	1.20462e+09	2.34608	9.29149e+08	1.3357e+09	2.89458e+09	1.18374e+09
Q5T4F4	2.35625	0.63547	2.09429	6.98085e+08	0.315644	0.672883	0.602186	0.301731	1.28659	9.03602e+08	0.223963	1.62659	1.70706	1.65533	1.69696	1.60352e+08	2.04651e-09	1.22845e+09	1.53804	5.01651	0.848171	3.00399	0.912888	3.77233e+08	0.454735	1.84082	0.181135	1.33344e+09	5.25882e-10	1.52073e+09	8.80571e+08	4.40154e+08	5.19681e+08	5.73986e+08	3.5463e+08	0.535945	4.76689e+08	6.15305e+08	0.905733	2.73292e+08	3.88988e+08	3.83028e+08	5.8662e+08	6.41923e+08	0.881256	4.81111e+08	0.809969	2.93699e+08	5.43049e+08
Q9Y6X9	0.647377	0.102993	2.85142e+09	0.251625	6.05909e+08	4.668e+08	0.0581078	1.79223e+09	1.30585	5.69496e+08	0.162262	0.567766	3.76784e+08	0.871734	2.17275e+08	0.511644	8.64584	2.64274e+09	2.19791e+08	0.822988	0.535866	0.278583	2.01459	2.17589e+09	0.390744	1.004	1.18998e+09	1.27761e+09	1.8925	6.1146e+09	6.24564e+09	7.52577e+09	2.34079	5.34211e+08	7.19676e+08	1.36491e+08	1.06443e+09	3.66006e+08	0.395644	2.65134	3.94493e+09	0.193771	0.0650679	1.04568e+09	1.81042e+09	1.10269e+09	1.75346e+09	1.5087e+09	1.7498e+09
Q96F63	2.46748e+08	1.56028e+08	6.16982e+07	7.17941	7.27595e+07	4.64465	2.02266	6.36775e+07	1.39071	3.15995e+07	2.64312	0.634776	1.35596	1.31574e+08	3.80272e+08	6.10896	1.19751e-08	114243	10.0112	3.19352	1.44464e+08	0.135849	2.66088	1.74869e+08	8.56258	3.96227	2.44693e+08	3.33663e+08	4.25213e+07	7.82932e+07	9.43766e+07	1.5438e+08	1.35014e+07	2.29504e+08	9.52033e+07	1	8.16466e+07	5.70563e+07	0.778539	48.1534	3.09336	6.20589	1.918	8.33848e+07	1.29995e+08	3.10989e+08	3.01832e+08	2.43825e+08	2.08796e+08
Q12884	2.81234e+08	4.26623e+08	205193	2.16241e+08	7.45563e+08	4.31501e+08	6.73855	16.6628	4.11157	1.38897e+08	1.51518	1.57225	1	6.30094e+08	1.69816e+09	1.18081e+09	2.87293e+09	1.3366	1215.81	13.5077	38.9117	2.60283	2.02427e+09	5.70098e+08	9.05417e+08	4.69038	1.34118	1.2641	6.17574e+08	6.28024e+08	2.37496	30.5742	1.14048e+09	38172.1	3.90183e+08	2.7379e+08	3.05932e+08	4.00896	12.8066	3.94009e+08	7.49988e+08	1.94295e+08	4.78975e+08	10.6214	3.18606	9.49399e+08	1.64898e+09	1.03933	11.006
Q02040	1.04821	5.36241e+08	1.32573e+09	1.90526e+09	8.42907e+08	1.49964e+09	0.901529	0.812451	1.02698	0.618795	9.05608e+08	0.359895	1.27612	1	1.0229e+09	0.316652	6.3193e-09	1.60234e+09	3.33561	4.72254	1.54931e+09	0.495678	2.02483	1.79882	0.893097	1.91926	9.03017e+08	1.15216e+09	2.19314e+09	4.24265e+08	1.83895e+09	8.61823e+08	17.3644	1.2668e+09	9.18949e+08	0.740646	0.0362909	9.6263e+08	1.70877	1.27426e+09	1.08603e+09	1.26778e+09	9.62503e+08	8.68184e+08	4.87937e-10	1.76802e+09	2.48899	2.09203e+09	1.86798e+09
O75909	5.5756	5.02332e+06	5.57318e+07	1.79365e+08	1.2442e+08	0.878169	2.38069	1	0.389429	1.3601e+08	4.5728	0.421037	3.72529	3.26592e+08	1	1.38844e+08	0.281773	7.02187e+08	1	9.84498e+06	1.45143e+08	0.654022	1.90856	3.23881	4.22271e+08	1.66795	1.73965e+08	5.05839	1.64038	5.39904	1.11131e+08	6.58497e+07	25.6628	2.13589e+08	4.41917	1.25584e+08	3.17189e+08	2.45258e+08	0.305051	9.42303	6.53014	1.68817e+08	1.63081e+07	1.50015e+08	2.79859e+08	1.41984e+08	2.84953	2.35129e+08	2.33472e+08
Q86VP1	6.62963e+08	1	2.28272e+08	2.50433e+08	3.96459	8.94195e+07	3.8246	1.62781e+08	3.61215	3.09586e+08	1.75036e+08	0.697814	19.3593	1.3811	8.65509e-09	1.3764	1	0.432062	3.54037	1	2.67949	0.282874	3.52602e+08	1.09058	2.10583	2.54816	0.999431	2.65581e+08	2.32407	12.2006	3.95803e+08	1.03496	4.45236e+08	2.88223e+08	1.80858e+08	2.51096e+08	2.81355e+08	1.34904	14.6014	1.07362	1.5526	1.24846	1.20566	7.39912e+08	2.48184e+08	1.67651e+08	2.41267	1.79825e+08	3.98668e+08
[truncated: 184 more rows]
[truncated: 53 more columns]

## Sheet: 2. Subtype_pathway_enrichment
Pathway enrichment of S_I
Category	Term	Count	%	PValue	Genes	List Total	Pop Hits	Pop Total	Fold Enrichment
[truncated: 22 more rows]

## Sheet: 3. clinicopathological features
Distribution of clinicopathological features among three subtypes of CRC
[truncated: 23 more rows]
