# Supplementary material for: Integrated Multi‐Omics Profiling to Characterize Molecular Subtypes and Reveal Potential Therapeutic Strategies for Colorectal Cancer
Source: MedComm (2020). 2025 Dec 8;6(12):e70492. doi: 10.1002/mco2.70492 (PMC12686132; doi:10.1002/mco2.70492)
Supplement: Supplementary file 7 — Table S7: Genomic alterations in the CRC cohort. [file MCO2-6-e70492-s009.xlsx]

## Sheet: Legend
Table S7. Genomic alterations in the CRC cohort.
Description
1. GISTIC_2.0 (arm). Copy number alteration in arm level.
2. GISTIC_2.0 (focal). Copy number alteration information (amplification and deletion) of focal arm event in cytobands.

## Sheet: 1. GISTIC_2.0 (arm)
Chromosome Arm	CZE015	CZE017	CZE018	CZE019	CZE020	CZE021	CZE022	CZE039	CZE040	CZE042	CZE046	CZE047	CZE071	CZE080	CZE081	CZE083	CZE166	CZL090	CZL103	CZL112	CZL117	CZL121	CZL122	CZL128	CZL131	CZL134	CZL140	CZL142	CZL144	CZL145	CZL149	CZL150	CZL155	CZL156	CZL158	CZL176	CZL177	TJE023	TJE049	ZJE225	ZJE226	ZJE227	ZJE228	ZJE229	ZJE231	ZJE232	ZJE233	ZJE235	ZJE236
1p	0	0.109	0	0	0	-0.455	-0.35	0	0	0	0	0	0.142	0.143	0.08	0	0	-0.106	0	0	-0.161	0	-0.228	0	-0.133	0	-0.643	-0.071	0	-0.413	0	0.725	0	-0.138	0	0	0	0	-0.186	0	0	0	0	-0.155	0	-0.148	0	0	0
1q	0	0.109	0	0	0	-0.163	0	0	0	0	0	0	0.142	0.341	0.397	0	0	-0.106	0	0	-0.161	0	-0.121	0	0	1.771	0	0.121	0	-0.413	0	0.725	0	0.38	0	0	0	0	-0.186	0	0	0	0	0	0	-0.148	0	0	0
2p	0	0.228	0	0	0	0	0	0.472	0	0	0	0	-0.266	0	0	0	-0.297	0	0	0	-0.173	0	0	0	0.367	0.929	0.238	0.307	0	0	0	0	0	0.471	0.791	0	0	0	0	0	0	0	0	0	0	0.157	0	0	0.149
2q	0	0.708	0	0	0	0	0	0.472	-0.248	0.105	0	0	-0.266	-0.209	0	0	-0.297	0	0	0	-0.173	0	0	0	0.367	0.929	0	0.307	0	0	0	0	0	0.471	0.791	0	0	0	0	0	0	0	0.132	0	0	0.157	0	0.168	0.149
3p	0	-0.218	0	0	0	0	0	0	-0.271	0	0	0	0	0.277	-0.467	0	0.192	0	0	0.104	-0.358	0	0.126	0	-0.445	0	0.13	1.058	0	0.135	0	0.092	0.298	-0.179	-0.428	0	0.11	0	0	0	0	0	-0.271	0	0	-0.571	0	0.021	-0.954
3q	0	-0.103	0	0	0	0	0	0	-0.271	0	0	0	0	0.277	-0.364	0	0.852	0	0	0.104	-0.358	0	0	0	0	0	-0.474	1.058	0	0.135	0	0.354	0.463	0	-0.428	0	0.11	0.166	0	0	0	0	-0.13	0	0.129	0	0	0.489	-0.749
4p	0.102	-0.208	0	0	0.138	-0.388	-0.467	0	0.14	-0.362	0.324	0.143	0.598	-0.217	0.139	0	0	0.369	-0.174	0	0.463	0.154	-0.537	0	0	0.884	-0.018	-0.392	0.116	-0.415	0	0	-0.38	0.515	0	0	0	-0.139	-0.305	0	0	0	0.311	0	-0.214	-0.216	0.196	0.09	-0.89
4q	0.102	-0.208	0	0	-0.766	-0.388	-0.467	0	0.14	-0.362	0.324	0.143	0.598	-0.217	0.139	0	0	0.369	-0.174	0	0.111	0.154	-0.537	-0.97	0	0.884	-0.251	0	0.116	-0.415	-0.905	0	-0.38	0.233	0	0	-1.026	-0.139	-0.305	0	0	0	0.311	0.115	-0.214	0	0.196	0.356	-0.89
5p	0.836	0	0	0	0.145	0	0	0	-0.254	0	0	0	0.995	-0.066	-0.356	0.106	0.323	0.209	0.508	0	1.832	0	0.103	0	0.137	0	0.315	0.602	0	-0.271	0	0.371	1.267	0.478	0	0	0.145	0	-0.236	0	0	0	0.947	0	-0.049	0.93	0.138	0	0.237
5q	-0.85	0	0	0	0.145	0	-0.135	0	-0.254	0	0	0	0	-0.209	-0.356	0.106	0.178	0	-0.241	0	1.557	0	-0.4	0	0.137	0	-0.65	0	0	-0.271	0	0.371	0.999	0	0	0	0	0	-0.236	0	0	0	0.21	0	0.103	-0.121	0.138	0	-0.809
6p	-0.962	0	-0.795	0	-0.22	-0.408	0	0	0.109	0	-0.196	0	-0.119	-0.19	0.234	0	0	-0.172	0.373	0.128	0.536	-0.137	0.371	-0.216	0.797	0	0	0.709	0	0	0	-0.175	0.651	0.25	0	0	-0.103	0.148	0	0	0	0	0	0	0.883	0	-0.122	0.134	0
6q	-0.962	0	0	0	0	-0.408	0	0	0.268	0	-0.875	0	0	0.177	0.234	0	0	0	0.373	0.128	0.536	0	-0.093	0.176	0.797	0	-0.724	0.709	0	0	0	-0.36	0.651	0.078	0	0	-0.103	-0.122	0	0	0	0	0.234	0	-0.189	0	0.032	0.134	0
7p	0	0.678	0	0	0	0.971	0.43	0.53	0.363	0.252	0	0	0.224	1.72	0	0.163	0	0.152	0.377	0	0.922	1.01	1.115	0	1.519	0.898	0.256	1.015	0.526	0.195	0.902	0.429	1.452	0.65	0.799	0	0	0.118	0	0	0	0	0	0	0	1.452	0	0	0
7q	0	0.678	0	0	0	0.852	0.43	0.389	-0.305	0	0	0	0.224	1.72	0	0.163	0	0.152	0.377	0	0.727	0.799	0.485	0	0.647	0.771	0.256	0.558	0.526	0.195	0.902	0.429	0.39	0.65	0.799	0	0	0.118	0	0	0	0	0	0	0	0.772	0	0	0
8p	-0.984	-0.579	0	0	1.393	0	-0.418	0.488	-0.453	-0.322	0	0	-0.961	0	-0.947	0.163	-0.611	0	0.439	0	-0.281	0	-0.621	-1.118	0.288	0.736	-0.932	-1	-0.125	-0.727	0	0.677	0.221	0.792	-0.838	0.797	0	0	-0.49	0	0	0.065	-0.763	0.788	-0.404	-0.655	-0.698	2.134	-0.732
8q	0	-0.579	0	0	2.475	0	-0.418	0.488	0.687	0	1.079	0.102	1.432	0.209	0.266	0.163	-0.437	0	1.065	0.159	-0.281	0	0	-0.37	0.406	0.736	1.838	0.254	1.031	0.128	0	1.07	0.96	0.996	0	1.634	0	0	0.758	0	0	0.754	-0.763	1.05	1.417	3.069	-0.698	2.338	0.238
9p	0	-0.102	0	0	0	0.21	0.508	0	-0.449	-0.239	0.174	0	0.612	0.214	0.142	0	-0.446	0	0	-0.162	-0.122	0	0	0	-0.369	0	-0.869	-0.132	-0.256	0	0	0	0	0	0	0.818	0	0	-0.014	0	0	0	0.153	-0.125	0	-0.174	0	0	-0.508
9q	0	-0.102	0	0	0	0.21	-0.441	0	0.204	-0.239	0	0	0.135	0	0.142	0	0	0	0	-0.162	-0.308	0	-0.173	0	-0.369	0	-0.869	-0.132	-0.256	0	0	0	0	0	0	0.818	0	0	-0.233	0	-0.11	0	0	-0.125	0	-0.174	0	-0.109	-0.215
10p	0	0.601	0	0	-0.295	0	0	0	0.34	0	0	0	0.444	0.252	0.167	0	0	0	-0.174	0	0.534	0	-0.119	0	0	0	0.293	-0.109	0	0	0	0	0	-0.106	0	0	0.142	0	0	0	0	0	0	0	0	0	0	0	0.187
10q	-0.824	0.601	0	0	-0.295	0	0	0	0	0	0	0	0	-0.037	-0.422	0	0	0	-0.174	0	0.534	0	-0.132	0	0	0	0.293	-0.109	0	0	0	0	0	-0.106	0	0	-0.982	0	0	0	0	0	0	0	0	0	0	0	0
11p	0	0.716	0	0	0	-0.476	0	0	0.302	0.491	0	-0.124	0.456	0	-0.104	0	0	0	-0.223	-0.125	0.207	0	0.713	-0.177	0	0	0.124	0.351	-0.158	0	0	0	0.571	0	0	0.744	0	-0.068	-0.142	0	0	0	-1.118	0	0.24	-0.231	-0.119	-0.119	-0.174
11q	0	0.172	0	0	0.113	-0.476	0	0	0.16	-0.241	0	0	0.456	0	-0.459	0	0	0	-0.223	-0.125	0.529	0	0.38	-0.177	0	0	0	0.504	-0.158	0	-0.931	0	0	0	0	0.744	0	-0.219	-0.142	0	0	0	-1.118	0	-0.219	-0.231	0	0.483	-0.174
12p	0	-0.518	0.693	0	-0.252	0	0	0.907	-0.128	0.475	-0.865	0	-0.405	-0.121	0.209	-0.102	0	0	0	0.123	-0.118	0	0.237	-0.303	0	0	0.542	0	0	1.04	0	0.367	0	0	0.898	0	3.657	0	-0.137	0	0	0	-0.247	0	-0.029	0.573	0	0.062	-0.47
12q	0	0	0.693	0	-0.252	0	0	0.907	-0.128	0.484	-0.165	0	-0.281	-0.121	0	-0.102	0	0	0	0.123	-0.118	0	0.237	-0.303	0	0	0.237	0	0	0	0	0	0	0	0.898	0	3.657	0	0.13	0	0	0	0	0.144	-0.128	0.494	0	0.367	0.393
13q	0	0.996	0	0	0.176	0	0	0.501	2.079	1.649	1.514	0.824	0.583	2.112	0.251	0.341	0	0	0.601	0.202	1.142	2.017	0.64	0.138	0.904	0	0.297	1.42	1.095	0.157	0	0.408	1.467	1.023	2.301	1.739	0	0.251	0.194	0	0.863	0	0.342	0.344	0	0	0.217	0	0.315
14q	-0.984	-0.41	0	0	0	0	0.337	0	0.27	-0.141	0	0	-0.459	-0.405	-0.373	0	0	0	0	0	-0.341	0	-0.191	0	0.152	0	-0.912	0	-0.201	0	0	0	0	-0.425	-0.865	0	0	-0.264	-0.128	0	-0.205	0	-0.959	0	-0.102	0.269	0	0	0
15q	0	-0.144	0	0	-0.906	0	0	0	0	-0.565	-1.293	0	-0.671	-0.409	-0.258	-0.153	0	-0.144	-0.174	0	-0.109	-0.955	0	-1.188	-0.809	0	0.154	-0.558	-0.696	-0.39	0	0	-0.444	-0.178	0	0	-0.729	-0.282	-0.152	0	0	0	0	-0.204	0	0	0	-0.414	0
16p	-0.164	-0.591	-0.128	0	-0.281	0	-0.129	0	0	-0.293	0	-0.171	0	0.205	0	0	-0.109	-0.199	0	0	0.248	-0.179	0.919	-0.255	0.603	0	0	0.274	-0.212	-0.139	0	0.47	0.602	-0.156	0	0.717	0	0.136	0	-0.119	-0.11	-0.114	0	0	-0.292	0	-0.223	-0.113	0
16q	-1.038	-0.591	-0.128	0	-0.281	0	0	0	0	-0.293	0	-0.171	0	0.205	0	0	0	-0.199	-0.586	0	0.248	-0.179	0.919	-0.255	0.603	0	0	0.274	-0.212	-0.139	0	0	0.602	-0.156	0	0.717	0	0.136	0	-0.119	-0.11	-0.114	0	0	0	0	-0.223	-0.113	0
17p	-1.025	-0.613	0	0	-0.996	0	-0.21	0	-0.442	-1.018	-1.293	-0.121	-0.302	-0.58	0	-0.187	-0.425	-0.191	-0.571	0	0.078	-1.11	0.232	-1.293	-0.435	0	-0.927	-0.412	-0.673	-0.734	-0.923	-0.247	-0.113	0	0	0	0	0	-0.757	-0.109	-0.84	-0.107	-1.118	-0.3	-1.293	-0.603	-0.187	-0.147	-1.064
17q	0	0	0	0	-0.158	0	0.248	0	-0.442	-1.018	-1.293	-0.121	-0.302	0.206	0.509	-0.187	-0.425	-0.191	0	0	0.265	-0.158	0.542	-0.201	0	0	-0.927	0.268	-0.276	-0.183	0	0	-0.113	0	0	0	0	0	-0.221	-0.109	0	-0.107	0	0	-0.281	-0.329	-0.187	0.271	-0.203
18p	-0.937	0.198	0	0	-0.939	-0.44	-0.443	-0.175	0	-0.778	-0.984	0.11	0.513	-0.309	-0.392	0	-0.524	0	-0.197	0	-0.682	-0.878	-0.437	-1.087	-0.355	0	-0.871	-0.48	0.146	0	0	-0.344	0	-0.419	-0.87	-0.781	0	-0.289	-0.457	0	-0.818	0	-1.293	-0.234	-1.039	-0.103	0.159	-0.23	0.156
18q	-0.937	-0.005	0	0	-0.939	-0.44	-0.443	-0.634	-0.341	-0.778	-0.984	0.11	-0.17	-0.309	-0.392	0	-0.524	0	-0.197	0	-0.682	-0.878	-0.437	-1.087	-0.355	0	-0.729	-0.48	-0.306	-0.735	0	-0.344	-0.369	-0.419	-0.87	0	-1.067	-0.289	-0.457	0	-0.818	0	-1.293	-0.234	-1.039	-0.236	0.159	0.122	-0.782
19p	-0.206	0.536	-0.204	0	-0.309	-0.112	0	0	-0.395	0	-0.365	-0.233	-0.716	-0.692	-0.222	-0.221	-0.291	-0.358	-0.369	-0.275	-0.275	-0.33	0.434	-0.402	0	0	-0.756	-0.286	-0.462	-0.213	0	0.302	0	0	-0.147	0.718	0	0.226	-0.372	-0.152	-0.198	0.501	-0.364	-0.248	-0.447	-0.449	-0.407	-0.151	-1.196
19q	-0.206	0.536	-0.204	0	-0.309	-0.112	0	0	-0.395	0	-0.365	-0.233	-0.716	-0.692	0.349	-0.342	-0.291	-0.358	-0.369	-0.275	-0.275	-0.33	0.434	-0.402	0	0	-0.756	-0.286	-0.462	-0.213	0.984	0.302	-0.126	0	-0.147	0	0	0.226	-0.372	-0.152	-0.198	0.501	-0.364	-0.248	-0.447	-0.449	-0.407	-0.151	-0.96
20p	0.779	0.609	0	0	1.688	0	0.461	0.429	-0.178	-0.504	-0.182	0	-0.173	0.687	1.377	0.138	0	-0.184	0.963	0.134	2.688	-0.985	0	-0.148	-1.045	0.743	1.003	1.302	-0.119	0	0	0.325	1.123	1.734	2.501	0	0.1	1.372	0	0	0.738	0	-0.103	0.681	-0.217	1.381	0	1.066	-0.349
20q	0.779	0.609	0	0	2.201	0	0.461	0.712	0.159	0	-0.182	0	1.063	0.687	1.377	0.36	0.194	-0.184	0.7	0.134	2.199	1.069	1.725	-0.148	1.917	0.743	0.293	1.051	0.655	0	0	0.325	1.123	1.251	1.492	1.552	0.1	1.372	0	0	0.738	0	-0.103	0.681	-0.217	1.381	-0.109	1.066	0
21p	0	0.562	0	0.111	0.183	0	-0.465	0	0.635	0.327	0.35	0.731	0.128	0.044	-0.271	0.268	0	0.178	0.487	0.2	0.143	0.416	-0.862	0.23	0.5	0	-0.112	1.33	0.156	0	0	0.111	0.167	0.21	0.958	0.299	0	-0.282	0.243	0	0.405	0	-0.112	0.198	0	0.15	0.355	-0.297	-0.295
21q	0	0.914	0	0	0.183	-0.396	-0.465	0	-0.132	-0.362	0	0	0	-0.35	-0.271	0.124	0	0.178	0	-0.144	-0.172	0	-0.862	0	0	0	0.147	0	0.156	-0.102	0	0.111	0.167	0	0	0	0	0	0	-0.112	0	0	-0.304	0.198	0	0	0	-0.195	-0.688
22q	-0.235	-0.597	-0.153	0	-0.237	0	0	-0.154	-0.618	-1.038	-0.382	-0.213	-0.686	-0.592	-0.514	-0.14	-0.766	-0.287	-0.518	-0.269	-0.53	-0.234	-0.127	-0.327	-0.299	0	-0.112	-0.276	-0.816	-0.541	0	0	-0.485	0	-0.113	0	0	-0.171	-0.382	-0.162	-0.144	-0.122	-0.348	-0.381	-0.449	-0.756	-0.266	-0.175	-0.937
[truncated: 32 more columns]

## Sheet: 2. GISTIC_2.0 (focal)
Unique Name	Descriptor	Wide Peak Limits	Peak Limits	Region Limits	q values	Residual q values after removing segments shared with higher peaks	Broad or Focal	Amplitude Threshold	CZE015	CZE017	CZE018	CZE019	CZE020	CZE021	CZE022	CZE039	CZE040	CZE042	CZE046	CZE047	CZE071	CZE080	CZE081	CZE083	CZE166	CZL090	CZL103	CZL112	CZL117	CZL121	CZL122	CZL128	CZL131	CZL134	CZL140	CZL142	CZL144	CZL145	CZL149	CZL150	CZL155	CZL156	CZL158	CZL176	CZL177	TJE023	TJE049	ZJE225	ZJE226
Amplification Peak 43	20q13.33	chr20:58442760-58471596(probes 249297:249303)	chr20:58449117-58471477(probes 249298:249302)	chr20:58349557-58646204(probes 249280:249347)	4.7683e-11	4.7683e-11		0: t<0.1; 1: 0.1<t< 0.9; 2: t>0.9	2	1	0	0	2	0	1	1	1	2	2	1	2	2	2	1	2	0	1	1	2	2	0	1	2	2	2	2	2	1	0	1	2	2	2	2	1	1	2	0	1
Amplification Peak 15	8p11.23	chr8:38172153-38287479(probes 132929:132945)	chr8:38178734-38285427(probes 132930:132944)	chr8:38066813-39847373(probes 132913:133083)	3.9257e-06	4.6429e-06		0: t<0.1; 1: 0.1<t< 0.9; 2: t>0.9	0	0	0	0	2	0	0	1	0	0	0	0	2	0	2	1	2	0	0	0	0	0	1	2	1	1	0	2	1	0	0	1	0	0	0	0	0	0	0	0	0
Amplification Peak 24	12p13.32	chr12:4609305-4662312(probes 180163:180172)	chr12:4609510-4662148(probes 180164:180171)	chr12:1-6059056(probes 179801:180255)	1.3519e-05	1.3519e-05		0: t<0.1; 1: 0.1<t< 0.9; 2: t>0.9	0	2	0	0	0	0	0	1	1	1	0	0	0	0	0	0	0	0	0	2	0	0	1	0	0	0	0	0	0	2	0	1	0	0	1	2	2	0	0	0	0
Amplification Peak 10	6p21.1	chr6:42561925-42593911(probes 102850:102856)	chr6:42562059-42587178(probes 102851:102855)	chr6:42532150-42883882(probes 102845:102915)	4.8819e-05	4.8819e-05		0: t<0.1; 1: 0.1<t< 0.9; 2: t>0.9	0	0	0	0	1	0	0	0	1	1	2	0	0	0	1	0	0	1	1	1	1	1	1	1	1	0	2	2	1	1	0	0	2	1	0	0	0	1	1	1	0
Amplification Peak 45	22q13.31	chr22:45758765-45798490(probes 255554:255564)	chr22:45758907-45794952(probes 255555:255563)	chr22:45731303-45813848(probes 255535:255574)	0.00017103	0.00017103		0: t<0.1; 1: 0.1<t< 0.9; 2: t>0.9	0	0	1	1	1	0	0	0	1	0	1	0	1	0	0	0	0	1	1	0	0	0	0	1	1	0	2	0	0	0	0	0	0	1	0	0	0	0	0	1	0
Amplification Peak 34	16q22.1	chr16:66828388-66852544(probes 223538:223541)	chr16:66837030-66850456(probes 223539:223540)	chr16:66785521-66864843(probes 223521:223557)	0.00022634	0.00089513		0: t<0.1; 1: 0.1<t< 0.9; 2: t>0.9	0	0	0	0	0	0	0	0	1	1	1	1	2	1	0	1	1	1	0	0	2	0	2	1	1	0	0	1	1	1	0	0	0	0	0	1	0	0	1	0	0
Amplification Peak 36	17q12	chr17:37574641-37612627(probes 229086:229090)	chr17:37584045-37604032(probes 229087:229089)	chr17:37420647-38126891(probes 229066:229153)	0.00048791	0.019608		0: t<0.1; 1: 0.1<t< 0.9; 2: t>0.9	0	0	0	1	0	2	1	0	0	0	0	0	0	0	1	0	0	0	1	0	2	0	1	2	1	0	0	1	0	0	0	0	0	0	0	0	0	0	1	0	0
Amplification Peak 37	17q21.2	chr17:38554784-38556915(probes 229217:229220)	chr17:38554903-38555262(probes 229218:229219)	chr17:38545920-38609823(probes 229206:229246)	0.0006814	0.010499		0: t<0.1; 1: 0.1<t< 0.9; 2: t>0.9	1	0	0	0	1	0	1	0	0	0	0	2	1	1	1	0	0	2	0	0	2	0	1	0	1	0	0	1	0	1	0	0	0	0	0	0	0	0	0	0	0
Amplification Peak 31	16p13.3	chr16:1887759-1907930(probes 217135:217142)	chr16:1887878-1907717(probes 217136:217141)	chr16:1877914-1987347(probes 217132:217150)	0.0010377	0.13923		0: t<0.1; 1: 0.1<t< 0.9; 2: t>0.9	0	0	0	0	0	0	0	0	1	0	1	0	2	2	0	0	0	0	0	0	0	0	0	1	1	0	1	0	1	0	1	1	1	1	0	1	0	1	1	0	0
Amplification Peak 8	4q24	chr4:104057293-104081935(probes 74133:74137)	chr4:104061237-104081772(probes 74134:74136)	chr4:104027479-104118027(probes 74122:74161)	0.001572	0.001572		0: t<0.1; 1: 0.1<t< 0.9; 2: t>0.9	1	0	0	1	1	0	0	0	1	1	1	1	2	0	1	1	0	1	0	0	2	1	0	0	1	2	0	0	1	0	0	0	0	1	0	0	0	0	1	1	0
Amplification Peak 16	8q24.22	chr8:132956276-133015570(probes 140007:140015)	chr8:132966215-133008651(probes 140008:140014)	chr8:121426352-133888908(probes 139505:140110)	0.0017367	0.0017367		0: t<0.1; 1: 0.1<t< 0.9; 2: t>0.9	0	0	0	0	2	0	0	1	1	0	2	0	2	2	2	1	1	0	1	1	0	0	1	1	1	1	2	2	2	2	0	2	1	2	0	2	0	0	1	0	0
Amplification Peak 12	7q21.2	chr7:88956387-92740270(probes 123044:123308)	chr7:91504107-91974282(probes 123205:123249)	chr7:81978979-93663038(probes 122357:123409)	0.0051305	0.035401		0: t<0.1; 1: 0.1<t< 0.9; 2: t>0.9	0	1	0	0	0	2	1	1	2	1	1	0	1	1	1	1	0	1	1	0	2	2	1	0	2	2	1	1	1	1	1	1	0	2	2	0	0	1	1	0	0
Amplification Peak 25	12q13.11	chr12:48067060-48081796(probes 183833:183836)	chr12:48073383-48080549(probes 183834:183835)	chr12:46633590-48110840(probes 183734:183849)	0.0059037	0.045936		0: t<0.1; 1: 0.1<t< 0.9; 2: t>0.9	1	0	0	0	1	0	0	1	0	1	1	0	0	0	2	0	0	1	0	1	1	1	1	0	2	1	2	0	1	0	0	2	0	1	0	0	0	0	1	0	0
Amplification Peak 32	16p13.13	chr16:11935553-11954140(probes 218093:218096)	chr16:11940465-11945257(probes 218094:218095)	chr16:11794430-12035951(probes 218069:218111)	0.0059037	0.035222		0: t<0.1; 1: 0.1<t< 0.9; 2: t>0.9	0	0	0	0	0	0	0	0	0	1	1	1	2	1	1	0	0	1	0	0	1	1	0	1	1	0	1	1	1	1	1	1	1	0	0	1	0	1	1	0	2
Amplification Peak 27	13q12.2	chr13:28232121-28552617(probes 193086:193108)	chr13:28240093-28552233(probes 193087:193107)	chr13:25072368-32855051(probes 192783:193507)	0.0069861	0.10606		0: t<0.1; 1: 0.1<t< 0.9; 2: t>0.9	0	2	0	0	1	0	0	1	2	2	2	1	1	2	1	1	0	1	1	1	2	2	1	1	1	0	1	2	2	1	0	1	2	2	2	2	0	2	1	0	2
Amplification Peak 13	7q22.1	chr7:99273902-99459463(probes 124025:124048)	chr7:99375722-99459198(probes 124040:124047)	chr7:99227681-99566065(probes 124015:124065)	0.0075566	0.16349		0: t<0.1; 1: 0.1<t< 0.9; 2: t>0.9	1	1	0	0	1	2	1	2	2	0	1	1	1	0	0	1	0	1	1	0	1	2	1	1	1	1	1	1	0	1	2	1	0	1	1	0	0	1	1	0	0
Amplification Peak 6	3q27.2	chr3:184566854-184625975(probes 64053:64062)	chr3:184567822-184618677(probes 64054:64061)	chr3:184429632-186790071(probes 64046:64265)	0.0086397	0.0086397		0: t<0.1; 1: 0.1<t< 0.9; 2: t>0.9	0	0	0	0	0	0	0	0	0	0	1	0	1	1	0	0	1	0	0	1	0	1	1	1	0	0	0	2	0	1	0	1	1	1	0	0	1	1	1	0	0
Amplification Peak 21	11p15.1	chr11:17112880-17141652(probes 169110:169114)	chr11:17113825-17134115(probes 169111:169113)	chr11:17099227-17382008(probes 169107:169149)	0.01379	0.01379		0: t<0.1; 1: 0.1<t< 0.9; 2: t>0.9	0	1	0	0	1	0	1	0	1	2	0	1	1	0	0	0	0	1	0	0	1	1	1	1	0	0	2	1	1	1	0	0	1	0	0	1	0	1	1	0	0
Amplification Peak 4	2q33.1	chr2:197699364-202067658(probes 41966:42417)	chr2:201943794-202050480(probes 42406:42414)	chr2:190306309-202087588(probes 41571:42419)	0.017468	0.025481		0: t<0.1; 1: 0.1<t< 0.9; 2: t>0.9	0	1	0	0	0	0	0	1	0	1	1	0	2	0	1	0	0	0	0	1	2	0	0	0	1	2	2	1	1	0	0	0	0	1	2	0	0	0	1	0	2
Amplification Peak 3	2q11.1	chr2:96519458-96589289(probes 32310:32321)	chr2:96519611-96553653(probes 32311:32316)	chr2:96516944-96652954(probes 32307:32340)	0.022077	0.086038		0: t<0.1; 1: 0.1<t< 0.9; 2: t>0.9	0	2	0	0	0	0	0	1	0	0	1	1	0	1	0	0	0	1	0	0	1	0	0	1	2	2	0	2	1	1	0	0	0	1	1	0	0	1	1	0	0
Amplification Peak 18	10p15.1	chr10:5759619-5804621(probes 155203:155210)	chr10:5759738-5804490(probes 155204:155209)	chr10:5751632-5864945(probes 155198:155221)	0.022077	0.022077		0: t<0.1; 1: 0.1<t< 0.9; 2: t>0.9	0	1	0	0	1	0	0	0	1	0	2	0	1	1	2	0	0	0	0	0	2	0	1	0	0	0	1	0	0	0	0	0	0	0	2	0	1	0	1	0	0
Amplification Peak 28	13q14.11	chr13:44231854-45922581(probes 194582:194740)	chr13:44241685-44432914(probes 194583:194584)	chr13:41650374-46167263(probes 194330:194773)	0.022077	0.14448		0: t<0.1; 1: 0.1<t< 0.9; 2: t>0.9	1	2	0	0	1	0	0	1	2	2	2	1	1	2	1	1	0	1	1	1	2	2	1	1	2	0	2	2	2	1	0	1	2	2	2	2	0	1	1	0	2
Amplification Peak 22	11q13.2	chr11:67829402-67942649(probes 173375:173390)	chr11:67829521-67941246(probes 173376:173387)	chr11:67821541-68089807(probes 173374:173400)	0.028806	0.079685		0: t<0.1; 1: 0.1<t< 0.9; 2: t>0.9	0	0	0	0	1	0	0	0	0	0	1	0	2	0	0	0	0	1	1	0	1	1	2	0	0	0	0	1	1	1	0	0	0	0	0	2	0	0	1	0	0
Amplification Peak 40	19q13.2	chr19:40093152-40225132(probes 242405:242420)	chr19:40093271-40222019(probes 242406:242419)	chr19:40030737-40237896(probes 242404:242424)	0.031317	0.031317		0: t<0.1; 1: 0.1<t< 0.9; 2: t>0.9	1	0	0	0	0	0	0	0	0	1	0	0	1	0	1	0	0	1	0	0	1	0	2	0	0	0	0	0	0	0	2	1	0	1	0	0	0	1	1	0	0
Amplification Peak 2	2p11.2	chr2:84936654-85035680(probes 31104:31117)	chr2:84942787-85023427(probes 31105:31112)	chr2:84686396-85046535(probes 31082:31125)	0.034342	0.034342		0: t<0.1; 1: 0.1<t< 0.9; 2: t>0.9	0	1	0	0	1	2	0	1	1	1	1	0	0	1	1	0	0	1	1	0	1	1	0	0	1	2	0	1	0	1	0	0	0	1	1	0	2	1	1	0	0
Amplification Peak 44	21q21.3	chr21:30426124-30439439(probes 250605:250612)	chr21:30433741-30439189(probes 250606:250611)	chr21:30408700-30444317(probes 250592:250620)	0.051587	0.051587		0: t<0.1; 1: 0.1<t< 0.9; 2: t>0.9	0	2	0	0	1	0	0	0	0	1	1	0	0	0	0	1	0	2	1	0	0	0	0	1	0	0	1	0	1	1	0	1	1	0	1	0	0	0	1	1	0
Amplification Peak 7	4p16.3	chr4:2130871-2252431(probes 65632:65647)	chr4:2130990-2252270(probes 65633:65646)	chr4:2097693-2262770(probes 65629:65649)	0.055668	0.055668		0: t<0.1; 1: 0.1<t< 0.9; 2: t>0.9	1	0	0	0	1	0	0	0	0	0	0	1	2	0	0	0	0	1	0	0	2	0	0	1	0	1	2	0	1	0	0	0	0	1	0	0	0	0	0	0	0
Amplification Peak 1	1q32.1	chr1:200817155-200826565(probes 18942:18945)	chr1:200819392-200823915(probes 18943:18944)	chr1:200528586-200867582(probes 18908:18951)	0.060233	0.060233		0: t<0.1; 1: 0.1<t< 0.9; 2: t>0.9	1	1	0	0	1	1	0	0	0	1	1	0	1	1	1	0	0	0	1	0	1	0	0	0	0	2	1	0	1	0	0	1	0	1	0	0	0	0	0	0	0
Amplification Peak 38	17q23.2	chr17:57237601-60685526(probes 231207:231527)	chr17:60140685-60215919(probes 231465:231473)	chr17:57247258-60714777(probes 231208:231531)	0.060233	0.19146		0: t<0.1; 1: 0.1<t< 0.9; 2: t>0.9	0	0	0	0	0	0	1	0	0	0	0	0	0	1	1	0	0	0	0	0	1	0	1	1	0	0	0	1	1	0	0	0	0	1	0	0	0	0	1	0	0
Amplification Peak 17	9q33.2	chr9:123771239-123954547(probes 152790:152821)	chr9:123785811-123937295(probes 152793:152816)	chr9:123688354-124062460(probes 152777:152827)	0.062222	0.062222		0: t<0.1; 1: 0.1<t< 0.9; 2: t>0.9	0	0	0	0	1	1	0	0	1	1	1	0	1	1	1	0	0	0	0	0	0	1	0	1	0	0	0	0	1	1	0	0	0	1	0	1	0	0	1	0	0
Amplification Peak 29	13q22.1	chr13:74518104-75823985(probes 197370:197499)	chr13:74518223-75813326(probes 197371:197496)	chr13:74518223-75843628(probes 197371:197501)	0.062222	0.12127		0: t<0.1; 1: 0.1<t< 0.9; 2: t>0.9	1	2	0	0	1	0	0	1	2	2	2	1	1	2	1	2	0	0	1	1	2	2	1	1	2	0	1	2	2	2	0	1	2	2	2	2	1	1	1	0	1
Amplification Peak 19	10q25.1	chr10:105885265-105912483(probes 164655:164664)	chr10:105885463-105912338(probes 164656:164663)	chr10:105883907-105942271(probes 164654:164672)	0.06448	0.067493		0: t<0.1; 1: 0.1<t< 0.9; 2: t>0.9	0	1	0	0	1	1	0	0	0	0	0	0	0	0	0	0	0	1	0	0	1	0	0	1	0	0	1	0	0	0	0	0	0	1	0	0	0	0	1	0	0
Amplification Peak 26	12q24.31	chr12:122967141-123290841(probes 191255:191293)	chr12:123032097-123099536(probes 191265:191272)	chr12:122962506-123311066(probes 191252:191297)	0.06448	0.17061		0: t<0.1; 1: 0.1<t< 0.9; 2: t>0.9	0	0	1	0	0	0	0	2	0	1	1	0	0	0	1	0	0	1	0	1	1	0	0	1	1	0	1	1	1	0	0	0	0	0	0	0	0	0	1	0	0
Amplification Peak 14	8p12	chr8:30739335-31013461(probes 132735:132756)	chr8:30746216-31004873(probes 132736:132755)	chr8:30402295-32415680(probes 132695:132762)	0.07134	0.12127		0: t<0.1; 1: 0.1<t< 0.9; 2: t>0.9	2	0	0	0	0	0	0	1	0	0	0	0	2	0	0	1	0	0	0	0	1	0	0	0	1	1	0	0	0	0	0	0	0	0	0	0	0	0	0	0	0
Amplification Peak 20	10q26.3	chr10:131934598-132915213(probes 167033:167138)	chr10:131973224-132902464(probes 167042:167135)	chr10:131965278-132942457(probes 167038:167140)	0.086265	0.13923		0: t<0.1; 1: 0.1<t< 0.9; 2: t>0.9	0	1	0	0	0	0	0	0	0	0	0	0	0	0	2	0	0	0	0	1	1	0	0	0	0	0	2	0	0	0	0	0	0	0	0	0	0	0	0	0	0
Amplification Peak 33	16q12.2	chr16:54032600-54183701(probes 222186:222189)	chr16:54042418-54183582(probes 222187:222188)	chr16:53242313-54214197(probes 222092:222193)	0.10324	0.23517		0: t<0.1; 1: 0.1<t< 0.9; 2: t>0.9	0	0	0	0	0	0	0	0	1	0	0	0	1	1	0	0	0	0	2	0	1	0	1	0	1	0	0	1	1	0	0	0	0	0	0	1	0	1	1	0	2
Amplification Peak 35	17p11.2	chr17:20625059-20654800(probes 227875:227879)	chr17:20630291-20654667(probes 227876:227878)	chr17:20630291-20718841(probes 227876:227883)	0.11098	0.11098		0: t<0.1; 1: 0.1<t< 0.9; 2: t>0.9	0	0	0	0	0	0	1	0	0	0	0	0	0	0	0	0	0	0	0	0	1	0	1	2	0	0	0	2	2	0	0	0	0	0	0	0	0	0	1	0	0
Amplification Peak 41	20p12.1	chr20:13695509-14308165(probes 245508:245549)	chr20:13747584-13782074(probes 245515:245518)	chr20:13610734-14483669(probes 245507:245551)	0.11972	0.14502		0: t<0.1; 1: 0.1<t< 0.9; 2: t>0.9	0	1	0	0	0	0	1	1	0	0	0	0	0	1	1	0	0	0	2	1	2	0	0	1	2	2	2	2	0	1	0	1	2	2	2	0	1	1	1	0	1
Amplification Peak 23	11q22.2	chr11:102309739-102395805(probes 176855:176864)	chr11:102319646-102393970(probes 176856:176863)	chr11:102319646-102398403(probes 176856:176866)	0.12833	0.22601		0: t<0.1; 1: 0.1<t< 0.9; 2: t>0.9	0	0	0	0	1	0	0	0	0	0	1	0	2	1	0	0	1	0	0	0	1	0	1	0	0	0	0	2	1	0	0	0	0	1	0	1	0	0	1	0	0
Amplification Peak 9	5p15.2	chr5:10286467-10394295(probes 83159:83172)	chr5:10288669-10394176(probes 83160:83171)	chr5:10288669-10400976(probes 83160:83174)	0.14831	0.14831		0: t<0.1; 1: 0.1<t< 0.9; 2: t>0.9	2	0	0	0	1	0	0	0	1	0	0	0	2	1	0	1	1	1	2	0	2	0	2	0	0	0	1	1	0	0	0	1	0	1	0	0	1	0	0	0	0
Amplification Peak 11	7p22.1	chr7:5752347-6196007(probes 115482:115531)	chr7:5754822-6185139(probes 115485:115528)	chr7:5752505-6204903(probes 115483:115533)	0.15124	0.15124		0: t<0.1; 1: 0.1<t< 0.9; 2: t>0.9	0	1	0	0	0	2	1	1	1	2	0	0	1	2	0	1	0	0	1	0	2	2	2	0	2	1	1	2	2	1	2	1	1	1	1	0	0	1	1	0	0
Amplification Peak 30	15q25.3	chr15:82519792-86800883(probes 215060:215505)	chr15:85634414-86269612(probes 215388:215454)	chr15:85610441-86308783(probes 215385:215461)	0.15124	0.15124		0: t<0.1; 1: 0.1<t< 0.9; 2: t>0.9	0	0	0	0	0	0	0	0	0	0	0	0	0	0	0	0	0	0	0	0	0	0	1	0	0	0	1	0	0	0	0	0	0	0	0	0	0	0	1	0	0
Amplification Peak 5	3p25.3	chr3:10067754-10100182(probes 47287:47291)	chr3:10076498-10091034(probes 47288:47290)	chr3:10076498-10118477(probes 47288:47293)	0.1635	0.1635		0: t<0.1; 1: 0.1<t< 0.9; 2: t>0.9	0	0	0	0	1	0	0	0	0	1	1	1	1	0	0	1	0	1	1	0	0	1	1	1	0	0	1	1	1	0	0	0	0	0	0	0	0	0	0	0	0
Amplification Peak 42	20p11.21	chr20:21695083-22574727(probes 246143:246146)	chr20:21695461-22564827(probes 246144:246145)	chr20:21695461-22594528(probes 246144:246148)	0.19911	0.22601		0: t<0.1; 1: 0.1<t< 0.9; 2: t>0.9	1	1	0	0	0	0	1	1	0	0	0	0	0	1	1	0	0	0	1	1	2	1	2	0	0	1	2	2	0	0	0	1	2	2	2	1	1	2	0	0	0
Amplification Peak 39	18q12.1	chr18:28574142-29857469(probes 235227:235374)	chr18:28916597-29433791(probes 235266:235325)	chr18:28916597-29450885(probes 235266:235328)	0.23517	0.23517		0: t<0.1; 1: 0.1<t< 0.9; 2: t>0.9	0	0	0	0	0	0	0	0	0	0	0	1	1	0	0	0	0	1	0	0	0	0	0	0	0	0	0	0	1	0	0	1	0	0	0	0	0	0	0	1	0
Deletion Peak 41	18q23	chr18:77710713-77797720(probes 238743:238752)	chr18:77710927-77768029(probes 238744:238749)	chr18:67857960-78077248(probes 238021:238770)	1.3849e-16	2.3188e-16		0: t>-0.1; 1: -0.1>t> -1.3; 2: t< -1.3	1	0	1	0	1	1	1	1	1	1	1	0	1	1	1	0	0	1	1	0	1	1	1	1	1	0	0	1	1	1	0	1	0	1	1	0	0	0	1	1	0
Deletion Peak 8	4p16.3	chr4:2045563-2240312(probes 65621:65644)	chr4:2055308-2240312(probes 65622:65644)	chr4:1-13592109(probes 65405:66770)	9.8649e-11	9.8649e-11		0: t>-0.1; 1: -0.1>t> -1.3; 2: t< -1.3	0	0	0	0	0	1	0	0	0	0	0	0	0	0	1	0	0	1	1	0	1	0	1	0	1	0	1	1	1	1	0	0	0	1	1	0	1	0	0	0	0
Deletion Peak 30	14q32.33	chr14:105284388-106385286(probes 208567:208718)	chr14:105936330-106012623(probes 208643:208650)	chr14:104501399-107349540(probes 208476:208820)	5.7106e-10	1.828e-07		0: t>-0.1; 1: -0.1>t> -1.3; 2: t< -1.3	0	0	0	0	0	0	0	0	0	1	1	0	1	0	0	0	0	1	1	0	1	0	0	0	0	0	0	1	1	1	0	0	0	1	0	0	0	0	1	0	0
Deletion Peak 31	15q15.1	chr15:42038564-42453048(probes 210957:211024)	chr15:42415486-42453048(probes 211010:211024)	chr15:40121368-42551120(probes 210703:211047)	7.19e-10	5.394e-09		0: t>-0.1; 1: -0.1>t> -1.3; 2: t< -1.3	0	0	0	0	1	0	0	0	0	1	1	0	1	0	0	0	1	1	0	0	1	1	1	1	0	0	1	0	1	0	0	0	0	1	0	0	0	0	1	0	0
Deletion Peak 36	17p13.3	chr17:1-68316(probes 225864:225871)	chr17:1-49606(probes 225864:225869)	chr17:1-5048908(probes 225864:226399)	1.1687e-09	1.425e-09		0: t>-0.1; 1: -0.1>t> -1.3; 2: t< -1.3	1	0	0	0	0	0	0	0	1	1	0	0	1	1	1	0	1	0	0	0	1	0	0	1	0	0	1	1	1	0	0	0	0	0	0	0	0	0	1	1	0
Deletion Peak 1	1p36.13	chr1:14149622-17301404(probes 1318:1652)	chr1:17069198-17109821(probes 1623:1626)	chr1:1-38307758(probes 1:3588)	3.4093e-09	8.3084e-08		0: t>-0.1; 1: -0.1>t> -1.3; 2: t< -1.3	0	1	0	0	1	0	0	0	1	1	1	0	1	0	1	1	1	0	0	0	1	1	0	1	1	0	1	0	1	0	0	1	0	1	1	0	0	0	1	0	0
Deletion Peak 51	22q13.33	chr22:50503195-51176749(probes 256036:256139)	chr22:50599773-51064122(probes 256054:256120)	chr22:45813850-51304566(probes 255576:256154)	1.861e-08	9.7346e-08		0: t>-0.1; 1: -0.1>t> -1.3; 2: t< -1.3	0	1	0	0	0	0	0	0	0	1	0	1	1	1	1	0	0	1	1	1	1	0	0	1	0	0	1	0	1	0	0	0	0	1	0	0	0	0	1	0	0
Deletion Peak 49	21q22.3	chr21:46721145-47657356(probes 252276:252384)	chr21:46927556-47581280(probes 252302:252367)	chr21:37732594-48129895(probes 251388:252452)	2.9777e-08	2.9155e-08		0: t>-0.1; 1: -0.1>t> -1.3; 2: t< -1.3	0	1	0	0	0	1	1	0	1	0	1	0	0	1	0	0	0	0	1	0	0	1	1	0	1	0	0	1	0	1	0	0	1	0	0	0	1	0	1	0	0
Deletion Peak 2	1p21.1	chr1:102461144-104076864(probes 9805:9972)	chr1:103323889-103830858(probes 9892:9947)	chr1:103348876-107609256(probes 9896:10000)	7.3466e-08	4.0105e-05		0: t>-0.1; 1: -0.1>t> -1.3; 2: t< -1.3	1	1	0	0	1	1	1	0	0	1	0	0	0	1	0	0	1	0	1	0	1	0	1	1	0	0	1	1	0	1	1	0	1	1	0	0	1	1	1	0	0
Deletion Peak 42	19p13.3	chr19:200790-362199(probes 238781:238798)	chr19:229620-305172(probes 238784:238788)	chr19:1-8941343(probes 238771:239784)	1.416e-07	6.0837e-06		0: t>-0.1; 1: -0.1>t> -1.3; 2: t< -1.3	1	1	0	0	0	0	1	0	1	0	1	0	0	1	1	0	0	1	1	0	1	0	1	0	0	1	1	0	0	1	0	0	1	0	0	0	0	0	0	0	0
Deletion Peak 11	5q35.3	chr5:180285671-180582904(probes 98621:98652)	chr5:180325278-180393240(probes 98625:98631)	chr5:154397189-180915260(probes 96172:98670)	6.5602e-07	7.3756e-07		0: t>-0.1; 1: -0.1>t> -1.3; 2: t< -1.3	1	1	1	0	1	1	1	1	1	1	1	1	1	1	0	1	0	0	0	0	1	1	1	1	0	0	1	0	1	1	0	0	1	1	0	0	1	0	1	0	0
Deletion Peak 17	8p23.3	chr8:110613-363072(probes 129833:129844)	chr8:140611-214236(probes 129836:129843)	chr8:1-7818923(probes 129831:130551)	7.2225e-07	6.5015e-06		0: t>-0.1; 1: -0.1>t> -1.3; 2: t< -1.3	1	0	1	0	1	1	0	0	0	1	1	0	1	1	1	0	0	1	0	0	0	1	0	1	0	0	0	0	1	0	0	1	0	1	0	0	1	0	1	0	1
Deletion Peak 33	16p13.3	chr16:1-1961590(probes 216928:217147)	chr16:309607-1616733(probes 216965:217101)	chr16:1-11785950(probes 216928:218065)	9.5324e-07	7.8913e-05		0: t>-0.1; 1: -0.1>t> -1.3; 2: t< -1.3	1	0	0	0	0	1	0	0	0	0	1	0	0	0	0	0	0	0	0	0	0	0	0	0	0	0	0	0	0	0	0	1	0	0	0	0	1	0	0	0	0
Deletion Peak 32	15q22.31	chr15:66161955-66637822(probes 213416:213472)	chr15:66321849-66351206(probes 213438:213439)	chr15:64067834-69708313(probes 213191:213820)	1.0814e-06	0.0025504		0: t>-0.1; 1: -0.1>t> -1.3; 2: t< -1.3	1	0	0	0	0	1	0	0	0	0	1	0	0	1	0	0	0	0	0	0	0	0	1	0	0	0	1	0	0	0	0	1	0	1	0	0	0	1	1	0	0
Deletion Peak 9	4q35.2	chr4:189650782-190946653(probes 82066:82086)	chr4:189650782-190904785(probes 82066:82081)	chr4:189022405-191154276(probes 82000:82096)	1.2823e-06	1.3115e-06		0: t>-0.1; 1: -0.1>t> -1.3; 2: t< -1.3	0	0	1	0	0	0	0	0	0	0	0	0	1	0	1	0	1	0	0	0	0	0	0	0	0	0	1	0	0	0	0	0	0	0	0	0	0	0	1	0	0
Deletion Peak 29	14q12	chr14:24577318-24654676(probes 201525:201538)	chr14:24586965-24642249(probes 201526:201534)	chr14:23249264-30069022(probes 201395:202019)	1.5169e-06	0.033664		0: t>-0.1; 1: -0.1>t> -1.3; 2: t< -1.3	0	0	0	0	0	0	0	0	1	0	1	0	1	1	1	0	0	0	0	0	0	0	0	1	0	0	0	0	1	0	0	0	0	0	0	0	0	0	1	0	0
Deletion Peak 23	10q26.3	chr10:135343442-135447371(probes 167325:167332)	chr10:135352775-135447371(probes 167326:167332)	chr10:132896688-135534747(probes 167136:167340)	4.2886e-06	4.9613e-05		0: t>-0.1; 1: -0.1>t> -1.3; 2: t< -1.3	1	1	0	0	0	0	1	0	1	1	1	0	1	0	0	0	1	0	1	0	1	0	1	1	0	0	1	1	1	1	0	1	1	1	1	1	0	1	1	0	0
Deletion Peak 20	9q34.3	chr9:135746726-141213431(probes 154080:154659)	chr9:139872795-140355980(probes 154517:154573)	chr9:130145839-141213431(probes 153462:154659)	6.3129e-06	6.0837e-06		0: t>-0.1; 1: -0.1>t> -1.3; 2: t< -1.3	0	1	0	0	0	0	1	0	0	0	1	0	0	0	1	0	1	0	1	0	1	0	1	1	0	0	1	1	0	1	0	1	1	1	0	1	0	0	1	0	0
Deletion Peak 12	6p21.33	chr6:31964389-32011668(probes 101736:101755)	chr6:31975239-31997125(probes 101742:101745)	chr6:25973348-35848183(probes 101084:102162)	9.7056e-06	2.2641e-05		0: t>-0.1; 1: -0.1>t> -1.3; 2: t< -1.3	0	0	1	0	0	1	1	0	0	1	0	1	0	0	0	0	1	1	0	0	1	0	0	1	0	0	0	0	0	0	0	0	0	0	0	0	1	0	1	0	0
Deletion Peak 27	12q24.31	chr12:123311068-123641338(probes 191299:191341)	chr12:123444337-123482152(probes 191324:191326)	chr12:123290843-123645409(probes 191295:191344)	1.311e-05	1.311e-05		0: t>-0.1; 1: -0.1>t> -1.3; 2: t< -1.3	1	0	0	0	1	0	1	0	0	1	1	0	1	1	0	0	0	1	1	1	1	1	0	1	1	0	1	1	1	1	0	0	0	1	1	0	0	0	1	0	1
Deletion Peak 38	17q25.1	chr17:71204611-73405616(probes 232307:232539)	chr17:71233158-71326054(probes 232310:232321)	chr17:68127169-81195210(probes 232253:233243)	1.5186e-05	1.5414e-05		0: t>-0.1; 1: -0.1>t> -1.3; 2: t< -1.3	0	0	1	0	1	0	0	0	0	0	0	0	0	0	0	0	0	0	1	0	0	0	0	0	1	0	0	0	1	0	0	0	0	1	1	0	0	1	1	0	0
Deletion Peak 25	11q13.1	chr11:63422669-67929429(probes 172908:173385)	chr11:63971105-64670151(probes 172967:173043)	chr11:60497269-76928387(probes 172615:174313)	3.356e-05	3.3235e-05		0: t>-0.1; 1: -0.1>t> -1.3; 2: t< -1.3	1	1	0	0	1	0	0	0	1	1	0	0	0	1	1	0	0	0	1	1	0	0	1	0	0	0	1	1	0	0	0	0	0	1	0	0	1	0	1	0	0
Deletion Peak 34	16p13.3	chr16:5143466-8622755(probes 217490:217744)	chr16:6694754-7776571(probes 217617:217659)	chr16:1-11785950(probes 216928:218065)	0.00020485	0.13854		0: t>-0.1; 1: -0.1>t> -1.3; 2: t< -1.3	1	0	0	1	1	0	0	0	1	1	0	0	1	1	1	0	0	1	1	0	0	0	1	1	1	0	0	1	1	1	0	1	0	1	0	1	0	0	1	1	1
Deletion Peak 24	11p15.5	chr11:123261-2991163(probes 167346:167651)	chr11:220015-293234(probes 167361:167373)	chr11:1-3724293(probes 167341:167731)	0.0003023	0.00029666		0: t>-0.1; 1: -0.1>t> -1.3; 2: t< -1.3	1	0	0	1	1	1	0	0	1	1	1	1	1	0	1	0	1	1	1	1	0	1	0	1	0	0	1	0	1	0	0	0	0	1	1	0	0	0	1	0	0
Deletion Peak 40	18q21.2	chr18:48239342-48500774(probes 236601:236624)	chr18:48247784-48429419(probes 236602:236612)	chr18:33754605-51743638(probes 235698:236813)	0.00053271	0.13854		0: t>-0.1; 1: -0.1>t> -1.3; 2: t< -1.3	0	1	0	0	1	1	0	0	1	1	1	1	0	1	1	0	1	1	1	1	0	1	0	1	0	0	0	0	1	0	1	0	0	1	0	0	0	1	1	0	0
Deletion Peak 28	13q11	chr13:1-19943717(probes 192327:192353)	chr13:19394396-19748334(probes 192342:192348)	chr13:1-20004736(probes 192327:192363)	0.00058056	0.00058403		0: t>-0.1; 1: -0.1>t> -1.3; 2: t< -1.3	0	1	0	0	1	0	0	0	1	0	1	0	1	1	0	0	0	0	0	0	1	0	0	0	0	0	0	0	1	0	0	0	0	0	0	0	0	0	1	0	0
Deletion Peak 26	12p13.33	chr12:88733-306753(probes 179808:179823)	chr12:225238-269110(probes 179815:179819)	chr12:1-411619(probes 179801:179835)	0.00069953	0.0006954		0: t>-0.1; 1: -0.1>t> -1.3; 2: t< -1.3	0	0	0	0	1	0	0	0	1	1	1	0	1	1	0	1	0	1	0	0	1	0	0	1	0	0	1	1	1	0	0	0	0	1	0	0	0	0	1	0	0
Deletion Peak 18	8p11.23	chr8:35631810-37553767(probes 132834:132856)	chr8:35639951-37553767(probes 132835:132856)	chr8:33449737-37914835(probes 132804:132895)	0.00098626	0.0046037		0: t>-0.1; 1: -0.1>t> -1.3; 2: t< -1.3	0	0	0	0	0	1	0	0	1	1	1	1	1	1	1	0	0	0	0	0	1	1	0	0	0	0	0	0	1	0	0	0	0	1	0	0	0	0	1	0	0
Deletion Peak 37	17p11.2	chr17:20799371-21030245(probes 227894:227902)	chr17:20887213-21030245(probes 227895:227902)	chr17:20768839-25621492(probes 227890:227939)	0.0010536	0.02791		0: t>-0.1; 1: -0.1>t> -1.3; 2: t< -1.3	1	1	0	0	0	0	0	0	1	1	0	0	1	1	1	0	0	0	0	0	1	1	1	0	1	0	1	0	1	0	0	0	0	1	1	0	0	1	1	0	1
Deletion Peak 50	22q11.23	chr22:24312085-24411422(probes 253260:253277)	chr22:24356016-24397811(probes 253269:253273)	chr22:24300932-24400301(probes 253258:253275)	0.0014004	0.018696		0: t>-0.1; 1: -0.1>t> -1.3; 2: t< -1.3	1	1	0	0	1	0	1	0	0	1	1	0	1	1	1	0	0	1	1	0	1	1	0	1	1	0	1	1	1	1	0	0	0	1	1	0	0	1	1	1	1
Deletion Peak 3	1q42.13	chr1:227922353-229414982(probes 21705:21852)	chr1:228093142-228617058(probes 21728:21784)	chr1:227381641-228908796(probes 21649:21801)	0.0017938	0.0017938		0: t>-0.1; 1: -0.1>t> -1.3; 2: t< -1.3	0	1	0	0	1	0	0	0	0	1	1	0	1	1	1	1	0	1	1	0	1	1	1	1	1	0	1	1	1	1	0	0	1	0	0	0	1	1	1	0	0
Deletion Peak 43	19p13.2	chr19:11480211-11832515(probes 240102:240139)	chr19:11488544-11608633(probes 240103:240117)	chr19:10292780-11735879(probes 239966:240133)	0.0025504	0.09874		0: t>-0.1; 1: -0.1>t> -1.3; 2: t< -1.3	0	1	0	0	1	0	0	0	0	1	1	0	1	1	0	1	0	0	0	0	0	1	0	1	1	0	0	1	1	1	0	0	1	1	0	0	1	1	1	0	0
Deletion Peak 45	20p13	chr20:139410-3236863(probes 244553:244890)	chr20:270891-1209245(probes 244577:244675)	chr20:1-3294016(probes 244541:244903)	0.0038985	0.016418		0: t>-0.1; 1: -0.1>t> -1.3; 2: t< -1.3	1	1	1	0	1	1	0	0	1	1	1	1	1	1	0	1	1	1	1	0	0	1	0	1	0	0	1	0	1	1	0	0	0	1	0	0	1	0	1	1	1
Deletion Peak 44	19q13.42	chr19:55499344-56274586(probes 244124:244224)	chr19:55543843-56223366(probes 244136:244210)	chr19:55526556-56223972(probes 244127:244212)	0.0050724	0.0051533		0: t>-0.1; 1: -0.1>t> -1.3; 2: t< -1.3	1	1	1	0	1	1	1	0	0	1	1	1	1	0	0	1	1	1	0	0	0	1	0	1	0	0	1	0	1	1	0	0	0	1	0	0	0	0	1	1	1
Deletion Peak 5	2q37.3	chr2:238949840-243199373(probes 45909:46318)	chr2:242800880-243199373(probes 46307:46318)	chr2:233164862-243199373(probes 45307:46318)	0.0054382	0.0054382		0: t>-0.1; 1: -0.1>t> -1.3; 2: t< -1.3	1	1	1	0	1	0	0	0	1	1	1	1	1	0	1	1	1	1	1	0	0	1	0	1	1	0	0	0	1	1	0	0	0	1	0	0	0	0	1	1	1
Deletion Peak 22	10q23.2	chr10:89159057-89427493(probes 162911:162940)	chr10:89246000-89329692(probes 162920:162930)	chr10:82403866-90458884(probes 162388:163046)	0.0077004	0.075526		0: t>-0.1; 1: -0.1>t> -1.3; 2: t< -1.3	1	1	1	0	1	1	1	1	1	1	1	1	1	1	1	1	1	1	1	0	1	1	0	1	1	0	1	1	1	1	1	1	1	1	1	1	0	0	1	1	1
Deletion Peak 6	3p21.2	chr3:50615236-50712785(probes 51166:51175)	chr3:50633152-50712785(probes 51168:51175)	chr3:47322522-51333305(probes 50762:51210)	0.010159	0.010159		0: t>-0.1; 1: -0.1>t> -1.3; 2: t< -1.3	1	0	0	0	1	0	0	0	1	1	1	1	1	0	1	1	1	1	1	0	0	0	0	0	0	0	1	0	0	1	0	1	0	1	0	0	0	0	1	1	1
Deletion Peak 13	6p12.1	chr6:55737812-56331006(probes 104185:104228)	chr6:55904467-56331006(probes 104202:104228)	chr6:55925847-56029187(probes 104206:104218)	0.01284	0.070711		0: t>-0.1; 1: -0.1>t> -1.3; 2: t< -1.3	1	0	1	0	1	0	0	0	1	1	1	1	1	0	1	0	1	1	0	0	0	1	0	1	0	0	1	0	1	1	0	0	0	0	0	0	0	0	1	0	0
Deletion Peak 10	5q22.2	chr5:86406265-127599719(probes 89475:93417)	chr5:112751008-112832961(probes 92100:92102)	chr5:110462582-127542741(probes 91890:93411)	0.013993	0.058376		0: t>-0.1; 1: -0.1>t> -1.3; 2: t< -1.3	1	0	0	0	1	1	1	1	0	1	1	0	0	1	1	0	1	0	1	0	1	1	1	1	1	0	1	1	0	0	0	1	0	1	1	0	0	1	1	0	1
Deletion Peak 7	3q29	chr3:195306336-195692434(probes 65133:65176)	chr3:195571786-195674365(probes 65167:65174)	chr3:195306336-195692434(probes 65133:65176)	0.016695	0.016528		0: t>-0.1; 1: -0.1>t> -1.3; 2: t< -1.3	1	1	0	0	1	1	1	1	1	1	1	0	1	1	1	0	1	1	1	0	1	1	1	1	1	0	1	1	1	1	0	1	1	1	1	0	1	1	1	0	1
Deletion Peak 35	16q24.2	chr16:84151173-90354753(probes 225260:225863)	chr16:87960281-88503398(probes 225647:225661)	chr16:83843040-90354753(probes 225235:225863)	0.02621	0.025625		0: t>-0.1; 1: -0.1>t> -1.3; 2: t< -1.3	1	1	0	0	1	1	1	1	1	1	1	0	1	1	1	0	1	0	1	0	1	0	1	1	1	0	0	1	1	1	0	1	1	1	1	0	1	1	1	1	1
Deletion Peak 46	20p11.21	chr20:23850844-25279896(probes 246249:246316)	chr20:23947883-24958321(probes 246259:246280)	chr20:23616022-29628333(probes 246227:246386)	0.033374	0.18337		0: t>-0.1; 1: -0.1>t> -1.3; 2: t< -1.3	1	0	0	1	1	1	0	1	1	1	1	1	1	1	1	1	1	1	1	1	1	1	0	1	0	0	1	1	1	1	0	0	0	1	1	1	0	0	1	1	1
Deletion Peak 19	8q24.3	chr8:144897425-146158016(probes 141173:141317)	chr8:145998593-146076751(probes 141298:141309)	chr8:142528837-146364022(probes 141009:141324)	0.033942	0.033664		0: t>-0.1; 1: -0.1>t> -1.3; 2: t< -1.3	1	0	1	0	1	1	0	1	1	1	1	1	1	1	1	1	1	1	1	1	1	1	0	1	0	0	1	1	1	1	0	0	1	0	1	0	0	0	1	1	1
Deletion Peak 48	21p11.2	chr21:1-10906904(probes 249660:249676)	chr21:9810816-10615040(probes 249667:249673)	chr21:1-10907041(probes 249660:249677)	0.041191	0.041116		0: t>-0.1; 1: -0.1>t> -1.3; 2: t< -1.3	1	0	1	0	0	1	0	0	1	1	1	1	1	1	0	1	1	1	1	1	1	1	0	1	0	0	1	1	1	1	0	0	1	0	1	0	0	0	1	1	1
Deletion Peak 14	6q26	chr6:161690553-163753081(probes 114093:114260)	chr6:162854574-163753081(probes 114204:114260)	chr6:163464252-163494129(probes 114233:114234)	0.053442	0.054057		0: t>-0.1; 1: -0.1>t> -1.3; 2: t< -1.3	0	0	0	0	1	0	0	0	1	1	0	0	1	0	0	1	0	1	0	0	0	1	0	1	1	0	0	0	1	0	0	0	0	0	0	1	0	0	1	0	0
Deletion Peak 15	7p22.3	chr7:1-330786(probes 114926:114957)	chr7:179274-315230(probes 114943:114955)	chr7:1-307451(probes 114926:114954)	0.058376	0.058376		0: t>-0.1; 1: -0.1>t> -1.3; 2: t< -1.3	0	0	0	0	1	0	0	0	0	1	1	0	1	1	0	1	0	1	0	0	0	1	0	1	1	0	0	0	1	0	0	0	0	0	0	0	0	0	1	0	1
Deletion Peak 16	7q22.1	chr7:99686607-102453777(probes 124082:124420)	chr7:102163890-102229103(probes 124374:124386)	chr7:99702982-102235688(probes 124095:124388)	0.088025	0.08868		0: t>-0.1; 1: -0.1>t> -1.3; 2: t< -1.3	0	0	0	0	0	0	0	0	0	0	1	1	0	0	0	0	0	1	0	0	0	0	1	1	0	0	0	0	0	0	0	0	0	0	0	0	0	0	0	1	0
Deletion Peak 4	2p11.1	chr2:88825736-96679606(probes 31524:32343)	chr2:91945731-91987165(probes 31852:31854)	chr2:91968490-91996503(probes 31854:31855)	0.16625	0.16846		0: t>-0.1; 1: -0.1>t> -1.3; 2: t< -1.3	0	1	0	0	0	0	1	0	1	1	1	0	1	0	1	1	1	0	0	0	0	0	1	0	0	0	1	1	0	0	0	0	0	0	0	1	0	1	0	0	0
Deletion Peak 47	20q13.33	chr20:58420354-58538932(probes 249290:249323)	chr20:58497386-58538932(probes 249318:249323)	chr20:58514088-58520149(probes 249320:249321)	0.16738	0.16846		0: t>-0.1; 1: -0.1>t> -1.3; 2: t< -1.3	1	0	1	0	1	1	1	1	0	1	1	0	1	1	1	1	1	1	1	1	1	0	1	1	1	0	1	1	1	1	0	0	0	1	1	0	0	0	1	1	1
Deletion Peak 21	10p15.3	chr10:1-5031403(probes 154660:155146)	chr10:294836-754707(probes 154673:154723)	chr10:329410-725713(probes 154676:154720)	0.19331	0.19426		0: t>-0.1; 1: -0.1>t> -1.3; 2: t< -1.3	1	1	1	0	1	0	0	1	1	1	1	1	1	1	1	1	1	1	1	1	1	1	1	1	1	1	1	1	1	1	0	0	1	1	0	0	0	1	1	1	1
Deletion Peak 39	18p11.21	chr18:14541998-15323379(probes 234562:234643)	chr18:14819307-14840529(probes 234589:234590)	chr18:14828507-14848975(probes 234590:234591)	0.24718	0.24812		0: t>-0.1; 1: -0.1>t> -1.3; 2: t< -1.3	1	1	1	1	1	0	0	0	1	1	1	1	1	1	1	1	1	1	1	1	1	1	0	1	1	0	1	1	1	1	0	1	1	1	1	0	0	1	1	1	1
Amplification Peak 1 - CN values	1q32.1	chr1:200817155-200826565(probes 18942:18945)	chr1:200819392-200823915(probes 18943:18944)	chr1:200528586-200867582(probes 18908:18951)	0.060233	0.060233		Actual Copy Change Given	0.63278	0.10869	-0.031384	-0.016964	0.61558	0.29282	-0.028549	-0.007331	0.020442	0.253	0.44256	-0.016018	0.2479	0.81799	0.85712	-0.032751	0.0086034	-0.10593	0.5896	-0.060615	0.55336	-0.071742	-0.12096	0	-0.030445	2.0395	0.64523	-0.10186	0.24895	-0.41255	0.01036	0.60353	0.059333	0.8281	-0.0055829	-0.02024	0.041143	-0.046207	-0.17348	-0.0092607	0
Amplification Peak 2 - CN values	2p11.2	chr2:84936654-85035680(probes 31104:31117)	chr2:84942787-85023427(probes 31105:31112)	chr2:84686396-85046535(probes 31082:31125)	0.034342	0.034342		Actual Copy Change Given	0.012711	0.22806	-0.0024629	0	0.32738	0.90006	0.02329	0.43227	0.21349	0.22669	0.45162	-0.062108	-0.26626	0.465	0.43634	0.087077	-0.2974	0.33196	0.24312	0.028133	0.16211	0.38401	0.071966	-0.042789	0.2886	1.0555	-0.70496	0.63709	-0.22665	0.36257	0.045075	-0.0088831	-0.055882	0.599	0.85054	0	0.93089	0.11283	0.32241	0	0.0085045
Amplification Peak 3 - CN values	2q11.1	chr2:96519458-96589289(probes 32310:32321)	chr2:96519611-96553653(probes 32311:32316)	chr2:96516944-96652954(probes 32307:32340)	0.022077	0.086038		Actual Copy Change Given	0.012711	0.92552	-0.0024629	0	-0.11427	0.06752	0.02329	0.43227	-0.094538	-0.23519	0.82136	0.82269	-0.26626	0.133	0.0075874	0.087077	-0.2974	0.58145	-0.0074056	0.028133	0.55372	-0.17067	-0.34309	0.41982	0.90075	1.489	-0.70496	1.0605	0.57269	0.71358	0.096756	-0.0088831	-0.086297	0.85892	0.73539	0	0.0075886	0.11283	0.60335	0	0.0085045
Amplification Peak 4 - CN values	2q33.1	chr2:197699364-202067658(probes 41966:42417)	chr2:201943794-202050480(probes 42406:42414)	chr2:190306309-202087588(probes 41571:42419)	0.017468	0.025481		Actual Copy Change Given	0.084897	0.70825	0.019108	0.056563	-0.052684	0	-0.030835	0.54023	-0.2479	0.20726	0.39531	0.042465	1.3632	-0.20863	0.38115	0	-0.2974	0.017892	-0.042776	0.30078	2.2182	0.023245	-0.21967	0.086171	0.36704	0.92915	1.0652	0.48592	0.17387	0	-0.05697	-0.029032	-0.049415	0.52895	1.1149	0	0.0075886	0.090577	0.30392	0.096646	2.2066
Amplification Peak 5 - CN values	3p25.3	chr3:10067754-10100182(probes 47287:47291)	chr3:10076498-10091034(probes 47288:47290)	chr3:10076498-10118477(probes 47288:47293)	0.1635	0.1635		Actual Copy Change Given	-0.060293	-0.21767	-0.035929	-0.014046	0.2722	0.048004	0.00021964	-0.035258	-0.3243	0.34678	0.44273	0.3217	0.38711	-0.026149	-0.46675	0.61488	-0.65998	0.41271	0.50638	-0.13116	-0.35827	0.25873	0.14914	0.516	-0.44466	-0.015216	0.84877	0.11666	0.21159	0.011066	-0.0062982	-0.26246	-0.15017	-0.17866	-0.021212	0.0084328	0.082052	0.079551	-0.27837	0.002642	-0.016701
Amplification Peak 6 - CN values	3q27.2	chr3:184566854-184625975(probes 64053:64062)	chr3:184567822-184618677(probes 64054:64061)	chr3:184429632-186790071(probes 64046:64265)	0.0086397	0.0086397		Actual Copy Change Given	0.037811	-0.10305	-0.0034498	-0.0068907	0.052079	0.055697	0.0068512	-0.0020671	0.029135	0.088283	0.77534	0	0.78846	0.10109	-0.34551	0.079119	0.5701	0.094777	0.082033	0.17365	-0.27564	0.69579	0.15484	0.30609	0.020925	-0.015216	-0.80978	1.0931	0.045645	0.16303	-0.0062982	0.33777	0.46279	0.50222	0.024288	0.0084328	0.10963	0.24518	0.15331	0.024485	0.022948
Amplification Peak 7 - CN values	4p16.3	chr4:2130871-2252431(probes 65632:65647)	chr4:2130990-2252270(probes 65633:65646)	chr4:2097693-2262770(probes 65629:65649)	0.055668	0.055668		Actual Copy Change Given	0.10211	-0.20844	0.049212	-0.073067	0.42844	-0.4975	-0.46712	-0.070394	-0.2231	-0.0054139	-0.29024	0.42841	1.868	-0.52442	-0.011361	0.084026	0.064727	0.83593	-0.30961	-0.058346	0.90026	-0.1905	-0.36238	0.67567	-0.14026	0.69214	0.91357	-0.69032	0.40434	-0.41482	0.065586	-0.021912	-0.45497	0.5462	0.0010339	-0.022082	-1.1053	0.00085552	-0.14831	0.0077508	0.043373
Amplification Peak 8 - CN values	4q24	chr4:104057293-104081935(probes 74133:74137)	chr4:104061237-104081772(probes 74134:74136)	chr4:104027479-104118027(probes 74122:74161)	0.001572	0.001572		Actual Copy Change Given	0.10211	-0.20844	0.049212	0.57528	0.64696	-0.38754	-0.44762	-0.076065	0.14018	0.21683	0.32911	0.78969	0.92175	-0.21677	0.61993	0.86893	0.064727	0.89688	-0.17402	-0.058346	1.2539	0.72416	-1.2929	-0.96961	0.86852	1.3746	-0.69842	0	0.87242	-0.41482	-1.0148	-0.021912	-0.37974	0.4929	0.0010339	-0.011259	-1.0264	-0.13937	0.28607	0.55774	0.043373
Amplification Peak 9 - CN values	5p15.2	chr5:10286467-10394295(probes 83159:83172)	chr5:10288669-10394176(probes 83160:83171)	chr5:10288669-10400976(probes 83160:83174)	0.14831	0.14831		Actual Copy Change Given	1.0372	-0.081035	0.048396	0.024846	0.14453	-0.0035203	0.009373	0.025764	0.6998	0	-0.035851	0.091591	1.49	0.14279	-0.35641	0.10613	0.32345	0.33013	1.316	0.045856	2.3799	-0.056788	3.6569	0.08984	-0.012669	0.02901	0.31455	0.35083	-0.056791	-0.27147	-0.05571	0.30164	-0.017706	0.40719	-0.017743	0.0088771	0.20254	0.065591	-0.23565	0.033737	0.020735
Amplification Peak 10 - CN values	6p21.1	chr6:42561925-42593911(probes 102850:102856)	chr6:42562059-42587178(probes 102851:102855)	chr6:42532150-42883882(probes 102845:102915)	4.8819e-05	4.8819e-05		Actual Copy Change Given	-1.0612	-0.0011915	0.028321	-0.020046	0.23685	0.029229	-0.015733	0.013283	0.65906	0.3275	2.0326	-0.075455	0.0014121	-0.19016	0.52681	-0.049328	-0.099552	0.37886	0.5376	0.12842	0.60478	0.21792	0.53084	0.57541	0.63318	0.015201	1.1829	1.0859	0.29446	0.4036	-0.016867	-0.17511	0.92121	0.55802	-0.018724	0.02593	-0.10316	0.14806	0.50452	0.19901	0.020282
Amplification Peak 11 - CN values	7p22.1	chr7:5752347-6196007(probes 115482:115531)	chr7:5754822-6185139(probes 115485:115528)	chr7:5752505-6204903(probes 115483:115533)	0.15124	0.15124		Actual Copy Change Given	-0.038614	0.67825	0.010917	-0.034183	-0.012249	0.97087	0.50083	0.5298	0.70927	1.0332	0.02403	-0.015186	0.30448	1.9159	0.087901	0.16287	-0.023431	0	0.49283	0.097802	0.92218	1.1099	1.9033	-0.046227	1.5192	0.74709	0.60067	1.0153	1.0478	0.19511	1.0825	0.42862	0.32174	0.56162	0.84758	-0.029061	-0.045727	0.11763	0.15088	-0.0083556	-0.086037
Amplification Peak 12 - CN values	7q21.2	chr7:88956387-92740270(probes 123044:123308)	chr7:91504107-91974282(probes 123205:123249)	chr7:81978979-93663038(probes 122357:123409)	0.0051305	0.035401		Actual Copy Change Given	-0.038614	0.69652	-0.029167	0.062198	-0.012249	0.94984	0.80862	0.5469	3.6569	0.24016	0.43629	-0.015186	0.73799	0.42879	0.35031	0.16287	-0.023431	0.20173	0.54217	0.046243	1.0791	1.2003	0.27307	-0.046227	1.0019	0.96637	0.59706	0.14738	0.22596	0.32897	0.84448	0.42862	0.092037	1.0371	0.99005	-0.017937	0	0.11763	0.32244	-0.0083556	-0.070338
Amplification Peak 13 - CN values	7q22.1	chr7:99273902-99459463(probes 124025:124048)	chr7:99375722-99459198(probes 124040:124047)	chr7:99227681-99566065(probes 124015:124065)	0.0075566	0.16349		Actual Copy Change Given	0.50669	0.69652	-0.029167	-0.026378	0.54951	0.91628	0.44265	1.1517	2.8044	-0.062865	0.44842	0.38851	0.26186	-0.1051	0.047121	0.66644	-0.023431	0.1515	0.37753	0.046243	0.83691	1.3169	0.27307	0.22632	0.61088	0.76364	0.76413	0.14738	-0.32256	0.52182	1.0751	0.42862	0.092037	0.44405	0.84533	-0.017937	0	0.11763	0.2891	-0.029824	-0.070338
Amplification Peak 14 - CN values	8p12	chr8:30739335-31013461(probes 132735:132756)	chr8:30746216-31004873(probes 132736:132755)	chr8:30402295-32415680(probes 132695:132762)	0.07134	0.12127		Actual Copy Change Given	1.235	-0.57923	-0.022075	0.012551	-0.95587	-0.0016692	-0.3555	0.48767	-0.63392	-0.38373	-0.15935	-0.016046	3.6569	0.032727	-0.95734	0.16275	-0.61144	0.037931	-0.51998	0.021591	0.10774	-0.033581	-0.62102	-1.1694	0.69308	0.8007	-0.9315	-0.99986	-0.64088	-0.85567	-0.025548	-0.39347	-0.73885	-0.20405	-0.88654	-0.83678	-0.016867	-0.03153	-0.4899	0.018422	-0.019442
Amplification Peak 15 - CN values	8p11.23	chr8:38172153-38287479(probes 132929:132945)	chr8:38178734-38285427(probes 132930:132944)	chr8:38066813-39847373(probes 132913:133083)	3.9257e-06	4.6429e-06		Actual Copy Change Given	0.020692	-1.1588	0.0098018	0.012551	1.2915	-0.0016692	-0.3555	0.48313	-0.013617	-0.09427	-0.15935	-0.016046	1.2175	0.032727	2.4144	0.16275	3.6569	0.037931	-0.51998	0.021591	0	-0.033581	0.69674	3.1865	0.40632	0.8007	-0.9315	3.4128	0.69112	-0.85567	-0.025548	0.31881	-0.40079	-0.20405	-0.048337	-0.83678	-0.016867	-0.03153	-0.4899	0.018422	-0.019442
Amplification Peak 16 - CN values	8q24.22	chr8:132956276-133015570(probes 140007:140015)	chr8:132966215-133008651(probes 140008:140014)	chr8:121426352-133888908(probes 139505:140110)	0.0017367	0.0017367		Actual Copy Change Given	0.020692	0.09118	0.063224	0.012551	2.4755	-0.092361	-0.4183	0.29902	0.87847	-0.23142	1.7586	-0.1036	1.5058	1.4403	2.1222	0.16275	0.5675	-0.050053	0.7544	0.18096	-0.22819	-0.033581	0.14219	0.18915	0.16376	0.73618	2.9233	1.1377	1.0668	0.98814	0.01232	1.3208	0.70783	0.99617	-0.048337	1.6341	-0.049051	-0.03153	0.75819	0.018422	-0.019442
Amplification Peak 17 - CN values	9q33.2	chr9:123771239-123954547(probes 152790:152821)	chr9:123785811-123937295(probes 152793:152816)	chr9:123688354-124062460(probes 152777:152827)	0.062222	0.062222		Actual Copy Change Given	-0.11667	0	-0.083512	-0.029728	0.26163	0.21009	-0.44078	-0.038732	0.67702	0.19487	0.5485	-0.051784	0.78531	0.44079	0.31069	-0.026616	-0.099987	-0.039387	0.021669	-0.16153	-0.16949	0.29547	-0.17327	0.39333	-0.066883	-0.056349	-0.60859	-0.1316	0.24958	0.4809	0.018532	0	0.054643	0.23026	0.045966	0.81825	-0.050375	-0.035036	0.53684	-0.084593	-0.11009
Amplification Peak 18 - CN values	10p15.1	chr10:5759619-5804621(probes 155203:155210)	chr10:5759738-5804490(probes 155204:155209)	chr10:5751632-5864945(probes 155198:155221)	0.022077	0.022077		Actual Copy Change Given	0.00058504	0.60104	0.022071	0.011606	0.56948	-0.00962	0.032798	-0.077641	0.34019	0.0039738	1.7723	0.012813	0.45766	0.63414	1.1601	-0.090112	0.0054681	0.0061177	-0.17399	-0.090772	1.0098	-0.022342	0.22082	0.046841	0.025271	0	0.29345	-0.049194	-0.023662	0.079227	-0.020451	-0.03156	-0.086022	-0.00568	3.6569	-0.0069972	0.14247	-0.10345	0.48074	0.0037051	-0.021128
Amplification Peak 19 - CN values	10q25.1	chr10:105885265-105912483(probes 164655:164664)	chr10:105885463-105912338(probes 164656:164663)	chr10:105883907-105942271(probes 164654:164672)	0.06448	0.067493		Actual Copy Change Given	-0.99824	0.61221	0.022071	-0.016321	0.3258	0.80158	0.0082328	-0.077641	-0.11088	-0.14077	-0.066023	0.00065112	-0.33469	-0.28846	-0.42229	-0.090112	-0.016391	0.79055	-0.2071	-0.11314	0.5842	-0.022342	-0.13159	0.72618	0.031531	-0.018981	0.15087	-0.10929	-0.1152	0.079227	-0.019938	0.0054852	-0.050436	0.45666	0	-0.0069972	-1.0722	-0.048796	0.60292	0.039256	0.01254
Amplification Peak 20 - CN values	10q26.3	chr10:131934598-132915213(probes 167033:167138)	chr10:131973224-132902464(probes 167042:167135)	chr10:131965278-132942457(probes 167038:167140)	0.086265	0.13923		Actual Copy Change Given	-0.99824	0.61221	-0.019001	-0.016321	-0.28266	-0.036654	0.037056	-0.077641	-0.19848	-0.14077	-0.066023	0.00065112	-0.33469	-0.28846	3.1945	-0.090112	-0.016391	0.005653	-0.2071	0.87795	0.13129	-0.022342	-0.20221	-0.17349	-0.1599	-0.0011347	3.6569	-0.15152	-0.1152	0.079227	-0.019938	0.0054852	-0.050436	-0.14415	0	-0.10082	-0.090076	-0.048796	-0.45287	0.039256	-0.21704
Amplification Peak 21 - CN values	11p15.1	chr11:17112880-17141652(probes 169110:169114)	chr11:17113825-17134115(probes 169111:169113)	chr11:17099227-17382008(probes 169107:169149)	0.01379	0.01379		Actual Copy Change Given	-0.036788	0.71573	-0.075021	-0.0352	0.45706	-0.47579	0.71267	0.017977	0.30169	1.083	0.038965	0.43909	0.48107	-0.053767	-0.30404	-0.044021	0.0091618	0.51676	0.086796	-0.12509	0.49974	0.33611	0.75778	0.64167	-0.087359	-0.028925	1.0426	0.35107	0.33016	0.38936	-0.00050122	-0.029206	0.57056	0.046986	-0.041022	0.75057	-0.049999	0.15097	0.63919	-0.093844	-0.092712
Amplification Peak 22 - CN values	11q13.2	chr11:67829402-67942649(probes 173375:173390)	chr11:67829521-67941246(probes 173376:173387)	chr11:67821541-68089807(probes 173374:173400)	0.028806	0.079685		Actual Copy Change Given	-0.036788	-0.67677	-0.095166	-0.0352	0.22016	-0.47579	-0.010955	-0.04423	-0.39327	-1.1831	0.70963	-0.12443	1.7535	-0.16682	-0.45931	-0.044021	-0.3167	0.45419	0.38702	-0.12421	0.85531	0.28519	1.034	-0.17697	-0.087359	-0.041991	0.059687	0.15325	0.285	0.46574	-0.93159	-0.0063529	-0.041845	-0.0037536	-0.070224	0.93594	-0.049999	-0.21864	0.4683	-0.093844	-0.092712
Amplification Peak 23 - CN values	11q22.2	chr11:102309739-102395805(probes 176855:176864)	chr11:102319646-102393970(probes 176856:176863)	chr11:102319646-102398403(probes 176856:176866)	0.12833	0.22601		Actual Copy Change Given	-0.036788	-0.54372	-0.095166	0.019076	0.12693	-0.42016	-0.010955	-0.01734	0.0066868	-0.73162	0.56581	0.0018534	1.3795	0.40659	-0.45931	-0.044021	0.18138	-0.043419	-0.14595	-0.12421	0.52948	-0.027483	0.43879	-0.17697	-0.019231	-0.041991	0.059687	0.91028	0.2315	0.059593	-0.93159	-0.0063529	-0.041845	0.19469	0.018645	0.74405	-0.049999	-0.21864	0.359	-0.023706	0.027107
Amplification Peak 24 - CN values	12p13.32	chr12:4609305-4662312(probes 180163:180172)	chr12:4609510-4662148(probes 180164:180171)	chr12:1-6059056(probes 179801:180255)	1.3519e-05	1.3519e-05		Actual Copy Change Given	0.090632	3.6569	-0.020353	0.0072634	-0.25181	0.0099797	-0.034389	0.88801	0.42956	0.83534	-1.1655	0.0057304	-0.40476	-0.17504	-0.014186	-0.033725	0.042553	0.019697	0.05506	1.0958	-0.23197	0.037655	0.81795	0.011417	-0.01243	-0.055165	-0.030022	-0.096673	-0.16405	1.4228	0	0.38352	0.088935	-0.025632	0.7456	3.6569	3.6569	-0.065483	0.06294	-0.014959	-0.0074245
Amplification Peak 25 - CN values	12q13.11	chr12:48067060-48081796(probes 183833:183836)	chr12:48073383-48080549(probes 183834:183835)	chr12:46633590-48110840(probes 183734:183849)	0.0059037	0.045936		Actual Copy Change Given	0.7554	0.090298	-0.020353	0.0072634	0.53821	0.015415	0.008176	0.89129	-0.42831	0.87354	0.33713	0.0057304	-0.28073	-0.18106	0.96997	-0.10195	0.042553	0.38902	0.05506	0.12295	0.49356	0.43326	0.2365	0.011417	1.0112	0.27634	0.92201	-0.096673	0.18241	0.02304	0	2.591	0.041068	0.14739	0.0081549	0.0061303	-0.032272	-0.065483	0.66224	-0.096359	-0.0074245
Amplification Peak 26 - CN values	12q24.31	chr12:122967141-123290841(probes 191255:191293)	chr12:123032097-123099536(probes 191265:191272)	chr12:122962506-123311066(probes 191252:191297)	0.06448	0.17061		Actual Copy Change Given	-0.019816	0.0074218	0.85233	0.0072634	-0.39193	-0.063288	0.031515	1.2686	-0.42247	0.72216	0.23058	0.0057304	-0.28073	-0.12097	0.35159	-0.10195	0.00060537	0.36739	-0.019851	0.12295	0.16914	-0.032231	0.025145	0.24933	0.48453	-0.023868	0.65518	0.18443	0.25011	-0.060434	0	0.016293	0.054562	-0.11761	0.0081549	0.0061303	-0.032272	0.013453	0.43546	0.036967	-0.020259
Amplification Peak 27 - CN values	13q12.2	chr13:28232121-28552617(probes 193086:193108)	chr13:28240093-28552233(probes 193087:193107)	chr13:25072368-32855051(probes 192783:193507)	0.0069861	0.10606		Actual Copy Change Given	0.092178	1.0899	0.023654	0.059218	0.21205	0.023913	-0.016221	0.56099	1.9383	1.7463	1.2883	0.82408	0.66557	2.1393	0.25134	0.34143	0.082712	0.11803	0.84181	0.24279	1.3652	2.1764	0.64009	0.16634	0.87081	0.048428	0.51986	1.6271	1.1263	0.15683	0.00062621	0.43096	1.6694	1.0582	2.5867	1.7944	0.041198	1.9221	0.24049	0.061318	0.97307
Amplification Peak 28 - CN values	13q14.11	chr13:44231854-45922581(probes 194582:194740)	chr13:44241685-44432914(probes 194583:194584)	chr13:41650374-46167263(probes 194330:194773)	0.022077	0.14448		Actual Copy Change Given	0.14067	0.99642	0.023654	0.059218	0.17609	0.023913	-0.0032075	0.69189	2.0886	1.7463	1.5096	0.82408	0.67268	2.1508	0.25134	0.34143	0.082712	0.11536	0.88138	0.25568	1.4088	2.2829	0.64009	0.2978	1.2634	0.048428	1.8727	1.583	1.3451	0.15683	-0.01581	0.43096	1.7524	1.1817	2.6539	1.8881	0.048539	0.25113	0.34952	0.061318	0.96685
Amplification Peak 29 - CN values	13q22.1	chr13:74518104-75823985(probes 197370:197499)	chr13:74518223-75813326(probes 197371:197496)	chr13:74518223-75843628(probes 197371:197501)	0.062222	0.12127		Actual Copy Change Given	0.14067	0.99642	0.023654	0.059218	0.17609	0.023913	-0.0032075	0.51603	2.1302	1.6494	1.5141	0.82408	0.58324	2.1123	0.25134	2.7745	0.082712	0.054508	0.81778	0.20185	1.6974	1.9512	0.2723	0.13806	1.1857	-0.0079371	0.297	1.583	1.2788	1.8796	-0.01581	0.40792	1.6025	1.0227	2.3871	1.7387	0.10472	0.25113	0.18716	0.061318	0.86277
Amplification Peak 30 - CN values	15q25.3	chr15:82519792-86800883(probes 215060:215505)	chr15:85634414-86269612(probes 215388:215454)	chr15:85610441-86308783(probes 215385:215461)	0.15124	0.15124		Actual Copy Change Given	0.0039364	-0.14375	0	-0.012667	-0.94318	0.04675	0.024584	0	-0.066354	-0.56489	-0.77144	-0.093708	-0.41787	-0.46623	0.027613	-0.15326	-0.044056	-0.14352	-0.52437	0	-0.069139	-1.0175	0.10416	-1.2522	-0.80923	-0.051472	0.14114	-0.55813	-0.69596	-0.39048	0.0052401	-0.025131	-0.44432	-0.24256	-0.01544	-0.005927	-0.80123	-0.20225	0.50889	-0.02388	-0.057858
Amplification Peak 31 - CN values	16p13.3	chr16:1887759-1907930(probes 217135:217142)	chr16:1887878-1907717(probes 217136:217141)	chr16:1877914-1987347(probes 217132:217150)	0.0010377	0.13923		Actual Copy Change Given	-0.20635	-0.68515	-0.13364	-0.081181	-0.39057	-0.11349	-0.12862	-0.077307	0.86122	-0.59609	0.75281	-0.22749	1.0344	1.0187	-0.02606	-0.21161	-0.18295	-0.26125	-0.11702	0.013131	-0.015394	-0.36833	-0.020055	0.54398	0.48417	-0.047838	0.71391	0.015065	0.47004	-0.18038	0.13492	0.54133	0.55833	0.29006	-0.092694	0.68902	-0.12348	0.17447	0.59395	-0.11924	-0.18704
Amplification Peak 32 - CN values	16p13.13	chr16:11935553-11954140(probes 218093:218096)	chr16:11940465-11945257(probes 218094:218095)	chr16:11794430-12035951(probes 218069:218111)	0.0059037	0.035222		Actual Copy Change Given	-1.052	-0.68515	-0.13364	-0.081181	-0.16957	-0.11349	-0.12862	-0.077307	-0.025714	0.41705	0.1813	0.40468	0.99301	0.17917	0.51444	-0.060135	-0.18295	0.28956	0.045677	0.013131	0.86719	0.29371	-0.020055	0.52077	0.71085	-0.047838	0.71525	0.76364	0.10106	0.37175	0.13492	0.54133	0.60222	-0.29059	-0.092694	0.68902	-0.02694	0.17447	0.2042	-0.11924	1.2656
Amplification Peak 33 - CN values	16q12.2	chr16:54032600-54183701(probes 222186:222189)	chr16:54042418-54183582(probes 222187:222188)	chr16:53242313-54214197(probes 222092:222193)	0.10324	0.23517		Actual Copy Change Given	-1.0383	-0.59064	-0.12838	-0.058334	-0.16957	-0.093247	0.0056233	-0.063447	0.16182	-0.34763	0.060127	-0.10113	0.68219	0.32581	-0.47764	-0.060135	-0.073717	-0.19874	3.6569	0.022993	0.65822	-0.17922	0.71686	-0.043928	0.60348	-0.047838	-1.0413	0.27407	0.22202	-0.13886	0.011542	-0.04349	0.06475	-0.046435	-0.078403	0.71688	-0.02694	0.13607	0.37568	-0.11924	1.7964
Amplification Peak 34 - CN values	16q22.1	chr16:66828388-66852544(probes 223538:223541)	chr16:66837030-66850456(probes 223539:223540)	chr16:66785521-66864843(probes 223521:223557)	0.00022634	0.00089513		Actual Copy Change Given	-1.0383	-0.59064	-0.12838	-0.058334	-0.28146	-0.027081	0.0056233	-0.063447	0.53721	0.51427	0.3325	0.59652	1.1307	0.48552	-0.086411	0.62724	0.46397	0.50845	-0.58615	0.022993	0.9371	-0.17922	1.2516	0.45022	0.60348	-0.047838	-0.38363	0.75834	0.45848	0.58393	0.011542	-0.04349	0.06475	-0.31554	-0.069516	0.71688	-0.02694	-0.10379	0.6813	-0.11924	-0.11013
Amplification Peak 35 - CN values	17p11.2	chr17:20625059-20654800(probes 227875:227879)	chr17:20630291-20654667(probes 227876:227878)	chr17:20630291-20718841(probes 227876:227883)	0.11098	0.11098		Actual Copy Change Given	-1.1375	0.021187	-0.055469	-0.045986	-0.9961	-0.073205	0.49658	-0.06425	-0.44218	-1.0266	-0.96378	-0.12132	-0.60414	-0.57973	-0.50943	-0.18709	-0.42533	-0.19138	-0.57492	-0.054345	0.26542	-1.0998	0.54249	2.1766	-0.44779	-0.046458	-1.0954	1.0762	3.3449	-0.73421	0.035867	-0.24746	-0.095025	-0.25669	-0.083464	-0.056559	-0.023574	-0.025509	0.85697	-0.1088	-0.92153
Amplification Peak 36 - CN values	17q12	chr17:37574641-37612627(probes 229086:229090)	chr17:37584045-37604032(probes 229087:229089)	chr17:37420647-38126891(probes 229066:229153)	0.00048791	0.019608		Actual Copy Change Given	0	0.021187	-0.09364	0.61338	-0.13735	1.0006	0.24752	-0.0097119	-0.47768	-0.64596	-1.2422	-0.0598	-0.62381	0.093152	0.50927	-0.18709	-0.42533	-0.19138	0.41262	-0.054345	1.3103	-0.15845	0.54249	3.6569	0.2006	-0.030027	-1.0779	0.30337	-0.34752	-0.18104	0.035867	0.008653	-0.1308	-0.25201	-0.02832	-0.056559	0.0023997	0	0.40264	-0.1088	-0.069121
Amplification Peak 37 - CN values	17q21.2	chr17:38554784-38556915(probes 229217:229220)	chr17:38554903-38555262(probes 229218:229219)	chr17:38545920-38609823(probes 229206:229246)	0.0006814	0.010499		Actual Copy Change Given	0.60838	0.021187	-0.09364	-0.02973	0.74443	-0.059456	0.24752	-0.0097119	-0.47768	-0.81768	-0.62202	1.1181	0.41177	0.47987	0.50927	-0.18709	-0.42533	0.99323	-0.029556	-0.054345	1.6319	-0.15845	0.54249	-0.18388	0.78421	-0.030027	-0.81285	0.84122	0.068181	0.4178	0.035867	0.008653	-0.1308	0.049861	-0.02832	-0.056559	0.0023997	0	-0.39771	-0.1088	-0.069121
Amplification Peak 38 - CN values	17q23.2	chr17:57237601-60685526(probes 231207:231527)	chr17:60140685-60215919(probes 231465:231473)	chr17:57247258-60714777(probes 231208:231531)	0.060233	0.19146		Actual Copy Change Given	0.048074	0.021187	-0.01595	-0.057014	-0.13759	-0.076636	0.24752	-0.025473	-0.43468	-0.7107	-0.94051	-0.1262	-0.3273	0.61832	0.89808	-0.096167	-0.42533	-0.21684	-0.0036525	-0.054345	0.77963	-0.086871	0.40433	0.30002	-0.013239	-0.030027	-0.7126	0.66347	0.14414	-0.18346	0.035867	0.008653	-0.097079	0.13975	-0.02832	-0.061736	0.0023997	0	0.1987	-0.093669	-0.081039
Amplification Peak 39 - CN values	18q12.1	chr18:28574142-29857469(probes 235227:235374)	chr18:28916597-29433791(probes 235266:235325)	chr18:28916597-29450885(probes 235266:235328)	0.23517	0.23517		Actual Copy Change Given	-0.8486	-0.72099	0.055767	0.028318	-0.80413	-0.44032	-0.44315	-0.17547	-0.34082	-0.71015	-0.90932	0.1097	0.75534	-0.26956	-0.36971	-0.095287	-0.52415	0.14806	-0.19748	-0.052591	-0.68231	-0.87805	-0.37073	-0.96731	-0.35459	0.013579	-0.63415	-0.47954	0.14615	-0.73528	-0.009402	0.13421	-0.38654	-0.3231	-0.64382	-0.0055803	-1.0667	-0.30762	-0.30872	0.10302	-0.78128
Amplification Peak 40 - CN values	19q13.2	chr19:40093152-40225132(probes 242405:242420)	chr19:40093271-40222019(probes 242406:242419)	chr19:40030737-40237896(probes 242404:242424)	0.031317	0.031317		Actual Copy Change Given	0.86303	0.026586	-0.20406	-0.078621	-0.30863	-0.11157	-0.013883	-0.090264	-0.39526	0.7456	-0.36468	-0.23273	0.12833	-0.15349	0.34856	-0.34195	-0.23591	0.49884	-0.35011	-0.27516	0.28639	-0.32968	3.6569	-0.3837	-0.062425	-0.040861	-0.1841	-0.30221	0.015645	-0.21315	1.0811	0.31885	-0.19496	0.45283	-0.14726	-0.079781	-0.098457	0.22578	0.18605	-0.15175	-0.19752
Amplification Peak 41 - CN values	20p12.1	chr20:13695509-14308165(probes 245508:245549)	chr20:13747584-13782074(probes 245515:245518)	chr20:13610734-14483669(probes 245507:245551)	0.11972	0.14502		Actual Copy Change Given	-0.058605	0.60904	-0.054936	-0.051594	-0.51317	-0.033607	0.47593	0.39411	-0.3372	-0.53763	-0.085554	-0.086444	-0.17297	0.25984	0.69906	-0.22219	-0.091197	-0.18418	1.0735	0.13441	2.9578	-1.0389	-0.4086	0.68645	3.415	1.4473	1.9438	1.6685	-0.11941	0.39225	0.031015	0.34905	1.1227	1.7344	2.5008	-0.8223	0.10045	0.16447	0.1017	-0.037024	0.73839
Amplification Peak 42 - CN values	20p11.21	chr20:21695083-22574727(probes 246143:246146)	chr20:21695461-22564827(probes 246144:246145)	chr20:21695461-22594528(probes 246144:246148)	0.19911	0.22601		Actual Copy Change Given	0.79766	0.60904	-0.054936	-0.051594	-1.2269	-0.033607	0.46098	0.39411	-0.3372	-0.53763	-0.18248	-0.086444	-0.5584	0.25984	0.56634	-0.22219	-0.091197	-0.18418	0.72964	0.13441	2.7661	0.62772	1.7819	-0.35076	-1.1556	0.88684	1.0029	1.3367	-0.11941	0.028081	0.031015	0.34905	1.1227	1.196	1.492	0.76845	0.10045	1.3913	-0.31643	-0.037024	-0.14719
Amplification Peak 43 - CN values	20q13.33	chr20:58442760-58471596(probes 249297:249303)	chr20:58449117-58471477(probes 249298:249302)	chr20:58349557-58646204(probes 249280:249347)	4.7683e-11	4.7683e-11		Actual Copy Change Given	1.5898	0.60904	-0.051424	-0.072825	2.9183	-0.096418	0.46276	0.79771	0.59027	1.3769	0.91357	0.38163	2.7452	1.4743	2.8864	0.62098	0.95835	-0.24728	0.69959	0.13441	3.1545	3.127	-0.16379	0.58633	2.9628	1.3573	1.2145	1.8509	1.8911	0.40151	0.031015	0.32516	1.7178	2.2788	1.5951	1.5762	0.10045	0.56192	1.361	-0.10743	0.55474
Amplification Peak 44 - CN values	21q21.3	chr21:30426124-30439439(probes 250605:250612)	chr21:30433741-30439189(probes 250606:250611)	chr21:30408700-30444317(probes 250592:250620)	0.051587	0.051587		Actual Copy Change Given	0.078591	1.0188	0.067405	0.04179	0.33237	-0.3965	-0.46477	0.038677	-0.24722	0.40131	0.34908	-0.069023	0.010215	-0.34984	-0.0038013	0.1236	0.051077	1.0594	0.64413	-0.1445	-0.17155	-0.094059	-0.65161	0.31252	0.0040843	-0.031495	0.8057	0.014278	0.24004	0.11466	-0.0050606	0.11063	0.28606	-0.038422	0.42143	-0.081605	-0.017385	0.03384	0.56603	0.42828	0.053166
Amplification Peak 45 - CN values	22q13.31	chr22:45758765-45798490(probes 255554:255564)	chr22:45758907-45794952(probes 255555:255563)	chr22:45731303-45813848(probes 255535:255574)	0.00017103	0.00017103		Actual Copy Change Given	-0.25038	-0.67602	0.75415	0.55775	0.55607	-0.051999	0.0024338	-0.088028	0.38528	-0.33297	0.35554	-0.21323	0.2351	-0.53605	0.01183	-0.13996	-0.76581	0.31965	0.1471	-0.26925	-0.5302	-1.1508	-0.077447	0.49034	0.6435	-0.074392	1.3382	-0.27555	-0.15951	-0.5408	-0.049492	-0.40878	-0.43299	0.67873	0.031713	-0.07693	-0.069961	-0.17078	0.049992	0.46825	-0.14417
Deletion Peak 1 - CN values	1p36.13	chr1:14149622-17301404(probes 1318:1652)	chr1:17069198-17109821(probes 1623:1626)	chr1:1-38307758(probes 1:3588)	3.4093e-09	8.3084e-08		Actual Copy Change Given	-0.14993	-0.067417	-0.17182	-0.0042961	-1.068	-0.45909	-0.45768	-0.60792	-0.33553	-0.45821	-1.2156	-0.020813	-0.15136	-0.57681	-0.49894	-0.032751	0.0086034	-0.10593	-0.49057	-0.060615	-0.56808	-0.27118	-0.42198	-0.30662	-0.16309	-0.053945	0.0030129	-0.27799	-0.49318	-0.479	0.48032	-0.23804	-0.086297	-0.51809	-0.91812	-0.044455	0.01862	0.032151	-0.75673	-0.21562	0
Deletion Peak 2 - CN values	1p21.1	chr1:102461144-104076864(probes 9805:9972)	chr1:103323889-103830858(probes 9892:9947)	chr1:103348876-107609256(probes 9896:10000)	7.3466e-08	4.0105e-05		Actual Copy Change Given	0.055096	0.10869	0.0087834	-0.0042961	0.058299	-0.39589	-0.028549	0.015857	-0.004181	0.15713	0.39437	-0.020813	0.67155	0.40887	-0.31748	-0.032751	0.0086034	-0.10593	-0.47383	-0.060615	-0.37202	0.087912	-0.57835	0	-0.16309	-0.0027966	-0.64257	-0.19271	-0.35083	-0.33202	0.010044	-0.041822	-0.070895	-0.51809	-0.52688	0.026275	-0.47999	-0.078831	0.077774	0.020968	0
Deletion Peak 3 - CN values	1q42.13	chr1:227922353-229414982(probes 21705:21852)	chr1:228093142-228617058(probes 21728:21784)	chr1:227381641-228908796(probes 21649:21801)	0.0017938	0.0017938		Actual Copy Change Given	-0.020388	0.10869	0.046646	0.017971	0.062973	0.29282	-0.028549	-0.007331	0.020442	-0.55106	-0.15775	-0.016018	-0.95997	0.16593	0.093406	-0.032751	0.0086034	-0.10593	-0.30507	-0.060615	-1.0919	-0.012185	0.02676	-0.0017812	-0.030445	1.4664	0.014547	-0.10186	-0.26978	-0.41255	0.01036	0.60353	0.059333	-0.13988	-0.0055829	-0.02024	0.035032	-0.046207	-0.93957	0.055328	0
Deletion Peak 4 - CN values	2p11.1	chr2:88825736-96679606(probes 31524:32343)	chr2:91945731-91987165(probes 31852:31854)	chr2:91968490-91996503(probes 31854:31855)	0.16625	0.16846		Actual Copy Change Given	0.012711	0.92552	-0.0024629	0	-0.11427	0.06752	0.02329	0.43227	-0.094538	-0.23519	-0.15853	-0.042014	-0.26626	0.133	0.0075874	0.087077	-0.2974	-0.11623	-0.0074056	0.028133	-0.10889	-0.17067	-0.34309	-0.43098	0.2886	0.78145	-0.70496	0.22641	-0.4049	-0.088653	0.096756	-0.0088831	-0.055882	-0.59233	0.42967	0	0.0075886	0.11283	-0.35848	0	0.0085045
Deletion Peak 5 - CN values	2q37.3	chr2:238949840-243199373(probes 45909:46318)	chr2:242800880-243199373(probes 46307:46318)	chr2:233164862-243199373(probes 45307:46318)	0.0054382	0.0054382		Actual Copy Change Given	-1.0718	0.70825	0.019108	-0.041175	-0.052684	0	-0.030835	0.41429	-0.2479	-0.38918	-0.07221	0.042465	-0.84973	-0.64396	-0.10936	0	-0.2974	0.017892	-0.042776	-0.067572	-0.62875	0.023245	0.093124	-0.45661	0.14917	0.8074	-0.61928	-0.11124	-0.2148	0	0.041638	-0.029032	-0.099713	-0.06687	0.72937	0	0.0075886	0.090577	-0.53157	-0.13831	-0.074608
Deletion Peak 6 - CN values	3p21.2	chr3:50615236-50712785(probes 51166:51175)	chr3:50633152-50712785(probes 51168:51175)	chr3:47322522-51333305(probes 50762:51210)	0.010159	0.010159		Actual Copy Change Given	-0.060293	-0.21767	-0.035929	-0.056278	-0.25774	0.048004	0.00021964	-0.0020671	-0.55728	-0.49368	-0.35703	0	-0.41954	-0.082415	-0.46675	-0.10721	-0.65998	-0.052784	-0.04631	-0.047765	-0.35827	-0.14173	0.44186	-0.21031	-0.11469	-0.015216	-0.15801	0.065091	-0.40547	0.011066	-0.0062982	-0.26246	-0.054649	-0.17866	-0.35552	0.0084328	0.10963	0.079551	-0.5421	-0.066374	0.022948
Deletion Peak 7 - CN values	3q29	chr3:195306336-195692434(probes 65133:65176)	chr3:195571786-195674365(probes 65167:65174)	chr3:195306336-195692434(probes 65133:65176)	0.016695	0.016528		Actual Copy Change Given	0.037811	-0.20841	-0.0034498	-0.012998	0.052079	0.055697	0.037823	-0.0020671	0.029135	-0.10412	0.13162	-0.15217	-0.14763	-0.33355	-0.34551	0.079119	0.5701	-0.62997	-0.21977	-0.1878	-0.27564	0	0.28445	-0.53426	0.020925	-0.015216	-0.80978	1.0099	-0.50053	0.16303	-0.050639	0.33198	0.46279	-0.3689	0.024288	0.0084328	0.10963	0.36654	-0.61332	0.010733	0.022948
Deletion Peak 8 - CN values	4p16.3	chr4:2045563-2240312(probes 65621:65644)	chr4:2055308-2240312(probes 65622:65644)	chr4:1-13592109(probes 65405:66770)	9.8649e-11	9.8649e-11		Actual Copy Change Given	0.10211	-0.20844	0.049212	-0.073067	0.42844	-0.4975	-0.46712	-0.070394	-0.2231	-0.0054139	-0.29024	0.42841	1.868	-0.52442	-0.011361	0.084026	0.064727	0.83593	-0.30961	-0.058346	0.90026	-0.1905	-0.36238	0.67567	-0.14026	0.69214	0.91357	-0.69032	0.40434	-0.41482	0.065586	-0.021912	-0.45497	0.5462	0.0010339	-0.022082	-1.1053	0.00085552	-0.14831	0.0077508	0.043373
Deletion Peak 9 - CN values	4q35.2	chr4:189650782-190946653(probes 82066:82086)	chr4:189650782-190904785(probes 82066:82081)	chr4:189022405-191154276(probes 82000:82096)	1.2823e-06	1.3115e-06		Actual Copy Change Given	-0.18808	-0.20844	-0.0001537	0.050462	-0.80138	-0.50896	-0.4544	0.031411	0.40104	-0.29543	0.035511	0.16867	0	-0.21677	-0.092645	0.16128	-0.55986	0.31605	-0.15863	-0.058346	-1.1708	0.16773	-0.4569	-0.96961	0.3655	0.7384	-0.72223	-0.24107	-0.062357	-0.64904	-1.0102	-0.021912	-0.42464	-0.73071	0.0010339	0.03816	-1.0388	-0.29598	-0.32456	0.093147	0.043373
Deletion Peak 10 - CN values	5q22.2	chr5:86406265-127599719(probes 89475:93417)	chr5:112751008-112832961(probes 92100:92102)	chr5:110462582-127542741(probes 91890:93411)	0.013993	0.058376		Actual Copy Change Given	-0.85019	-1.1637	0.020237	0.0015762	0.18558	0.057784	-0.13525	0.025764	-0.25389	0.097474	-0.50462	0.091591	0.0014121	-0.20924	-0.27689	0.10613	0.17754	-1.0236	-0.2656	0.045856	-0.27484	0.07929	-0.5643	0.08984	0.10249	-0.83408	-0.66597	-0.063317	0.18016	-0.27147	-0.081272	0.3711	-0.26789	0.049047	0.011131	0.0088771	0.01298	0.065591	0.0082364	0.033737	-0.0059266
Deletion Peak 11 - CN values	5q35.3	chr5:180285671-180582904(probes 98621:98652)	chr5:180325278-180393240(probes 98625:98631)	chr5:154397189-180915260(probes 96172:98670)	6.5602e-07	7.3756e-07		Actual Copy Change Given	-1.2336	-0.31034	-0.10389	-0.046684	-0.26637	-0.10825	-0.13525	-0.12672	-0.25389	-0.40785	-0.2748	-0.12318	-0.72475	-0.57505	-0.017508	-0.10751	-0.04476	-0.09454	-0.024212	-0.079255	-0.61769	-0.12567	-0.29144	-0.32646	-0.077529	-0.039988	-0.56858	-0.063317	-0.3172	-0.27147	0.088402	0.28903	-0.26789	-0.41719	-0.034641	-0.030731	-0.23648	0.065591	-0.52722	0.033737	-0.0059266
Deletion Peak 12 - CN values	6p21.33	chr6:31964389-32011668(probes 101736:101755)	chr6:31975239-31997125(probes 101742:101745)	chr6:25973348-35848183(probes 101084:102162)	9.7056e-06	2.2641e-05		Actual Copy Change Given	-1.0879	-0.0011915	-0.98161	-0.020046	-0.22033	-0.93807	-0.015733	-0.071129	0.067778	-0.49988	-0.13957	-0.075455	-0.75974	-0.21709	-0.11129	-0.074617	-0.072187	-0.17207	0.2137	0.12842	0.11452	-0.13704	0.3712	-0.2159	0.89659	0.015201	0.0076842	0.47982	-0.40662	-0.037282	-0.016867	-0.17511	0.73864	-0.23257	-0.018724	-0.016226	-0.95487	0.14806	-0.3858	-0.099059	-0.18544
Deletion Peak 13 - CN values	6p12.1	chr6:55737812-56331006(probes 104185:104228)	chr6:55904467-56331006(probes 104202:104228)	chr6:55925847-56029187(probes 104206:104218)	0.01284	0.070711		Actual Copy Change Given	-0.85044	-0.0011915	0.028321	0.017361	0.0048602	-0.79468	-0.030049	0.013283	0.57318	0.24968	-0.84556	-0.075455	-0.07626	0.19413	0.26381	0.083301	0.010783	0.094792	0.39669	0.12842	0.57787	0.092656	0.0086436	0.016097	0.79745	0.015201	-0.057794	0.98249	0.12191	0.10247	-0.016867	-0.36021	0.92121	0.51507	-0.018724	0.02593	-0.10316	0.14806	0.24643	0.065524	0.020282
Deletion Peak 14 - CN values	6q26	chr6:161690553-163753081(probes 114093:114260)	chr6:162854574-163753081(probes 114204:114260)	chr6:163464252-163494129(probes 114233:114234)	0.053442	0.054057		Actual Copy Change Given	-0.96223	0.14003	0.028321	0.020141	0.0048602	-0.4779	-0.04307	0.030934	0.37757	-0.020559	-1.0661	0.072645	0.33608	-0.39162	-0.033786	0.083301	0.089299	0.0081441	0.32788	0.12842	0.27401	0.092656	-0.46384	-0.01107	0.38065	0.015201	-0.78172	-0.011899	-0.060541	0.040077	-0.040819	-0.16295	0.26767	-0.2645	0.0036755	-0.028642	0.035355	-0.28896	-0.55313	0.065524	-0.084632
Deletion Peak 15 - CN values	7p22.3	chr7:1-330786(probes 114926:114957)	chr7:179274-315230(probes 114943:114955)	chr7:1-307451(probes 114926:114954)	0.058376	0.058376		Actual Copy Change Given	-0.038614	0.55616	-0.21624	-0.034183	-0.012249	0.49822	0.50083	0.31094	0.17788	0.044382	-0.0096667	-0.015186	-0.47254	1.1981	-0.13257	0.16287	-0.67504	0	0.085936	0.097802	0.34654	0.31463	1.9033	-0.046227	1.2605	0.74709	-0.43136	0.49931	0.16539	0.19511	1.1322	0.42862	0.50312	0.16562	0.78401	-0.029061	-0.045727	0.25616	-0.52216	-0.0083556	-0.086037
Deletion Peak 16 - CN values	7q22.1	chr7:99686607-102453777(probes 124082:124420)	chr7:102163890-102229103(probes 124374:124386)	chr7:99702982-102235688(probes 124095:124388)	0.088025	0.08868		Actual Copy Change Given	-0.039179	0.73777	-0.029167	-0.026378	-0.033403	0.72946	0.49685	0.38242	-0.31152	-0.062865	-0.34512	-0.027679	-0.31546	-0.1051	-0.10689	0.16116	-0.007634	0.1515	0.12015	0.046243	0.43603	0.43915	0.48502	-0.11425	0.61088	0.76364	0.52645	0.14738	-0.32256	0.20595	0.35667	0.34868	0.092037	0.19136	0.67275	-0.080013	0	0.11763	-0.45336	-0.029824	0.038243
Deletion Peak 17 - CN values	8p23.3	chr8:110613-363072(probes 129833:129844)	chr8:140611-214236(probes 129836:129843)	chr8:1-7818923(probes 129831:130551)	7.2225e-07	6.5015e-06		Actual Copy Change Given	-0.98421	-0.619	-0.051491	0.012551	2.9261	-0.0016692	-0.45334	0.92627	-0.7766	-0.60313	-0.28445	0.032451	-0.23864	-0.013769	0.18862	0.16275	-0.61039	0.29919	-0.51998	0.021591	-0.43974	-0.052286	-0.62102	-1.1178	0.51644	0.82789	-1.0383	-0.99986	-0.65265	-0.85567	-0.006599	-0.44162	-1.1846	-0.20405	-0.88654	-0.90459	-0.016867	-0.62653	-0.41426	0.018422	-0.068582
Deletion Peak 18 - CN values	8p11.23	chr8:35631810-37553767(probes 132834:132856)	chr8:35639951-37553767(probes 132835:132856)	chr8:33449737-37914835(probes 132804:132895)	0.00098626	0.0046037		Actual Copy Change Given	0.020692	-1.1588	0.0098018	0.012551	0.24141	-0.0016692	-0.3555	0.48313	0.45373	-0.09427	-0.15935	-0.016046	1.2175	0.032727	-0.95734	0.16275	-0.61144	0.037931	-0.51998	0.021591	-0.40453	-0.033581	-0.56386	-1.0446	0.40632	0.8007	-0.9315	-0.88372	0.69112	-0.85567	-0.025548	-0.39347	-0.40079	-0.20405	-0.048337	-0.83678	-0.016867	-0.03153	-0.4899	0.018422	-0.019442
Deletion Peak 19 - CN values	8q24.3	chr8:144897425-146158016(probes 141173:141317)	chr8:145998593-146076751(probes 141298:141309)	chr8:142528837-146364022(probes 141009:141324)	0.033942	0.033664		Actual Copy Change Given	0.020692	0.09118	-0.21086	0.012551	1.2964	-0.15948	-0.4208	0.43502	0.18086	-0.71246	0.756	-0.1036	0.07355	0.62333	0.41521	0.16275	-0.29162	-0.40481	0.64613	0.18096	-0.75763	-0.033581	0.48067	-0.55949	0.16376	0.73618	1.4212	0.39323	0.039267	0.67917	0.01232	1.3208	0.70783	0.43007	-0.048337	1.6341	-0.89273	0.23018	-0.29124	0.018422	-0.019442
Deletion Peak 20 - CN values	9q34.3	chr9:135746726-141213431(probes 154080:154659)	chr9:139872795-140355980(probes 154517:154573)	chr9:130145839-141213431(probes 153462:154659)	6.3129e-06	6.0837e-06		Actual Copy Change Given	-0.11667	0	-0.083512	-0.029728	-0.35672	0.21009	-0.44078	-0.038732	-0.061562	-0.55824	-0.41222	-0.051784	-0.42877	-0.26735	-0.080851	-0.026616	-0.099987	-0.35102	-0.16822	-0.16153	-0.60787	-0.39524	-0.078937	-0.47546	-0.48662	-0.056349	-1.1998	-0.1316	-0.52611	-0.12547	0.086045	0	0.054643	-0.42422	-0.203	0.65451	-0.050375	0.013629	-0.55677	-0.084593	-0.11009
Deletion Peak 21 - CN values	10p15.3	chr10:1-5031403(probes 154660:155146)	chr10:294836-754707(probes 154673:154723)	chr10:329410-725713(probes 154676:154720)	0.19331	0.19426		Actual Copy Change Given	0.00058504	0.60104	-0.5326	0.011606	-1.2392	-0.00962	0.032798	-0.077641	0.13021	0.0039738	0.8083	0.012813	0.01331	0.16851	0.39121	-0.090112	0.0054681	0.0061177	-0.17399	-0.090772	0.68464	-0.022342	1.0678	0.046841	-0.16338	0	0.29345	-0.049194	-0.11053	0.079227	-0.020451	-0.03156	-0.086022	-0.18946	-0.94058	-0.0069972	0.14247	-0.10345	-0.10266	0.0037051	-0.021128
Deletion Peak 22 - CN values	10q23.2	chr10:89159057-89427493(probes 162911:162940)	chr10:89246000-89329692(probes 162920:162930)	chr10:82403866-90458884(probes 162388:163046)	0.0077004	0.075526		Actual Copy Change Given	-1.0369	-0.56899	0.022071	0.011606	-0.2947	0.013844	0.0082328	-0.077641	-0.11088	-0.25151	0.32219	0.012813	0.68695	-0.28846	-0.24363	-0.090112	0.0054681	-0.056079	-0.24456	-0.12125	0.23518	-0.022342	-0.13159	-0.039875	0.19692	-0.018981	-0.2539	-0.10929	0.16999	0.079227	-0.019938	0.0054852	-0.052365	-0.10741	0	-0.0069972	-1.0722	-0.048796	-0.27628	0.0037051	0.14388
Deletion Peak 23 - CN values	10q26.3	chr10:135343442-135447371(probes 167325:167332)	chr10:135352775-135447371(probes 167326:167332)	chr10:132896688-135534747(probes 167136:167340)	4.2886e-06	4.9613e-05		Actual Copy Change Given	-0.99824	0.61221	-0.019001	-0.10246	-0.52683	-0.036654	0.037056	-0.078786	-0.19848	-0.14077	-0.066023	0.00065112	-0.33469	-0.28846	-0.93492	-0.090112	-0.016391	-0.31416	-0.41901	0.04037	0.13129	-0.022342	-0.20221	-0.17349	-0.1599	-0.063477	2.1563	-0.15152	-0.1152	-0.16883	-0.019938	-0.1371	-0.050436	-0.14415	0	-0.10082	-0.090076	-0.048796	-0.50622	-0.13609	-0.21704
Deletion Peak 24 - CN values	11p15.5	chr11:123261-2991163(probes 167346:167651)	chr11:220015-293234(probes 167361:167373)	chr11:1-3724293(probes 167341:167731)	0.0003023	0.00029666		Actual Copy Change Given	-0.20032	0.4495	-0.075021	-0.11861	-0.17234	-0.47579	0.013913	-0.090859	-0.11819	-0.20875	-0.45918	-0.14764	-0.21621	-0.053767	-0.43559	-0.044021	-0.1622	-0.21201	-0.61194	-0.12509	0.0091351	-0.2192	1.053	-0.56643	-0.087359	-0.061722	-0.41042	0.08157	-0.5195	-0.051999	-0.00050122	-0.029206	0.57056	-0.53622	-0.23134	0.62669	-0.049999	0.15097	-0.52923	-0.093844	-0.092712
Deletion Peak 25 - CN values	11q13.1	chr11:63422669-67929429(probes 172908:173385)	chr11:63971105-64670151(probes 172967:173043)	chr11:60497269-76928387(probes 172615:174313)	3.356e-05	3.3235e-05		Actual Copy Change Given	-0.036788	-0.67677	-0.095166	-0.0352	-0.2294	-0.47579	0.010297	-0.040603	-0.39327	-1.1831	-0.44887	-0.12443	0.074766	-0.16682	-0.45931	-0.044021	-0.239	-0.294	-0.22251	-0.12421	0.027667	-0.26668	1.034	-0.17697	-0.087359	-0.041991	0.059687	0.15325	-0.5099	-0.026941	-0.93159	-0.0063529	-0.041845	-0.48142	-0.041022	0.68194	-0.049999	-0.21864	-0.556	-0.093844	-0.092712
Deletion Peak 26 - CN values	12p13.33	chr12:88733-306753(probes 179808:179823)	chr12:225238-269110(probes 179815:179819)	chr12:1-411619(probes 179801:179835)	0.00069953	0.0006954		Actual Copy Change Given	0.090632	-0.61795	-0.020353	0.0072634	-0.38937	0.0099797	0.055805	0.88801	-0.12826	-0.060048	-1.1655	0.0057304	-0.74668	-0.17504	-0.014186	-0.033725	0.042553	0.019697	0.05506	0.017588	-0.23197	0.037655	0.81795	0.011417	-0.01243	-0.055165	-0.030022	-0.096673	-0.16405	0.80573	0	0.38352	0.088935	-0.025632	0.7456	3.6569	3.6569	-0.065483	-0.4563	-0.014959	-0.0074245
Deletion Peak 27 - CN values	12q24.31	chr12:123311068-123641338(probes 191299:191341)	chr12:123444337-123482152(probes 191324:191326)	chr12:123290843-123645409(probes 191295:191344)	1.311e-05	1.311e-05		Actual Copy Change Given	-0.019816	0.0074218	0.85233	0.0072634	-0.6956	-0.063288	0.031515	0.74279	-0.42247	-0.39943	-0.54274	0.0057304	-0.94194	-0.12097	-0.094896	-0.10195	0.00060537	-0.48128	-0.019851	0.12295	-0.58821	-0.032231	0.025145	-0.58246	-0.099798	-0.023868	-0.34028	-0.4135	-0.33263	-0.060434	0	0.016293	0.054562	-0.11761	0.0081549	0.0061303	-0.032272	0.013453	-0.64161	0.036967	-0.020259
Deletion Peak 28 - CN values	13q11	chr13:1-19943717(probes 192327:192353)	chr13:19394396-19748334(probes 192342:192348)	chr13:1-20004736(probes 192327:192363)	0.00058056	0.00058403		Actual Copy Change Given	0.092178	0.022805	-0.0053199	0.059218	-0.03016	-0.18249	-0.091515	-0.024967	-0.29809	-0.36166	-0.40979	-0.11537	-0.23398	-0.20572	-0.47948	0.34143	0.082712	0.11803	0.36234	0.24279	-0.10889	-0.18005	-0.083465	0.25864	-0.089145	0.066544	0.51986	-0.024253	-0.56734	0.2992	0.1015	0.43096	0.0084072	-0.26769	0.050791	0.10243	0.041198	0.2295	-0.43641	0.061318	0.017599
Deletion Peak 29 - CN values	14q12	chr14:24577318-24654676(probes 201525:201538)	chr14:24586965-24642249(probes 201526:201534)	chr14:23249264-30069022(probes 201395:202019)	1.5169e-06	0.033664		Actual Copy Change Given	-1.0634	-0.40969	-0.023248	-0.0031518	0.061917	0.01529	0.90596	-0.0032616	-0.12713	-0.42877	-0.02778	0.0055797	-0.67882	-0.40519	-0.37335	0.0082755	-0.01971	0.022067	0.064576	-0.082712	-0.60023	-1.1544	-0.99057	-0.033975	-0.18684	-0.010806	-1.126	-0.080502	-0.321	0.022184	0.019339	0.00093239	-0.05062	-0.72688	-0.87749	0.043522	-0.0098967	-0.26369	-0.26302	0.019887	-0.20471
Deletion Peak 30 - CN values	14q32.33	chr14:105284388-106385286(probes 208567:208718)	chr14:105936330-106012623(probes 208643:208650)	chr14:104501399-107349540(probes 208476:208820)	5.7106e-10	1.828e-07		Actual Copy Change Given	-1.0424	-0.40969	-0.05641	-0.017561	-0.34017	0.030344	-0.13512	-0.046424	0.19611	-0.64322	-0.41285	0.0055797	-1.0156	-0.65846	-0.46595	0.0082755	-0.054876	-0.30034	-0.25357	-0.082712	-0.68227	-0.37186	0.15903	-0.52125	-0.34921	-0.054327	-1.2121	-0.28682	-0.31934	-0.14034	0.019339	0.016645	0.025692	-0.8358	-0.86479	0.043522	0.026172	-0.26369	-0.12818	-0.12339	-0.20471
Deletion Peak 31 - CN values	15q15.1	chr15:42038564-42453048(probes 210957:211024)	chr15:42415486-42453048(probes 211010:211024)	chr15:40121368-42551120(probes 210703:211047)	7.19e-10	5.394e-09		Actual Copy Change Given	0.0039364	-0.11775	0	-0.012667	-1.0349	0.04675	0.024584	-0.048491	0.026225	-1.2929	-1.2929	0.052475	-1.2929	-0.77415	-0.42962	-0.1902	0	-0.12169	-0.31202	0	-0.29217	-1.2098	-0.13244	-1.1879	-0.77912	-0.0051425	-0.20394	-0.70177	-0.89967	-0.5319	0.0052401	-0.020453	-0.41548	-0.028315	0.052808	-0.005927	-0.85509	-0.21758	-0.54304	-0.02388	0.0025768
Deletion Peak 32 - CN values	15q22.31	chr15:66161955-66637822(probes 213416:213472)	chr15:66321849-66351206(probes 213438:213439)	chr15:64067834-69708313(probes 213191:213820)	1.0814e-06	0.0025504		Actual Copy Change Given	0.0039364	-0.19143	0	-0.012667	-0.90554	0.04675	0.024584	0	-0.066354	-0.42073	-1.2929	-0.093708	-0.9053	-0.40909	0.14851	-0.15326	-0.044056	0.04371	-0.086323	0	0.16519	-1.2114	0.067769	-1.1383	-0.74231	0.024583	0.15362	-0.33776	-0.58723	-0.11882	0.0052401	-0.025131	-0.44432	-0.20195	-0.01544	-0.005927	-0.72884	-0.28165	-0.59086	-0.02388	0.0025768
Deletion Peak 33 - CN values	16p13.3	chr16:1-1961590(probes 216928:217147)	chr16:309607-1616733(probes 216965:217101)	chr16:1-11785950(probes 216928:218065)	9.5324e-07	7.8913e-05		Actual Copy Change Given	-0.20635	-0.68515	-0.13364	-0.081181	-0.39057	-0.11349	0.044535	-0.077307	-0.22316	-0.59609	-0.5289	-0.22749	-0.49898	-0.25531	-0.02606	-0.21161	-0.18295	-0.44332	-0.11702	0.013131	-0.015394	-0.36833	-0.020055	-0.56386	0.48417	-0.047838	-0.33343	0.015065	-0.57316	-0.18038	0.13492	0.54133	0.55833	-0.55472	-0.092694	0.68902	-0.12348	0.17447	-0.62956	-0.11924	-0.18704
Deletion Peak 34 - CN values	16p13.3	chr16:5143466-8622755(probes 217490:217744)	chr16:6694754-7776571(probes 217617:217659)	chr16:1-11785950(probes 216928:218065)	0.00020485	0.13854		Actual Copy Change Given	-1.052	-0.68515	-0.13364	-0.081181	-0.39057	-0.11349	-0.12862	-0.077307	-0.025714	-0.59609	-0.4333	-0.22749	-0.34859	0.2581	-0.02606	-0.21161	-0.18295	-0.3691	0.045677	0.013131	0.096447	-0.36833	-0.020055	-0.39917	0.56932	-0.047838	-0.17437	0.12992	-0.4499	-0.18038	0.13492	0.54133	0.60222	-0.32466	-0.092694	0.68902	-0.02694	0.17447	-0.47785	-0.11924	-0.18704
Deletion Peak 35 - CN values	16q24.2	chr16:84151173-90354753(probes 225260:225863)	chr16:87960281-88503398(probes 225647:225661)	chr16:83843040-90354753(probes 225235:225863)	0.02621	0.025625		Actual Copy Change Given	-1.0383	-0.71366	-0.12838	-0.058334	-0.28146	-0.08938	0.0056233	-0.063447	-0.18179	-0.44387	-0.47553	-0.17094	-0.1065	0.20505	-0.49206	-0.27255	-0.25649	-0.32788	-0.58615	0.022993	0.14662	-0.17922	0.91854	-0.31207	-0.13269	-0.047838	-0.047678	0.04923	-0.3699	-0.10213	0.075898	-0.04349	0.06475	-0.34491	-0.069516	0.66152	-0.02694	0.18545	-0.8352	-0.13782	-0.11013
Deletion Peak 36 - CN values	17p13.3	chr17:1-68316(probes 225864:225871)	chr17:1-49606(probes 225864:225869)	chr17:1-5048908(probes 225864:226399)	1.1687e-09	1.425e-09		Actual Copy Change Given	-1.0722	-0.71798	-0.13027	-0.045986	-1.0952	-0.51987	-0.67999	-0.10365	-0.21696	-1.1512	-1.2654	-0.12132	-1.067	-0.51595	-0.67286	-0.18709	-0.97147	-0.19138	-0.71048	-0.054345	-0.21987	-1.1103	0.88097	-1.2929	-0.44779	-0.080827	-1.0994	-0.67998	-1.0138	-0.84777	-0.92314	-0.24746	-0.13549	-0.22574	-0.20093	-0.22754	-0.023574	0.0070292	-0.75731	-0.1088	-0.92153
Deletion Peak 37 - CN values	17p11.2	chr17:20799371-21030245(probes 227894:227902)	chr17:20887213-21030245(probes 227895:227902)	chr17:20768839-25621492(probes 227890:227939)	0.0010536	0.02791		Actual Copy Change Given	-1.1375	0.021187	-0.055469	-0.045986	-1.092	-0.073205	0.49658	-0.06425	-0.44218	-1.0886	-1.2431	-0.12132	-0.60414	0.061265	-0.6028	-0.18709	-0.42533	-0.19138	-0.57492	-0.054345	0.26542	1.7281	0.54249	1.5282	0.055544	-0.046458	-1.0954	0.76573	3.3449	-0.8886	0.035867	-0.24746	-0.095025	-0.3452	-0.083464	-0.056559	-0.023574	-0.012917	-0.35858	-0.1088	-0.92153
Deletion Peak 38 - CN values	17q25.1	chr17:71204611-73405616(probes 232307:232539)	chr17:71233158-71326054(probes 232310:232321)	chr17:68127169-81195210(probes 232253:233243)	1.5186e-05	1.5414e-05		Actual Copy Change Given	-0.20026	0.021187	-0.1456	-0.057014	-0.13759	-0.076636	0.24752	-0.025473	-0.43468	-1.236	-1.2929	-0.1262	-0.82008	0.077811	-0.53908	-0.096167	-0.42533	-0.21684	-0.0036525	-0.054345	0.1463	-0.35857	0.74045	-0.4339	-0.013239	-0.028203	-1.1417	0.083891	-0.47488	-0.26909	0.060748	0.008653	-0.097079	0.32015	-0.080572	-0.061736	-0.073588	0	-0.62875	-0.093669	-0.081039
Deletion Peak 39 - CN values	18p11.21	chr18:14541998-15323379(probes 234562:234643)	chr18:14819307-14840529(probes 234589:234590)	chr18:14828507-14848975(probes 234590:234591)	0.24718	0.24812		Actual Copy Change Given	-0.90516	0.71598	0.055767	0.028318	-0.80413	-0.44032	-0.44315	-0.17547	0.1476	-0.71015	-0.855	0.1097	-0.03419	-0.26956	-0.36971	-0.095287	-0.52415	0.57014	-0.19748	-0.052591	-0.68231	-0.87805	-0.43701	-0.96731	-0.35459	0.086768	-0.66582	-0.47954	0.14615	0.16242	-0.009402	-0.34441	-0.083003	-0.36786	-0.81601	-0.0055803	0.044462	-0.30762	-0.30872	0.10302	-0.85671
Deletion Peak 40 - CN values	18q21.2	chr18:48239342-48500774(probes 236601:236624)	chr18:48247784-48429419(probes 236602:236612)	chr18:33754605-51743638(probes 235698:236813)	0.00053271	0.13854		Actual Copy Change Given	-0.96919	-0.72099	0.055767	0.028318	-0.97695	-0.43217	-0.44315	-0.67167	-0.34082	-1.0221	-0.91118	0.03624	-0.85965	-0.24344	-0.36971	-0.095287	-0.5077	-0.10214	-0.19748	-0.052591	-0.61558	-0.96861	-0.37073	-0.99099	-0.35459	0.013579	-0.91634	-0.47954	-0.63249	-0.82798	-0.037338	-0.3003	-0.42171	-0.35113	-0.87797	-0.0055803	-1.0667	-0.28941	-0.35592	-0.040741	-0.83805
Deletion Peak 41 - CN values	18q23	chr18:77710713-77797720(probes 238743:238752)	chr18:77710927-77768029(probes 238744:238749)	chr18:67857960-78077248(probes 238021:238770)	1.3849e-16	2.3188e-16		Actual Copy Change Given	-1.0911	-0.72099	-0.023588	-0.0014829	-1.0737	-0.48811	-0.44315	-0.67167	-0.58847	-1.0779	-1.1581	0.03624	-1.1287	-0.59858	-0.55321	-0.095287	-0.71786	0.1789	-0.28076	-0.087414	-0.86638	0.0026281	-0.17196	-1.2297	-0.35459	0.013579	0.11777	-0.47954	-0.77628	-0.82798	-0.037338	-0.3003	-0.42171	-0.52957	-0.85389	-0.0055803	-1.0667	-0.28941	-0.65536	-0.11734	-0.9651
Deletion Peak 42 - CN values	19p13.3	chr19:200790-362199(probes 238781:238798)	chr19:229620-305172(probes 238784:238788)	chr19:1-8941343(probes 238771:239784)	1.416e-07	6.0837e-06		Actual Copy Change Given	-0.27997	0.53571	0.34905	-0.13042	-0.35387	-0.1269	0.014562	-0.14258	-0.39526	-0.72667	-0.50468	-0.23273	-0.94585	-0.72493	-0.57105	-0.22071	-0.40445	-0.42225	-0.46389	-0.38932	-0.27683	-0.4194	0.041804	-0.50687	-0.082115	-0.045208	-1.2163	-0.35112	-0.77698	-0.14381	0.096919	0.26366	0.064616	-0.19731	-0.1556	-0.53977	-0.098457	0.25192	-0.59602	-0.16064	-0.48866
Deletion Peak 43 - CN values	19p13.2	chr19:11480211-11832515(probes 240102:240139)	chr19:11488544-11608633(probes 240103:240117)	chr19:10292780-11735879(probes 239966:240133)	0.0025504	0.09874		Actual Copy Change Given	-0.2119	0.53571	-0.20406	-0.089666	-0.35387	-0.11157	-0.013883	-0.11526	-0.39526	-0.5984	-0.39264	-0.23273	-0.83613	-0.71847	-0.57105	-0.22071	-1.0016	-0.38378	-0.40151	-0.31508	-0.27538	-0.27261	0.041804	-0.48177	-0.062425	-0.044825	-1.2026	-0.30185	-0.91344	-0.21279	0.096919	0.30242	-0.15149	-0.076831	-0.14726	0.71839	-0.098457	0.25192	-0.50709	-0.14204	-0.19752
Deletion Peak 44 - CN values	19q13.42	chr19:55499344-56274586(probes 244124:244224)	chr19:55543843-56223366(probes 244136:244210)	chr19:55526556-56223972(probes 244127:244212)	0.0050724	0.0051533		Actual Copy Change Given	-0.2562	0.026586	-0.20406	-0.07668	0.27949	-0.11157	-0.027131	-0.090264	-0.39526	-0.48145	-0.40427	-0.234	-0.93724	-0.80382	0.45846	-0.34195	-0.23591	-0.35798	-0.36871	-0.27516	-0.35723	-0.50798	0.085648	-0.40212	-0.0051781	-0.077774	-1.1938	-0.28585	-0.4049	-0.21315	1.0979	0.31885	-0.13507	-0.053944	-0.14726	0.69769	-0.098457	0.22578	-0.55162	-0.15175	-0.19752
Deletion Peak 45 - CN values	20p13	chr20:139410-3236863(probes 244553:244890)	chr20:270891-1209245(probes 244577:244675)	chr20:1-3294016(probes 244541:244903)	0.0038985	0.016418		Actual Copy Change Given	-0.058605	0.55954	-0.054936	-0.051594	-0.84302	-0.033607	0.46895	0.35268	-0.3372	-0.86028	-0.085554	-0.086444	-0.69442	0.80767	0.42638	-0.22219	-0.091197	-0.18418	0.71779	0.13441	2.1985	-1.048	0.023842	-0.25546	-0.68704	0.74268	0.29284	0.95082	-0.39069	0.016634	0.031015	0.34905	0.79872	1.2505	0.6761	-0.87155	0.10045	0.16447	-0.40908	-0.050184	0.63632
Deletion Peak 46 - CN values	20p11.21	chr20:23850844-25279896(probes 246249:246316)	chr20:23947883-24958321(probes 246259:246280)	chr20:23616022-29628333(probes 246227:246386)	0.033374	0.18337		Actual Copy Change Given	0.79766	0.60904	-0.054936	-0.051594	-1.2269	-0.033607	0.46098	0.39411	0.17647	-0.84899	-0.18248	-0.086444	-0.5584	-0.10926	0.56634	-0.22219	-0.091197	-0.18418	0.72964	0.13441	2.129	-1.093	1.7819	-0.35076	-1.1556	0.71316	1.0029	0.63946	-0.11941	0.028081	0.031015	0.34905	1.1227	1.196	1.492	0.76845	0.10045	1.3913	-0.31643	-0.037024	-0.14719
Deletion Peak 47 - CN values	20q13.33	chr20:58420354-58538932(probes 249290:249323)	chr20:58497386-58538932(probes 249318:249323)	chr20:58514088-58520149(probes 249320:249321)	0.16738	0.16846		Actual Copy Change Given	1.5898	0.60904	-0.051424	-0.072825	2.9183	-0.096418	0.46276	0.79771	0.59027	0.43968	-0.40849	-0.26045	1.139	1.4743	1.2365	0.62098	0.95835	-0.24728	0.69959	0.13441	1.6882	3.127	-0.16379	-0.47415	2.9628	0.76899	0.1181	1.8509	0.68883	-0.072929	0.031015	0.32516	1.1337	1.146	1.5951	1.5762	0.10045	1.4421	1.361	-0.10743	0.55474
Deletion Peak 48 - CN values	21p11.2	chr21:1-10906904(probes 249660:249676)	chr21:9810816-10615040(probes 249667:249673)	chr21:1-10907041(probes 249660:249677)	0.041191	0.041116		Actual Copy Change Given	-0.05686	-0.24834	0.067405	0.15254	0.18275	0.049825	-0.46477	0.0085296	-0.5946	-0.36166	-0.77101	0.73087	-0.14669	0.19324	-0.2131	-1.1012	-1.2202	0.17843	0.4868	0.34441	0.31436	0.41606	-0.86213	0.30416	0.58063	-0.090736	-0.25846	-0.32797	0.24213	-0.072251	-0.026475	-0.0086934	0.0084072	0.2101	0.050791	-0.9701	-0.017385	-0.28199	0.27479	0.078181	0.017599
Deletion Peak 49 - CN values	21q22.3	chr21:46721145-47657356(probes 252276:252384)	chr21:46927556-47581280(probes 252302:252367)	chr21:37732594-48129895(probes 251388:252452)	2.9777e-08	2.9155e-08		Actual Copy Change Given	-0.16909	0.56484	-0.25589	-0.0857	-0.19064	-0.61266	-0.46477	-0.10624	-0.033402	-0.47475	-0.40655	-0.069023	-1.0855	-0.71687	-0.56169	-0.20324	-0.33017	-0.13151	-0.35719	-0.1445	-0.72727	-0.094059	-0.49673	-0.37179	-0.25345	-0.031495	-0.14173	-0.22131	-0.40848	-0.17441	-0.0050606	0.020541	0.23752	-0.41555	-0.12631	-0.081605	-0.085537	0.03384	-0.36023	-0.1116	-0.12659
Deletion Peak 50 - CN values	22q11.23	chr22:24312085-24411422(probes 253260:253277)	chr22:24356016-24397811(probes 253269:253273)	chr22:24300932-24400301(probes 253258:253275)	0.0014004	0.018696		Actual Copy Change Given	-0.26718	-0.59702	-0.15331	-0.090631	-0.31689	-0.081519	0.0024338	-0.1542	-0.61788	-1.1657	-0.49733	-0.24346	-0.78415	-1.2929	-0.53402	-0.13996	-0.76581	-0.30117	-0.53408	-0.25663	-0.5302	-0.31006	-0.12736	-0.32653	-0.29922	-0.10742	-0.16866	-0.3196	-0.87902	-1.2929	-0.049492	-0.010943	-1.1883	-0.23396	0.90349	-0.097665	-0.069961	-0.16674	-0.48511	-0.16189	-0.14417
Deletion Peak 51 - CN values	22q13.33	chr22:50503195-51176749(probes 256036:256139)	chr22:50599773-51064122(probes 256054:256120)	chr22:45813850-51304566(probes 255576:256154)	1.861e-08	9.7346e-08		Actual Copy Change Given	-0.25519	-0.67602	-0.22376	-0.12007	-0.39353	-0.051999	0.0024338	-0.088028	-0.61172	-1.1975	-0.52527	-0.21323	-0.90043	-0.74371	-0.50235	-0.13996	-0.87642	-0.40123	-0.57021	-0.26925	-0.70748	-1.1508	-0.077447	-0.42862	-0.34833	-0.074392	-1.2369	-0.27555	-0.95903	-0.5408	-0.049492	-0.40878	-0.52863	-0.27543	-0.19594	-0.07693	-0.069961	-0.17078	-0.91697	-0.23261	-0.16202
[truncated: 40 more columns]
