# Supplementary material for: Integrated Multi‐Omics Profiling to Characterize Molecular Subtypes and Reveal Potential Therapeutic Strategies for Colorectal Cancer
Source: MedComm (2020). 2025 Dec 8;6(12):e70492. doi: 10.1002/mco2.70492 (PMC12686132; doi:10.1002/mco2.70492)
Supplement: Supplementary file 8 — Table S8: The 293T cell samples as quality controls for the mass spectrometry in proteomic and phosphoproteomic analyses. [file MCO2-6-e70492-s005.xlsx]

## Sheet: Legend
Table S8. The 293T cell samples as quality controls for the mass spectrometry in proteomic and phosphoproteomic analyses.
Description
1. To ensure the quality of mass spectrometry performance, the 293T cell lysate was used as a standard for quality control in the proteomic analysis and measured every two days.
2. To monitor mass spectrometry performance, the 293T cell lysate was assessed every two days as a quality control standard in the phosphoproteomic analysis.

## Sheet: 1. 293T_QC_proteome
Genes	293t_DIA_1	293t_DIA_2	293t_DIA_3	293t_DIA_4	293t_DIA_5	293t_DIA_6	293t_DIA_7	293t_DIA_8	293t_DIA_9	293t_DIA_10	293t_DIA_11	293t_DIA_12	293t_DIA_13	293t_DIA_14	293t_DIA_15	293t_DIA_16	293t_DIA_17	293t_DIA_18	293t_DIA_19	293t_DIA_20	293t_DIA_21	293t_DIA_22	293t_DIA_23	293t_DIA_24	293t_DIA_25	293t_DIA_26	293t_DIA_27	293t_DIA_28	293t_DIA_29	293t_DIA_30	293t_DIA_31	293t_DIA_32	293t_DIA_33	293t_DIA_34	293t_DIA_35	293t_DIA_36	293t_DIA_37	293t_DIA_38	293t_DIA_39	293t_DIA_40	293t_DIA_41	293t_DIA_42	293t_DIA_43	293t_DIA_44	293t_DIA_45	293t_DIA_46	293t_DIA_47	293t_DIA_48
A2M	2.44212e+06	2.4622e+06	1.989e+06	2.59544e+06	2.68483e+06	2.45788e+06	2667034	2.41713e+06	2.31138e+06	2.53868e+06	2.5689e+06	2.62079e+06	2525691	2343725	2.3874e+06	2603898	3.04463e+06	2.53483e+06	2666970	2.10193e+06	2.21438e+06	2.78122e+06	2829795	2806042	2.52281e+06	2.4492e+06	2.22274e+06	2.73448e+06	2.90673e+06	2.45349e+06	2.30619e+06	2.08293e+06	2469621	2448000	2.07062e+06	2.24915e+06	2202473	2232703	2.30646e+06	2.75823e+06	2.44635e+06	2.43035e+06	1.95415e+06	2.3491e+06	2.11328e+06	2.21317e+06	2263330	2.39883e+06
AAAS	753546	727761	720597	687020	718944	717718	781775	783875	664301	727690	653150	670782	631460	649744	699629	727883	655929	732480	696204	591020	637530	630918	641837	558531	702053	646569	616541	754928	662093	662738	739800	680103	707402	678189	658065	682519	717392	700555	724985	748310	711678	645460	737230	690540	735001	716513	699539	689511
AACS	291579	277415	284951	266331	245252	264456	252879	326755	262952	272104	299254	298199	233056	221255	281760	226244	186991	243579	263928	235585	203923	195777	193258	232494	215973	211112	261855	298692	267186	253839	259416	218407	272768	296773	279552	272984	312472	291882	249274	244534	206324	208431	263211	245895	269027	264771	273114	237462
AAGAB	1.0738e+06	1.03509e+06	1.23252e+06	934357	966451	1.03251e+06	993262	737802	850050	917255	1.10432e+06	1.01112e+06	912791	816904	1.11186e+06	993933	852540	1015394	919362	1.09227e+06	1091983	911903	1.04443e+06	844817	1.09042e+06	941505	971698	898795	963637	837408	874138	929234	959596	991836	980754	1.06301e+06	968432	973996	858047	945852	862649	896893	923728	977179	920995	927966	936104	946931
AAK1	137034	143643	144567	172720	155778	144223	123388	149885	166074	197969	172074	135020	158356	152772	116385	144256	154457	162760	149542	136405	136026	121799	107853	135499	130489	138947	167117	148808	156598	141347	154393	171269	205138	154445	206222	154689	172961	165244	202971	202264	168970	183936	165675	139302	154272	160978	112041	152151
AAMDC	1.12122e+06	1.16882e+06	1.19134e+06	1.27732e+06	1.29924e+06	1.16032e+06	1.15509e+06	1.34604e+06	1.25439e+06	1.10322e+06	1175667	980008	1.1078e+06	1.04148e+06	1.08738e+06	1.10497e+06	1.18285e+06	1.08884e+06	1.0853e+06	1.10791e+06	1.17077e+06	1.11641e+06	1.14939e+06	1053368	844584	1.0504e+06	960574	1.018e+06	1.07136e+06	1.01708e+06	921515	1.03272e+06	1.05443e+06	1092998	1.03445e+06	936108	1.0205e+06	1.00681e+06	1.11886e+06	1.01631e+06	1.12489e+06	1.21766e+06	1.05464e+06	996787	1.02242e+06	1.16958e+06	995554	1.12671e+06
AAMP	1.39684e+06	1.35614e+06	1.35466e+06	1.28613e+06	1229254	1.32347e+06	1.19863e+06	1206805	1.37334e+06	1.35212e+06	1.277e+06	1.26437e+06	1.29869e+06	1.18132e+06	1.26344e+06	1.3119e+06	1.29013e+06	1.31343e+06	1.35782e+06	1.32831e+06	1.24304e+06	1.40878e+06	1.32011e+06	1.24833e+06	1.29229e+06	1.20357e+06	1.36453e+06	1.24348e+06	1.32422e+06	1.2501e+06	1.34394e+06	1.45358e+06	1.28927e+06	1.2842e+06	1.29829e+06	1.40724e+06	1.31932e+06	1.25707e+06	1.29541e+06	1.21131e+06	1.24618e+06	1241098	1.40292e+06	1275001	1.26332e+06	1296614	1.34393e+06	1.20509e+06
AAR2	345813	375321	385985	414783	292465	325234	465724	489727	348681	375479	521684	443926	409322	375988	319208	347457	228528	335581	333229	417474	354365	363517	303464	333619	342048	316145	387746	342369	515749	418984	344444	344723	348611	389739	507874	324389	383234	411664	363697	354575	302442	347830	299889	380221	305127	366271	259379	323300
AARS1	2.312e+06	2.32215e+06	2.42792e+06	2.43676e+06	2404672	2363072	2.07871e+06	2304458	2148123	2.2136e+06	2.19595e+06	2.29873e+06	2.24299e+06	2.12014e+06	2139932	2.42854e+06	2.24882e+06	2.38497e+06	2.31323e+06	2.39084e+06	2.38579e+06	2.38872e+06	2.41635e+06	2.29253e+06	2.33228e+06	2235125	2.47349e+06	2.37986e+06	2.48869e+06	2.34416e+06	2360867	2453701	2.48417e+06	2.39449e+06	2.48027e+06	2.4453e+06	2.45274e+06	2.46424e+06	2.51278e+06	2.36233e+06	2.30581e+06	2.2773e+06	2.3298e+06	2.32269e+06	2.37554e+06	2.4328e+06	2292961	2.26862e+06
AARS2	918243	939236	1.00581e+06	955448	910215	909050	967243	982653	971211	957388	1.02007e+06	1.05772e+06	991750	1.03491e+06	946764	864693	982748	895809	951708	912729	893677	903287	940377	887546	873386	940056	848022	910577	896163	916680	857761	904865	878051	952781	946886	983034	958973	916620	917370	911654	959266	896305	923390	941891	938660	902971	911774	967652
AASDHPPT	629890	682225	644458	732477	708325	648300	736353	614788	610507	643856	651878	761230	714611	740602	703521	687595	722940	663881	668039	627121	645335	744166	661402	622182	688380	676435	684506	671304	710480	683231	636374	661074	607328	628887	714211	616214	676461	671505	656292	677580	627980	647297	591272	612635	660163	618468	616969	636085
AASS	1.85203e+06	1.7675e+06	2117175	2.02994e+06	2.00929e+06	2.14534e+06	2.35423e+06	2038284	2.35329e+06	2131452	2.18572e+06	1.8194e+06	2.287e+06	2.09737e+06	2.07321e+06	2109334	2182218	2.20954e+06	2.07018e+06	1.8389e+06	1.72405e+06	2.00629e+06	2142805	1.61651e+06	1.6806e+06	1.88304e+06	2.44372e+06	2.39789e+06	2.33805e+06	2093762	2.14759e+06	2.11084e+06	2.15501e+06	2.33519e+06	2.43955e+06	2225969	2.13644e+06	2.2275e+06	2.24436e+06	2098921	1.88445e+06	1.98509e+06	2126915	1.93939e+06	2.08108e+06	2.06697e+06	2133616	1.92524e+06
AATF	352849	298385	339792	340543	312660	366582	347330	357461	344575	355040	419317	370603	306432	360907	302338	349636	395168	316130	318077	302227	303242	262186	242202	270783	342416	244175	349011	333513	317068	357466	344152	397065	323736	341687	371923	329209	364228	315045	304288	324978	292193	277726	318599	295261	316826	291519	295695	280942
ABAT	37653.7	83196.8	16872.9	27240.9	67296.6	25262.8	81869.4	42923.8	129878	78318.6	44912.2	62423.5	29324.3	47801.3	35538	64306.7	34485.5	13671.1	21631.9	35689.1	23531.2	79954.7	32280.2	21828.4	5971.86	29181.6	19295.1	33532.4	31614.3	51414.7	40191.3	59802.9	93066.3	71855.1	56083.1	56242.8	61138.6	28452.1	43988.3	37588.3	28469.9	38796.2	62953.8	17552.1	86843.4	52601.7	19922.3	59866.7
ABCB1	140293	205696	211874	325278	300143	207362	201446	161131	184446	240131	168560	243655	213820	348745	222702	342342	190931	305999	254031	243871	15027.3	5586.26	7219.4	29231.2	14124.3	14627.7	223674	312276	229083	354336	82897.6	179148	50628.8	188695	254561	256544	296487	204488	197839	42900.6	40026.6	8037.32	303644	69246.7	134855	138425	189402	63124.5
ABCB10	509497	495200	472663	487369	579213	442964	417977	460586	478068	451733	502698	451871	474174	464122	438001	424767	507531	426023	450646	429873	446548	497966	469853	541900	528944	525794	481494	444969	518187	455123	434794	475475	495239	418957	430768	474113	476156	439463	435674	429692	531264	456253	448110	471812	464751	452764	426065	414955
ABCB6	28001372	28957898	15025785	28956806	20303322	32589864	20521116	18216420	22547710	25228890	20409424	25132494	21164214	28125096	21225108	26153000	29097404	25946578	25031070	24356354	26487212	30600536	30329572	31459094	31787854	29868738	29004532	24939170	25117400	23143042	23366106	23825274	23839684	21885824	20397936	21029640	20143720	21298974	23972294	20354152	20323496	17383114	17145958	19668178	20892564	22442948	22673010	19961920
ABCB7	882742	811472	763971	837884	917538	731255	715512	860417	774749	784374	817891	759239	696018	803036	720385	806580	734286	772583	826259	807241	735914	745401	778850	747108	724405	877246	725885	735449	792190	755768	718450	777401	893261	824402	783061	779698	732148	779028	871299	876916	859787	856809	639136	693338	893530	797343	862225	881852
ABCB8	163476	109944	187790	41488.7	72605.1	73292.5	66569.1	45359	129818	67420.5	53152.6	125232	138011	100737	83621.5	73322.5	116373	138266	212980	117011	135440	112987	170995	110123	102876	207919	242465	67362.3	240594	219960	71034.1	358304	89384.8	86714.4	76925.5	102948	109034	81296	95770.1	104804	53568.2	56081.1	84803.7	107472	131238	170800	76056	157898
ABCC1	213078	199527	168653	150649	90785.8	150141	132560	176711	131998	114492	140608	164271	181320	164051	122378	146657	200685	168600	190744	150124	157435	129672	144491	245036	139933	248648	211466	160575	184760	189259	230152	182133	130097	125395	180489	183347	165318	151441	209546	177240	184933	200361	138957	134837	143727	204730	192262	144826
ABCC4	70909.5	53054.5	55089.3	59586	53113.6	54288.6	60946.5	55239.2	54630.9	60520.4	47910.5	64882.4	38122.6	44203.8	57369.1	51706.6	73961.8	44261.8	51279.4	54075.2	53290.7	64893.4	28024.8	59743.5	63433.7	50412.3	49129.7	58503.7	46441.3	43992.4	74501.9	64429.2	54368.5	49358.7	32775.7	61648.8	36819.7	74311.5	70105.3	72922.8	56059	60973.4	87633.3	63687.3	76062.8	61191.6	75657.9	66942.6
ABCD3	674016	773296	636584	653447	699571	682055	699305	669285	732266	713609	785643	676946	709443	703555	674379	700533	638884	685962	644847	669037	677588	808755	775696	736695	720736	652670	687878	736970	691667	706107	692876	746767	717519	680926	663703	672034	739497	681368	704829	752730	675091	712233	623933	678112	688460	704049	668910	636477
ABCE1	310395	261111	252134	19347.5	331318	297943	151806	204524	260090	442689	368952	435374	379371	234051	289048	319248	271714	361268	281627	270760	229848	272114	241499	226543	272266	260540	277162	295182	267800	359836	328131	279152	262061	226448	248441	258526	218418	260004	270104	429949	315884	298879	275560	292170	277865	267453	257677	266668
ABCF1	4.934e+06	4851471	4.69133e+06	5.02414e+06	4.92855e+06	5087101	4.62181e+06	4.91452e+06	4.67489e+06	4456046	4669192	5102298	4.70343e+06	4276743	4525043	4.89253e+06	5026859	4760028	4.77687e+06	4831952	4.60766e+06	4417115	4546458	4.51088e+06	4.23309e+06	4363486	4681802	4.88022e+06	4.74224e+06	4.67516e+06	4517620	4.69984e+06	4.91249e+06	4.87693e+06	5131519	4762998	4907027	4.85796e+06	4790014	4683910	4.07216e+06	4473378	4.53255e+06	4643273	4.70351e+06	4780175	4496012	4.56878e+06
ABCF2	1.61913e+06	1623933	1.6696e+06	1.644e+06	1.50307e+06	1.62603e+06	1.58751e+06	1.58526e+06	1.60521e+06	1.51482e+06	1.44829e+06	1.50612e+06	1.56876e+06	1.47049e+06	1.56597e+06	1.58757e+06	1466908	1.60257e+06	1.56698e+06	1.46935e+06	1.44955e+06	1.50222e+06	1.51795e+06	1.51368e+06	1.53078e+06	1.53056e+06	1.68902e+06	1.67768e+06	1.65117e+06	1.45386e+06	1.73385e+06	1.72663e+06	1.57334e+06	1.62219e+06	1.64742e+06	1.53881e+06	1.54928e+06	1.58403e+06	1.59759e+06	1.62523e+06	1611298	1.61195e+06	1.57381e+06	1.61076e+06	1.59494e+06	1.52598e+06	1544310	1.61471e+06
ABCF3	620276	663865	636433	664070	658278	532779	614722	612211	563289	586673	617430	629001	511358	570709	507385	518608	665601	539645	534441	542788	532448	511987	544140	603173	570384	621205	672410	565862	555903	544359	579511	552518	594780	588559	580489	524184	590494	491530	512086	529745	614544	570028	617676	556240	574080	529204	560432	522806
ABHD10	730589	840264	817573	762200	849893	869994	841691	743756	789664	811216	818009	875485	812770	756327	786822	894546	776121	859128	897450	859028	846326	753464	848437	761690	776794	825090	926850	872936	891796	909107	866467	981775	860469	909086	945482	897387	878353	915600	908825	853470	889145	908466	743758	748010	810491	787893	805362	769247
ABHD11	175304	325359	100694	343680	369743	313704	159124	433580	268251	247622	227782	345790	243271	333909	42538.2	58524	192290	67703.6	84430.9	155123	56653.4	56431.6	56504.5	159671	72421.3	82284.7	120549	104608	115637	41507.3	141073	139499	144208	137397	111997	154988	118285	27189.7	124184	23832.2	22116.9	22782.9	121522	80389	137342	129130	137129	156944
ABHD12	234243	229483	244643	313197	243134	235989	278396	285510	232089	175655	193443	252147	205108	204450	193655	211346	227246	192745	202717	212063	183271	179362	176932	181981	179609	199530	228251	210758	236278	226287	216283	251597	226073	243247	203306	203897	217747	225385	196710	176131	169904	192275	183669	207711	189388	162907	167611	191402
ABHD14B	2.04814e+06	1.79455e+06	2148325	1.79056e+06	1.75915e+06	1.98965e+06	2.04655e+06	2.00568e+06	2.29636e+06	1.90317e+06	1.96602e+06	1.67879e+06	2.07819e+06	1.94027e+06	1.97442e+06	1.9474e+06	1.90188e+06	1.98328e+06	1.83158e+06	1772652	1.86414e+06	1.7872e+06	1.75976e+06	1.77791e+06	1.87018e+06	1546229	1.82851e+06	1.78334e+06	2.0347e+06	1.78228e+06	1.79035e+06	1.50739e+06	1.74708e+06	1914525	1.96198e+06	1936788	1.77864e+06	1.94763e+06	1.8042e+06	1.56591e+06	1.60642e+06	1.77145e+06	1932057	1.73228e+06	1.58293e+06	1.77616e+06	1.76693e+06	1.67475e+06
ABHD16A	63577.1	142600	99150.1	137879	161254	123371	139810	166206	155977	195015	134569	120835	134696	143132	148857	129489	162960	131146	122437	113879	111059	75868.1	97434	29966.9	102856	93897.1	89368.6	144709	138268	140777	150792	120242	297517	152703	120075	160958	219161	218205	188102	135489	92168.2	152983	138463	179671	136558	162370	62532.9	123294
ABHD17B	106828	117247	132168	98510.3	121614	108811	63150.1	125878	101806	126004	92670.6	93088.6	86996.9	83767.6	8057.48	161407	54557.5	87615.7	93559.5	34510.9	32004.9	12518.2	27145.8	16453.3	34051.1	62651.4	76307.3	126003	117916	152721	111542	114088	124099	129985	119791	107472	11801.8	166548	86232.4	149001	11148.7	121290	85978.6	92817.1	80296.3	17921.1	86929.1	73526.3
ABHD6	1.22198e+06	2.0137e+06	832998	1.00355e+06	2.05211e+06	2.35666e+06	776730	1697165	1.01695e+06	1.63052e+06	1.08843e+06	1.70298e+06	440031	733094	532568	911672	557674	1.35797e+06	1.05853e+06	1.68997e+06	105999	112486	1.20332e+06	1.37634e+06	1.76681e+06	819016	563303	303789	303428	521688	351051	813413	275526	661815	628546	308973	324669	249500	495463	787990	395397	190147	425514	193515	214316	29027.6	251078	372392
ABI1	625736	679414	591217	635539	650591	611795	555389	583580	687735	516884	623722	699885	624563	559814	570768	613835	501456	581892	520871	560308	561127	477079	455774	561598	503810	513884	629961	613817	694974	598831	612397	690301	626535	660727	711717	738735	727389	704018	641849	574050	584126	516894	663773	504127	667232	588349	653670	575785
ABI2	760188	728663	840540	606482	646257	740068	683993	684925	755663	745592	746447	753262	736123	565313	667795	553576	588935	652727	589497	636407	585599	563829	675907	625988	565720	563104	772776	682972	668598	683858	643548	691590	638042	620173	686886	634820	662260	582230	596425	581489	557320	626564	648098	577851	687786	684217	642035	508538
ABITRAM	494279	479340	709926	297276	1.03712e+06	425343	547360	520054	794544	630958	624587	520066	341548	257410	229347	485988	461359	337334	369290	388407	344771	249158	175695	168247	94121.5	232553	40668.3	353593	102225	282516	28643.3	31031.3	377131	285835	18340.3	321120	335046	110220	88476.1	384074	11217.9	125455	7869.92	61758.3	28206.2	10081.2	49395	97382
ABL2	179380	146610	231859	227546	184667	198783	185079	144364	119214	177392	147015	148504	126497	157430	152911	162302	108401	131388	155536	154351	165224	153377	136383	179375	151302	186578	167385	140846	158142	130376	154040	166292	188842	159763	169133	161815	232968	232477	162321	244060	168529	140282	166099	127384	186744	171661	162876	205130
ABLIM1	79653.5	92069.6	71413.4	132809	109134	101797	98410.2	90228.1	61909.2	101361	78092	111625	109599	102900	112826	98537	48309.1	106071	122023	127810	106582	56559.6	105889	90581.5	77465.5	109963	66036.2	116469	95923.6	115943	87371.6	70053.1	96208.4	130535	104113	110915	101561	130674	96518.1	71689.9	81109.7	95659.3	95752.7	89232.5	96986.2	118719	152367	108092
ABR	68013	59243.9	126132	35880.4	52732.1	74307	71795.5	109963	89436.5	96659.9	108982	99667.6	42908.6	116818	62742.6	48902	40101.2	63800.3	35343.9	58369	74770.1	50748.9	48837.2	53754	104283	76266.3	93064.4	40537.8	40279.9	62005.3	42890.8	44595.9	44227.7	41196	70073.5	27622.8	59258.6	56262.4	43052.6	49899	29682.3	31668.1	55180.9	54703.4	39100.9	60722.1	49978.9	49882.3
ABRACL	422414	398736	406652	572457	580240	504730	630081	270972	524706	592086	531270	537812	885906	479663	503344	732498	606821	442415	505118	924654	652781	703310	653724	718542	585612	527157	887936	444870	578321	439288	652894	696776	518928	455749	582267	751473	617171	492174	602662	486982	711731	441694	695830	715325	613863	560632	606519	748638
ABRAXAS1	107605	74364.9	95303.5	79360.6	119482	57425.5	81645.6	94176.2	83329.5	107547	88528.8	81898.7	79017.9	30172.2	95279.4	65464.7	76592.8	53744.6	46673.3	51716.6	16257.8	45850.4	35096.1	51871.6	45266.8	49054	35637.5	67563.6	93864.6	66493.2	67195.4	56386.5	90008.7	62596	71551.6	66072.5	63204.4	77510.7	66977.9	82049.7	68628	73146.2	66463.1	61301.9	72514.1	53115.7	39570	40742.2
ABRAXAS2	809700	737919	859754	728782	777545	713852	716563	848318	751794	765749	743545	768167	822196	788968	801943	687858	779075	708488	677792	778152	718967	707218	671029	703400	700526	629865	701008	729921	718644	699372	669479	668997	786736	726715	680591	772982	789159	770991	714098	726092	685207	723338	767734	779408	730081	744553	699763	692045
ABT1	706600	715730	608217	734126	659023	791666	635035	610696	634515	669950	564637	696066	664220	802154	596816	700573	759876	783769	645877	675153	775055	695868	754103	713211	760514	773275	655557	668622	722481	748423	679899	593242	649404	705764	674557	717335	661492	684651	761912	780560	693894	677497	748242	641707	785930	745140	724961	717040
ACAA1	546331	514061	538674	494341	473302	489922	523036	553849	496192	507202	597937	504692	561648	478171	437723	554661	449205	494023	496065	467362	459513	445734	423237	489173	464386	511981	525833	525102	564263	551435	520526	533524	512074	545771	514780	523107	565518	505746	474679	496047	427458	473072	506433	463239	477111	487456	486216	426654
ACAA2	1.24538e+06	1.25096e+06	1.11186e+06	1.07214e+06	1.04167e+06	1.15616e+06	1.18701e+06	1.18154e+06	1.23531e+06	1.15298e+06	1.23883e+06	1.13813e+06	1.05873e+06	1.09626e+06	1207118	1.40049e+06	1.26148e+06	1.30382e+06	1369553	1.16563e+06	1158312	1.23204e+06	990505	1.00043e+06	1.03317e+06	1.1182e+06	1.26906e+06	1277972	1.36491e+06	1.39086e+06	1161557	1.23099e+06	1.28845e+06	1.39154e+06	1.44255e+06	1.38077e+06	1.50246e+06	1.4135e+06	1.35481e+06	1.24829e+06	1.03356e+06	1.10361e+06	1.28043e+06	1.09817e+06	1.1983e+06	1.14977e+06	1127434	1.10558e+06
ACAD10	437479	173201	357334	37443.8	27942.8	234576	289742	200794	106374	199934	302298	181296	328172	19859.3	8252.87	238533	345783	412661	312534	181570	11157.4	7088.5	9019.25	7847.67	19022	16124.5	120202	498952	350977	608342	262485	38839.9	13173.2	391739	350969	32626.6	30257.4	156083	6415.25	44052.1	7942.1	26925.8	436659	8322.41	16300	41039	16560.6	6206.78
ACAD11	238767	303107	263491	213225	243689	245068	254428	287841	249372	233212	242126	230991	222741	241131	217560	203584	257774	212287	227391	194817	205291	284029	266438	218906	145855	245596	164061	193662	252135	227433	204557	220252	236396	255940	229344	241983	291141	277779	225730	280189	228289	373725	241418	235118	237567	239001	212837	239729
ACAD8	313381	301872	269003	240663	264107	322440	318000	265044	247064	331799	248134	318925	269026	220093	282276	279201	282815	271926	246161	262243	228543	232808	194455	279789	314345	259614	256086	266820	245448	241949	253899	290494	242235	241844	262282	274994	285513	263516	266718	257640	240815	256544	278622	246868	244598	256460	284819	256410
ACAD9	948114	959747	945543	987130	981655	949875	950084	971644	983012	868421	894463	815799	896051	862753	934179	981538	911605	930977	961462	935785	916755	958284	915188	930776	978944	1.00487e+06	918996	988323	937263	832806	939396	956082	1.06358e+06	996399	953796	1022203	944000	984440	985771	942951	1077207	926136	971037	934508	1.02824e+06	949486	978818	1.0223e+06
ACADM	3.02271e+06	3046173	3005680	3.27969e+06	3.01728e+06	3318213	2.66543e+06	2857743	2.72611e+06	2.90922e+06	2784821	2.93591e+06	2809529	2.54672e+06	2.93389e+06	3.13532e+06	2.79348e+06	3.04972e+06	3046756	3035232	3122867	3134258	3.16072e+06	3.09992e+06	2.97529e+06	3008159	3.14563e+06	3.23394e+06	3.10744e+06	3.05499e+06	3.05483e+06	3280885	3128156	3.19716e+06	2.9911e+06	2.98984e+06	2.93231e+06	3.02688e+06	3.21968e+06	3.02743e+06	3.09392e+06	3225052	2.97177e+06	3.09393e+06	3.18531e+06	3.12176e+06	3.01882e+06	2.97357e+06
ACADS	500402	386810	483797	417608	550336	447266	469264	490631	496125	751474	375728	490692	489780	347570	401054	597759	365163	377008	307529	301961	502044	676316	407728	390252	222339	439471	399861	603899	486171	395136	544779	527046	547291	710375	658862	510261	456694	452128	597687	320005	441806	876132	631582	545572	563998	418137	508783	411333
ACADSB	1.04685e+06	982920	1.0886e+06	1.13298e+06	1.10431e+06	1.05644e+06	1.04851e+06	988813	1.17558e+06	1.05889e+06	1.12703e+06	1.1076e+06	1.15448e+06	1.05118e+06	1.09582e+06	1.11535e+06	1.0906e+06	1.11817e+06	1.1958e+06	1.06663e+06	1.07682e+06	1.13443e+06	1.08831e+06	1.117e+06	1.16276e+06	1.14025e+06	1.15025e+06	1.17567e+06	1.21644e+06	1.15931e+06	1.19141e+06	1158715	973121	1.09271e+06	1.11414e+06	1.06815e+06	1.1461e+06	1.08879e+06	1.07079e+06	1.09095e+06	1.14953e+06	1.17572e+06	1.03744e+06	1.06827e+06	1.07366e+06	1.04502e+06	1.08035e+06	1.02389e+06
ACADVL	602950	610703	573517	610309	562334	549047	615838	671564	629028	570369	557880	600449	532246	591060	541756	606822	576758	610711	544638	558149	551651	524570	444791	524328	514058	532866	559278	558089	587636	568803	517262	570057	567612	568723	521052	571823	549288	563196	609873	575411	559642	588950	596562	479353	582899	530932	545918	526750
ACAP2	86246.2	97203.3	67016.7	120576	117956	75971.9	59728.6	86062.2	89763	95480.3	94258	114402	96402.5	86434.1	75303.5	114008	75526.3	88016.3	97482.3	112015	64214.3	46358.5	41310.6	66060.1	48778.1	54450.4	101161	74978.7	62697.3	84317.6	51990.4	86579.5	126706	96576.2	89966.3	57640.3	74761.6	114402	82484	105763	51845.7	119730	52717.9	48296.7	38317.3	77209.4	52536.3	65911
ACAT1	5.62231e+06	5.6218e+06	5612431	5.56008e+06	5369862	5.32953e+06	4.74297e+06	4567879	4.62049e+06	4788598	5191801	5.53991e+06	5061521	5137587	4797122	5.72126e+06	5.52645e+06	5586880	5616596	5525164	5493657	5763579	5.25638e+06	5409589	5.10883e+06	4.94542e+06	6.07296e+06	5.79578e+06	5.8974e+06	5.57226e+06	5544340	5878301	5405819	5607925	5.60684e+06	5505649	5.41431e+06	5.41191e+06	5472071	5111397	4.63091e+06	5.30261e+06	5213580	5183751	5408414	5.5658e+06	5465381	5.42973e+06
ACAT2	1.96009e+06	2.09967e+06	1.96268e+06	1.97441e+06	2.03229e+06	1.80399e+06	2.15572e+06	1.89467e+06	1.86356e+06	1.91408e+06	2.08193e+06	2.01173e+06	1.79449e+06	1.94947e+06	1.74096e+06	2.05145e+06	1.80159e+06	1.9722e+06	1.9341e+06	1.83649e+06	1.92243e+06	1.90762e+06	2.01001e+06	1.92615e+06	1.86479e+06	1.93896e+06	2.08293e+06	1992731	2.19101e+06	1.79465e+06	2.19826e+06	2.24514e+06	1.96145e+06	2.08567e+06	2.02127e+06	2.03981e+06	1.89217e+06	1.93872e+06	1.95321e+06	1.89318e+06	1.98182e+06	1.97479e+06	1.95806e+06	1877652	1.93266e+06	1.75096e+06	1.81746e+06	1.79918e+06
ACBD3	1.94984e+06	1865517	1987329	1.88074e+06	1.98627e+06	1.86119e+06	2.03419e+06	1.9743e+06	1.97514e+06	2114283	2070254	1.95977e+06	1.91378e+06	1.82439e+06	1.92492e+06	1.80637e+06	1.8735e+06	1.83396e+06	1.78248e+06	1.80934e+06	1.76524e+06	1.66506e+06	1.86931e+06	1.7182e+06	1.61092e+06	1.73638e+06	1.74427e+06	1.89765e+06	1.95274e+06	1919085	1.7913e+06	1.80174e+06	1.68923e+06	1.81945e+06	1.96064e+06	1.8705e+06	1.89482e+06	1.78345e+06	1.82256e+06	1.77007e+06	1.39443e+06	1.5513e+06	1.82647e+06	1.72848e+06	1.84244e+06	1.7191e+06	1.70576e+06	1.66633e+06
ACBD5	257382	209291	284157	268060	292530	246873	212919	211019	188244	276290	331411	283223	284997	259967	263784	262615	261593	279706	273157	274094	243319	114843	170717	100988	142894	208646	184153	204108	212720	224492	182854	173195	154142	175311	190259	179481	190373	142200	154613	73836.5	2203.54	143721	88667.2	153744	128652	154859	151053	173137
ACBD6	316063	303071	336967	326215	301733	324427	369243	339353	292291	312261	299792	286875	321360	244341	240137	319059	274470	308746	283454	276375	205951	345232	252443	358536	312394	230904	335422	247465	320312	285970	359084	308372	323591	342830	346040	346059	326839	307881	294899	367433	331071	332664	315989	306812	373799	340863	328536	336825
ACBD7	526154	1.8281e+06	590830	873626	1.52444e+06	1409669	344037	1.90494e+06	255023	1.30352e+06	1.23761e+06	1825140	1.20623e+06	1300630	332236	168181	1172710	1.14358e+06	450193	634286	905774	655018	232032	747804	337034	174174	938206	965918	69289	83326.4	42246	74534.4	124894	139727	86242.6	317325	38416.5	26459.9	304037	47503	29606.6	5994.22	313038	340729	303041	51933	272437	185034
ACD	115553	236923	114500	448496	214881	155223	138760	228832	189914	199249	163420	291447	195933	198843	152041	255814	54191.1	205950	150527	424667	363342	231819	134999	187128	100267	155164	209601	177942	146120	160282	91350.3	69538.1	109126	195924	158885	145937	350339	171009	424343	161513	85921.4	620271	150158	66955.7	273148	208231	166058	261111
ACIN1	1.80678e+06	1.73659e+06	1.67688e+06	1.8021e+06	1.82286e+06	1.77983e+06	1.6408e+06	1.72494e+06	1.72203e+06	1.68376e+06	1.7471e+06	1684671	1.72023e+06	1.67801e+06	1.62698e+06	1.7598e+06	1.73532e+06	1724650	1.78684e+06	1.70568e+06	1.68088e+06	1.75505e+06	1.66429e+06	1.69387e+06	1.70088e+06	1.72287e+06	1.69747e+06	1.74409e+06	1788133	1.7076e+06	1.67255e+06	1.86075e+06	1.83738e+06	1.79167e+06	1.76484e+06	1.81131e+06	1.79855e+06	1788409	1.78976e+06	1.76085e+06	1876254	1.82291e+06	1.76264e+06	1.67834e+06	1.72139e+06	1.73692e+06	1.76645e+06	1.71486e+06
ACLY	6315790	6109046	5.95212e+06	6139612	6.10833e+06	5972120	5814575	5.66312e+06	5.82554e+06	5.93319e+06	5.8369e+06	6134907	6043030	5.97814e+06	5757126	6.25756e+06	5.84492e+06	6117564	6188573	5.97938e+06	6.05511e+06	6066834	5.98109e+06	6126376	6075622	6087836	6427608	6.3238e+06	6.34078e+06	6.0103e+06	6.22888e+06	6355856	6.30639e+06	6.12095e+06	6151912	5.98303e+06	5931814	6165453	6.30129e+06	6046644	6165315	6040603	6005670	6085367	6182091	6292079	6429150	6.32058e+06
ACO1	834088	861491	930081	869535	789668	829981	813206	739344	963485	751440	790066	796362	833732	872528	791454	912974	828953	855818	861976	892482	860870	948506	857129	775281	884874	920528	843814	819359	938837	866629	790958	866838	797839	844812	844236	795389	773706	772134	831755	939895	908297	983998	819259	751277	814888	803131	765519	779393
ACOT1	1.57791e+06	1.44924e+06	1.50116e+06	1.43066e+06	1.55824e+06	1.26634e+06	1.45907e+06	1.50168e+06	1.21916e+06	1.33093e+06	1.40299e+06	1379156	1.23062e+06	1.38737e+06	1.43973e+06	1.49543e+06	1.47024e+06	1.35652e+06	1.43229e+06	1.47133e+06	1.54465e+06	1610559	1.65681e+06	1.68146e+06	1460333	1.65429e+06	1.34766e+06	1.40094e+06	1.52039e+06	1.31944e+06	1.26908e+06	1313123	1.46625e+06	1.44216e+06	1.4483e+06	1.35997e+06	1.44441e+06	1.45776e+06	1.52498e+06	1.33702e+06	1.57316e+06	1.4946e+06	1389609	1.42201e+06	1.58089e+06	1.54697e+06	1.50167e+06	1.52039e+06
ACOT13	1.12175e+06	776454	840633	727519	725617	894180	597198	640056	626637	639602	774744	473626	702869	638004	805921	1106657	494826	1.1191e+06	943178	1.00031e+06	1.03917e+06	1.29606e+06	1.06746e+06	916668	1.01187e+06	908272	1.3895e+06	1046129	1.20756e+06	882044	1.14912e+06	1.38606e+06	1.20532e+06	1.20152e+06	1.09621e+06	1.11573e+06	1.10692e+06	1.14635e+06	1.05684e+06	1.07931e+06	1.12388e+06	1173034	951203	936000	1.02979e+06	1.17347e+06	1.11773e+06	920019
ACOT7	2.31207e+06	2.20762e+06	2.46309e+06	2.05624e+06	2107160	2.28826e+06	1.89984e+06	2.3111e+06	2.06574e+06	1.96268e+06	2.3013e+06	2.14047e+06	2.0209e+06	1.86195e+06	2.04466e+06	2.2661e+06	1.87022e+06	2236259	2302422	2.05183e+06	2.05675e+06	2.16194e+06	2.32775e+06	2019337	2.24792e+06	2.01032e+06	2.3632e+06	2175781	2272027	2.18523e+06	2.43909e+06	2398434	2.19368e+06	2.2322e+06	2.19153e+06	2.35391e+06	2.09133e+06	2.09454e+06	2.30031e+06	2.2499e+06	2.36763e+06	2253105	2.2023e+06	2.01627e+06	2.30787e+06	2.18627e+06	2.32277e+06	2.22633e+06
ACOT8	415510	513317	500978	410511	453988	438371	451058	414618	390478	334806	375543	462648	311949	344479	464454	449970	302261	397103	428999	390721	445728	339585	429685	239687	344669	366932	363368	406377	307139	368545	418598	410208	403653	370587	408159	414912	430560	488792	369003	378621	357852	312802	369430	315072	431775	439203	458220	376965
ACOT9	462018	554470	493976	583563	562520	470473	539386	528088	492365	594946	583176	557906	476098	499660	525082	517995	536258	513044	530357	540513	423966	503360	476633	549148	494935	484835	544420	521738	545798	464393	546788	508280	541665	465087	571047	528325	548061	456002	514866	536042	471030	479921	541567	518720	593855	483839	494800	527314
ACOX1	389799	360802	379277	387292	357684	387622	418999	410391	387226	352852	363235	352635	338918	312752	342389	353465	403817	410855	396549	368255	312733	313622	325111	363105	347789	329487	417544	418332	402289	414433	385356	428419	388716	385066	413480	403763	390497	379104	385554	402002	371317	362338	380011	318052	387429	313393	361419	370221
ACOX3	667046	656809	685896	509446	343788	606190	687501	742016	567992	655782	787066	1.00633e+06	706584	386499	769488	898797	503330	769270	685295	977560	852762	457816	124392	268340	514909	551889	54056.9	648374	478468	900026	40810.7	11169.9	98027.9	704724	827246	914361	904821	910194	716577	124344	14035.5	203571	1.03645e+06	19192.5	74555.2	20329.2	100199	55982.2
ACP1	2.51495e+06	2695093	2.72444e+06	2.53305e+06	2704628	2873155	2556521	2.30538e+06	2.44021e+06	2.68758e+06	2.47509e+06	2.64901e+06	2.46472e+06	2.06979e+06	2.42562e+06	2599584	2.51835e+06	2714159	2527666	2.34218e+06	2235033	2.42519e+06	2.24327e+06	2.18767e+06	2.04395e+06	2.15418e+06	2.55783e+06	2746357	2.59647e+06	2.61371e+06	2.59492e+06	2.56435e+06	2.27087e+06	2529456	2.72179e+06	2.74223e+06	2.72838e+06	2659418	2.6132e+06	2524622	2.32957e+06	2242608	2.60594e+06	2.83066e+06	2.65691e+06	2630423	2.50277e+06	2.40729e+06
ACP2	529726	500414	492622	495495	465667	494151	527756	449624	538542	445418	478020	527359	437447	387523	477191	457930	393710	436137	458986	445565	400951	417926	436526	448913	412135	402876	444962	480771	427450	449313	457636	397326	378677	489610	495062	476521	473284	447969	376882	444667	397295	389776	478880	366317	467005	402302	468536	416187
ACP6	224231	196835	173206	113398	136582	157088	191179	148308	132259	96578.2	115800	45163.9	149768	149079	96822.2	114467	151442	117148	74696.7	110058	132813	83146.2	82839.3	140393	42229.3	69239.7	160238	124789	130763	127784	149082	131088	180293	142592	122611	158988	174259	154690	169891	176833	36005.6	39447.6	147830	125192	120116	185180	117129	135556
ACSF2	218568	130015	195055	131084	138926	198757	161678	147214	214281	121203	113858	189106	128235	170939	152813	178119	131245	142352	140791	156459	153534	134231	162981	130860	193092	172665	159434	156274	126049	149729	163187	161938	149696	191272	234643	184098	176637	188287	170840	173218	131750	168529	156045	133642	141809	158227	166783	180382
ACSF3	323009	257838	291058	290668	232206	271302	277943	238116	258058	333286	252742	230112	179898	234165	246869	231968	200624	260783	212736	261297	301191	250166	237488	220351	263875	287723	228176	250661	239368	220348	280708	228808	196871	270197	288636	297245	289287	263622	276429	248181	245306	302860	166668	221110	266507	254461	276519	281366
ACSL1	389046	303193	327132	310946	400104	338660	265630	311261	364032	346213	335079	333661	317415	314660	349819	322857	345184	343939	335089	329204	302954	303702	349300	308350	349279	329093	321487	361248	327839	327460	349966	354474	356998	396061	393986	377657	392940	381384	363781	390337	344675	427219	333288	373271	367458	315973	336162	363233
ACSL3	1.34294e+06	1.21254e+06	1.28716e+06	1.24528e+06	1.37342e+06	1.32668e+06	1.20172e+06	1.30669e+06	1.34847e+06	1.27227e+06	1.24201e+06	1.38894e+06	1.29349e+06	1.18367e+06	1328886	1.31099e+06	1.22783e+06	1332420	1.30505e+06	1.3093e+06	1.33913e+06	1.21425e+06	1.20552e+06	1.2254e+06	1.33143e+06	1.295e+06	1.32431e+06	1.32096e+06	1.34328e+06	1220875	1182786	1303717	1.34135e+06	1.31117e+06	1.35579e+06	1.31642e+06	1.26261e+06	1.22286e+06	1.31078e+06	1.29362e+06	1.23474e+06	1.31234e+06	1.24091e+06	1.16336e+06	1.26621e+06	1.24401e+06	1.25219e+06	1.21334e+06
ACSL4	372633	388096	380720	368251	406795	409088	367328	421970	415472	345914	387271	348025	366723	353086	349283	363981	357629	359945	344823	362503	362393	329626	348485	310450	297810	320047	424961	365393	417772	368139	334010	441267	435406	366898	371605	370185	396123	389231	409572	405086	343990	409317	384421	336099	342752	351132	347308	327325
ACSS1	618847	448122	635499	537646	329412	465615	634060	422448	629393	670974	592040	584549	532969	423749	526548	582377	564838	579995	629922	491240	337537	354920	332462	278647	280585	483706	344771	588968	422997	451784	377035	300675	286198	680820	596138	541163	615185	669554	532752	595869	553554	457487	437502	377767	320081	479948	572165	371656
ACSS2	278690	232874	242785	172439	191750	178414	373675	243385	256604	295292	279262	310696	190024	235513	272383	275998	230402	267614	272302	302260	337298	203909	258443	259608	231204	298475	321549	266242	252808	258147	224765	248852	303151	245493	285908	206635	355338	365285	389822	389822	390594	320200	300851	348568	361058	321893	382415	277247
ACT	527855	837121	789889	541348	679425	556368	456189	498203	389626	451966	809091	496753	784566	432461	660453	629026	386475	339456	371746	535122	457198	288884	619766	389941	618232	373444	414941	598636	300460	454397	604398	527824	372355	442701	198089	231536	231461	403046	400381	391711	239459	222348	310750	414012	332545	424443	445510	276796
ACTB	129026336	131690864	138801184	132078464	135093920	125734240	118710464	115428224	124971400	119620272	115647064	126636360	122263712	132756576	122218152	136840384	137776560	134333504	132774320	133097608	137751184	126274784	132167128	124338824	123822248	121298248	147818400	136897152	136595280	128151928	142465264	142158352	135162896	131967552	129500440	137666688	124963392	130564920	129476784	120190272	126833008	126935928	137835344	131123744	138998112	134625600	139827440	135589088
ACTBL2	1.52236e+06	1.15444e+06	1.50939e+06	1.41578e+06	1.41041e+06	1.34837e+06	1131386	1.16875e+06	1.46327e+06	1.19261e+06	1.19998e+06	1288849	1.34183e+06	1.16095e+06	1.05482e+06	838472	1.15339e+06	1.13566e+06	1.14844e+06	1203091	965620	978190	1.29394e+06	1.26711e+06	1.32872e+06	1.23549e+06	1520239	1.29897e+06	1.33984e+06	1.10962e+06	1.30974e+06	1.28367e+06	1.0831e+06	1246442	1.13762e+06	1.29927e+06	1.33487e+06	1.04477e+06	1.56226e+06	1.68641e+06	1.10331e+06	979177	1.16647e+06	1.11317e+06	1.16417e+06	832766	1.44162e+06	932474
ACTG1	1.55081e+06	1.62855e+06	1.44425e+06	1.4769e+06	1.5295e+06	1.15414e+06	1.94949e+06	1.67482e+06	1.12715e+06	602998	1.48477e+06	1.25902e+06	1.50794e+06	738727	970295	1.10597e+06	1.17846e+06	717994	941679	835480	1.00068e+06	1.11791e+06	1120489	1.69582e+06	1.68237e+06	1.35133e+06	1.21847e+06	1.28254e+06	1.33058e+06	1.06707e+06	1.34142e+06	1104472	1.38518e+06	1.13084e+06	1064752	1.22781e+06	1.2097e+06	1.09641e+06	1.0393e+06	1.03608e+06	2.47996e+06	1.04797e+06	1.20138e+06	834118	406888	1.17634e+06	1.24784e+06	1.1505e+06
ACTL6A	1.73628e+06	1.83799e+06	1922130	1.86797e+06	1.75005e+06	1.75272e+06	1.78152e+06	1.97416e+06	1.76843e+06	1.70014e+06	1.85257e+06	1.62278e+06	1698668	1671951	1770554	1.87733e+06	1.85131e+06	1.87684e+06	1.87305e+06	1.86792e+06	1.86461e+06	1.5796e+06	1481185	1.55189e+06	1.46583e+06	1.58469e+06	1.74745e+06	1.68194e+06	1.79404e+06	1789860	1.56005e+06	1.70613e+06	1.78545e+06	1.81416e+06	1.81074e+06	1.81087e+06	1.82633e+06	1904270	1.95665e+06	1.70951e+06	1680682	1.63898e+06	1.73294e+06	1.68636e+06	1.67993e+06	1.76754e+06	1.75508e+06	1.76958e+06
ACTN1	4.74144e+06	5.13976e+06	5.03779e+06	5.09184e+06	4.93838e+06	4773303	4497932	5.01727e+06	4.77193e+06	4850253	4641956	4.8681e+06	4.77538e+06	4446268	4.79084e+06	5.04807e+06	4809401	4.90932e+06	4916729	5e+06	4857979	4.61059e+06	4797947	4908321	4938074	4769380	4.90551e+06	4.88478e+06	4.96658e+06	4.86773e+06	4.84817e+06	4880801	5.0752e+06	5192862	5.13933e+06	5135815	4.99037e+06	5.13592e+06	5034520	4902723	4.74118e+06	4.78119e+06	5.01748e+06	5.00644e+06	4919266	5.06171e+06	4924154	5.07595e+06
ACTN4	3.55105e+06	3639635	3.65401e+06	3.86526e+06	3767871	3.71717e+06	3493967	3568290	3.44404e+06	3.3958e+06	3.23506e+06	3.80565e+06	3.3848e+06	3.46663e+06	3.34378e+06	3.48565e+06	3.67194e+06	3.40539e+06	3490744	3.3752e+06	3.41962e+06	3433200	3.39223e+06	3.38368e+06	3.32835e+06	3350526	3.46978e+06	3.53504e+06	3469209	3.40061e+06	3.59803e+06	3.73192e+06	3.62638e+06	3.53419e+06	3.54708e+06	3.44024e+06	3553550	3.48166e+06	3.47042e+06	3489831	3.36179e+06	3.40698e+06	3463594	3.27557e+06	3445813	3565895	3456638	3.46707e+06
ACTR10	807409	897091	927510	926214	1.02365e+06	860247	822965	945034	965752	968761	807482	897120	957192	921187	877641	948039	822692	958784	968742	943576	921598	969656	1.05947e+06	1.0402e+06	942081	1.00801e+06	1.00492e+06	1.00303e+06	949713	969117	972556	893217	912930	983611	1.02931e+06	1.01242e+06	910578	968727	893038	909518	993126	896997	902495	929610	938513	896435	1.0274e+06	852564
ACTR1A	3.29352e+06	3.77114e+06	3.51597e+06	3439846	3532224	3.40798e+06	3.34238e+06	3.18233e+06	3.16033e+06	3.08615e+06	3440393	3214634	3.03922e+06	3.1054e+06	3.18947e+06	3.40916e+06	3.29541e+06	3293563	3.28567e+06	3322927	3482687	3.38506e+06	3.08672e+06	3.24058e+06	2.99608e+06	3.23266e+06	3.48144e+06	3.41967e+06	3.59212e+06	3.43192e+06	3.3649e+06	3.53302e+06	3.74636e+06	3.56457e+06	3630258	3.36363e+06	3.25809e+06	3.28678e+06	3.68437e+06	3.5016e+06	3432469	3703747	3.47517e+06	3.41984e+06	3.46823e+06	3.49472e+06	3408097	3526329
ACTR2	2.73155e+06	2.90094e+06	2.63815e+06	2.54521e+06	2590383	2682489	2.57704e+06	2.69884e+06	2.71806e+06	2.69796e+06	2.55588e+06	2780119	2.38892e+06	2.73176e+06	2571247	2781807	2.81403e+06	2.76638e+06	2.85984e+06	2760267	2.79259e+06	2.73788e+06	2.57819e+06	2.55754e+06	2.37189e+06	2503927	2.72057e+06	2.67442e+06	2.82491e+06	2.63339e+06	2.69232e+06	2.7353e+06	2.83625e+06	2.89345e+06	2.6739e+06	2.72134e+06	2.7072e+06	2.72703e+06	2745858	2575004	2.56928e+06	2.62352e+06	2.80587e+06	2394191	2.76688e+06	2.48475e+06	2.66141e+06	2.53338e+06
ACTR3	3518765	3.77388e+06	3.64515e+06	3.7435e+06	3.747e+06	3638792	3534463	3.52384e+06	3653246	3.68159e+06	3.52056e+06	3.63407e+06	3561853	3.67818e+06	3601727	3.68277e+06	3720220	3583971	3.61468e+06	3697326	3796977	3528626	3.67865e+06	3.52715e+06	3.66461e+06	3.635e+06	3.68308e+06	3.84656e+06	3.85155e+06	3687702	3.64223e+06	3.85919e+06	3.54559e+06	3.77031e+06	3.66867e+06	3.60779e+06	3.80788e+06	3706431	3.65691e+06	3565918	3.56647e+06	3.46261e+06	3696884	3.73032e+06	3.49756e+06	3.6424e+06	3.61548e+06	3.36362e+06
ACTR3B	38596.6	21215.1	60920.1	54284.7	41420.4	36767.9	87142.7	53242.3	62767.7	92186.8	59185.4	46940.8	77179	34910	29941	10717.9	32857.9	7582.2	31355.4	12462.1	47445.6	40189.4	12332.2	27520.7	10606.2	20681.4	42853	69346.7	47391.1	37265.1	40689.9	68270	64074.8	16794.4	29523.6	29650.8	22022.7	15744.8	44866.8	27105.5	25904.3	62849.7	22368.3	15269.8	13718.9	16424	35129.4	40430.6
ACTR5	244339	155152	177868	197761	234669	220195	128429	154408	220350	175991	198217	232446	145960	155686	160968	179362	186288	106912	177870	109213	62125.3	123739	102797	100975	76540.8	93935.8	106969	134268	108689	136988	129398	143430	226937	170927	131495	163427	130827	151898	158146	142365	131967	115264	131633	150246	172725	181525	164727	171135
ACTR6	337402	352789	324612	326226	346318	372294	390448	401207	401824	387272	382530	447102	393820	429691	390895	428448	390304	388824	371373	462836	465731	361692	378869	405364	350899	325399	276816	370401	363131	399418	315089	344411	406466	452395	416501	389132	438871	413065	451194	401248	349769	339822	399663	412309	309071	404658	345161	362659
ACTR8	279451	327741	273191	299545	266181	284798	283429	237325	318787	269738	265604	283930	308678	270279	260621	310621	277002	289404	275132	290596	281358	267179	280854	302269	256575	279582	310974	297708	305676	316046	303852	296664	311287	314077	318472	321438	325318	300548	307218	331812	317509	335275	269731	276105	292221	315112	293927	262480
ACY1	250937	297380	1.09983e+06	247306	108304	101817	381892	1.01067e+06	240680	230643	313655	216718	292758	250944	175754	258100	413176	232954	245788	207580	331348	909781	587670	48634.3	86344.7	910811	63826.4	109754	243118	144768	222117	263470	612485	222849	126557	172693	142332	111123	198582	130652	200015	449463	313223	430995	136832	77250.5	58705.5	202320
ACYP1	945127	926408	873710	898320	865235	985268	983417	1.05028e+06	908194	951363	860942	919443	799111	869424	828436	865677	871156	893831	777678	915700	850193	913077	961419	941481	1.01591e+06	948396	908221	885680	858585	731992	970298	954581	822671	859819	853137	778461	718060	857824	910859	918810	930240	962873	893448	875373	815425	861765	718283	874654
ADA	163594	135944	248090	174157	137504	205492	81513.2	92048	122746	129481	125180	142838	103464	113073	156463	130651	128285	129248	144990	129886	80683.7	64754	57530.7	101282	94703.8	77646.4	159060	97676.4	96320.7	151528	123842	149836	66670.8	79223.6	96364.9	122169	109554	67505.5	118640	101986	138988	112405	90617.6	47148.9	90825.6	133164	112256	106275
ADAM10	327009	323203	447535	344262	320276	449074	390781	323541	292144	266201	265251	370348	226497	259239	250917	304109	160907	186443	218020	276503	249189	176198	190625	264289	168496	279585	223096	262001	183830	226381	253212	216407	275839	357590	235800	259810	284604	308999	221828	229096	202793	325583	305077	88627	231222	210464	141580	85448.7
ADAM15	87641.8	60230.9	102436	83560.4	47984.5	98870.7	106748	54069.3	107108	78165.9	79461.3	73483.9	54486.3	47389.8	31243.8	17650.7	28220.1	36532.4	38947.4	29043.1	35643.8	18197.6	34283	40904.2	85394.6	71996.1	10959.4	46587.4	33005.4	47356.6	55451.9	10853.5	58808.4	76005	84498.4	48549.7	31120.2	54545.4	74510.6	50210.3	42579.6	47327.4	29591.5	48476.4	49647.7	54665	19378.5	22919.5
ADAM17	260097	284931	214439	334948	250957	209314	191477	233109	166736	196561	190021	173033	238675	191903	285574	235253	203427	209812	139534	212840	127777	182852	251179	163780	148691	129194	254241	229679	173811	215868	238984	212634	261646	213157	176519	156585	158019	166934	182494	208962	212637	241239	190132	261088	198167	211411	143305	218722
ADAM9	202090	228909	240890	285589	212889	210501	133596	223954	229716	251874	271004	233782	240468	199429	240338	207084	166988	205486	239338	214371	209605	189970	166888	153756	166160	188770	189398	246358	206251	235548	196957	223061	265350	244726	302185	209893	272797	258760	250881	267202	204628	266256	229523	256190	192631	233917	199988	225747
ADAT1	64609.4	28445.5	69762.4	27129.4	67402.3	38312.8	57937.7	35885.6	34248.3	28074.3	49680.3	30305.9	57067.1	8912.7	18366.3	32942.6	16045.4	38504.3	61880.6	47549.7	22089.7	28440.3	26998.1	32139.2	13933.4	11478.3	28654	21044.1	39026.1	17772	34204.9	25003.1	27789.7	38606.3	35583.9	25845.6	32053.5	46453	20192.4	28400.4	18455.4	16494	22441.9	72484.5	31832.2	33941.5	34759	34475.5
ADAT2	1.27167e+06	612414	1.22305e+06	638231	783568	1.13803e+06	250934	1.56897e+06	976741	1.57849e+06	357864	1176679	850304	720132	547988	675093	373071	502551	375560	799303	936343	1.5993e+06	826446	1.27012e+06	824406	525508	618352	538555	268481	538356	821612	526880	744569	699990	828893	636685	598202	1.01498e+06	998136	1.15956e+06	954843	741847	1.34632e+06	526774	729469	920312	1162009	958273
ADAT3	297546	433391	360567	372741	316982	313008	84360.6	573256	402542	124738	455382	414405	109464	335320	181333	357229	266230	282630	212467	222374	210117	223771	312563	177494	168179	263633	368052	408193	284748	316137	326041	230234	140064	250968	352187	190693	134682	286380	145669	194020	208565	318168	208754	285304	260726	267476	215815	351878
ADD1	1.3315e+06	1.4656e+06	1.54016e+06	1.5504e+06	1.50303e+06	1.39109e+06	1.35891e+06	1.84086e+06	1.42487e+06	1.60454e+06	1435899	1453812	1.53931e+06	1.41021e+06	1.39223e+06	1.53011e+06	1428559	1.35923e+06	1.43441e+06	1.42769e+06	1.5117e+06	1.42475e+06	1.3227e+06	1.35046e+06	1.30004e+06	1.38557e+06	1.29665e+06	1.3937e+06	1.43735e+06	1.54347e+06	1.42745e+06	1.37681e+06	1.54933e+06	1.47518e+06	1.49205e+06	1.46616e+06	1.53271e+06	1475539	1.57175e+06	1.48975e+06	1.46769e+06	1.45457e+06	1481115	1.43842e+06	1.35221e+06	1.46633e+06	1.47666e+06	1.47503e+06
ADD2	335818	315001	262492	301240	304140	243403	280317	251591	288222	279474	240658	260332	275496	319344	241223	282048	302152	257147	264840	269367	280245	256958	261779	253789	262907	286615	243799	249671	273650	248289	253954	270998	298117	285357	251628	254100	257145	300893	256341	242299	228797	246453	283743	247852	268025	237709	247215	255983
ADD3	784283	841753	1.04988e+06	766503	820589	1.00353e+06	796037	1.01068e+06	1.12354e+06	1.08605e+06	960486	801868	836014	773660	958355	829508	833442	911216	819013	922296	1.001e+06	797939	879702	657483	682902	596198	807993	820385	911235	844983	862093	886258	809587	973195	1.09971e+06	853666	932966	918900	855824	840754	573429	648763	699546	696587	814644	684035	725367	763850
ADGRL2	258143	142774	232910	200833	218740	201789	160674	147832	92247.2	102576	187209	168610	110469	182458	98110.3	135167	121385	83421.3	113804	105074	130133	94207.7	58495.5	72112.4	29089	76391	124136	144971	101796	144372	150269	195383	105668	59529.4	140660	92352.1	158958	100273	56913.7	85561.1	65392.4	35233	87565.8	116594	58032	68980	81509.8	54993.2
ADH5	1.90042e+06	1.92217e+06	1.79055e+06	2.05602e+06	1.91359e+06	1.79061e+06	2.20854e+06	1.97393e+06	1.71966e+06	1.81634e+06	1.68072e+06	1.72507e+06	1.74673e+06	2.01997e+06	1.91457e+06	2.01042e+06	1.89404e+06	1936413	1964281	1.98373e+06	2.03517e+06	1.89851e+06	1853456	1.97799e+06	1.93065e+06	1.95378e+06	2.0793e+06	2.00088e+06	2.18066e+06	2.073e+06	2.00181e+06	2.18153e+06	1.97707e+06	2.07093e+06	2.08731e+06	1.96216e+06	1.81545e+06	1.86265e+06	2023648	2.16157e+06	1.94604e+06	1.93453e+06	1.93095e+06	1.9066e+06	1.9523e+06	1.95344e+06	1.90072e+06	1.7743e+06
ADI1	1.43485e+06	1.52674e+06	1.60053e+06	1.4251e+06	1.4895e+06	1.38852e+06	1.4766e+06	1.59778e+06	1.44064e+06	1.52567e+06	1.54623e+06	1.53978e+06	1.42798e+06	1.26046e+06	1.42613e+06	1.41566e+06	1.44152e+06	1.48154e+06	1.36126e+06	1.51606e+06	1.30508e+06	1.29513e+06	1.31731e+06	1.39743e+06	1.30997e+06	1.27288e+06	1.45641e+06	1.41143e+06	1.46101e+06	1.59576e+06	1.35531e+06	1.49995e+06	1.35214e+06	1.4539e+06	1.52156e+06	1.40328e+06	1.44961e+06	1455310	1.4446e+06	1.31897e+06	1.22471e+06	1.24301e+06	1.43863e+06	1.45224e+06	1.48968e+06	1350732	1.32169e+06	1.39826e+06
ADK	1.23391e+06	1.29621e+06	1.26845e+06	1.32556e+06	1.22471e+06	1.32568e+06	1266466	1.36645e+06	1.34734e+06	1.3073e+06	1.27554e+06	1.25854e+06	1.29844e+06	1.41757e+06	1.26782e+06	1.33825e+06	1.27679e+06	1.34358e+06	1.31479e+06	1.26714e+06	1.21748e+06	1.18631e+06	1.30146e+06	1.26319e+06	1.28193e+06	1.28593e+06	1.31268e+06	1.34951e+06	1.31191e+06	1.33327e+06	1.23042e+06	1.29652e+06	1.46788e+06	1.39725e+06	1.37623e+06	1333605	1.32996e+06	1.30551e+06	1.3949e+06	1318095	1.36571e+06	1.32325e+06	1.29397e+06	1246905	1.30523e+06	1.33166e+06	1.36498e+06	1.27888e+06
ADNP	874059	912084	925401	961701	998571	920722	1.00722e+06	1.0185e+06	1.03224e+06	952511	977197	954210	962261	947119	863870	925996	971093	958704	921399	954024	1.00382e+06	877508	890349	869028	865844	832692	864524	895033	937519	879981	855028	991950	963947	958373	978470	921639	950398	953326	979129	957408	965247	968228	941510	895365	939554	912993	918751	916212
ADPGK	1.20098e+06	1466919	1.41747e+06	1.45432e+06	1.18521e+06	1.59684e+06	1.2712e+06	1.29082e+06	1.25315e+06	1253697	1.69541e+06	1431656	1389193	1188166	901145	1.544e+06	1.23928e+06	1.2448e+06	1.43982e+06	1.22571e+06	1.29803e+06	1.05688e+06	1.56018e+06	1.27522e+06	1.27526e+06	1.21964e+06	1.29002e+06	1.26829e+06	1.36083e+06	1411703	1.39664e+06	1.57546e+06	1.14526e+06	1.32555e+06	1.44332e+06	1239356	1.49074e+06	1.19082e+06	1.57429e+06	1.2679e+06	1.40184e+06	1.38285e+06	1192254	1.0909e+06	1126692	1.10127e+06	1.2271e+06	1.15527e+06
ADPRS	601015	610621	598924	645841	648387	563802	580878	670007	561165	604246	668272	648198	570636	756316	623278	688993	687579	676330	725531	688391	649633	626336	586796	561244	528026	574962	680818	733292	692489	667717	626296	735157	726684	648926	651432	615120	731355	732192	663537	731557	674502	678398	650590	703931	631748	685533	650843	633176
ADRBK1	248012	460159	471714	417503	339798	416990	376028	406101	409521	400753	359410	406085	464686	359782	394933	336430	323900	344646	286385	317920	315222	315763	312601	317497	330557	298150	300036	385973	422495	345428	380444	436807	326608	440194	344190	350284	356658	372928	349443	399909	354826	361524	342735	290814	392112	334754	370673	324867
ADRM1	1.98495e+06	2149903	2.03766e+06	2.37964e+06	2.02442e+06	2.05256e+06	1.87612e+06	1.90856e+06	1971932	2269669	1.99028e+06	2.19451e+06	1.85905e+06	2.00253e+06	1.88776e+06	1.90374e+06	2.04915e+06	2.02443e+06	1885832	2030731	1.88e+06	1.67434e+06	1.90407e+06	1.82464e+06	1.58394e+06	1.76072e+06	1.89021e+06	2.03417e+06	2.062e+06	1.84856e+06	1.77013e+06	2.05263e+06	2.11312e+06	2.17515e+06	2.1515e+06	2.07859e+06	2.16528e+06	1.86335e+06	2.12071e+06	2.25578e+06	1.76422e+06	1953857	1.91761e+06	2.00573e+06	1.98042e+06	2.17616e+06	2.02899e+06	1.95401e+06
ADSL	1.2477e+06	1294059	1.22008e+06	1.30363e+06	1.2764e+06	1.29603e+06	1.23811e+06	1.32286e+06	1207984	1.21692e+06	1.0949e+06	1277041	1.21228e+06	1.23292e+06	1187718	1.24254e+06	1.07367e+06	1.26113e+06	1.19445e+06	1.31844e+06	1.26586e+06	1.13433e+06	1.22119e+06	1.24948e+06	1.14639e+06	1.25317e+06	1.25973e+06	1.29095e+06	1.2815e+06	1.26993e+06	1.27275e+06	1.35105e+06	1.34385e+06	1.35574e+06	1.37627e+06	1.31462e+06	1.27518e+06	1.20877e+06	1267474	1.23147e+06	1.09042e+06	1151341	1.17899e+06	1.31104e+06	1.31128e+06	1.21524e+06	1319217	1.23108e+06
ADSS	2988700	2.95933e+06	2.96789e+06	2.7232e+06	2.54364e+06	2.77893e+06	2.96059e+06	2576644	2686697	2.75219e+06	2.62547e+06	2530812	2.39003e+06	2676965	2713253	2912399	2808322	2.92084e+06	2.77522e+06	2.75201e+06	2.87088e+06	2.79297e+06	2941087	2.87122e+06	2.80482e+06	2.77005e+06	3.00123e+06	2.77069e+06	2.92278e+06	2.8716e+06	2898829	2.92299e+06	2.87826e+06	2.89157e+06	2.84102e+06	2828931	2.81419e+06	2.81846e+06	2859844	2.62385e+06	2700313	2.72897e+06	2.71902e+06	2.7423e+06	2.95032e+06	2.7366e+06	2.79186e+06	2.70366e+06
AEBP2	121575	50211.8	87983.6	31005.4	57748.1	77426.2	78580.8	63461.8	68313.9	82998.1	55778	79579.1	71496.4	58099.8	32949.8	73796.5	82742.9	63768.5	98419.7	52789.2	61670.9	64260.5	128464	10354.9	130452	68306.8	148595	57188.1	61814.7	102476	75479.3	71010.8	64572.6	62982	37162.2	59342.1	57332.9	45633.2	79586.5	51418.9	95607.7	68281.4	121705	35292.2	63469.4	35334.5	52650.9	46838.9
AFDN	2.19979e+06	2.19917e+06	2.29414e+06	2.24466e+06	2.03319e+06	2.00885e+06	2067287	2.07705e+06	2.08161e+06	2.10511e+06	2.11299e+06	2.10729e+06	2.03364e+06	2.03737e+06	1.84854e+06	2.01664e+06	2.01127e+06	2.08157e+06	2.06416e+06	2.05245e+06	2.06151e+06	2.10658e+06	1.97213e+06	1.9407e+06	1.85929e+06	1884090	2.17142e+06	2.17092e+06	2.20209e+06	2.23941e+06	2244498	2.26847e+06	2.06666e+06	2.26622e+06	2.31813e+06	2.25713e+06	2.21369e+06	2.21256e+06	2265888	2098395	2.02488e+06	2.10049e+06	2.13428e+06	2076790	2.10366e+06	2.04058e+06	2.0003e+06	1.99674e+06
AFF4	257460	340889	375062	324182	367294	350356	309406	293616	356334	331270	434187	357187	256400	251456	319923	378844	350848	309624	313242	425332	301170	309998	291539	270491	323401	275316	322613	337323	232295	254708	253337	235115	303761	322660	317155	407592	373230	351693	324344	365756	341552	373503	416639	327146	351343	282149	342272	409307
AFG3L2	1.10125e+06	1.11856e+06	1.18509e+06	1.08243e+06	1.07579e+06	1.09976e+06	1.27327e+06	1.15391e+06	1.12723e+06	1.17268e+06	1.09064e+06	1.02563e+06	1.19463e+06	997103	1.11003e+06	1.11279e+06	1.15277e+06	1.12348e+06	1.09797e+06	1.12838e+06	1.10386e+06	1.15217e+06	1170081	1.06295e+06	1.12365e+06	1.20156e+06	1.10748e+06	1.14475e+06	1.15422e+06	1.07319e+06	1.09272e+06	1.10108e+06	1139800	1.11708e+06	1.08554e+06	1077911	1.10167e+06	1.03317e+06	1081886	1135820	1.19367e+06	1.10603e+06	1.01632e+06	1.06461e+06	1.10209e+06	1108380	1.07178e+06	1099667
AFTPH	85756.7	199090	164691	129351	135407	130950	160652	160063	125358	127936	164892	106930	138540	77494.8	100072	45598.6	226928	110797	137542	116092	121383	102389	73116.2	73236.9	92422.7	153671	104093	202459	98435.1	114173	164450	202433	133022	124499	193571	173203	172955	162801	146438	174155	171976	143709	81580.4	153137	120238	136444	138596	87871.1
AGA	267252	285832	205958	245632	264013	166360	245134	246088	290312	163279	240458	315057	261080	342530	204359	288419	181604	265086	251129	264599	246773	238917	238839	231492	250773	258042	217460	278109	273877	340350	245140	251202	268699	250089	235363	280614	325340	302685	307232	290263	295092	287992	186729	292228	161560	267393	180037	320442
AGFG1	1.25765e+06	1.48172e+06	1.54634e+06	1.59191e+06	1.36017e+06	1.099e+06	1.55653e+06	937800	1.98711e+06	1.49738e+06	1.52172e+06	1.44736e+06	1.40493e+06	1.26767e+06	1.37284e+06	1.54277e+06	1.88574e+06	1.51574e+06	1.57332e+06	1.41688e+06	1.54542e+06	1.4308e+06	1.29295e+06	1.23766e+06	1.43659e+06	1.62915e+06	1320786	1.3327e+06	1.42608e+06	1.49043e+06	1.32118e+06	1.41447e+06	1.60606e+06	1.51111e+06	1.72025e+06	1.49846e+06	1.4867e+06	1.39084e+06	1.46269e+06	1554611	1.66498e+06	1.45985e+06	1.46551e+06	1.40419e+06	1.38437e+06	1.32009e+06	1.33511e+06	1.3747e+06
AGGF1	74293.3	37312.6	64360.3	36223.1	58315.4	63459.6	55532.4	53468.7	77075.7	51606.4	38824	34793.5	22182.2	28993.6	33807	20508.8	20892.4	41644.6	59120.3	10812.5	27409.7	31584.6	118408	62794.5	10481.7	10324.5	20419.2	26400.9	25095	51477.8	16292.8	55262.1	126886	42014.2	59630.7	19448.6	22264	29694.9	68283.4	30946.9	24011.9	34453.5	16449.6	11323.2	6604.72	13815.7	7499.54	24035.3
AGL	1.08938e+06	1.16915e+06	1.17967e+06	1.15335e+06	1.11905e+06	1.08994e+06	1.08608e+06	1.17398e+06	1.11221e+06	1132073	1172977	1.15005e+06	1.1033e+06	1.10262e+06	1.14651e+06	1.13532e+06	1.10287e+06	1.14244e+06	1.13063e+06	1.10944e+06	1.13644e+06	1.03405e+06	1.03222e+06	1.08654e+06	1.04963e+06	1.07855e+06	1.15299e+06	1.15583e+06	1.14039e+06	1.17634e+06	1.15097e+06	1.15787e+06	1.14999e+06	1153140	1.17167e+06	1.16695e+06	1.14929e+06	1.16642e+06	1.16996e+06	1.11749e+06	1094808	1.09941e+06	1.15346e+06	1148592	1.15455e+06	1112200	1.13847e+06	1.16325e+06
AGO1	359770	354610	322405	348245	412053	400702	366430	331403	372380	328818	344478	367217	359087	347286	390828	406818	307204	344306	329951	358099	353812	365226	451234	279174	334818	338312	318344	289740	335022	391075	408650	359319	360233	360100	356803	327991	400676	379401	398940	438094	315462	282334	344215	331035	321338	377808	345235	358529
AGO2	362296	344675	318575	375835	289166	300361	360655	387632	351147	334537	373385	268263	336140	290680	345139	299118	300799	302211	362992	269962	327073	298462	345666	363246	287140	329896	277938	345710	301933	271969	308959	286143	343308	311581	312690	321446	351242	319970	334572	384362	275897	373218	300718	315993	295439	305342	310195	308733
AGPAT1	254884	275417	262455	231706	313621	262378	272752	277637	265232	253071	220956	213952	252954	232330	243764	180664	293018	197177	269313	215264	237557	284969	264931	328928	228990	294543	216169	204201	217225	200302	221974	243716	265332	234804	224124	228686	234188	251552	260592	262392	305454	265618	253343	216484	241064	243504	202595	270549
AGPAT3	389243	498333	459530	452243	460121	383493	303340	466729	458479	565702	471508	372882	421520	474193	417488	388256	408702	906452	474926	295215	258910	391522	252342	345602	376497	272932	393794	325634	391692	247393	42999.7	346208	339489	364802	312763	184464	273844	290840	327177	161343	83136.2	84517.5	7757.37	14824.3	358697	415800	308083	357575
AGPAT4	145151	109328	104114	209406	253371	149041	91153	185462	153176	172224	185294	195667	193991	160981	131673	100814	184031	78428.9	255355	275310	393744	437261	419574	414536	352471	227211	67315.1	26267.1	43878.7	17584.8	42091.1	52149.6	302999	45600.3	64569	37205.8	69917.5	29692	113787	73956.1	25224.5	153954	54092.5	18064.6	35166.6	83265.4	29003.2	97513.8
AGPAT5	113400	115733	162579	109444	141292	109779	167243	146521	151342	110588	134616	156296	173540	126154	143630	112052	147614	117960	186560	105067	99793.9	210370	178769	155109	121307	159822	137230	139416	179252	145039	147862	196714	153256	163586	169407	141717	142396	121991	145931	157468	164829	202015	132851	64720.6	116413	141473	117779	154762
AGPS	1174973	1.0928e+06	1.11682e+06	1149472	1.2291e+06	1.18575e+06	1.1435e+06	1.21799e+06	1.11755e+06	1.25088e+06	1.20152e+06	1.10268e+06	1.19524e+06	1.10729e+06	1083112	1.16935e+06	1.12264e+06	1.12908e+06	1.17596e+06	1.19048e+06	1248745	1.10168e+06	1.11683e+06	1.18116e+06	1106588	1.05749e+06	1.15097e+06	1149247	1.15852e+06	1.14835e+06	1.16627e+06	1164521	1.17924e+06	1177464	1.19466e+06	1185369	1.22573e+06	1.22009e+06	1.24875e+06	1227998	1.09422e+06	1.15794e+06	1.1102e+06	1.07737e+06	1.09064e+06	1116411	1.13388e+06	1.14646e+06
AGR2	30823.2	13812.1	87975.2	233497	33874.8	81093.1	36527.2	17649.7	75428.4	19031.7	7908.96	20521.9	8528.24	24075.2	10004.9	109788	970652	11633	30184.9	12543.9	13526.1	16491.5	10934	109224	12713.3	30592.6	128703	8379.38	44756.4	8332.55	14831.2	52023.4	380478	238653	13550.3	157231	143556	77163.8	11681.9	13582.9	18517.2	96981.6	30254.9	10089.2	8227.33	353976	56439.3	92829.4
AGRN	1.81856e+06	2236830	2.05285e+06	1.76454e+06	2580093	1.73179e+06	1.24413e+06	1536112	2.23937e+06	1.82339e+06	1.8931e+06	1.88273e+06	1.77932e+06	1.93738e+06	1.61e+06	1.97613e+06	2.60294e+06	1.97019e+06	1.65408e+06	2.38932e+06	2.19292e+06	2.028e+06	2.10137e+06	2.23547e+06	2.52313e+06	2.68899e+06	1.23778e+06	1877383	1.34513e+06	1.45496e+06	1.18766e+06	1.16358e+06	1322143	1.55496e+06	1.27158e+06	2.20251e+06	2247055	2.21622e+06	1942118	2.15267e+06	1.44433e+06	2.17856e+06	2.14305e+06	2.16578e+06	2.7013e+06	1.75838e+06	2.43113e+06	2206726
AGTPBP1	253208	291178	235596	233863	253004	284320	304160	196191	246666	240746	228207	224642	201155	232274	290134	219862	208450	189961	228910	223434	196034	131936	230632	202832	234427	253696	206441	201202	252821	206118	187169	211832	286447	246280	283205	240106	258480	251289	204993	216572	214232	222903	250999	192453	225182	265788	248811	228759
AHCTF1	1154315	1.22853e+06	1.25846e+06	1.37795e+06	1.40973e+06	1.22548e+06	1.3493e+06	1.23934e+06	1.27728e+06	1.22793e+06	1.21381e+06	1.25365e+06	1.1884e+06	1.26523e+06	1.29665e+06	1.24638e+06	1.26272e+06	1.23393e+06	1.28011e+06	1.23573e+06	1.21982e+06	1.03434e+06	1104928	1.02036e+06	1.0822e+06	1.08151e+06	1.21328e+06	1.26458e+06	1.28858e+06	1.33905e+06	1.22643e+06	1.32523e+06	1407178	1.42439e+06	1.35765e+06	1.38039e+06	1.36403e+06	1.3905e+06	1.33578e+06	1.30422e+06	1268959	1.1675e+06	1.25352e+06	1.29523e+06	1.33935e+06	1.32286e+06	1.32866e+06	1.28659e+06
AHCY	8308399	8748032	8399828	8639343	8.31311e+06	8471345	8116384	8140454	7717310	7972859	8.04e+06	8.34851e+06	8.36364e+06	8.11259e+06	8030321	8916185	7.60001e+06	8712707	8.37889e+06	8000410	8.16431e+06	8940632	9039297	8773552	8921422	8572785	9012208	8824426	9125972	8599262	8536400	9114796	8489469	8401004	8541768	8265856	8.1679e+06	8446112	8681626	8436214	7996151	8.26317e+06	7968440	8.30588e+06	8420448	8.23318e+06	8.38248e+06	8.08051e+06
AHCYL1	1.52129e+06	1.55895e+06	1.58652e+06	1.61194e+06	1.48877e+06	1.48283e+06	1696709	1.53453e+06	1.61463e+06	1.48351e+06	1.66238e+06	1481766	1.49117e+06	1.45196e+06	1.56853e+06	1.60005e+06	1.57704e+06	1562668	1.6006e+06	1.57351e+06	1.54316e+06	1.58889e+06	1.64481e+06	1.49524e+06	1.62816e+06	1.52692e+06	1.65365e+06	1.68389e+06	1.56853e+06	1.6424e+06	1.55203e+06	1.65937e+06	1638749	1.63043e+06	1.67271e+06	1.6754e+06	1.72006e+06	1.58582e+06	1.58908e+06	1.67322e+06	1.54936e+06	1561990	1.60528e+06	1.61471e+06	1644688	1.53969e+06	1.58597e+06	1.51951e+06
AHCYL2	188260	210119	221497	236980	275828	178675	162313	284730	196078	230526	189341	110450	162629	192725	88371.5	264251	173515	237226	290591	431142	430557	162111	29762.8	198608	154306	214504	170178	281166	196885	328338	109050	419549	269263	247616	229946	254960	335731	360271	399099	369968	114944	148553	236768	340994	198236	363839	252392	259213
AHNAK	904334	898973	908997	937314	977651	896308	897521	917163	834640	772510	936015	850448	741198	783313	804491	917400	817269	852507	868446	874568	822200	849688	848512	802798	805009	779534	916486	828920	865707	846545	824143	1.07149e+06	1.03095e+06	984656	995169	913118	988338	922264	956923	967951	764742	904650	841868	918802	1.0159e+06	958392	931625	883452
AHSA1	2274195	2438812	2.21173e+06	2323137	2.15968e+06	2.18377e+06	1935439	2047509	1.78137e+06	2.21571e+06	1.87895e+06	2.15609e+06	1.87434e+06	2.00287e+06	2.28732e+06	2474235	2.26338e+06	2273688	2.26761e+06	2.44239e+06	2380481	2324102	2275874	2157243	2.11973e+06	1.9997e+06	2.53454e+06	2307203	2.47082e+06	2480102	2.3156e+06	2.60815e+06	2.29753e+06	2272078	2.25095e+06	2.25084e+06	2.46645e+06	2.45096e+06	2.28127e+06	2.1171e+06	2.05138e+06	2.25788e+06	2.17177e+06	2312854	2.22366e+06	2.23497e+06	2.0872e+06	2.20653e+06
AHSG	1600630	1.60456e+06	1.53212e+06	1.56652e+06	1.61659e+06	1.62536e+06	1.29848e+06	1.30349e+06	956442	1.26743e+06	1.35297e+06	1374200	1130148	1.44631e+06	1.30992e+06	1252354	1.01985e+06	1.20727e+06	1156247	1.18703e+06	1258639	1.26476e+06	1.24864e+06	1217617	716842	625662	1.20906e+06	950786	925094	1.25478e+06	1.29011e+06	763199	850219	841894	1.17413e+06	1.0209e+06	1.28667e+06	1.22707e+06	986527	742128	149877	170856	1.09049e+06	819522	1.11033e+06	1.01156e+06	972460	858496
AIDA	318396	215148	166721	275098	180330	170548	225825	253653	185167	192418	175554	251684	216346	262449	176901	135317	164008	161053	190594	222238	232099	173980	128390	165978	181524	131512	203052	173202	171594	215147	176628	214585	216224	239884	258676	204737	221551	200769	191345	228161	179937	202327	259674	196507	238366	231202	170187	270863
AIF1L	128772	153194	438524	226903	85869.3	221164	118950	215950	97633	117926	229392	202955	163105	143274	163756	224130	88379.8	198237	222098	282080	252512	200390	169381	184955	201991	163924	339182	102001	159388	259876	153955	323146	217195	222305	228716	220539	191229	200015	253543	262771	174761	177502	296666	183032	74100.1	100286	112990	94887.4
AIFM1	2.33858e+06	2.43436e+06	2.3769e+06	2530432	2.50588e+06	2.47374e+06	2.40683e+06	2.31717e+06	2.39247e+06	2.41199e+06	2.44893e+06	2.3952e+06	2.25063e+06	2267742	2171788	2.3976e+06	2.46371e+06	2282914	2.38492e+06	2.28207e+06	2.18847e+06	2.21124e+06	2.23215e+06	2.1801e+06	2.11766e+06	2.1212e+06	2433031	2.33854e+06	2458358	2.33705e+06	2.42941e+06	2.3974e+06	2456600	2.39924e+06	2.4694e+06	2464806	2.46736e+06	2.37394e+06	2356375	2.354e+06	2.30127e+06	2.18249e+06	2.33035e+06	2.28707e+06	2.38758e+06	2.39321e+06	2414816	2.31736e+06
AIMP1	1.73782e+06	1.79808e+06	1.66598e+06	1.77063e+06	1.64782e+06	1.71793e+06	1.5763e+06	1.5959e+06	1.52764e+06	1.63226e+06	1.57888e+06	1.45529e+06	1.5388e+06	1.73403e+06	1.47782e+06	1.7813e+06	1.68213e+06	1.65804e+06	1.69959e+06	1626612	1657845	1.67733e+06	1539990	1.65681e+06	1511643	1.55429e+06	1.753e+06	1.6405e+06	1.6836e+06	1.6254e+06	1.61788e+06	1.81794e+06	1.81229e+06	1.692e+06	1.73101e+06	1653054	1.74559e+06	1729374	1.74487e+06	1.67136e+06	1.54194e+06	1.70111e+06	1605372	1.59268e+06	1.55138e+06	1.70765e+06	1.65794e+06	1.63057e+06
AIP	1503073	1.57543e+06	1.44434e+06	1.60627e+06	1688789	1514147	1.65768e+06	1.53655e+06	1.51493e+06	1.54325e+06	1.62738e+06	1622663	1.53947e+06	1369244	1.70513e+06	1.68246e+06	1.66184e+06	1.60422e+06	1.55144e+06	1.593e+06	1.58882e+06	1.71046e+06	1.61642e+06	1.67031e+06	1.58956e+06	1.65545e+06	1621651	1562804	1.60743e+06	1615649	1.62262e+06	1.56298e+06	1645924	1.6852e+06	1.64941e+06	1.59309e+06	1.62299e+06	1.6759e+06	1.62339e+06	1.55105e+06	1.54916e+06	1.51236e+06	1.62393e+06	1.61101e+06	1644558	1.6506e+06	1.64061e+06	1.65008e+06
AK1	2.80478e+06	2.56995e+06	2.55841e+06	2.70785e+06	2.66772e+06	2.59927e+06	2.816e+06	2.33296e+06	2.80739e+06	2639519	2660585	2.95065e+06	2673966	2.21249e+06	2.31802e+06	2.43379e+06	2715569	2.43816e+06	2391693	2.4727e+06	2.36857e+06	2.57544e+06	2.50974e+06	2.46605e+06	2.74781e+06	2.63217e+06	2.48165e+06	2.81463e+06	2716802	2.45442e+06	2712506	2713168	2.60274e+06	2610247	2.6116e+06	2.69607e+06	2.44802e+06	2705627	2.47503e+06	2.68001e+06	2.64728e+06	2.64144e+06	2.77049e+06	2437148	2.64094e+06	2.33374e+06	2534676	2.62843e+06
AK2	7.07858e+06	7022162	7665753	6.82474e+06	7.36878e+06	7082212	6.83644e+06	6106966	7044340	6.70641e+06	6418914	6.96519e+06	6043550	6947920	6.23771e+06	7.31671e+06	7.02897e+06	6734837	6889825	7.07567e+06	7.29704e+06	6.80565e+06	7.14537e+06	6.89793e+06	7115960	6.43351e+06	7.99652e+06	7004957	7.24638e+06	6823693	7.40831e+06	7.25104e+06	7.50983e+06	7492045	7.02983e+06	6.98182e+06	6936837	7.2141e+06	6880127	6.88152e+06	7073651	7.5551e+06	7057276	6.91234e+06	7362624	7.3796e+06	7.69654e+06	7335743
AK3	591647	607742	642649	726156	633008	609581	737187	646192	686899	658303	592194	745738	683907	627921	568048	648856	681328	610159	676845	678007	720286	609870	610116	549864	574109	619251	541771	691535	532058	623831	529930	657422	630798	594903	565733	668095	651928	631405	661542	656697	644874	635589	545902	649043	630674	624020	636026	728863
AK4	1.31426e+06	1.13406e+06	1.28463e+06	1.23506e+06	1.32131e+06	1.17988e+06	1.16052e+06	1.30733e+06	1.14325e+06	1.15304e+06	1.14124e+06	1.29288e+06	1.22328e+06	1.06651e+06	1.2097e+06	1.17814e+06	1.22445e+06	1.29179e+06	1.20406e+06	1.20207e+06	1.18452e+06	1.22431e+06	1.26039e+06	1.1404e+06	1.2309e+06	1173792	1.17672e+06	1.29114e+06	1.29586e+06	1.26846e+06	1.20782e+06	1.38028e+06	1.34574e+06	1.28327e+06	1317975	1.22933e+06	1.25001e+06	1.25783e+06	1.3025e+06	1.34592e+06	1.19594e+06	1.24752e+06	1.2395e+06	1.24003e+06	1.31802e+06	1.2813e+06	1305370	1.2137e+06
AK6	1.24334e+06	1.1987e+06	1.25012e+06	1.03155e+06	1346772	1.42697e+06	1.10117e+06	1.43395e+06	1.00235e+06	1.22812e+06	1.21376e+06	1.21822e+06	1.26596e+06	1.20449e+06	1166907	1.23351e+06	1.05666e+06	1.14901e+06	1.09238e+06	1.17224e+06	1.31095e+06	1.43516e+06	1.24157e+06	1089320	1.17129e+06	1269455	1.36044e+06	996850	1.17666e+06	1.0798e+06	1.1827e+06	1.26093e+06	1.13126e+06	1.19605e+06	1146530	1.08151e+06	1.08171e+06	1.20824e+06	952837	1.03636e+06	1.10996e+06	1.16297e+06	1065905	1.07171e+06	1.01944e+06	1.21995e+06	838708	1.08868e+06
AKAP1	467713	584100	491073	505101	535778	485265	555509	528128	555322	523153	530622	522186	515959	484025	523717	578154	525396	511090	525881	515641	484570	515796	460889	466918	503308	519153	506561	520160	526233	512431	513932	532315	585247	545122	507670	542820	526792	539343	548093	569682	520328	536861	506802	514609	535105	477334	515548	501137
AKAP10	407659	431075	265125	565420	331229	539484	303050	480178	474846	303222	287303	357831	501879	457070	279266	233251	314289	247569	311900	400222	414531	402974	222214	440858	260520	287616	239010	313607	223317	205875	191543	153311	222316	229762	264893	246866	393589	303254	249225	286628	319377	187290	401566	241946	193120	111578	160399	113571
AKAP11	69965.8	30052.7	50411.8	25935.7	12517.3	17711	23948.9	20547.6	34141.6	31109.6	20170.6	40732.9	11525.2	12391	41682.5	36542.9	22454.5	34524.7	25106.9	37202.2	32423.9	12856.8	29265.1	41334.4	12698.7	34528.3	54208.4	27642.2	11863.5	27294.7	40266.2	54699.7	15141.1	49137	43207.8	23568.7	13572.3	38653.7	32640	30209	26640	29937.1	46129.8	29228.7	14448.2	32231.7	25130.8	10532.4
AKAP12	726653	754616	758227	761247	819051	793159	788355	794561	774228	821763	755841	798146	780363	736035	623615	730670	802915	755307	776612	772554	661932	645877	685319	627326	652631	661420	728582	737163	743089	853972	668325	769464	831036	819358	859975	744200	830298	799877	805173	803514	738154	794019	740267	713171	678778	757775	684258	715893
AKAP13	2.27075e+06	2.70377e+06	1.90932e+06	1.99582e+06	2.22737e+06	2.48745e+06	2.03059e+06	1.91007e+06	2.89979e+06	2.44117e+06	3102525	2386326	1.91988e+06	2.15268e+06	2.65628e+06	2.23155e+06	2.03479e+06	2.20369e+06	2.02909e+06	2714112	2.17654e+06	2.77795e+06	2.19697e+06	2.13357e+06	1.95549e+06	1.29202e+06	2.3663e+06	2.0018e+06	1.90333e+06	1.95455e+06	1.89814e+06	2.45904e+06	2.28017e+06	2261633	2.09552e+06	2.10324e+06	2.15659e+06	2123037	2.09793e+06	2729259	2.07728e+06	2258606	1.40662e+06	1690764	2.09572e+06	1.88988e+06	1.50303e+06	1.99151e+06
AKAP17A	238246	256756	239995	301075	263709	270475	234085	230808	286404	245840	248008	222331	242606	237382	223947	256375	246895	213271	264614	250037	222558	261850	282497	256751	326069	281880	282313	278240	303744	287691	286389	312146	329406	277759	298301	272078	298929	262477	287189	261866	250899	247088	251180	285072	282588	279118	280677	251401
AKAP8	806663	682267	728063	681662	787182	765649	785048	802488	796756	810970	910260	829186	827126	832372	731037	688721	685584	690008	638249	773636	667718	645731	593763	503607	491182	566242	658902	669199	624659	717910	682449	682344	800929	789579	798013	789719	795489	744666	726818	646968	634012	658075	801156	712059	698077	786956	623094	658474
AKAP8L	660236	694647	654935	570677	721987	679177	552145	668608	614596	661632	662013	633816	584051	628647	598386	672057	641570	648329	642699	676480	716712	589887	627485	620370	565590	684037	631811	610447	647198	599677	629698	656453	670197	638622	649874	690125	717467	689001	666249	654521	657693	620226	623666	624372	681038	630961	577503	651396
AKAP9	272115	251682	268202	309613	267759	236377	234289	232901	287668	234930	244806	255978	236133	214692	206202	264181	174217	239682	186144	268166	217917	220949	196562	221534	229200	200521	233169	205059	204971	211736	211338	243000	290890	271153	233475	282589	256874	292036	237458	361343	253696	265468	256745	236225	238934	246588	231626	234387
AKR1A1	1.01735e+06	1.0308e+06	1.03921e+06	990206	1.03988e+06	1.07776e+06	1.04705e+06	1.11917e+06	1.06003e+06	1.05207e+06	1.16214e+06	1010931	946153	1.01866e+06	1.09688e+06	1.19199e+06	1.00681e+06	1.16121e+06	1.06913e+06	1.14031e+06	1.13882e+06	1.2047e+06	1.10162e+06	1.10706e+06	1.20544e+06	1.28574e+06	1.23483e+06	1.17779e+06	1.22455e+06	1.10928e+06	1.25176e+06	1.18011e+06	1.3121e+06	1.19627e+06	1.17108e+06	1191885	1218040	1.08902e+06	1142187	1.26319e+06	1.20297e+06	1.26364e+06	1.00871e+06	1.03923e+06	1.17692e+06	1.06064e+06	1.22269e+06	1.1695e+06
AKR1B1	6879715	6373701	6755599	6661613	6.78913e+06	6373304	6.35454e+06	5.40794e+06	5973082	6.28504e+06	5.03182e+06	6820477	5330426	6275334	6229427	6993593	6039433	6696836	6750714	6449824	6.32278e+06	6903436	6.45653e+06	6.3281e+06	6757277	6.57436e+06	6.78802e+06	7.25805e+06	7210780	6936891	7.05542e+06	7380935	7434235	7112381	6820991	6629753	6.61791e+06	6.37363e+06	6945097	6.72411e+06	6.62566e+06	6809613	6493996	6283575	6673088	6.94759e+06	6896124	6580732
AKR7A2	1.34147e+06	1.37675e+06	1.26879e+06	1.32284e+06	1.32967e+06	1.3773e+06	1.33499e+06	1.29615e+06	1.11034e+06	1.29982e+06	1.20654e+06	1.1461e+06	1.20676e+06	1.27954e+06	1.37783e+06	1.29014e+06	1.36771e+06	1.3459e+06	1294718	1.3109e+06	1.24079e+06	1.39191e+06	1370095	1.33445e+06	1.2595e+06	1.26638e+06	1.40884e+06	1.40362e+06	1.38526e+06	1.37726e+06	1.48626e+06	1.48431e+06	1.31993e+06	1.37331e+06	1.325e+06	1.36017e+06	1.38637e+06	1.38839e+06	1319625	1.39565e+06	1.4021e+06	1.37488e+06	1.33723e+06	1.31422e+06	1.40205e+06	1.23712e+06	1.38023e+06	1.33898e+06
AKT1	163607	129435	115726	163601	146817	159875	153695	160172	185634	152961	178273	152789	165099	155492	129422	171562	198454	128391	161327	122412	74085.4	79026.6	89233.2	92951.6	107615	102496	142932	167201	143429	167822	147174	125150	190813	182534	133124	178040	152700	169570	146155	165829	133473	142971	157320	148934	180634	168188	120689	133518
AKT1S1	412528	377836	337822	306584	320920	382078	394269	331744	361810	384280	323700	409876	301578	379050	337762	309282	358028	369289	397328	368473	399225	375925	373477	387833	317157	356961	334326	344233	389537	345838	330270	308261	297506	384804	355582	296280	374080	391387	324173	288275	342118	409153	328717	242460	307982	340460	338497	253730
AKT2	233584	260695	215390	216455	259331	199415	246236	283669	205586	209048	201977	247210	197336	175564	212140	216923	193567	194497	236270	277021	230335	249188	246944	213467	255368	246645	207595	282670	177750	254998	254917	242243	265448	264222	213590	249818	200491	243773	232496	245576	152621	240056	228440	199533	205221	217561	191754	206678
AKT3	167730	100309	152506	144372	239011	364014	397897	103120	309031	218637	246799	184824	299156	270022	230080	271790	230191	263240	199700	251035	204106	218095	224916	100941	43222.5	82437.1	129849	39825.7	197839	168978	57808.8	182285	175531	171880	81664.4	184139	168528	139149	138059	142298	219490	187911	161398	15910.6	97753.7	10375	72491.6	21034.4
ALAD	421914	358934	324795	314224	326710	425986	329636	332795	342386	244080	272644	236439	343406	274260	405687	211932	184741	263353	231508	179708	168314	505070	155660	229122	262616	189299	252539	263043	307239	232060	169244	268599	289966	322763	284448	273903	249490	233504	225935	203833	188553	219771	244465	210729	212373	195780	211131	137335
ALAS1	177687	226042	213837	242384	226163	169671	215677	178505	242431	237655	194223	241692	188290	221896	155064	260530	162661	169095	205078	299144	199506	208961	195324	291885	128184	239524	164199	182884	147780	182173	135137	155420	231154	143750	205868	260062	230494	170288	253477	197884	174682	177696	135415	97918.3	178741	203711	130307	177823
ALCAM	277820	297122	275883	298010	311239	210103	327521	295197	251642	242815	327073	278698	307443	365413	275108	345577	409294	338476	307412	418608	335336	436140	464106	474954	445739	433431	312907	292629	288592	320795	285784	273904	399514	344595	368064	316836	363790	360973	372416	421326	391191	386591	224000	302593	358581	364642	354681	336199
ALDH16A1	1.21179e+06	1320460	1.49424e+06	1.41999e+06	1.41565e+06	1.30637e+06	1.24205e+06	1.4987e+06	1.52488e+06	1.53114e+06	1.46389e+06	1.15533e+06	1.45563e+06	1.4737e+06	1.23535e+06	1232154	1.27104e+06	1.1661e+06	1.19108e+06	1.28133e+06	1186303	1.03565e+06	964567	1.03358e+06	1.0348e+06	1.11378e+06	1.26235e+06	1.30617e+06	1.33639e+06	1.38859e+06	1.24255e+06	1.21977e+06	1.34375e+06	1.34648e+06	1.30787e+06	1.32788e+06	1.31561e+06	1.14884e+06	1171517	1.18671e+06	1.16912e+06	1.20463e+06	1.15794e+06	1.09889e+06	1.24079e+06	1382925	1.28671e+06	1271778
ALDH18A1	4.31064e+06	4.1193e+06	4.38237e+06	4.40341e+06	4.10098e+06	4.01245e+06	3.94362e+06	3894710	4.00143e+06	3.91552e+06	4.05115e+06	3.98012e+06	3.71792e+06	3839465	3.85937e+06	4.05411e+06	4.14503e+06	4.16162e+06	3.98213e+06	4.19378e+06	4007854	4.21718e+06	4184312	4.03943e+06	4.17491e+06	4.04719e+06	4.17381e+06	4101638	4.13703e+06	3970335	4.18849e+06	4161722	4.07401e+06	4064749	4.18204e+06	4012135	3.94363e+06	4.04723e+06	4.02376e+06	3930524	4004859	4183350	3.91856e+06	3.81714e+06	4.078e+06	4.06233e+06	4.18295e+06	3.97608e+06
ALDH1A2	274789	296532	270028	261855	275812	280493	276939	285700	319824	304631	379969	288986	282281	325338	238910	277573	331694	256864	271838	311092	304073	258750	301023	250049	250507	210814	353813	344643	329896	314711	322174	354731	292711	370101	349339	291499	297075	304198	352693	376619	346581	307323	280736	282515	324984	255905	245912	289865
ALDH1B1	1.58022e+06	1.66526e+06	1.73616e+06	1540693	1.47061e+06	1.5988e+06	1.73843e+06	1.52651e+06	1.7406e+06	1.37781e+06	1579120	1.50856e+06	1.45815e+06	1.40262e+06	1.45387e+06	1.41093e+06	1.5295e+06	1.49662e+06	1.36347e+06	1.42677e+06	1.43525e+06	1.41989e+06	1.40279e+06	1.38366e+06	1.46874e+06	1.3871e+06	1.4838e+06	1557540	1502384	1.47229e+06	1.4815e+06	1644499	1.53234e+06	1.61657e+06	1.6046e+06	1.61415e+06	1.5905e+06	1.49849e+06	1.46767e+06	1.5105e+06	1.42853e+06	1.55032e+06	1.55131e+06	1.53522e+06	1.54332e+06	1.50977e+06	1.56743e+06	1.52077e+06
ALDH1L2	391969	629611	389415	562992	460968	521637	353281	524653	391724	550530	419983	431390	398090	421864	443308	367909	454923	422425	349310	393368	294869	325565	349650	325831	254826	307153	363224	382661	426078	382785	415598	391324	320284	343335	380691	380548	478419	398102	333707	340228	317490	313672	429247	466640	396753	301888	415403	329323
ALDH2	1.87216e+06	1.9323e+06	1.91284e+06	1.87284e+06	1.9857e+06	1.83474e+06	1.54805e+06	1.96349e+06	1882609	2.0139e+06	2009534	2.01142e+06	1.7405e+06	1.96214e+06	1.84903e+06	1.96417e+06	2.04138e+06	1.84369e+06	1828812	1920443	1.83554e+06	1.81616e+06	1.75669e+06	1.75348e+06	1.67565e+06	1684659	1.88763e+06	1.94968e+06	1.98696e+06	1.94615e+06	1.78907e+06	2.03554e+06	1.96684e+06	2.0034e+06	1916664	1.9835e+06	1.86412e+06	1.83415e+06	1.94965e+06	1.93882e+06	1.92406e+06	1.8819e+06	1.91857e+06	1.90077e+06	1.89094e+06	1.83955e+06	1.88247e+06	1.89125e+06
ALDH3A2	1.0068e+06	1.01567e+06	918220	923825	1.00706e+06	1.00758e+06	927282	953506	1.06876e+06	850496	889343	1058111	983037	897264	870415	884054	843131	959776	916683	969446	963143	971255	1.01485e+06	1.15285e+06	1.04396e+06	1.02552e+06	882670	899298	872816	960247	882528	984729	1.01293e+06	965958	961031	924369	927789	978217	979016	1.01559e+06	928964	970776	902682	955246	932375	987748	959105	1.03717e+06
ALDH4A1	116890	137691	123295	141603	119996	154254	171564	152027	102654	166368	135958	157059	174382	141918	119088	104756	99411.5	95049.2	112538	127570	117991	124365	81279	110186	55100.5	94054.2	148794	133318	107181	118938	147341	99375.1	189640	136630	127691	129089	163176	127973	141649	150892	160061	111407	147602	138869	144874	140830	107818	141004
ALDH5A1	1.02159e+06	1.05622e+06	982592	1.02838e+06	952448	960905	846428	796073	1.05162e+06	939637	879758	878363	940634	862797	1.00515e+06	1.13068e+06	1.04271e+06	1.10279e+06	1.09426e+06	1.1648e+06	1.02167e+06	1023087	958319	1.0125e+06	959820	1.02758e+06	1.0212e+06	1044021	1013217	1.16548e+06	916552	953094	1.04488e+06	982639	1.03109e+06	972919	1.01112e+06	1.02596e+06	1.12514e+06	1.12985e+06	1.16245e+06	1.17541e+06	996557	1.06019e+06	1.00891e+06	1.04514e+06	1.05534e+06	978380
ALDH6A1	693506	712548	677419	611258	671443	695459	701802	600173	621112	653616	627452	594482	635010	582715	679905	656828	686034	649538	630280	650720	715995	668126	702440	753647	707968	705451	665225	735748	613948	708044	643665	645930	656658	696161	691701	612373	674571	707977	716234	730668	704129	724208	623835	680848	708288	671038	649142	667687
ALDH7A1	1.38709e+06	1153189	1.04832e+06	1.10677e+06	1.27185e+06	1.0397e+06	1.12885e+06	1179795	1.0042e+06	1.07728e+06	1.02691e+06	782260	1.12078e+06	874644	1.01474e+06	1.06187e+06	1174896	1.10544e+06	1.04005e+06	1167328	1.11173e+06	955362	945072	882652	1.04393e+06	1.08156e+06	970964	1.01435e+06	1.02396e+06	880239	1.01289e+06	889721	1.13366e+06	980190	1.03735e+06	859194	1.05423e+06	980109	1.23421e+06	1.19382e+06	822473	966540	1.04438e+06	918493	875113	1.09677e+06	1.15966e+06	1.03836e+06
ALDH9A1	3.0989e+06	3210903	3.13083e+06	3.34301e+06	3174751	3.0397e+06	2.91211e+06	3.20125e+06	3.03427e+06	2.81202e+06	2.95609e+06	2.92218e+06	3.12528e+06	3.28522e+06	3.05103e+06	3.26661e+06	2.78002e+06	3.23698e+06	3.25971e+06	3.21318e+06	3.31428e+06	3.39105e+06	3236554	3.29924e+06	3.26332e+06	3.20051e+06	3.27837e+06	3.16743e+06	3.36743e+06	3.2085e+06	3.12714e+06	3.40787e+06	3.39153e+06	3272872	3.18042e+06	3219265	3.3034e+06	3.16098e+06	3.41838e+06	3.02843e+06	3.31255e+06	3378001	3.14996e+06	2.93038e+06	3.12909e+06	3.11658e+06	3.19151e+06	3.12048e+06
ALDOA	32371520	33974844	35541488	34795868	32481846	33852108	35215512	31259324	31612028	31585972	31368830	31029338	30391924	30148528	31423164	35106000	33589484	34983548	35092476	33774408	33937260	33682352	34373696	33510692	33801520	34016408	36461564	33790528	33861052	33751984	34397604	35900804	34491732	34423800	33668676	33809064	33418474	33194378	33599576	33197760	32332936	33047410	33237206	31963528	33173372	33703696	33645812	32773844
ALDOC	2536687	3.31629e+06	2.53567e+06	3.21826e+06	2.95212e+06	2.98095e+06	2.6751e+06	3.23603e+06	2.71587e+06	2.76967e+06	2.5808e+06	3.01168e+06	3.0932e+06	3234601	2.13837e+06	2.75436e+06	3.37927e+06	3.31574e+06	2.78095e+06	3.1608e+06	3.2504e+06	2.60951e+06	2.57393e+06	2654481	2436920	2.84861e+06	2.89568e+06	2.9756e+06	2.99118e+06	2.45073e+06	2687500	2712045	2.58849e+06	2.8746e+06	2.57001e+06	2799879	3060861	2.64592e+06	2.65934e+06	2.84757e+06	2.27423e+06	2.42771e+06	2.50414e+06	2.29104e+06	2.93608e+06	2.49491e+06	2.56243e+06	2.51706e+06
ALG1	1.8102e+06	1.60203e+06	1.74287e+06	1415406	1339589	1629756	1.31463e+06	1.75186e+06	1406503	1378892	1457188	1.25687e+06	1.57392e+06	1.47947e+06	1.35479e+06	1204609	1.06217e+06	1.27778e+06	1.47923e+06	1.02757e+06	1.21796e+06	1.22946e+06	874875	978261	1.2067e+06	1.25175e+06	1576392	1.45356e+06	1.42828e+06	1.23545e+06	1616029	1.42589e+06	1351875	1.49871e+06	1.5281e+06	1.54563e+06	1.30212e+06	1.23201e+06	1.26509e+06	1.09979e+06	1038686	972864	1.47943e+06	1.12407e+06	1337879	1.16063e+06	1180517	1.28962e+06
ALG10	132477	162691	145122	188698	141223	135304	105785	150761	84928.9	59695.8	118567	216810	141941	121186	106823	149294	158387	157523	172893	170165	163869	138103	109896	109387	140666	166155	71327.1	108486	156005	123200	52250.4	131681	163603	99628.7	89825.6	97988.5	86351.5	140575	136832	135891	139889	161695	117866	155266	128252	94184	100321	107150
ALG11	129247	175374	38971.6	114433	84865.6	122263	172640	62875.5	107218	132712	103904	148042	104710	126267	106800	73468.3	148240	87027.5	69334	61411.7	43314	77991.5	68871.1	40224.9	20822.8	70637.3	169661	171516	155989	121875	157773	134980	156673	147499	158521	150897	153345	121837	93139.1	148778	163472	170556	149362	104663	82233.4	156520	139323	102200
ALG12	2.61765e+06	1.13876e+06	770469	913480	3.08609e+06	407976	513621	357035	480284	416226	437525	405779	342565	378029	357848	384711	394255	321595	385521	896751	608387	377470	547657	1.00736e+06	1.65511e+06	1.54329e+06	374695	363922	425056	280262	364178	362383	477981	344708	297929	355489	325819	669158	725520	739281	309507	318720	584212	540500	570142	479807	330837	57180.7
ALG13	119898	161235	125093	218454	189817	147551	221578	103496	125335	87101.7	98624.2	190402	128953	83905	135201	139661	109913	127536	117763	94411.4	108825	128699	113847	147640	164582	93246.9	121175	207711	120254	147170	163978	103321	164592	171279	172042	121304	125366	152801	116294	183795	130998	108157	73019.9	121293	117632	189450	112898	115537
ALG14	1463.81	49323.4	11950.3	37631.3	29937.1	83261.6	9383.25	77837.1	50434.1	30177	17021.3	22081.4	13590.6	25852.5	11584.7	53922.8	16468.5	47232	16889.6	9239.85	8568.9	15385.8	10600.3	13515.8	9116.73	20345	121528	79052.7	39329.6	20541.4	94117.2	125398	36145	32544.9	74116	52502.7	66124.6	61296.1	30226.1	79399.7	13018.6	16021.2	29962.8	45509.1	9204.6	51794.2	22782.8	19561.7
ALG2	28313.3	185599	64948.8	181545	143414	32619.4	50947.4	109072	91420.7	144703	136495	116134	110890	113868	112049	145966	96270.3	111937	93294.1	26316.2	110939	71406.4	60741.4	68242.5	104366	76429	147053	158934	123891	162552	11351.5	18343.6	133340	199358	143270	90678.2	144382	210645	57486.1	133338	88605.1	91055.7	70245.7	195744	104424	147045	103147	126984
ALG3	446971	324129	867850	181638	153135	725524	1252703	1.07511e+06	1.11494e+06	746293	386498	613334	492083	684243	154022	77364.9	453856	95770	128816	120184	113165	182795	168150	167726	187687	65352.9	108294	113369	121344	99827.5	158813	126330	145916	159207	180895	108278	107146	113193	125044	127844	123780	136457	145530	106530	115805	116092	89067.7	136704
ALG5	1.31813e+06	1.09938e+06	1.15936e+06	855656	1.23267e+06	1.04734e+06	937906	1.00627e+06	1.00132e+06	1.1132e+06	1.09669e+06	1.05803e+06	1.02461e+06	985249	879435	851039	855064	844031	1.00592e+06	947119	1.00999e+06	736936	875750	809974	765994	762278	912990	988146	946480	864692	997528	1.02306e+06	828768	842090	898983	858689	909577	864559	918090	777954	847590	790853	577415	794898	854559	909140	561593	483429
ALG6	580269	630717	634284	482335	470065	530911	446557	462134	591315	499228	475779	689320	512395	546501	544274	467805	619601	525341	545814	495827	573100	506079	397031	488198	549197	609344	566980	523292	520156	480836	570538	600467	476671	489183	533889	451148	457850	415532	453906	515249	522446	514012	534624	429479	520984	429774	582737	515202
ALG8	1.37404e+06	1.21601e+06	1.08394e+06	1.54552e+06	1.204e+06	1.40006e+06	1.46604e+06	1.04889e+06	1.2103e+06	1.2054e+06	1.00061e+06	869078	970355	957252	1.03632e+06	1.00578e+06	1.15885e+06	905244	768580	1.02014e+06	1.02517e+06	1126245	895287	741823	691341	221712	1.14655e+06	916436	795767	954749	1294479	747039	895800	801997	1055570	794598	969759	924304	1.03226e+06	1.06489e+06	127649	165828	773373	742397	1.02685e+06	928796	959559	563819
ALG9	4.33069e+06	4.51432e+06	5.12988e+06	4848088	4.28676e+06	4569439	5085592	5045974	5.09438e+06	4.31917e+06	5005172	4.74636e+06	5072542	4.69952e+06	4.02129e+06	3.98604e+06	4754419	4785516	4.38633e+06	4784398	4.24177e+06	3.82683e+06	4.64875e+06	4.19833e+06	3.41709e+06	4814644	4.26316e+06	4327502	5.12377e+06	4.09731e+06	4.84329e+06	3.48466e+06	4847184	4724374	5.0161e+06	4.81279e+06	4994470	4671847	4775968	5037040	3968100	4862968	3362147	1.7642e+06	1.3378e+06	4.32265e+06	4004641	4.32281e+06
ALKBH1	85087	94488.7	103584	99958	75843.6	102284	92892.7	93390.5	112849	74381.4	108170	61349.2	108994	118678	112704	120869	66753.3	125439	113624	103881	117552	84544.8	60398.7	62072.3	77736.5	106726	58320.5	85900.2	82974.9	94782.2	96691.1	99238.9	101078	95459.5	102245	108050	123326	119008	117851	114471	91936	103172	82967.5	102163	86291.5	49598.1	82607.8	69575.6
ALKBH2	97387.7	104303	104737	109417	111492	147274	168006	115294	167583	125803	137816	183561	182607	132951	150972	102346	116682	157594	96075.7	112434	130057	86214.1	21736	88171.8	79691.4	104871	156555	78594.2	122563	122895	146652	120099	167485	143041	147629	119800	134765	136357	112476	129306	129686	137798	126784	134898	116595	133422	80612.9	107948
ALKBH3	139926	78355.5	235351	79493.1	119194	158461	47670.3	129720	178934	209076	213393	189078	153307	161825	171412	113342	95441.5	110484	154657	96881.7	124421	142149	98011.5	156911	156853	122646	196063	177633	223040	176382	247116	197090	146814	228359	217291	139516	164250	157587	163041	136475	131606	125274	128415	140654	149589	158941	172833	175161
ALKBH4	266793	197572	159615	224877	277743	175962	158237	227151	216079	209232	235399	199754	249959	173353	225768	213417	218648	243094	245946	255251	200909	238398	286834	243709	397151	253726	189083	198726	214480	150646	236560	160894	261492	220950	164528	234961	218400	227021	179492	280912	247112	307540	178256	236229	241438	208568	237491	255453
ALKBH5	905444	831909	858047	868029	803622	943746	1038454	999304	846450	908579	1.09008e+06	934876	989464	825187	836934	870359	819605	927476	887418	788864	767101	790016	776103	613150	826259	667920	956700	888656	818482	913601	882501	787622	870891	951695	993828	919006	963414	811479	916340	849758	932620	872162	858407	697349	839155	777626	801585	753384
ALKBH6	63992.4	118747	76360.8	79624	77737.7	42413.5	47058	47595.3	63481.1	62157.3	61173.5	77705.7	54844.4	63152.3	132706	135125	74200.1	116643	66578.1	106090	102164	80037	129927	79616.8	98962	50074.2	89780.2	55087.1	46104.4	91486.4	60664.3	36604.9	89983.5	104438	74276	46845.6	47982.1	50426.8	105242	35854.8	61761.2	68636.8	71087.9	70900.7	36877.8	62280.3	37049.1	37938.6
ALKBH7	42914.8	401105	8046.18	24165	72624	26057.2	10828.5	28097.5	80439.3	219803	25230.6	34418.7	140921	38326.6	198342	17174.4	229580	18519.2	134556	29289.9	54510.2	9011.81	50395.3	27603.3	53191.4	9069.19	59223.7	74684.4	74189.2	145337	67790.9	72567.1	19280.8	20617.8	66000.9	87220.3	123955	110903	110376	21623.4	53947.2	112806	12475.4	33102.6	10227.9	38858.3	31718.4	74789.2
ALKBH8	5056.03	98551.1	65800.2	81322.6	86412	85259.7	53451	67851.8	75264.9	62961.9	69916	81665.2	93907.1	71368.9	104136	104799	61620.4	59927.9	39543.5	72614.2	61612.7	47725	37679.7	26942.6	47125.7	27659.9	24618.8	98769.9	91781.9	90956.5	86115.3	43620.7	28711.8	99868.5	145884	100322	102207	91292.2	84574	110649	105350	87996.5	63249.1	81845.8	81345.9	55431.1	59394	40673
ALYREF	4860216	4593776	4.54103e+06	4906273	5.07363e+06	4.9167e+06	5142393	4768633	4606069	5.36892e+06	4.12968e+06	3966236	5.1448e+06	4988457	4.51837e+06	4859519	4682980	4847104	4.78978e+06	5145099	5.17101e+06	5.0698e+06	4.84193e+06	5.11012e+06	4.03581e+06	4442087	5135664	4775953	4735731	4.85689e+06	4967104	4.36105e+06	4.55341e+06	4.25175e+06	4.78885e+06	4865950	4934996	4638368	4587507	4.92911e+06	4.20404e+06	4.08042e+06	4914311	4.37528e+06	4778482	4647640	4.66708e+06	4.52233e+06
AMACR	20472.9	8643.93	24011.1	28882.7	13569	13472	47903.1	12493.7	18409.7	11586.5	29677.6	10745.1	69777.3	34909.4	17911.6	13546.8	17359.5	26810.5	21500.6	17579.1	16302.6	10739.5	20167.5	8384	20403	25523	11792.3	13094.5	4095.01	23881.5	48777.4	37544.5	28705.2	10614.4	32855.8	35203	22118.2	21188.8	8829.59	12151.3	28843.7	30480.9	37082.6	49417.8	47466.4	41904.6	59821.6	29104.5
AMBRA1	235031	247218	221739	306327	190571	323357	216044	163120	349521	203589	215048	296559	152419	325913	215461	275500	276502	274756	310415	276033	330529	186218	173474	189129	128388	103040	248604	181434	279192	300258	199966	282207	206358	230744	414096	219742	281049	184973	301978	241193	256697	138360	219040	181529	174376	143927	182279	196002
AMD1	168926	242479	131248	267788	136837	160591	113452	129082	266750	138252	195056	219119	186995	170960	182653	126299	137966	125975	62650.6	102190	110908	136903	128562	103022	96545.3	105775	114546	162025	121734	131634	127265	154584	166312	97353.5	134682	64196.8	121892	98644.1	121392	114764	111851	147183	77484.7	117155	84979.1	129730	105706	123777
AMDHD2	841959	572036	1227270	842686	645440	760834	1.17104e+06	584214	1.00464e+06	748400	1.09257e+06	439579	509256	258642	577906	702547	773287	739880	828525	585188	578614	349536	604755	236163	36740.5	16463.7	816203	423082	650956	433909	1.13725e+06	864582	194702	1.33017e+06	327969	283896	245123	218514	208548	127022	161876	128374	348254	194828	230471	232665	166008	126941
AMFR	300763	284960	300929	293922	280245	333310	303040	299730	275586	295759	300510	303277	284536	257861	330816	261025	254244	263846	262170	254821	292209	248840	208178	218368	173014	252812	291075	254177	274866	277578	270511	249543	255263	311318	287581	284681	259844	275556	266312	266438	288930	284275	252983	250388	287886	212829	241200	217746
AMMECR1	591012	852143	777954	515183	522149	806786	613512	1.06635e+06	838411	796894	966801	715906	666107	576191	467577	636360	596283	498387	781098	747873	492397	364260	678814	478557	206791	144910	638518	899797	593916	428004	696584	860425	601974	925422	1059289	959373	933432	830570	523706	410910	452448	629644	812203	319142	748842	715750	711528	492374
AMOT	1.9204e+06	1.9252e+06	1.87166e+06	1.85818e+06	1.89335e+06	1.93525e+06	1.95868e+06	1.94828e+06	1.85158e+06	1.96807e+06	1.85426e+06	1860451	1.71115e+06	1.8118e+06	1.80911e+06	1.82117e+06	1.86013e+06	1886426	1.91462e+06	1.97426e+06	1.92132e+06	1.70373e+06	1.71234e+06	1.71955e+06	1546246	1.71305e+06	1.91068e+06	1.9423e+06	1.89845e+06	1.91129e+06	1.85752e+06	1.91963e+06	1.95719e+06	2.03567e+06	1.94086e+06	1.98488e+06	1.96887e+06	1.84894e+06	1.98231e+06	1.92503e+06	1.85656e+06	1.87765e+06	1.92233e+06	1.87402e+06	1.84295e+06	1.81697e+06	1886257	1.80948e+06
AMPD2	663693	635272	633685	662059	638191	601443	596285	604056	631515	616788	580493	598829	491247	568748	570351	599749	596694	587793	565928	598663	583778	599826	604480	655604	616100	680661	680351	578773	618725	585803	559272	551395	616962	568262	599397	612999	579707	595748	563208	561617	604473	573514	613754	624073	596002	622533	615953	619200
AMZ2	243466	265096	307070	267203	362315	249461	321904	236840	253788	269014	270168	324392	304675	276777	269169	252084	194978	266556	225240	288812	212450	268996	282624	263553	329201	375902	267345	293890	290476	260886	316317	243145	316697	271367	255402	332257	296020	309360	400187	346536	431504	329575	307664	311617	342328	273085	322716	387254
ANAPC1	865259	1.03523e+06	1.01945e+06	946842	961733	949397	960524	1.05423e+06	1.03009e+06	799594	1025980	834400	1.0632e+06	886563	935711	975180	863757	849961	904627	766013	797262	987213	988445	793576	857145	928683	893821	988543	854469	1.00072e+06	869966	1.0001e+06	878110	892505	901735	1.10429e+06	1.12136e+06	905669	971996	1.02004e+06	896621	875559	985966	1.03828e+06	987821	1.07066e+06	1.11173e+06	977095
ANAPC10	393477	366241	308504	382508	445319	379060	305740	424902	379876	306318	464278	400998	435773	390002	337779	327280	350574	307410	346071	300915	290115	268317	251400	247852	300011	270548	348563	357247	357116	363217	333456	388338	292703	387080	349000	374169	321956	355026	298373	351535	308490	276481	380837	396805	421043	352869	330234	291954
ANAPC11	75300	86297.9	51799.1	94468.9	130287	112615	32882.8	24934.1	36752.5	40178.6	57270.7	31369.9	94200	48751	59031.7	65974.1	24140.3	24140.7	43034.1	66283.5	65240.5	23374.6	22041.5	21978.1	35876.4	27455.2	34749.9	34610.9	87124.8	14231.6	76075	96748	81451.5	21964.7	73361.7	64661.8	63093.4	74404.7	71344.2	73997.4	31241.4	27399.5	11426.1	25639.7	43421.2	37677.8	40280.6	53830.3
ANAPC13	369700	297579	151278	178552	94010.2	245011	153911	644326	176190	149625	113184	212272	220529	203125	272365	65772.8	140991	162946	52484.6	169409	189639	251224	223993	159914	270392	174460	273397	154038	169719	63766.7	282831	98446.5	102137	134770	188681	133733	182681	196825	127496	169273	180187	146046	211840	130375	82341.5	100612	91764.6	102047
ANAPC2	184727	169703	178108	133704	197625	140987	134039	189700	190226	186986	192335	205925	177282	177084	156243	154090	136049	210194	174683	157765	164328	149720	120051	143513	150305	156253	141908	162119	189928	162256	132050	204832	158915	163790	181252	195448	202529	194640	146271	142500	137409	208608	128672	143754	197765	166736	180705	139507
ANAPC4	196247	236945	218610	249930	256807	229552	207313	226095	260242	267726	250678	269202	253908	281922	243978	214105	217051	216153	251114	221129	252636	177727	169142	223354	327200	268525	202652	229936	249334	249944	212852	189136	197296	202485	228442	244529	227765	236987	214901	188520	225945	230183	168637	246237	238421	255507	214401	233676
ANAPC5	255128	270030	264304	238997	236697	258201	253655	242016	254732	226011	232494	182273	235863	237783	207353	237541	217201	199797	220511	250088	207864	223339	217109	201399	192237	192284	151959	218197	240349	217055	199143	205214	285736	249749	260548	241448	241310	253554	274293	261251	231457	247788	239993	214889	248059	233731	251885	222178
ANAPC7	3126257	2.85214e+06	2914763	2.79883e+06	2.70859e+06	2.64106e+06	2948704	2.55601e+06	2.62737e+06	2692014	2.49144e+06	2.49795e+06	2.92159e+06	2.56317e+06	2.54176e+06	2.68257e+06	2.6253e+06	2679569	2757193	2685172	2.56051e+06	2.88139e+06	2.77909e+06	2.74833e+06	2.55182e+06	2.6858e+06	3054823	2.81046e+06	3.2314e+06	2.80525e+06	3.0497e+06	3.05921e+06	2.64001e+06	2.72118e+06	2872988	2.84492e+06	2.8248e+06	2846599	2.59813e+06	2718945	2683070	2825850	2855260	2.6746e+06	2754427	2.59204e+06	2.63176e+06	2.48735e+06
ANGEL1	274049	581856	659907	88656.6	119789	273950	154506	121601	54214.6	74184.3	187947	122572	60631.9	97747.6	127261	64054.6	82392.8	66968.7	54616.8	165292	43975.2	108818	161834	138045	113964	162875	153548	83353.2	144348	116904	167581	84940.5	33091.4	67954.4	135642	77019	58882.3	76378.2	54074.1	74629.2	125363	154842	107902	107716	69090.6	75109	69086	117199
ANGEL2	143298	216288	198587	268444	255029	245430	286077	257716	257876	231155	195194	273239	308292	172737	263409	296862	242261	297870	310597	286563	303419	347519	348584	314303	313056	300726	236323	220645	200884	201907	184275	217834	271176	232306	226103	238283	192369	265627	253625	325496	310217	330928	188294	286390	287737	307872	264276	253626
ANK2	644538	771174	650604	567944	588780	644487	911888	849093	800387	689411	588955	488774	645020	671664	692853	709078	496474	789115	536674	549555	647329	613438	692551	891536	1.16999e+06	982239	818166	580159	839270	440302	932474	962979	707250	587599	690007	444104	720187	750999	964043	895387	470456	826943	986671	932701	873377	944033	1.04132e+06	1.06896e+06
ANK3	394612	274505	344975	299693	337516	359633	376900	293658	341155	353692	287909	370619	284080	256885	305320	309237	338599	290743	323628	374383	317631	323621	215530	245159	309494	339468	243392	291733	314175	283730	283553	312107	280717	278742	266960	338930	306401	294537	305534	274439	306831	284066	278201	260082	299618	280298	322100	309799
ANKFY1	1.73934e+06	1.95297e+06	2.00411e+06	1.88463e+06	1.91172e+06	1.88421e+06	1.81535e+06	1.76495e+06	1996651	2.00749e+06	2.00758e+06	1844275	1.78206e+06	1.78589e+06	1.77884e+06	1.96988e+06	1.74842e+06	1.83625e+06	1.78204e+06	1834261	1.84869e+06	1.87264e+06	1.62219e+06	1.75857e+06	1.84512e+06	1.68607e+06	2.05682e+06	1.75784e+06	1.9188e+06	1.96427e+06	2.02927e+06	1.78108e+06	1.87777e+06	2.01205e+06	1991057	1.93714e+06	1999736	1.80087e+06	1.94113e+06	1.81854e+06	1.72907e+06	1.80576e+06	2.11409e+06	1.85295e+06	1.75839e+06	1.73793e+06	1.73426e+06	1.85826e+06
ANKHD1	2025739	2.06797e+06	2.14075e+06	1.96793e+06	1.97374e+06	2.02419e+06	1883444	1.80305e+06	2.09404e+06	2.01176e+06	1.96247e+06	1.80062e+06	1987206	1814595	1.79334e+06	1.93637e+06	1.84467e+06	1.90706e+06	1808997	1880310	1.87368e+06	1.71534e+06	1.81223e+06	1594445	1.49433e+06	1.66024e+06	1.97369e+06	1987064	1.92171e+06	2.02446e+06	1.91946e+06	2.07705e+06	1.93237e+06	2.11438e+06	2.05155e+06	1985325	2.10166e+06	1956829	1987714	2.01724e+06	1.80585e+06	1.93055e+06	2.16388e+06	1.95094e+06	1.86191e+06	1.9562e+06	1.84946e+06	1.7574e+06
ANKHD1-EIF4EBP3	31648.1	44712.7	25968.4	31690.2	66709.8	59288.2	95211.3	90097.4	73879.5	66077	60797.9	57192.3	36431.9	23889.1	9666	19872.6	14285.1	19171.5	38316.6	37588.4	40544.5	41117.3	24520	25828.1	26192.2	14793.8	12346.8	15554.5	18762.5	22000.8	8092.71	10670.1	15287	39805.5	15743.3	50119.1	59171.9	43304.7	32463.3	48530.7	6871.09	70804.3	50117.1	66596.7	31133.8	38607.2	12526	37517.7
ANKIB1	26218	11748.4	10895.3	37383.2	16751.6	23531.5	15535.2	32151.1	14407.1	29816.5	13361	27651.4	12390.8	23570.2	10562	9795.02	20271.4	9083.75	18799.4	18172.7	7812.42	14027.5	9664.5	21567.4	8311.89	18548.9	9414.21	12610.9	15816.8	38060.7	12615.3	32733.8	26108.2	40141.5	8060.41	14346.8	15470.2	12338.9	9045.72	7779.71	15750.6	14606.8	25203.4	10473.7	9672.47	9798.46	10565.7	23578.5
ANKLE2	550298	493877	527827	482292	470063	532595	454528	488354	486864	443259	484375	354171	458248	472935	485508	529646	549222	500160	519229	477923	441522	456455	506330	414539	473824	490125	493501	481917	488722	499144	460867	505552	511354	540885	537492	580776	547857	503799	522825	498838	473694	497445	515907	508894	505640	538913	438148	473024
ANKMY2	189772	228128	174881	249467	177771	269722	212052	258176	261717	395221	306072	224804	148130	279006	273119	280746	188479	326099	226706	242583	310356	204660	193441	254653	287166	276580	235841	224089	299168	245273	129601	237637	236527	230441	252322	251045	307605	227248	286789	221322	208477	199639	224037	199666	195096	133506	235471	236729
ANKRD13	149960	138222	133724	138612	137204	128064	151354	166961	202923	147933	151525	141004	106826	128247	141225	116105	132353	129857	166069	118376	128007	144299	114933	111957	137274	133894	186531	158871	156024	147990	118232	163280	108968	127960	113098	104036	141060	129096	111428	122598	104686	94419.8	127356	121107	113568	132245	142031	104925
ANKRD16	310335	117103	11787.2	169132	228742	36162.7	102683	158846	88757.5	132451	80646.5	117014	27443.3	71583.1	37501.3	42436.1	56089.5	56095.2	49592	59990.7	8149.11	163485	10081	191492	8670.11	19348.3	77536.5	67927.1	84030.1	32807.1	23823	62326.6	379712	75954.2	101024	40021.3	59573.7	41811.6	206239	350967	8153.71	134733	100136	337578	193564	331170	257376	390085
ANKRD17	443619	495015	505651	486944	489038	500248	442972	462991	502493	461741	433788	501384	462339	473151	447200	514630	491450	470442	470334	532311	562440	459022	451225	476556	470719	436975	487565	502125	466118	551082	508422	533854	611724	531554	562230	517893	534718	530028	537951	552985	485864	566054	490970	468166	440448	478995	437000	449866
ANKRD27	89343.8	86798	62437.7	11495.6	25150.8	61189.8	35256	101024	81797.1	60301.6	77612.5	110339	52902	58468.1	70982.6	60152	64262.7	62092.5	65726.2	41546.8	48016.6	158637	31508.1	60797.8	79290.1	41100.3	40774.3	102013	40785.1	69801.8	54695.1	57128.4	57005.4	50731.3	65763.3	59899.8	81824	53869.3	29718.7	50208.1	20646.3	89286.3	88752.4	88905.2	63587.5	25722.8	55489.1	42935.2
ANKRD28	262603	250048	270273	225546	310048	303008	222767	245662	249378	237072	257556	219573	177400	230745	222324	213413	235631	227763	234949	235000	175577	213458	230993	230055	228986	223133	202149	252921	278579	222222	256276	276618	229094	240575	213624	206995	222059	230789	246228	213163	250427	257020	229169	209446	280407	196031	208418	236050
ANKRD39	283504	288405	401247	324388	352834	206267	343937	298290	485818	385434	600827	250343	457136	407476	318500	509498	635841	389080	382342	435341	275891	326087	423706	334361	351757	537817	312864	407122	415502	446073	248219	263695	301488	434073	208152	406224	491133	370981	236611	335589	332916	302233	298321	383917	253387	394944	359451	346711
ANKRD40	276345	214805	270341	227056	214646	224450	214462	243806	287354	192627	214338	192814	214286	162331	193645	182500	173923	157185	197452	213191	185647	151628	225707	190905	181575	209120	205301	199147	194569	195101	202618	189073	212652	232614	253805	192570	234172	248003	241385	286821	244871	235229	234652	207271	249281	225715	203726	225724
ANKRD46	3.13736e+06	2152064	2.71125e+06	2.70053e+06	2706872	2956955	1.8325e+06	2.90751e+06	2.42959e+06	3.20129e+06	2.42257e+06	2.81096e+06	1.54837e+06	2.01934e+06	1.73821e+06	2.46129e+06	2378213	1.97497e+06	2.25425e+06	2169121	2.01375e+06	1.62883e+06	2.27812e+06	1.62928e+06	2130242	1.49989e+06	2.83253e+06	2.91844e+06	2920674	2.39804e+06	2.61597e+06	2.87775e+06	2.71604e+06	2972100	2.68793e+06	1.96441e+06	1874700	1.82281e+06	2.40337e+06	2.14792e+06	1.881e+06	3.12307e+06	2.22522e+06	2.31586e+06	2.01408e+06	1.85962e+06	2444437	2.07005e+06
ANKRD50	190788	143162	540283	295656	165459	455566	8510.81	532486	200785	452560	293619	189553	396839	286813	352182	410196	108508	437079	615684	645369	387595	461359	624912	293111	310014	412308	782332	305826	769326	341869	478493	470807	709540	588586	251151	427056	709993	777019	643207	709980	650404	531693	324460	397673	384457	24955.4	316957	714952
ANKRD52	220194	190116	230171	255114	214634	252870	218209	239203	261663	269349	241742	225013	238562	231303	164173	264248	279562	262650	290939	231831	224104	226576	305236	381165	289563	283732	281655	265531	356768	224838	182394	283466	252462	236339	268531	246576	210740	248328	258340	269116	227522	258085	233055	160416	200212	184609	278804	273754
ANKRD54	711517	834334	704590	1.0132e+06	845187	760660	592077	638137	845772	658460	706510	721542	743558	802775	898991	787696	789334	735676	890725	968737	786337	935854	638541	1.14414e+06	901236	778881	435763	898818	714637	1.01967e+06	510612	764341	820303	1.09188e+06	835832	1.09324e+06	904944	828652	1.17263e+06	1.04634e+06	834868	1.04069e+06	765177	771928	1085005	1.04125e+06	977501	810010
ANKS1A	219158	253138	256239	228402	236700	236033	253352	240476	303863	271357	220936	248554	221954	219625	200787	214104	178473	193145	222413	185026	170667	201868	193228	149442	158917	192547	265198	215183	256745	222194	215167	229917	240428	293260	262115	260050	245153	216919	231573	273137	221865	203161	265064	221167	259840	234796	234779	208660
ANKZF1	127189	158834	114025	100595	117452	126634	135812	85326	152169	151304	122154	123899	113551	81746.7	127102	156435	96686.1	148260	142103	121137	56382	96768.8	119581	97500.4	108838	118073	146584	118769	152039	130132	104960	120042	109689	127380	138627	137409	127029	157031	160965	170931	114715	115288	125657	115615	122589	141824	115714	116113
ANLN	548626	602763	581765	589621	584732	563816	482843	549064	500768	490913	539928	543593	495511	520399	465665	547219	512004	543184	549140	608019	580691	549550	606879	526132	499506	557074	506183	485855	506460	520834	477624	485948	530534	517782	525721	497844	511246	537849	630882	570911	508803	553564	544726	551842	532089	501552	510405	527687
ANO6	43445.3	99993.4	107271	86589.7	43791.4	81640.3	104680	43178.6	68308.4	46902.8	59329.4	28818.2	30807	25911.2	12086.5	21481.8	19551.1	17265.1	20063.4	23391.6	28176.7	16984.6	21017	38430.5	8590.66	20566.3	24526.4	30023.1	24179	30239.4	16290.4	24564.4	50395.4	10400.4	24242.4	48648.5	37541.7	44465.4	20925.8	10909.4	23756.9	7747.29	17840.2	34471.7	48044.5	10387.7	36673	16282.6
ANP32A	10801248	9936505	9728573	10567412	10885473	10554663	9213788	9083029	9717010	10000738	8897769	10315066	8688684	8446879	9592244	9842785	9160589	9769705	9272199	9667065	9979230	9554941	9608059	10031454	8988335	8664580	9587485	9375784	9062432	9181283	8742866	9040345	10117778	9023209	9588985	9119944	9246191	9968207	9938142	9838422	7673638	9000056	8521087	8825458	9552734	9793513	9598485	9556012
ANP32B	7.42655e+06	8512719	9341627	7970620	5847779	8508311	8.18033e+06	8063657	7284041	7971912	7715905	6788221	9249399	7.38855e+06	7585258	8.14608e+06	7.38268e+06	7933139	8443150	7487333	7862759	7.93124e+06	7.91829e+06	8.03838e+06	8243028	8341502	9249073	8458430	9294417	8.0546e+06	9434460	9302032	7565040	8663735	7808045	7716626	7001686	7.49704e+06	8035600	7942112	7632693	8172270	8312194	7303224	7.95278e+06	7.82328e+06	8283396	8.28597e+06
ANP32E	2.73995e+06	2.63127e+06	2.55718e+06	2.65493e+06	2.3119e+06	2.60882e+06	2.9033e+06	2.30091e+06	2.90185e+06	2.37289e+06	2.35023e+06	2826687	2.38728e+06	1.96769e+06	2.04135e+06	2.39516e+06	2.36835e+06	2245994	2235522	2.44215e+06	2.42746e+06	2.47334e+06	2427471	2.40194e+06	2703966	2.16772e+06	2.64173e+06	2.20447e+06	2.39974e+06	2.38622e+06	2655689	2657742	2.16467e+06	2.10444e+06	2.48864e+06	2.23042e+06	2.46698e+06	2.24657e+06	2.04314e+06	2.0768e+06	2.39638e+06	2.33617e+06	2.33022e+06	2.17734e+06	2.29458e+06	2.11986e+06	2.16229e+06	2.09916e+06
ANTXR1	507562	140108	267060	1.03106e+06	387695	835952	133134	4.01128e+06	1.75553e+06	259855	265601	426674	247679	155923	736864	796988	127375	993465	25041.4	430248	121485	251277	47027.1	40359.7	120742	365249	100577	120442	104718	151555	113293	108077	124659	105107	58992.2	57160	60937	104160	85969.6	120744	47711	78494.8	57395.5	105760	92835	79286	40397.5	11140.3
ANXA1	443217	376128	477897	390626	374654	364245	368980	291738	400269	299886	312037	396496	400847	284001	315217	280658	282115	306978	286781	363422	420055	395133	346988	431652	392565	402698	397806	296069	316983	251735	265593	364460	412100	355374	314308	317069	321923	397759	435338	375675	422996	404118	369146	278843	321776	316783	318879	352192
ANXA11	1.51756e+06	1.61315e+06	1.54428e+06	1.5722e+06	1.69232e+06	1531644	1.51869e+06	1.53054e+06	1537803	1.49783e+06	1589586	1492839	1.60401e+06	1.59632e+06	1.52086e+06	1.4854e+06	1.59573e+06	1.54461e+06	1.51557e+06	1.60599e+06	1530807	1.6063e+06	1.49415e+06	1.60253e+06	1.54011e+06	1.58876e+06	1.50542e+06	1.44394e+06	1.45787e+06	1.3975e+06	1.51222e+06	1.48007e+06	1657361	1.44278e+06	1.49827e+06	1.58128e+06	1.56673e+06	1.58168e+06	1.57805e+06	1603103	1635935	1.63987e+06	1.49057e+06	1.49247e+06	1.56234e+06	1.57041e+06	1514661	1.57147e+06
ANXA2	5798004	5.52663e+06	5681729	5.41159e+06	5319570	5.31579e+06	5249571	5042152	5.13412e+06	4.94015e+06	5.1701e+06	4.74039e+06	4.84254e+06	4.74868e+06	5024600	5.1695e+06	5.0003e+06	5150309	5.17442e+06	5.14119e+06	5.11546e+06	5312893	5232155	5153156	5387894	5374180	5.55565e+06	5102468	5265163	4941201	5.07996e+06	5.45803e+06	5.31816e+06	5.29477e+06	5167595	5135368	5.19372e+06	5035821	5.23484e+06	5172837	4963220	4.95954e+06	5133970	5066317	5196649	5.43826e+06	5.2756e+06	5.40658e+06
ANXA3	90092.4	185422	89833.4	103114	208773	183659	41802	237557	217291	106166	130375	140407	183572	282927	205697	238059	199262	252631	259716	233088	270601	131980	87723.3	109546	160137	192730	221886	162996	196497	286480	314204	248819	166505	237337	136938	217267	287894	171816	164198	261886	181852	84712.5	216785	216482	166954	175261	146979	115303
ANXA4	592544	654895	610800	600131	547127	591806	608135	627897	641117	575977	569422	589680	525387	513895	531821	489716	553021	512661	504827	557002	524910	611259	550973	596712	606008	531500	580397	568376	566775	489188	589756	573401	571677	601360	529442	531743	500232	571765	518720	559937	571310	574054	612028	531939	566624	563101	569550	553266
ANXA5	10072540	9590900	9984796	10999097	9274557	9332604	9413870	9835233	9552767	9554111	9166313	9840774	8.31871e+06	8703176	8860507	9777762	9500444	9316864	9069952	9308023	9980252	10396085	10292801	9937570	10157830	10065358	9926827	10279047	10139130	9495567	10104352	9444122	8520668	9054005	9456579	9390631	9103806	9405504	9378908	8933943	9413095	9326081	9503354	9200647	9750976	9650295	9748196	9950513
ANXA6	1.68562e+06	1.65846e+06	1.66519e+06	1.67908e+06	1.69997e+06	1.58886e+06	1.5381e+06	1.6198e+06	1.60344e+06	1539604	1.61027e+06	1.58505e+06	1.62086e+06	1.54787e+06	1.5596e+06	1.64138e+06	1.54626e+06	1.57367e+06	1.60962e+06	1.63426e+06	1.59629e+06	1643090	1.71918e+06	1.69522e+06	1.61406e+06	1.64524e+06	1.66006e+06	1585062	1596593	1.56694e+06	1.57984e+06	1.71999e+06	1.66648e+06	1.63636e+06	1.60902e+06	1.61595e+06	1.60542e+06	1651002	1.6937e+06	1.66618e+06	1.57211e+06	1.63401e+06	1.55937e+06	1.53351e+06	1.61061e+06	1.61084e+06	1593449	1.62516e+06
ANXA7	2.21951e+06	2.12212e+06	2.10024e+06	2.16409e+06	2.21975e+06	2.15594e+06	1.83284e+06	1.94239e+06	1939720	2.01558e+06	2.18523e+06	1.96134e+06	1.95799e+06	2.07331e+06	1.91022e+06	1.86568e+06	2.0109e+06	1.86718e+06	1847427	1.96685e+06	1.83615e+06	1.99089e+06	1868532	1.9141e+06	1.88223e+06	1.80723e+06	2.02473e+06	1952272	1907691	1.84753e+06	1.94366e+06	2.06627e+06	1917537	1979336	1.99364e+06	1.91095e+06	2.04596e+06	1.89875e+06	2.01501e+06	1.95519e+06	1.98619e+06	1903422	2043309	1.81853e+06	2.12928e+06	1.96333e+06	1.98649e+06	2088621
AP1B1	1.67927e+06	1.70245e+06	1.70903e+06	1.78135e+06	1.72188e+06	1766080	1705453	1.52072e+06	1.63639e+06	1.62449e+06	1.79432e+06	1.6341e+06	1.44809e+06	1.60886e+06	1.76959e+06	1897501	1.62686e+06	1.6983e+06	1.73367e+06	1.87753e+06	1.92698e+06	1.66241e+06	1.73744e+06	1.71277e+06	1.73371e+06	1.67511e+06	1.96556e+06	1.97398e+06	1.87564e+06	1738110	1.91859e+06	2.0498e+06	1.86301e+06	1.76679e+06	1.97365e+06	1.74177e+06	1.78206e+06	1.86686e+06	1.88946e+06	1.77182e+06	1.71499e+06	1.73604e+06	1.83029e+06	1.75378e+06	1.84206e+06	1.83774e+06	1.74307e+06	1.72895e+06
AP1G1	2.009e+06	1.92772e+06	1.84326e+06	1828823	2.21959e+06	1.63108e+06	1.77237e+06	1.6691e+06	1.65223e+06	1.56345e+06	1.68281e+06	1.6674e+06	1796582	1596684	1.71173e+06	1.78861e+06	1.71258e+06	1.69184e+06	1.75091e+06	1.8016e+06	1.78344e+06	1918641	1.96274e+06	1.79316e+06	1879746	1.86816e+06	1.67036e+06	1.74176e+06	1.87326e+06	1.60579e+06	1.98213e+06	1.77513e+06	1.71306e+06	1.71177e+06	1.75827e+06	1.82674e+06	1723025	1.76006e+06	1.8363e+06	1.86062e+06	1.73065e+06	1.64479e+06	1594131	1708189	1.86641e+06	1807092	1.89482e+06	1.8763e+06
AP1GBP1	41435.1	37928.9	62834.6	46266.2	51667	53342.5	56978.3	32237.3	45156.6	56728.2	42836.7	43039.8	47284	65257.3	51185.8	67779.9	37888.9	67529.5	51195.4	69179.4	65671.6	41377.1	34589.6	45449.8	56259	56774.6	53788.9	60732.8	38651.8	64801.6	47031.7	61163.4	58435.7	59009.3	78008.4	73966.2	56486.1	94528.1	62465.6	72255.3	30559.9	60663.6	48766.8	56206.7	47612.9	59805.7	30427.3	48480.8
AP1M1	1.66996e+06	1.63694e+06	1.58813e+06	1792253	1.59871e+06	1.61286e+06	1.65142e+06	1.3649e+06	1.55359e+06	1.42463e+06	1557430	1.62955e+06	1.53426e+06	1.35879e+06	1.47265e+06	1.62913e+06	1.50768e+06	1581946	1602017	1.55752e+06	1.46577e+06	1.56152e+06	1.46017e+06	1.4022e+06	1.5125e+06	1.50125e+06	1.63274e+06	1534297	1.62333e+06	1.45732e+06	1.54663e+06	1.73784e+06	1.6414e+06	1.52637e+06	1.60982e+06	1598920	1.6459e+06	1.59695e+06	1.61407e+06	1.57557e+06	1.5853e+06	1.61399e+06	1.51083e+06	1.54364e+06	1.52985e+06	1.5119e+06	1.6608e+06	1529175
AP1S1	1.49456e+06	1.00832e+06	1.19443e+06	956753	1.17619e+06	1.34442e+06	1.14993e+06	1.17838e+06	1.17947e+06	1.43981e+06	1.14297e+06	1.11077e+06	1.20322e+06	830086	950729	921511	1.01466e+06	903907	994200	831283	1.00472e+06	848475	680714	873152	830528	875129	1.04825e+06	955100	1.00654e+06	675952	950574	583139	835596	1.00906e+06	904536	973917	696141	913314	801048	771294	689121	684350	1.02907e+06	446136	904091	924079	967570	748370
AP1S2	643791	518118	511953	539105	452102	572005	499825	484630	445220	511411	536208	639099	530117	495736	445710	507232	561979	524854	523539	482489	440694	335290	327149	329540	316384	407705	597663	594433	601456	591391	538179	552215	391434	572611	578790	428927	559512	429175	496520	409204	206983	356120	461005	439043	322264	375043	438865	440124
AP2A1	12524275	11267908	11792114	11112128	11749880	11766084	10981566	11649632	10790002	11481738	10856535	11984718	11520128	11529272	11599050	10671004	10744177	10314787	10761621	10380201	10865489	11029194	11193707	10820908	11357018	11343606	10592684	11231035	11677514	9950940	11327252	11467754	10716899	11432432	11097709	11426441	10892162	11168722	10822526	10603175	11469782	11569339	10757159	10801395	10573150	10780014	10677611	10432671
AP2A2	320307	203260	310266	259908	228623	250587	233511	259002	254738	301390	247757	196927	253264	318835	267342	274375	337398	173782	284833	263602	260751	134762	106728	126281	152186	151575	280849	223204	255630	314433	292318	474146	297207	236682	244535	224566	286666	276452	200989	246098	126295	147458	220373	274179	231720	327666	225524	272617
AP2B1	3.16972e+06	3.17929e+06	3131934	3.28838e+06	3.19927e+06	3.03328e+06	2.98324e+06	3231384	2999661	3.0071e+06	3105679	3.03732e+06	3.07342e+06	2.90587e+06	3019526	3.18391e+06	3246807	3.14857e+06	3135331	3.21807e+06	3.08425e+06	3.25437e+06	3.31234e+06	3165460	3.33596e+06	2976979	3152338	3.24957e+06	3.2045e+06	3.17638e+06	3225719	3.28904e+06	3322473	3.20248e+06	3.24367e+06	3.17806e+06	3406585	3.11849e+06	3.2986e+06	3.24443e+06	3.20672e+06	3.26191e+06	3.08424e+06	3113637	3.15508e+06	3.2491e+06	3.1456e+06	3.31075e+06
AP2M1	1.02986e+06	948777	883250	889361	911823	887401	880750	922536	851349	800943	880573	783601	840310	873040	900931	967367	870416	946433	958399	940813	927090	933730	886164	967958	901534	894988	953542	893468	941728	882501	966432	1022884	1.04863e+06	982689	934436	865201	893458	927880	999367	933781	946236	1.01506e+06	966484	927037	924528	966009	918476	967810
AP2S1	1.01814e+06	1.2267e+06	993513	1.02026e+06	884877	852582	1.06423e+06	1.065e+06	778882	791494	806109	956187	709297	741527	897970	901801	885179	836737	961157	1.02896e+06	900052	936469	933847	871115	759830	850258	1.09432e+06	981920	1.11759e+06	1.10743e+06	1.14496e+06	1.16231e+06	992038	1.06847e+06	1.03091e+06	968913	1.0252e+06	1.04483e+06	976129	954328	849350	759466	822873	833016	870682	853594	709568	817212
AP3B1	262123	149738	125446	339059	364381	349124	432479	296059	150100	407511	451105	282250	127324	252990	284122	406665	300259	316379	319671	306142	291215	455061	318636	284335	290467	383412	95084.1	432309	216200	36131.8	131187	230975	157067	275136	377317	318726	383494	296071	366190	369784	326727	374764	179838	261038	291552	346221	379836	273628
AP3D1	1126185	1.07145e+06	1133380	1.10929e+06	1.18708e+06	1.13802e+06	1164277	1.07311e+06	970241	1.10482e+06	1.11593e+06	1.0912e+06	1107410	1.17733e+06	1.01077e+06	1.09687e+06	1.11206e+06	1.09872e+06	1.108e+06	1.07648e+06	1.07209e+06	1170138	1.13695e+06	1.16948e+06	1.11832e+06	1.14704e+06	1146586	1.09776e+06	1.1464e+06	1.03783e+06	1.11619e+06	1.21548e+06	1.15484e+06	1.07991e+06	1.11577e+06	1.13097e+06	1.10695e+06	1.13752e+06	1128205	1.14285e+06	1129400	1.10447e+06	1087036	1.09375e+06	1.09171e+06	1.05614e+06	1083882	1.11816e+06
AP3M1	674843	698191	725011	734076	725192	680549	590778	661618	641195	745390	706349	729442	599598	705319	618600	655570	694765	618686	667690	678458	636108	624819	662048	708489	686113	671829	730798	647831	682372	604136	719789	759994	676430	658926	685850	602691	651772	641519	672456	580297	679382	666430	648681	698111	633234	605918	589930	624167
AP3M2	40986.2	91162.3	90069.8	95807.3	43707.8	85989.9	72111.6	82104.1	94856	107124	64616.1	40994.6	70307.8	80364.4	71867.5	120698	69940	79468.5	78596.4	81160.6	84864.3	88306.8	103393	76771.3	51658.8	80128.5	69942.1	97696.2	62058.7	126229	56515	100169	107788	93235.8	93748.8	108533	133581	120795	97728.1	65470.6	133388	104953	140339	106714	102253	118581	122672	98511.5
AP3S1	789395	839140	748413	819057	828083	914390	947788	825945	943001	940897	822912	817638	769840	959571	908673	821769	902983	826493	800354	844521	821870	804877	822191	793329	801685	819706	835500	789478	775520	723592	713043	700833	764620	825863	822739	729397	774912	762549	764399	776734	812119	796537	871924	802317	819118	753794	731613	769240
AP3S2	742562	161495	703342	321864	957368	438344	399703	380496	844300	1.34952e+06	660496	399117	485606	270031	600605	495047	518167	678319	484487	562183	471554	623311	382473	460767	532022	466586	695493	375658	350264	259809	357174	870552	809408	555579	453093	331599	230879	282311	787086	516773	799110	596053	373899	425975	354989	761023	88316.8	450296
AP4S1	103414	71934.5	100089	99792.5	81156.5	105226	408168	117690	103996	52259.5	83094.5	155253	91533.8	185717	136128	39566	42498.6	49253.9	68166.9	40606.2	59719	132086	38028.2	15803.3	169264	13591.5	95140.8	140581	110628	60947.3	190583	143978	37603.4	108628	80673.6	56184.3	11335.6	53431.4	57826.4	30611.8	59157.5	12516.2	67557.8	7674.5	57835.4	67721.5	17303.3	7753.73
AP5B1	52075.2	46924.9	79803.3	57660.7	94350.7	43862.5	29738.4	19407.1	48114.3	34016.5	46974.7	19937.2	53308.4	77212.5	11506.9	133082	17298.8	92483.3	9943.07	20206.7	3454.31	11968.8	56291	79445.4	6599.56	27275.3	30640.7	9075.14	32913	13036.7	11076.6	17249.2	39719.1	25009.6	8143	13482.5	6990.22	11549.8	7685.18	11172.9	8625.52	7330.55	12300.7	523.295	21466	6528.03	18804.9	14264.7
AP5S1	152133	61148.7	99452.4	132036	237286	81695.9	120949	137878	94682.4	58939.1	105337	87023.9	197949	98298.2	42823	89668.5	73506.4	98343.4	59946.2	91815.9	60600	56433.6	123150	58969.4	61322.6	39327.1	70871.4	62815.3	61451.7	99455.8	52764.6	53950.2	139860	89979.7	80488.3	113491	142930	121715	86811.3	170869	178655	140560	129084	83418.3	135630	77547.3	102479	101350
APAF1	262172	31616	179555	83102.9	61318.9	101097	145326	116919	96095.1	112379	83147.6	61205.4	114447	111649	82354.8	96447.4	139377	64337.8	86686.8	65965.2	31053.8	33027.8	102440	92650.5	113503	78615.4	125602	88429.6	144264	93578	78852.7	117021	92945.4	94866.4	130036	110459	118605	150371	135265	111890	44463.9	37338.9	63990.5	92184.5	84328.2	84507.4	93425.4	76276.1
APBB1	72375.1	100504	98043.9	91910.6	102621	74536.6	98170.5	94578.2	83703.8	73689.1	62444.5	104958	69746	100652	76002.2	86101.1	93011.9	86481.4	77181.8	84626.8	92306.3	68100.1	55008.7	100526	57120.8	112811	99309.2	79662	109962	87121.1	91069.5	128071	105893	91756.8	65112.4	78047.9	101644	87137.1	88754.3	81985.8	63986.1	80704.4	95645.8	70789.3	93152.3	68691.6	82326.7	67564
APC	67043.6	77986	77892.2	71364	83001.6	81932.2	99236.6	85817	88040.6	77796.5	79110.3	66180.9	58659.6	72632.4	49822.5	72161.1	59120.7	66420.8	64094.5	55886.9	58440.8	47729.6	69485.9	53497.7	46023.9	52110.7	98509.1	64072.1	60601.4	55642.9	83767.4	89843.9	94060.9	67960.7	84851.3	44534.4	76284.9	86894.4	66427.5	61586.4	39697.5	55028.5	78048.2	52802	59325	61383.6	50183.3	56107
APEH	754754	773246	767177	861160	800804	799219	938417	759337	727429	772742	818001	804878	792366	764920	789714	880382	906475	869605	896662	856459	827175	906770	838699	912209	846031	842008	845596	774336	777103	832533	848212	769527	723235	816850	813801	782644	834668	799382	798296	812970	786819	743257	749538	837925	869949	825118	814466	837748
APEX1	6.37713e+06	6500413	6.35114e+06	6.56154e+06	6.59957e+06	7.0545e+06	7.2838e+06	7.37476e+06	7862210	6.99268e+06	7.38494e+06	6.52345e+06	7.04968e+06	6994780	6283059	6.64216e+06	7.02084e+06	6280247	6.13878e+06	6.65271e+06	6625276	6.50353e+06	6838017	6499619	6487373	6.12654e+06	6.84259e+06	6584397	6.36326e+06	6.66094e+06	6.80332e+06	6670513	6.64556e+06	7056493	6.84597e+06	7018788	6.72437e+06	6.49884e+06	6391905	6896550	6447230	6249008	6575787	6025439	6.20968e+06	6424697	6363091	6.19529e+06
APEX2	19503.6	72332.1	57025.5	66292.1	74352.9	52768.1	86168.3	57218.9	60913.1	47747.1	44019.1	9793.58	21855.5	36475.8	25639.7	25898.1	13359	29812.1	14968.6	89410	29093.6	17642.7	12422.9	21795.6	32580.6	14599.6	43467.7	30859.7	22018.3	17460.4	22190.9	58693	64817.3	55320.7	59998.6	94741.4	62877	105442	61017.4	55500.5	31664	34386.1	92372.2	107975	92515.2	57329.3	54598	55271.9
APH1A	183080	192195	113927	192796	176436	94134.4	148041	102883	69766	158212	167126	102234	158929	135956	68481.3	63981.9	28928.3	64660.4	33121.1	52219.3	51699.3	114998	77545.9	115731	111549	114557	38499.3	95430.9	22815.7	41720.8	63830.5	54461.4	108056	98337.6	83047.3	78258.2	91093.8	93524.3	41576.8	36106.8	15165.1	15058	88323.2	43761.6	60432.7	60276.8	62709.7	17842.4
API5	5.06758e+06	4962766	4952996	4.84292e+06	4.74117e+06	4889517	4674253	4598418	5195858	5.18632e+06	4.69976e+06	4.7632e+06	4.70049e+06	4.16726e+06	4500403	4923814	4.75904e+06	4.67423e+06	4.83023e+06	4.77546e+06	4701010	4.88666e+06	5120412	5.09238e+06	4919712	4701510	5183892	4.93173e+06	5.21063e+06	4.90385e+06	5071752	5.05305e+06	4.71786e+06	4.7784e+06	4.94599e+06	4.62102e+06	4.48552e+06	4753765	4.8694e+06	4661052	4.59343e+06	4.71483e+06	4.55569e+06	4.60432e+06	4.83276e+06	5075335	4.93274e+06	4.76042e+06
APIP	318517	449743	401021	451904	429928	439402	353949	369785	347115	305313	326493	403481	379104	296315	415188	439691	415378	402727	394997	348449	356798	333677	349100	337395	355300	294205	414440	409984	337992	394501	370185	429644	422686	442909	412353	381974	411850	393369	439717	469518	373828	442891	352775	472798	442465	463981	464738	343484
APLP2	691644	706652	635719	638179	831654	781373	767051	660149	769111	752803	747650	691808	510929	663675	708757	720950	584412	758173	783098	716732	735319	635361	712356	641405	699873	537592	645027	685717	804033	524424	741623	1.05434e+06	931931	954754	863836	869968	950753	983170	758337	760276	611601	596477	750489	793601	714920	721366	782015	750107
APMAP	2.25591e+06	2.2231e+06	2.03722e+06	2.05105e+06	2.21272e+06	2223392	2.27468e+06	2.17425e+06	2.20325e+06	2.22513e+06	2149233	2.18276e+06	2.11127e+06	2.3459e+06	1.89844e+06	2.12469e+06	2.00778e+06	2.0458e+06	2.09605e+06	2.19254e+06	2.08616e+06	2.00414e+06	2063405	2288092	1996916	2.19176e+06	2.36417e+06	2.17114e+06	2.50766e+06	2250739	2.18242e+06	2.35965e+06	2.0156e+06	2.2925e+06	2.08067e+06	2.15872e+06	2.16506e+06	2138142	2.18629e+06	2.01681e+06	1.93474e+06	2.06408e+06	2.1291e+06	1.98447e+06	2.06361e+06	1.928e+06	2.13923e+06	2138469
APOA1	437349	266273	342287	11725.2	188271	256455	337466	236377	30424.1	323964	295933	15851.8	324962	521909	264659	155012	223986	275763	256826	263163	332314	208272	304625	457907	9820.17	23630.8	373769	317738	187439	256975	440352	190985	291658	278789	420584	369257	247382	225125	210512	282278	728300	22231.7	333712	122438	157351	235800	234733	94614.7
APOA1BP	4939767	5164565	4715109	4.90377e+06	4.70109e+06	4325292	3.47469e+06	4.7492e+06	4.48106e+06	5.07894e+06	3.89677e+06	4466926	3.66382e+06	3880100	4.04661e+06	4229387	4.39194e+06	4722738	4.70305e+06	4492895	4483962	4.31232e+06	4.13519e+06	4.09402e+06	4.0875e+06	4014957	4945466	4383501	4.19778e+06	4.37177e+06	4.46298e+06	4700593	4646539	4609027	4268332	4377476	4263042	4.13395e+06	4318024	4511213	4476935	4.75619e+06	4.4567e+06	4288651	4.35772e+06	4245950	4288607	4.40213e+06
APOB	245068	258713	257175	216602	268763	298996	248944	218974	311379	287814	288492	355273	291339	292656	266336	297155	270045	256079	315785	344751	199276	334339	287399	346926	321027	301243	378928	306601	407026	345463	321716	294314	262038	264476	286306	310033	366747	337415	260394	318364	277808	251365	267491	256847	271032	216555	297581	249174
APOBEC3C	320157	289053	317773	364144	329289	289523	237355	227653	214684	266162	203190	240253	227571	231383	140526	274842	275366	265777	243246	311713	260630	314104	288370	294570	272041	327944	281616	234537	281319	261441	254619	295192	329269	245252	318836	339484	313756	344719	280131	281162	296079	256302	262416	337066	291189	310333	251598	295942
APOE	119893	115906	15536.8	29583.5	114223	75020.2	106506	94551	106505	99410.5	117557	149903	96209.1	124393	123358	7751.37	100001	111178	14877.1	91946.5	120389	136499	96909.7	52765.4	84304.8	78255.1	133523	108051	81269	165318	13418.5	27770.5	34817.9	127549	144170	82975.4	156193	135157	113274	140562	61120.4	218385	19944.9	105647	12222.6	126896	129440	125904
APOL2	343309	291688	323425	292365	269750	301683	383563	406523	350922	359537	265967	393160	341871	267503	260671	226606	270322	198316	335506	216059	165182	354173	85425.3	111993	108177	163268	204548	178853	278388	226207	143668	226735	248135	265410	287232	256601	298616	295055	261407	162875	142875	127635	233631	251387	43263.1	204486	42505.5	147028
APOO	1.00646e+06	1.02028e+06	901113	846161	896088	933600	1.10058e+06	1.04131e+06	1.15201e+06	925562	1.05062e+06	970308	837906	1.02964e+06	970651	926778	1.02232e+06	951797	874938	977682	880196	751222	883996	800761	874945	875542	873388	979564	896063	949622	903190	864340	911887	988533	862936	920865	939374	898469	904205	961405	928261	910080	964813	880887	906284	1.00094e+06	953710	949319
APOOL	420481	464653	382648	480861	501282	513712	474624	462043	472089	427125	466186	509636	495005	437193	463402	478341	409338	446566	476030	462864	500277	472741	451187	470377	387320	453966	405604	489005	458660	422477	385990	435732	468273	508811	487431	537797	519942	539980	470086	446657	467012	468469	412307	472322	516205	464669	436646	525766
APP	307595	356798	310511	296617	351117	297286	350643	388353	339379	304193	312714	252051	282364	262969	244575	303526	333550	299441	260732	259000	245200	209380	245763	284429	228125	227578	350058	271984	321743	300550	253304	281308	347640	308744	333903	291048	327411	310511	301679	335173	271381	245611	270952	279833	249124	327918	217956	349220
APPL1	411442	388710	424677	386636	404306	416163	426077	445252	437139	436779	427382	419766	450308	415933	429626	440595	418005	431463	415860	431259	407448	350951	395640	391245	346665	407993	404514	409476	422405	443443	416696	414554	434628	471714	442571	461338	451520	445686	435812	465239	404844	413291	416306	412197	450014	434816	447065	495526
APPL2	10378.2	23160.2	11042.3	108837	8247.29	43643.6	24065.8	15828.9	49692.1	14679.4	25005.9	21551.6	17782.7	31013.2	27923.9	25896.2	25097.3	5548.11	9255.45	6438.57	27210.4	19397.3	25551.1	10618.2	21975.1	9132.12	33991.2	37902.7	22917.7	38390.4	21568.7	8312.39	10421.9	19762.8	15327.4	27690.7	33456.2	32621.7	23915.2	20568.1	17275.3	28914.6	12408.3	27690.5	449822	27769.3	429174	11540
APRT	4.17819e+06	3993219	3.70109e+06	3.54967e+06	3.54245e+06	3.43735e+06	3.27626e+06	3.11053e+06	3544695	3203201	3.83148e+06	3.35595e+06	3.66468e+06	3.74723e+06	3.32309e+06	3.88823e+06	3.61624e+06	3.47514e+06	3.5694e+06	3.41017e+06	3.58521e+06	3.94654e+06	3.87024e+06	3602685	3.39604e+06	3.5361e+06	3860260	3.91609e+06	3.81657e+06	3.52119e+06	3585128	3.6523e+06	3.37173e+06	3.41776e+06	3401849	3.21999e+06	3.47069e+06	3360843	3427734	3.33165e+06	3.49094e+06	3.46177e+06	3369196	3.23119e+06	3.47094e+06	3.37224e+06	3480986	3.26946e+06
APTX	242525	181333	213709	223263	331180	189468	220311	191077	203378	205645	208134	161572	219221	200010	216182	261672	166771	239061	232134	207371	259225	189011	127858	207471	192077	183605	207693	189966	166119	231904	208889	225246	217611	185046	219530	237350	232944	208057	248801	261891	168586	220073	188601	215529	209118	233170	198293	200620
AQR	2.07877e+06	2.17559e+06	2.16394e+06	2277315	2.19635e+06	2.05697e+06	1.92069e+06	1.85608e+06	1.91473e+06	1.85733e+06	2.06185e+06	1.74001e+06	1.88574e+06	1.83128e+06	1.77547e+06	2.01499e+06	2097843	1.98196e+06	1.91067e+06	1.9375e+06	1.92793e+06	1.82291e+06	1620474	1.71897e+06	1691943	1.70614e+06	2.14076e+06	2.23972e+06	2.22511e+06	2.00643e+06	2.00742e+06	2.17226e+06	1.98022e+06	2.24641e+06	2305200	2.04812e+06	2145319	2.03208e+06	2029393	2.00435e+06	1.84929e+06	1976956	1.97933e+06	1.96091e+06	2.08961e+06	1.95316e+06	1.77216e+06	1.8813e+06
ARAF	360422	406308	421407	412768	365568	368994	417889	402982	407976	293677	359809	390760	339373	354876	359002	356484	383333	349615	330453	345441	367675	244316	236726	288951	304481	354684	306899	308368	315515	309383	283332	289593	365252	343281	313205	358088	394929	356620	370977	373243	264247	332224	375768	423235	323381	345746	333671	334497
ARAP1	287107	277407	392985	317851	389498	211126	440292	417482	342388	360344	410422	294439	291268	293313	264789	262420	272686	274448	340761	231835	199562	209139	179946	218507	259856	192957	361729	338146	405260	300485	377964	374473	303124	341984	300469	241557	291234	319749	151846	322446	273682	311094	355487	317155	393999	434396	265958	387301
ARCN1	3.39251e+06	3.17473e+06	3163097	3.26943e+06	3.21277e+06	3.27915e+06	3287833	3.21017e+06	3.32886e+06	3.36519e+06	3.43237e+06	3.25026e+06	3.20231e+06	3.11709e+06	3192856	3.36568e+06	3389954	3.21305e+06	3.25912e+06	3.28719e+06	3.03819e+06	3.30512e+06	3174544	3.24535e+06	3.17069e+06	3.34428e+06	3.44331e+06	3570380	3.53309e+06	3.38952e+06	3464207	3507343	3354942	3.3366e+06	3.43272e+06	3.32023e+06	3.37164e+06	3369879	3.27728e+06	3.21826e+06	3.34036e+06	3.13721e+06	3356660	3.24724e+06	3.39294e+06	3.20997e+06	3.39065e+06	3.29417e+06
ARF1	6555667	6.26191e+06	6.62938e+06	6484800	6.38273e+06	5860271	6147373	5.78723e+06	6110500	5.11227e+06	5362698	6124927	5319507	5815466	5.82623e+06	6.70832e+06	5979682	6.39572e+06	6.34357e+06	6.09357e+06	6.3622e+06	6.67426e+06	6.62452e+06	6087779	5875742	5935058	7.75318e+06	6517297	7.31283e+06	6.50802e+06	6741717	7.22984e+06	6.6596e+06	6.18794e+06	6.42452e+06	6314624	6308075	6.26531e+06	6458782	5786199	6135011	5.85484e+06	6788575	6233600	6.65436e+06	6877336	7.08081e+06	6407953
ARF4	3.76371e+06	3.52562e+06	3.91123e+06	4270299	4.19644e+06	3.9191e+06	3.47871e+06	3.95748e+06	3.60201e+06	3735649	3.91941e+06	3.24525e+06	3.87038e+06	3.78067e+06	3.60362e+06	3.83582e+06	3.92482e+06	3.61007e+06	3.69285e+06	3195433	3.78666e+06	3645223	3938163	3.7568e+06	3.40658e+06	3.54491e+06	4298078	3.5989e+06	3.59635e+06	3.26312e+06	3.97399e+06	4.18438e+06	3664652	3.38024e+06	3589613	3.3794e+06	3290728	3.44723e+06	3.78626e+06	3.53889e+06	3711677	3.51435e+06	3487742	3.58801e+06	4.14785e+06	4.15394e+06	3.79291e+06	4044389
ARF5	1.91466e+06	1.79017e+06	2.2841e+06	1.83605e+06	1.81557e+06	1.93135e+06	1.83589e+06	1.56028e+06	1.49334e+06	1.68355e+06	1.89816e+06	1.59618e+06	1.38534e+06	1.58081e+06	1668401	2.00924e+06	1.65887e+06	1.80579e+06	1.5947e+06	1.8115e+06	1.66889e+06	1.59831e+06	1.51722e+06	1.47667e+06	1401172	1.53082e+06	1.79702e+06	1.70989e+06	1.93174e+06	1.51823e+06	1.8129e+06	1.67814e+06	1.90399e+06	1.57597e+06	1.7084e+06	1.61711e+06	1.66897e+06	1.7508e+06	1.81187e+06	1.36862e+06	1.61151e+06	1.61462e+06	1.59966e+06	1.5298e+06	1.61945e+06	1.77303e+06	1.58901e+06	1.7635e+06
ARF6	673717	552853	642110	562348	568752	689374	486690	570762	466552	625793	462537	549189	547303	416122	660560	708536	440568	773974	574986	814250	854841	578483	843751	711926	745257	521715	795035	723196	622678	773576	758959	739552	667898	656175	938042	642755	686366	700394	735907	798802	702196	679526	619232	712108	623501	682364	654679	643830
ARFGAP1	657066	786322	777811	760052	687495	761567	714193	790210	798375	665892	637292	692244	717342	581538	733688	672279	595713	690082	675036	745998	634345	641201	690727	627770	616227	617730	747845	782947	745448	726598	618271	653723	693751	742999	733647	678759	708319	753463	769058	788580	631539	671179	703297	606034	641994	595901	611238	640429
ARFGAP2	531052	535405	533665	597597	562347	553315	562248	528598	563008	544269	509918	555153	515194	485023	544275	514159	553291	544877	526727	534997	545608	459354	407416	405489	480522	524262	390022	515891	493007	551861	486242	489264	501578	523488	594787	495073	525393	566244	527462	503151	480181	526508	535848	513927	536597	577531	511702	520557
ARFGEF1	456345	385838	394554	361463	417981	398689	425618	436548	485864	440131	417055	395164	459499	447504	395098	372777	335126	370694	402942	380366	382898	395223	429788	406636	388619	404871	376275	382859	357316	375673	359624	360523	415326	413105	426679	413334	440537	431550	386712	426447	384252	464641	372124	360660	378611	378179	323900	387586
ARFGEF2	207615	211969	176307	216842	256032	184062	227538	212473	219628	226022	239044	207647	201540	244080	201946	168732	158976	219958	164886	148352	187439	164697	187331	228836	191936	177662	191342	248330	173696	185501	208177	215625	178043	187079	216896	168429	189897	121923	146439	164955	160103	246084	199364	228908	151301	186869	177776	195118
ARFIP1	997808	1.01992e+06	1.10254e+06	1.09179e+06	1.07654e+06	940361	1.2655e+06	965134	1262364	948397	1.07694e+06	1084048	900768	879967	902446	1.07643e+06	859058	1.11918e+06	1.04921e+06	1.04302e+06	973064	1.17811e+06	1142971	1.05108e+06	1.03566e+06	1.14535e+06	1.03262e+06	1.11558e+06	1.21319e+06	1.08601e+06	980488	1.10293e+06	1.24634e+06	1.16762e+06	1.21974e+06	1.06376e+06	1.09778e+06	1.11138e+06	1.07753e+06	1.29354e+06	1.11364e+06	1.26788e+06	1.11082e+06	1.06872e+06	1111480	1.24001e+06	1.19072e+06	1.13508e+06
ARFIP2	867102	843438	871522	866649	895614	815576	874456	867436	830570	925480	871423	797957	1.03997e+06	852856	886614	958767	859302	911097	934048	899518	806779	827441	743925	754385	821700	820073	906183	918091	922129	906439	871236	909332	845714	937991	949613	877348	936272	940081	890395	962869	911046	827168	891840	872235	905233	804138	887662	872750
ARFRP1	31656.6	111539	14185.5	22201.7	9226.31	24313.7	20866.4	37520.5	74440.9	62182.8	11567.7	30015.6	28425.9	35212.7	20181.1	15779	7624.33	47446.1	8221.32	21259	80264.3	11018.1	59705.2	56735.3	18594.6	20399.1	17872.4	12255.8	9771.65	21806.5	12251.5	25355.2	144062	69947.7	19174.7	10772.8	9990.57	12525.9	115423	19866.5	9812.73	10581.1	32930.9	14756.5	11132.4	15773.5	14628.1	35200.3
ARG2	328787	339436	414824	425298	390458	365265	390331	365916	424342	379665	397065	365275	384354	398816	406826	460334	427845	424677	410433	403635	373395	424915	440162	426083	380260	374242	423665	433912	401779	448835	372485	399292	439472	395708	428038	435166	444781	430424	409611	407107	453155	456376	403567	433068	426748	444965	457223	430435
ARHGAP1	1.14912e+06	1.15476e+06	1.12303e+06	1.06264e+06	1.15322e+06	998955	914536	1.27183e+06	1042843	1.14817e+06	1.15956e+06	1.09402e+06	1.02254e+06	1002532	960934	1.15422e+06	1.09421e+06	1.00423e+06	966797	1.1116e+06	1.09481e+06	1.09314e+06	1.03475e+06	1.07322e+06	1.2234e+06	1.07797e+06	1.03299e+06	1.09219e+06	971252	1.1066e+06	1.07665e+06	1.04023e+06	1.11802e+06	1.03996e+06	1154025	1.03248e+06	1.09153e+06	1.05369e+06	933644	1.12929e+06	993106	1.01642e+06	1.09922e+06	949247	1.03345e+06	1.06081e+06	1.14658e+06	1.09374e+06
ARHGAP12	321228	358681	31248.1	533249	8946.72	513487	600877	346539	410243	626405	566911	468732	611325	503349	175803	730698	845561	862701	867915	631600	461317	163955	175750	189853	165396	51433.5	304051	612926	91003.9	949025	327875	995288	13943.9	708204	448506	938632	645811	294736	462085	348421	190779	189475	84037.9	30038.9	18110.5	139563	193650	359985
ARHGAP17	1.23597e+06	1.19279e+06	1.10001e+06	1.10677e+06	1164958	1.03765e+06	1.14221e+06	1.12743e+06	1.18523e+06	1.04775e+06	1143456	1.10013e+06	1.17392e+06	1.15656e+06	1.0148e+06	1.02061e+06	1.14805e+06	1.05859e+06	984588	1.09961e+06	982439	959394	1.01982e+06	907683	925100	931528	962120	1.12718e+06	1.02946e+06	1.07433e+06	1.03783e+06	1108462	1.0965e+06	1.03309e+06	1.09798e+06	1092945	1.10865e+06	1.08565e+06	1.03653e+06	1.0091e+06	875035	983337	1.09418e+06	900966	1.03985e+06	942724	964896	955197
ARHGAP18	153937	195133	144811	163454	203402	130528	143997	260768	163112	138105	182799	245277	174535	139392	188364	192817	156689	189284	166560	205080	145874	142237	158609	132862	125161	198120	138244	158120	183308	175835	145828	206930	142264	222842	188146	170921	186112	189231	164048	156605	213193	249296	170123	150276	147073	189366	131637	182144
ARHGAP19	81820	70615.6	80071	55814	70574.5	91392.6	76748	88163.7	74649.5	32690.9	78202.9	29874.2	28643.8	25286.6	66184.5	50643.6	33463.8	47105.6	63447.5	42886.8	28406.1	28322.5	33255.7	53728.8	35676.3	42009.1	45456.1	53355.6	86267.2	39613.1	43703.2	65706.9	79300.6	75558.6	82424.1	78164.6	82463.3	69904.9	42985	64608.4	45354.7	59311.3	87910.5	38621.9	90002.7	66616.5	65375.5	61049.3
ARHGAP21	35933.3	90333.4	104597	146366	87660.4	40304.2	96641.5	118315	93349.6	76035.5	67081.8	96516.3	75628.2	112933	84353.1	73776.7	43799.7	93290.1	61952.3	82337.9	73587.9	83088.4	84160.5	61626.1	78836.3	77097.2	69864.9	66775.1	58523.3	74356.5	60031.6	78678.5	87559.2	76314.9	56811	71386	97200.8	93242.1	121656	107995	76295.1	36188.9	49065.4	109475	105245	58393.3	87322.3	74104.6
ARHGAP35	328796	288721	267881	267180	298249	327662	301982	240405	337268	295046	260063	292738	241709	269056	273568	209226	250022	219908	247112	243989	238734	250030	292504	245075	253552	232284	249142	254163	227532	221080	284246	288968	260893	302028	328425	239952	272119	276659	270701	262782	259702	268279	265377	234574	240857	229106	246715	247361
ARHGAP5	139036	201664	169602	160124	143714	108848	136090	144890	126282	174509	207951	179180	162020	158634	110423	137713	177427	148267	137712	135312	139194	139157	149046	124543	118903	130754	93433.5	138021	138337	137474	129571	143950	138428	160788	151129	146182	138702	136784	127250	103941	111486	125923	122602	107826	132440	108015	110826	145196
ARHGDIA	3.52211e+06	3.56328e+06	4.12845e+06	3.78043e+06	4078130	4.03393e+06	3.89499e+06	3.58433e+06	3.59221e+06	3.95917e+06	3.81243e+06	3.64604e+06	3.98346e+06	3.72251e+06	3730458	3.75298e+06	4246787	3912807	3985022	3844820	3.82845e+06	3.49411e+06	3.44045e+06	3355557	3.60543e+06	3.28564e+06	3859416	4.01291e+06	4.21895e+06	4167182	3663194	4322026	3773288	3.83451e+06	3.923e+06	3.86645e+06	3.94789e+06	3929436	3.8104e+06	3.8872e+06	3.40441e+06	4.02175e+06	3991939	3.88936e+06	3.52299e+06	3.81529e+06	3767196	3.77136e+06
ARHGEF1	519273	552072	582245	512646	597902	568249	708434	568841	572471	656834	597053	619918	519065	511784	554996	566640	539491	557635	512991	549328	521259	546304	465528	488260	514558	540631	469589	599709	540082	606838	521331	566441	548558	567096	677258	577703	638157	610183	594152	601535	521217	524742	534970	588660	570105	600270	588947	562422
ARHGEF10	156975	110624	137083	142033	32289.9	16912.6	162804	30881.6	37352.2	17301.8	44566.7	21851.2	35012.9	21521.2	19109.4	14987.3	23888.4	21225.9	19078.4	19040.5	18803.8	22346.2	18406.6	22133.9	17711.6	16719.7	37677.6	24693.7	30364.1	11356.6	42501.7	23346.9	17445.5	26280.6	10477.7	20505.2	28758.9	5182.65	8028.41	10413.9	20407.4	24712.6	36787.1	8373.23	14403.8	8146.87	17697.9	8985.5
ARHGEF11	33541.9	55579.1	38073.6	48174	25156.2	43733.1	56725	89384.3	58781.9	42398.4	48964.6	38390.8	35868.2	79689.1	34238.4	37922.9	36426.3	30023.2	31003.7	34435.1	27614.2	43089.9	35631.3	92501.6	19041.7	28501.9	43407.9	40135.1	33386.1	49469.9	57287.1	46911.1	23225.3	70158.6	45204.6	43710.9	25450.3	32031.5	17737.8	18973.5	46654.6	43577.9	53868.5	25726.5	44398.7	45821.4	48959.5	40962.8
ARHGEF12	86276.2	70400.4	74007.4	83893.1	88029.4	103123	105099	95549.5	118592	75025.9	108318	99144.3	99799.7	111459	76744.4	78382.8	120397	80120.8	98649.2	91853.3	103521	112874	61311.2	88587.6	79624.3	85128.4	75576.5	69819.2	92429.8	103054	74778.2	86126.3	84490.3	67718.1	93150.7	68845.2	83552.3	109456	81248.9	95559.9	51563.1	60598.6	43381.3	72788.1	53157.1	77902.9	68171.1	69793.7
ARHGEF18	152156	209131	367284	211010	232331	194751	247351	350991	330798	322493	289535	198156	305711	262139	337260	540498	324522	493179	305950	490251	364772	518405	282001	223410	229396	296811	133203	316582	206782	270139	86357.3	156180	177715	274351	253479	376828	341984	531881	380077	207558	373894	452971	121429	194913	238506	210671	226117	306646
ARHGEF2	805733	739372	834545	756751	813206	815076	828335	835701	795392	803453	776342	754054	792251	823335	709386	668793	788451	742845	732974	680022	732494	776895	639990	700981	654228	642734	760496	701387	726992	719202	659603	697550	648284	665461	733486	768773	722533	676608	708061	653908	722100	612799	693262	686316	834350	726529	699283	696366
ARHGEF26	210795	218469	164968	174772	237931	237263	153011	196685	211747	200645	275980	202186	197665	104099	212020	266931	170379	321711	309666	122430	220598	309971	224022	96255	171335	272255	199912	207657	242605	213103	254367	328213	143797	180453	170047	325671	254050	164818	167016	178069	159651	233688	99463.4	133143	190057	112289	176292	201063
ARHGEF7	1012487	1.13487e+06	1182490	1.63847e+06	1693815	846660	703299	1.20572e+06	940395	1.28818e+06	1.14182e+06	1.15983e+06	905293	1.30065e+06	964707	1.35241e+06	897523	1.19479e+06	1.19216e+06	1.23648e+06	1.21114e+06	852958	1.29391e+06	1.16684e+06	1.09565e+06	1.26771e+06	1.16906e+06	1.1575e+06	774279	1.34481e+06	1.14159e+06	1.29154e+06	1.67558e+06	1.19664e+06	1.03396e+06	1.11965e+06	1.27338e+06	1.2942e+06	1.25774e+06	1.35523e+06	1.11757e+06	1112087	1.28194e+06	1.65995e+06	1.52764e+06	1.61487e+06	1.74439e+06	1.27491e+06
ARID1A	794739	810012	818368	795827	779931	802515	785210	910650	810345	831656	855920	774434	760456	725583	748861	810779	844806	845061	823061	831706	794716	704868	717949	718096	727834	719140	810032	773572	804791	851401	729150	822395	844573	806319	853134	850969	852204	877449	840865	836996	683717	772444	783029	743616	749950	787785	760273	753364
ARID1B	91183.8	133484	118987	138045	87093.9	112236	129926	73102.5	117213	109894	131243	133434	99943.1	79993	102479	121253	79809.6	117951	63682.1	148791	97545.1	118650	88837	55460.5	82759	62912.1	128287	135796	127595	91107.5	123624	140265	100888	150842	135711	109943	125435	132450	130625	127345	101097	98788.6	120479	103768	110094	118754	114771	91142
ARID2	2172704	1.82342e+06	2.06306e+06	1.80789e+06	1.68922e+06	1.42762e+06	1.88015e+06	1.89846e+06	2.10827e+06	2.05568e+06	2.44596e+06	1.41251e+06	1.79416e+06	1.66405e+06	1.57249e+06	1.69276e+06	1.17673e+06	1.59262e+06	1559841	1.85572e+06	2035489	1.60107e+06	1.56006e+06	1.88682e+06	1.40035e+06	1676982	1.71921e+06	1839144	1.48716e+06	1835919	1.63175e+06	1.61403e+06	2.38304e+06	1.82643e+06	2.08248e+06	1.75814e+06	2.18548e+06	1.96048e+06	1.93147e+06	2.05451e+06	1.93983e+06	1.6957e+06	2055567	1.76522e+06	1.88087e+06	2.12838e+06	1.54859e+06	2088588
ARID3A	1.07971e+06	1.26985e+06	1.19762e+06	1250325	1.1359e+06	1.16831e+06	1217416	1.12688e+06	1.16789e+06	1.11601e+06	1.43709e+06	977977	1.09063e+06	734960	1124107	980986	974157	1.01001e+06	1.11346e+06	1088423	1.11553e+06	1.25683e+06	1.02379e+06	1275317	1.28384e+06	1289747	1.10146e+06	885704	941146	1.14928e+06	1.2524e+06	1258947	1.13673e+06	1.04261e+06	1059028	1.1424e+06	1.04182e+06	1317249	1.19107e+06	1.2562e+06	957713	1.11332e+06	1.09517e+06	1.11571e+06	1.13512e+06	1.19559e+06	1.24817e+06	1292983
ARID3B	357355	298266	366520	349133	392717	329264	381778	384154	343597	368033	362114	374445	377278	340532	325373	371365	329110	312243	374668	368479	323917	344705	306469	336697	318227	357901	361470	331192	330152	378476	337227	337036	347296	382887	352525	380544	365819	429081	320174	324144	292486	289957	362602	347220	325328	360532	366522	405152
ARID4B	192097	205288	218660	192477	247637	195689	229386	231750	193365	223423	221159	253331	172664	182689	221778	215617	205846	221003	226012	220911	169462	210193	201284	191365	233029	179868	233840	224975	182705	243502	227612	224945	223824	222361	237497	220088	248736	267429	243397	230447	215518	231706	187223	223095	233679	241196	220898	215330
ARIH1	1.01423e+06	1.03965e+06	1.05924e+06	1.11284e+06	1.20356e+06	901077	916793	1.0471e+06	935156	993043	938517	982776	918574	916561	1.08798e+06	1.09853e+06	991553	1.10698e+06	1.03566e+06	1.14292e+06	1.10063e+06	1.02838e+06	960927	1.05446e+06	1.07756e+06	1.02292e+06	1.0767e+06	1.03902e+06	1.10155e+06	1.09295e+06	1.1299e+06	1.05822e+06	1.26909e+06	1054314	1.07079e+06	1028237	1.07779e+06	1.15645e+06	1.18175e+06	1.12343e+06	1.02743e+06	1.02713e+06	1.06449e+06	1.13824e+06	1.14098e+06	1.08291e+06	1.11974e+06	1.0623e+06
ARIH2	834580	827263	814748	826992	703152	863850	813682	841728	790688	860150	763660	794485	770236	822538	730836	828685	655199	734685	761011	805974	794080	675770	671223	696074	625817	678570	733590	777065	772705	693261	843827	810090	826532	821830	803098	850457	903703	830179	829393	748388	710500	664648	807020	809421	817750	866893	770614	792674
ARL1	396757	483297	455810	457470	520744	501061	443672	423510	331670	522089	297705	359803	510410	394318	471014	478655	473009	463718	423745	504404	479552	458508	499781	498674	433329	462086	513723	432646	471733	473519	401569	439890	480171	451941	485323	382020	443715	455519	469209	464354	373332	271440	456358	443263	442824	432962	401597	451905
ARL10	161135	274850	252559	236792	243349	231323	168848	227282	222887	219887	277548	252970	222106	156572	264591	303773	308800	259413	225290	183922	203471	270838	223408	176477	205489	89027.3	229643	151334	196386	264006	230941	251126	253565	217407	253892	203288	234998	203498	261418	261531	127075	189885	150179	230555	220759	288252	238490	218806
ARL13B	209596	231592	57716.8	34154.8	89117.5	79043.9	84900.8	145872	79663.6	86637.5	99037.1	102252	140197	3685.08	39891.7	18661.6	15792.1	23214.5	15201.9	20463.6	33965.8	11815.7	29076.7	9513.48	32788.6	14074.9	15883.4	38002	52419	19893.8	52076.4	40939.7	13631.1	52844.7	58133.1	8327.76	8931.93	7667.45	23753.3	5870.62	7083.54	11410.4	35345.4	6651.53	22898.2	14713.2	5351.35	10247.1
ARL15	154106	105188	93258.6	132745	86381.9	94979.2	104915	75272.5	115204	138947	116720	131680	131487	104671	88509.2	125252	68066.8	144187	116652	98216	140159	187294	130611	225125	152246	153880	134090	120793	115801	101570	118297	117539	127669	129030	135392	101324	104474	116781	110324	75176.1	146572	153926	123982	134929	138760	116073	156826	118452
ARL2	1.17572e+06	1.08721e+06	1.19014e+06	1.05667e+06	993249	1.27577e+06	1.08697e+06	1200161	1.14967e+06	1.18336e+06	1.25086e+06	1213579	1.29291e+06	1.23622e+06	1190795	1.02765e+06	1.00751e+06	1.08946e+06	1060180	976052	947384	1.10736e+06	1.23867e+06	1144789	1.02085e+06	989492	1.08659e+06	1.14822e+06	1028014	1.14102e+06	1.0719e+06	1.02652e+06	1.13242e+06	1.07564e+06	1.21625e+06	1.18992e+06	1.10628e+06	1.0668e+06	1.17707e+06	993416	1.25078e+06	864212	1.20145e+06	994958	1.33345e+06	1.13184e+06	1162193	1110288
ARL2BP	1.3153e+06	1.3728e+06	1.24195e+06	1410945	1.37174e+06	1.31185e+06	1.31445e+06	1.33163e+06	1.16813e+06	1.13851e+06	1.29168e+06	1296568	1.25102e+06	1503732	1.21435e+06	1.20807e+06	1.19624e+06	1.27179e+06	1.22504e+06	1.26616e+06	1.31015e+06	1158246	1262211	1.19999e+06	1343152	1.32905e+06	1.14792e+06	1.23438e+06	1.2118e+06	1.16792e+06	1.21769e+06	1.25065e+06	1140046	1.27198e+06	1.23653e+06	1.19153e+06	1.23886e+06	1.20372e+06	1.15022e+06	1.16975e+06	1156814	1.08632e+06	1.4159e+06	1211272	1.30391e+06	1.21981e+06	1.22006e+06	1.21214e+06
ARL3	1.48433e+06	1.39627e+06	1.47265e+06	1.79081e+06	1.5996e+06	1374092	1.36306e+06	1.66665e+06	1431650	1.40241e+06	1632082	1.58128e+06	1.5387e+06	1.4227e+06	1.36321e+06	1.47863e+06	1.43362e+06	1.4619e+06	1.47422e+06	1.50863e+06	1.50083e+06	1.51992e+06	1.50647e+06	1.40651e+06	1.56603e+06	1.56397e+06	1.37357e+06	1.40069e+06	1.32215e+06	1503239	1.33116e+06	1.44295e+06	1328590	1.34576e+06	1.30407e+06	1355119	1.35633e+06	1.3416e+06	1.38804e+06	1.34617e+06	1.22821e+06	1348986	1.30399e+06	1.22914e+06	1.3598e+06	1.38697e+06	1.34399e+06	1.48542e+06
ARL5B	13269	359344	318199	298708	264029	320198	408233	277021	353800	295939	305533	260075	158240	165190	359547	243384	210878	308756	400721	302491	319596	443065	427540	445041	364286	373488	508756	369671	424990	168398	434039	387286	319806	326013	409696	286284	278156	270266	361074	438234	455316	387274	333731	270076	362751	287120	327959	334281
ARL6	392325	437089	336043	336582	379171	415396	454089	727758	498517	582180	370498	450289	509526	540052	279085	447361	486788	425936	459748	482064	483588	377152	463016	542371	511760	366436	429678	432374	325607	376386	316508	442723	376347	434742	401919	410237	486922	488843	459683	468597	463221	424725	399933	395398	559823	414242	495697	505836
ARL6IP4	505971	594941	586699	538595	522835	607566	534669	535359	561635	549218	540112	538076	542441	658607	520014	477429	585737	478391	490030	509686	553190	435483	473439	480162	484278	492967	424137	479700	532876	554188	514756	490092	545260	568926	574181	548235	587211	543971	562447	595729	503544	561577	527792	479124	467900	520448	530154	527799
ARL6IP5	2.04342e+06	1.95289e+06	2.018e+06	1.79492e+06	1.75739e+06	1.83673e+06	2.08651e+06	1.50618e+06	1.6552e+06	1518528	1693982	2.40444e+06	1.86253e+06	1.25581e+06	1.75421e+06	1748235	1.63844e+06	1.57019e+06	1.88146e+06	1.75352e+06	1.76005e+06	2.24923e+06	1.91378e+06	1.89725e+06	2.08579e+06	1.98091e+06	2238185	1917839	2165590	1.65767e+06	1.88329e+06	1.786e+06	1.57123e+06	1.65919e+06	1684554	1605252	1.62274e+06	1.50467e+06	1.59066e+06	1.63807e+06	1.59412e+06	1.54065e+06	1.77825e+06	1.65165e+06	1.64033e+06	1.70302e+06	1.74849e+06	1.70189e+06
ARL6IP6	953475	424231	910167	239750	251798	923791	8104.71	384077	308728	193779	414730	506224	264663	93483.2	319761	314150	467728	297865	338094	298947	193900	321960	266484	299487	298355	313759	819370	261009	358380	349001	748368	473651	416093	274016	464140	316218	275977	272318	329011	304808	303962	290030	860033	370837	273026	365606	399550	272356
ARL8A	1.33158e+06	1.30841e+06	1.33153e+06	1.3679e+06	1.4934e+06	1.38144e+06	1393057	1.43412e+06	1.35889e+06	1.39594e+06	1.56323e+06	1.10257e+06	1.33608e+06	1.22793e+06	1.24387e+06	1.27357e+06	1376270	1.23515e+06	1.37257e+06	1.15524e+06	1129931	1.27722e+06	1.39762e+06	1.42589e+06	1.61709e+06	1.49316e+06	1.03264e+06	1.3146e+06	1.43929e+06	1.10465e+06	1.16453e+06	1.24343e+06	1.22021e+06	1.32641e+06	1.20816e+06	1.37341e+06	1.34564e+06	1.28102e+06	1311551	1.27399e+06	1.42921e+06	1.28132e+06	1361447	1.23977e+06	1.40437e+06	1.22937e+06	1.30486e+06	1218870
ARL8B	448411	482322	518242	538726	528802	538842	580502	512871	525172	470643	558896	447729	439391	528690	475786	445280	589720	513563	565584	488571	514670	355912	435456	574361	463735	429278	457000	372058	486963	448853	492563	461410	553635	442655	389419	376814	423277	391694	499862	442571	545628	585592	411454	416533	459332	543695	432742	495769
ARMC1	639753	736287	724257	670047	685470	660303	676388	564955	646385	622351	458381	666345	608646	440712	515820	634386	656324	658107	617626	665853	573137	545705	589966	550867	551442	520692	553146	562862	502157	503788	691832	499469	556948	604031	667592	534606	574516	657349	647673	529323	603441	490238	715133	579301	531030	579324	432276	619432
ARMC10	1.1386e+06	272131	264410	205379	289242	217854	112149	267323	227283	64317	108363	266180	279570	310152	185972	231453	155333	161870	561619	286694	182962	92081	236016	305309	186694	259706	156147	226162	370203	469445	331858	176577	149775	259758	211230	305032	180192	239362	200924	38148.6	431335	223087	240834	162883	166862	77511.8	78215.1	97642
ARMC6	1.08516e+06	961381	1.04831e+06	936700	875818	938464	955776	848561	686081	876092	882439	811174	812018	789608	910770	956252	925536	866131	902691	924666	819276	919136	1.00268e+06	954338	770692	929410	981980	875445	1.02385e+06	910963	913256	1.15233e+06	937546	927899	923093	881127	910374	861932	982980	997838	900426	877876	897884	946881	866440	980499	907588	846017
ARMC8	796575	834861	929336	702282	731925	854016	762566	854774	730149	778098	805248	755397	835597	725882	674821	690139	677877	580152	707984	697130	678120	543776	534027	584114	663477	639351	697482	677857	751246	637370	703096	705305	727264	653189	685536	597567	631967	586201	672109	641587	703941	640761	647057	585595	664690	671198	605508	587604
ARMC9	62931.8	63062.5	60648.1	36411.7	81924.2	75376.4	49878.9	94171.7	56700.3	87861.8	64057.6	94932.1	74229.2	66380.3	43630.8	51998.2	84122.7	68223.7	48220.4	70190.3	56035.5	49500.4	46988.8	79256.4	60673	111619	83572.5	68554.3	81867.3	73027.4	63664.8	64884.9	69623.6	85708.1	77305.6	66470.6	58261.2	124620	79415.7	37291.9	59347.7	62801.8	69383.8	66149.8	50288.6	74705.3	37154.8	47701.6
ARMCX3	616895	653360	497771	614585	698066	547284	693579	563731	579298	591464	583201	553586	486022	445538	461903	527161	535116	523812	556058	543900	505220	597010	570446	564750	598796	554666	495875	530507	541172	578932	505123	521032	616312	566159	574132	583924	558888	602965	551964	625348	535410	572500	522335	608735	607094	598182	517248	557958
ARMH3	437611	305917	244615	206757	295518	306401	274719	249765	314732	280018	217609	344123	419832	377278	211096	167358	219698	249528	178052	172426	257007	146366	187097	150892	154748	271068	284460	246928	285512	213856	297245	215646	276985	243328	241589	111948	160008	151922	203307	189555	117708	251925	74528.5	193221	136051	134399	167111	95944.2
ARMT1	687330	756416	784602	715183	790313	649147	766823	676568	720480	630685	741810	725345	676473	569217	664178	674395	699372	634769	695402	664465	644832	784532	728962	760590	750515	690353	697920	753149	748432	675181	722870	636081	689906	669494	694277	670712	685126	681387	714516	672028	739168	761425	684292	628516	705194	714946	742345	688003
ARNT	208068	190067	224856	188586	148775	172817	189396	236819	220891	217888	149809	157420	152246	167434	132427	177720	148753	137770	138369	190818	182184	120738	158564	186050	140527	163334	163444	138949	151944	180357	174931	158618	211418	161121	186078	185095	206543	186014	195440	211894	172774	180122	153297	156918	138056	141396	174179	134857
ARPC1B	532186	633010	499204	602875	649081	676151	742750	554241	578220	534311	614961	735982	707872	554612	540660	658037	693852	552402	603306	567629	581512	511026	458423	601320	532763	654720	495469	669108	753988	651879	654383	657545	700101	584414	638829	551832	500986	511758	673298	599622	537778	561846	550616	462342	508156	532502	559499	483811
ARPC2	5.23278e+06	5292203	5446907	5.43601e+06	5013701	5.32023e+06	5076431	4914045	5.08117e+06	5.30268e+06	5129250	5.40831e+06	4812562	4.90632e+06	5.04451e+06	5438377	5.00147e+06	5169143	5.35276e+06	5.12297e+06	4944532	5.40562e+06	5.04826e+06	5466831	5.40405e+06	5387466	5531511	5.33699e+06	5394215	5547123	5.45809e+06	5.73822e+06	5.22095e+06	5.55282e+06	5359021	5.19127e+06	5.23034e+06	5.33971e+06	5.39954e+06	5.37064e+06	5182444	4.96479e+06	5101336	5.09879e+06	5314141	5307594	5.38236e+06	5264592
ARPC3	2.07927e+06	2.04996e+06	2.00555e+06	1.96466e+06	2.05508e+06	2.21295e+06	2.00511e+06	1974552	1.80712e+06	2.03187e+06	1.93738e+06	1818566	2127083	1.8668e+06	1.85963e+06	1.91725e+06	1.94113e+06	1.93931e+06	1.89547e+06	1.90654e+06	1.91258e+06	1.94436e+06	1.90012e+06	1.79152e+06	1.85651e+06	1.85103e+06	2.02608e+06	1.96482e+06	2.04367e+06	1.77841e+06	1.9642e+06	2.12247e+06	1.92999e+06	1.90086e+06	1.94943e+06	1.94552e+06	1.99978e+06	1.85428e+06	1.99036e+06	1.78829e+06	1.77428e+06	1.93676e+06	1.89811e+06	2.08494e+06	1.88558e+06	1.9581e+06	2.00408e+06	2.00096e+06
ARPC4-TTLL3	2724078	2.52359e+06	2607883	3092474	2.50733e+06	2.37211e+06	2937535	2.52388e+06	2.87993e+06	3.20011e+06	2585493	2795631	2564210	2578536	2.51931e+06	2.76804e+06	2838982	2.6219e+06	2.83003e+06	2.75611e+06	2.80416e+06	2845206	2.88414e+06	2.77746e+06	2.86561e+06	2.82922e+06	3.05799e+06	3.0655e+06	3012747	2.71181e+06	3.246e+06	3.1687e+06	2564773	2.85105e+06	2.74531e+06	2798604	2.68862e+06	2.64516e+06	2.7498e+06	2.56833e+06	2.86672e+06	2.64426e+06	2.79689e+06	2.71333e+06	2.75413e+06	2.71663e+06	2.90813e+06	2.76737e+06
ARPC5	1.14552e+06	944286	1.23307e+06	1.17473e+06	945949	1.15652e+06	1.2602e+06	971653	1.13559e+06	1.08207e+06	1.14785e+06	1.03933e+06	942073	1.02247e+06	1.02779e+06	1.39965e+06	877666	1.0704e+06	1.08136e+06	1.20068e+06	1.29821e+06	1.38379e+06	1.2001e+06	1.30494e+06	1.21684e+06	1.31468e+06	1.36239e+06	1.20255e+06	1.23925e+06	1.25373e+06	1.06574e+06	1.07017e+06	1.07982e+06	1.16743e+06	1.23239e+06	1.09841e+06	1.07537e+06	1.01758e+06	1.17509e+06	1.29483e+06	904372	1.20973e+06	1.00595e+06	1.06126e+06	1.06878e+06	1.10858e+06	1.05849e+06	1.15723e+06
ARPC5L	799512	751981	634947	576327	682655	589808	519719	642320	637033	694576	644925	487053	567675	538662	611420	695439	526163	665156	650696	645089	635805	678753	692597	716694	661828	663983	685516	725687	741580	689917	651687	688199	661674	633996	651514	658221	653163	688236	668666	675150	580961	626048	578789	661774	663780	666596	699301	630352
ARPP-19	1.22723e+06	1057718	1.17556e+06	1.37605e+06	1.38125e+06	1.24322e+06	1.39661e+06	1.47088e+06	1.37824e+06	1.54354e+06	1.24807e+06	1186750	1.51004e+06	1.55582e+06	1250934	1351873	1.18289e+06	1.25497e+06	1.37675e+06	1.25897e+06	1354735	1205014	1.17744e+06	1.17142e+06	1.06358e+06	1.11537e+06	1.40421e+06	1.32067e+06	1.42434e+06	1.32034e+06	1.21946e+06	1.44084e+06	1.29058e+06	1363604	1.5021e+06	1.20395e+06	1.37984e+06	1333500	1155004	1.23828e+06	1.19004e+06	1.19741e+06	1.3253e+06	1.0489e+06	1180392	1.02687e+06	1.20417e+06	1.08991e+06
ARRB1	165716	182205	126625	196647	206207	157361	156371	192894	152742	188165	215698	129022	144231	115221	133592	102080	123195	131487	137584	139709	122084	116476	112643	117874	107673	141320	114512	108165	126717	101686	133384	109249	112602	151170	143078	134798	130217	109896	99758.9	104897	134393	34288.5	122559	76504.2	132622	24486.4	115324	112541
ARRB2	224026	237734	226111	196762	168016	233059	202383	222631	201583	185866	158284	149328	196954	142606	147638	160835	125433	168057	190546	221260	200009	167977	174326	185490	214816	168543	208884	171351	165241	159453	188995	203066	192514	246899	209142	175346	202149	197356	220347	288677	136060	264298	178027	184648	199197	271550	204158	216582
ARRDC1	274338	357945	346830	227797	259184	157254	272077	247650	289835	224913	199163	328104	283813	113365	232369	199972	170815	191748	227169	203054	164939	318888	97039.2	222870	301414	383288	168157	188904	118556	217487	234240	148098	100553	186238	169039	204263	174692	167429	186364	148098	176660	41673.1	97170.2	196009	136973	104522	94619.1	118471
ARSA	52255	52932.8	55285.2	102898	71546.2	52405.7	52124.1	80728.5	98290.9	66055.8	65330.5	86196.5	97398.3	92729.8	79344.3	101564	69594.3	58288	58937.2	81787.5	58285.7	62904.3	87028.9	60429.9	50980.1	29934.6	95725.2	74241.9	100311	113414	73756.4	46518.8	71198.9	91762.5	88251.3	81390.9	69368.6	89203.6	77788.2	38425.2	70856.3	38601	74424.4	99341.6	81011.7	106383	157887	106197
ARSB	143391	37661.2	134277	88065.3	102611	174356	127820	124656	154934	131473	104393	100417	106948	207784	134451	102995	76818.1	72905.9	120375	75154.5	184931	127038	118734	121061	143784	204560	95272.1	69576.2	92871.6	101212	101334	89311.4	175030	162277	99620.9	135758	100509	250542	254744	234103	195283	226444	94524.7	166460	176199	182668	195368	290018
ARTS-1	201201	205636	261217	147142	179851	96590.7	208670	188004	143899	123259	211318	322630	151702	174280	233762	43501.9	182220	185476	125668	59208.8	40516.4	43044.7	32242.8	30945.5	36199.7	261858	101226	151048	68975.9	58861	149673	89094.3	25308.5	53050.8	124371	54069.5	93682.9	21567.1	8422.02	185466	19387.1	97609.6	13546.4	94694.6	69780.1	41641.7	10252.4	16220.6
ARV1	118539	134321	149462	124070	156513	89574	93793.1	196117	155755	157687	112522	120658	140387	130320	92018.5	122770	195957	84981.7	104088	119036	136923	134342	131926	93118.3	127221	89790.3	93265.4	97595.8	76017.5	144226	100516	85565	152408	134810	117266	136420	118001	151602	155664	109944	99846.3	92169.8	79758	148365	111475	118255	111442	84779.4
AS3MT	456451	494641	345323	447014	421388	368857	448432	449334	484991	427999	442861	413111	418788	379405	446616	433689	409086	422082	446573	440848	440136	376522	431346	354528	351286	400994	403560	416727	412990	455767	408077	273467	368070	509096	433803	448214	439393	463821	459173	450209	419954	420949	418572	421995	456132	379436	484114	381696
ASAH1	457871	460607	464446	424426	392579	398838	513884	378426	384139	376270	457445	491943	563965	372413	487053	536975	437208	507702	506349	530248	484450	594015	470300	517300	504971	602950	450689	457025	436798	388707	254839	420203	469070	400300	386769	497927	510249	491983	504670	500855	515498	517159	429879	419440	477859	537852	578651	504353
ASAP1	478624	64351.9	98322.2	185544	317095	515924	350601	465590	282316	290316	196266	117673	404396	384822	52339	135218	259657	324134	180769	209060	158894	261635	49354.5	170922	50228.5	28750.4	49055.4	126411	22233.4	19699.1	173668	13567.9	97392.3	38982.6	108775	15792	14162.4	39330.4	20283.5	156427	12499.8	53609.5	15618.7	24227.4	28930.3	20567.3	21847.9	91518.6
ASB3	95079.4	32225.1	34722.9	43446.8	63586.7	16830.3	15601	22282.2	28697.9	32948.5	78685.6	103053	19560.1	132395	63424.1	47865.5	60549.4	93729.6	47249.5	56254.6	53072.3	93848.1	25077.8	11237.5	188109	13066.3	7986.66	29344.4	78397.7	35472	83832.7	16778.9	57619.1	18522.9	10631.5	17669.4	43572.2	16133.1	60327.7	82909.3	57408.9	40206.8	62872.4	23140.3	34130.6	58070.4	29083.1	55505.5
ASB6	275613	174022	243360	245625	231053	245913	235448	184663	221868	207885	192879	250456	156080	203722	166792	241691	254359	193819	169805	213620	209566	207688	198884	226673	379425	206952	193956	249849	185184	232159	303781	205265	237461	300842	280686	233058	230589	207143	210835	208442	239487	143035	233380	214480	195912	198129	171129	236986
ASCC1	502176	380208	365048	411594	414937	393097	462186	458038	537556	443110	368788	457090	459432	487422	459666	454382	510316	508645	515822	459886	485285	520613	420690	488285	437773	435949	404520	399758	401981	445454	329894	358234	320089	462269	360819	386397	471785	467588	456144	355352	341107	434089	349002	299570	446629	345680	359786	375255
ASCC2	756892	759409	738613	737999	644062	698077	766546	687954	656239	617148	770328	655254	579226	658848	513700	602327	739052	709850	685369	619352	605371	804721	672761	598488	694315	767498	541711	630432	610266	587506	589069	646779	700209	742872	579905	599976	648088	604745	755375	592807	653173	727717	716520	582551	638727	667119	621219	690124
ASCC3	1.01892e+06	1.03695e+06	1.04651e+06	1.00593e+06	1.05192e+06	939330	959957	997185	1.08868e+06	1.03289e+06	1.0542e+06	1.01966e+06	898336	912154	969559	905580	927469	948649	913286	908004	896181	891410	939282	909480	863230	928499	928241	939662	939067	901190	979354	926164	1.0294e+06	1.00139e+06	1.0173e+06	896494	925992	936022	927927	906893	853532	816607	962324	870639	993044	944599	922036	906533
ASDURF	669907	656254	486250	901561	705170	580439	432900	585404	575757	680294	666922	574229	646366	750404	679710	697637	658351	599544	570624	1.09971e+06	967822	237012	131332	16645.8	96453.8	351044	563651	17179.2	507340	600564	650526	532903	375262	608503	700020	582431	689246	766115	519876	539265	626347	479465	560581	988864	735285	721416	698849	797619
ASF1A	678641	593702	982544	717450	431192	945101	913312	664435	626758	700033	1.01246e+06	834796	783445	591661	529144	589983	624843	601121	495067	577981	368054	309047	433718	314872	390491	206631	1.04444e+06	509290	829235	584597	1.07655e+06	968438	628599	730398	692750	550305	594197	463259	306501	523180	317996	242165	791133	592242	575293	535686	544334	490448
ASF1B	696159	577663	628485	685878	689798	653829	696788	649668	723702	615990	705479	732789	642968	682368	695017	649715	596778	727400	765564	657649	569839	688119	721285	779855	664078	694039	701005	763683	812218	756938	714374	898020	794439	758325	828977	760109	726595	773958	733265	746183	553932	711294	659355	703604	752103	840856	671319	743941
ASH1L	826809	262749	291066	507366	536775	518127	723678	552455	560178	469823	693655	364143	603144	400798	256904	397995	897019	385811	157557	414065	571291	884125	24058.6	10780.8	631887	12535.2	455862	440414	329675	458216	457645	433039	641985	474484	503150	432467	62783.9	45552.8	535767	513395	8415.52	678240	38444.4	363161	18103.1	659978	337967	12598
ASH2L	354232	351807	351598	371408	322442	320996	342462	307178	307471	337945	304241	312185	299814	351501	332542	330368	296997	317423	309481	346701	379504	350723	339401	337643	375286	345294	317122	309107	332905	326899	325294	324585	366106	339010	342874	370343	381722	348520	391474	385953	384370	378605	338510	350303	370200	355973	330170	350699
ASMTL	113628	81237.3	88500.5	120729	136924	131369	152247	199317	133275	158068	128576	91809.8	110971	139424	144772	103400	154861	114111	86818.3	127626	107496	90343.5	88875.8	105619	97114	148113	135330	130090	96479.7	117390	126280	118002	144922	125506	125728	142430	135894	193372	147429	116405	117051	108490	142416	162685	116617	99803.3	111430	99014.2
ASNS	2.05624e+06	2.17785e+06	2.03511e+06	2.191e+06	1.99881e+06	2.02806e+06	2.37713e+06	2.02656e+06	2.10737e+06	2.06305e+06	2.17571e+06	2.10491e+06	2.03502e+06	1.97298e+06	2.0405e+06	2.17012e+06	2081475	1.98138e+06	2.01368e+06	2.03002e+06	2.07565e+06	2297247	2.16504e+06	2.0712e+06	2.15336e+06	2.0341e+06	2.00982e+06	2159994	2.09026e+06	2.00284e+06	2258842	2.15348e+06	2.04898e+06	2.03245e+06	2.02663e+06	2.08126e+06	2.08997e+06	2071048	2.05259e+06	2.2791e+06	2.11329e+06	2.08911e+06	1.89398e+06	2.06027e+06	2.02264e+06	1.97371e+06	2.15109e+06	2086993
ASNSD1	889813	389405	686515	505932	558276	797694	1.00489e+06	702007	578033	424354	631876	634711	732267	552461	211818	146611	423653	160665	232268	137002	154554	141107	25426	663409	58886.7	67951.1	43545.3	298710	36116.3	160701	26473.7	226808	50951.1	123737	144376	175401	186500	166160	133492	99043	273980	64321.6	206432	65265.1	115958	142040	94526.1	119952
ASPH	308270	372246	342079	321161	358154	333351	344755	338127	289238	332689	261714	275030	296673	283574	276624	316075	282320	326882	321527	310377	361554	333434	292150	309103	309140	327249	352363	360923	335634	327699	348918	392803	346111	374404	399502	367424	314530	354539	363240	390132	233090	347089	334760	354164	307610	323637	338124	274545
ASPM	115991	88369.1	90608.9	92119.7	128470	101798	118580	137331	109994	151226	127223	89658.9	113897	158934	116460	106510	135690	97512.3	165585	64557.8	93555.5	97809.7	82579.7	132063	58776.4	88806.5	87130.5	85476	162488	105202	108253	105102	65532.5	88250.8	76075.2	107206	77413.7	96471.6	74525.1	68007.9	104462	61520.3	96031.5	81260.9	80358.4	67906.5	65718.7	108612
ASPSCR1	854163	766915	822184	847331	719098	813428	804919	893592	752711	870163	891508	1.00983e+06	864925	710951	828359	877350	801561	890220	878442	1014196	729302	727056	706946	597394	771125	718642	754870	685178	855456	839586	753152	917777	943332	888612	827485	789565	808045	882053	670947	905363	631574	847775	569693	760112	672528	778338	786019	885724
ASRGL1	417245	405480	440412	433135	421317	433624	355085	412383	394878	459643	406724	419898	334060	428225	439121	433669	475763	480514	439313	449308	458609	469683	410235	484113	417053	430673	466706	441930	448289	462359	438307	414709	465390	471093	459371	442250	461512	376397	464349	512745	488690	491324	418546	425410	441820	440119	437354	427160
ASS1	152564	122084	155235	79640.7	163484	102969	72453.6	133547	87810.4	105569	138995	73265	89048.2	146424	94133.8	105606	120785	115109	114927	105495	87624	91198.1	44727	135641	88306.6	97664.4	160472	137125	131569	105103	107277	83800.5	144856	147635	144714	127461	148262	81638.6	145171	191284	122132	209808	140729	101957	133466	108973	117671	119461
ATAD1	1.60307e+06	1.21827e+06	1.25635e+06	1157569	1.18717e+06	1248953	1.31302e+06	1.34821e+06	1.1732e+06	1.20404e+06	1.27668e+06	1.39108e+06	1.09501e+06	1.26348e+06	1.12746e+06	1.20135e+06	1.235e+06	1.31167e+06	1.16815e+06	1.29667e+06	1180687	1110841	1.01817e+06	1067078	1.13527e+06	1.0303e+06	1.37886e+06	1.26936e+06	1.24893e+06	1.16977e+06	1150755	1.19685e+06	1188519	1.17325e+06	1.20345e+06	1.1634e+06	1.11718e+06	1.24945e+06	1.25178e+06	1.35406e+06	1.13564e+06	1.12715e+06	1.32566e+06	1.01312e+06	1.17919e+06	1.1128e+06	1.19465e+06	1.19028e+06
ATAD2	2630342	2.62924e+06	2.39577e+06	2426915	2.90364e+06	2865127	2295021	2513585	2.75956e+06	2.55362e+06	2.96703e+06	2.85362e+06	2.66568e+06	2.58695e+06	2.41107e+06	2167715	2.11458e+06	2585044	2.18908e+06	1.90566e+06	1.98476e+06	2.04369e+06	1.90736e+06	1.59156e+06	1.32351e+06	1.45861e+06	2196828	2.39092e+06	2420479	2717151	2.02519e+06	2.50115e+06	2.52931e+06	2.91e+06	2783526	2.66631e+06	3.10154e+06	2620563	2.53647e+06	2546449	2.04893e+06	2222992	2193432	2554317	3.04091e+06	2594413	2.85904e+06	2781553
ATAD2B	603555	441288	377147	547589	642608	512805	373117	692457	441884	479186	767741	443394	448394	446333	572767	1.0965e+06	555576	1.05003e+06	1.1022e+06	979143	1.00984e+06	1.18645e+06	1.49938e+06	1.17265e+06	1.19269e+06	1223970	315794	396492	347024	438672	284542	366834	571979	471806	432900	736694	719705	1.02283e+06	1195031	1.21007e+06	1.35959e+06	1.11818e+06	564201	491356	534188	648677	562400	845627
ATAD3A	1.87433e+06	1966383	1.94849e+06	2.02651e+06	1.87018e+06	2.0859e+06	2.03406e+06	1.99829e+06	1.88563e+06	1843453	1.90617e+06	1.90192e+06	1.78662e+06	1.84378e+06	1768732	1.86985e+06	1.89652e+06	1.89006e+06	1.92431e+06	1.89105e+06	1957317	2.01929e+06	1.889e+06	1.98551e+06	1940008	1.87872e+06	2050373	1.89077e+06	1.999e+06	1.86451e+06	1.83516e+06	1.91802e+06	1.90752e+06	1.93402e+06	1.90224e+06	1.92547e+06	1.90152e+06	1.87134e+06	1.90739e+06	1.91057e+06	1.80518e+06	1.8656e+06	1.84628e+06	1.86389e+06	1.90781e+06	1.94417e+06	1.92623e+06	1856733
ATAD3B	1.27847e+06	1.16865e+06	1197594	1.07677e+06	1.07933e+06	1.09794e+06	1.27104e+06	1.374e+06	1.22248e+06	1.18092e+06	1356233	1.33853e+06	1.14487e+06	1.17932e+06	1077653	1.17277e+06	1.21082e+06	1.19665e+06	1.1538e+06	1.06851e+06	1.06938e+06	1.16283e+06	1.09603e+06	1.29735e+06	1102515	1.1784e+06	1.23812e+06	1.21969e+06	1387480	1.40198e+06	1317906	1222273	1.26723e+06	1.20876e+06	1.25509e+06	1.14523e+06	1.1195e+06	1.22363e+06	1.16826e+06	1.28346e+06	1.32649e+06	1282750	1.01957e+06	1.06531e+06	1.13077e+06	1.10275e+06	1030649	1.04442e+06
ATAD5	67672.3	62118.6	71771.5	59746.5	55234.7	65253.8	62572.7	60379.2	50873.3	57160.3	59768.3	78972.8	70548.7	32217	48078.1	43838.5	41746.7	40816.1	35587.4	42059.9	33356.8	39134.2	36796	37949.8	49001.9	23254.3	57447.1	46782.1	58794.4	52743.4	58603.3	47407.9	65740.2	88086	61620.3	42419	62567.9	53633.2	69060.2	62056.1	53270.2	57113.4	68680.5	51443.5	71245.8	74769.8	74129.1	54713.7
ATAT1	144008	84569.3	140034	179305	156769	146519	166403	237024	134864	139438	114109	188266	109440	94576	75534.6	65216.8	68342.5	65328.6	82846.3	57154.6	107736	204164	66511	96291.4	40549.5	69709.1	107183	95649.5	104626	56834.8	127564	164955	86020.1	122700	125255	82959.5	87538.4	59738.3	59741	65974.4	64227.4	58773.8	100958	58228.5	79504.4	49104.2	53116.3	90553.6
ATE1	112018	68354.6	120857	67079.4	101566	104390	100742	101666	138111	135422	146887	74869.7	110293	55809.4	43488.1	93492.6	84377.6	75103.5	81717	113773	91681.5	91679	109457	70258.2	79835.5	69617.3	38312.5	86339.5	85143.4	92519.3	63110.8	90910.9	111017	109528	125170	99917.3	101283	114168	107476	117073	107606	118206	114847	106863	101738	133182	91151.6	81689
ATF2	135716	178181	193713	177418	89146	106496	46855.5	42216.7	27600.9	43327.9	26584	24222.3	12356.6	62366.7	5571.36	13913.2	66712.3	27052	20202.5	38732.1	42823.8	38404.9	55797.6	14001.5	37764	31316.2	45440.9	23781.1	39501.5	21828.2	71211.9	105396	64574.3	14077.7	38084.7	14448.3	36809.5	29370.7	13770.6	68987.7	64434.3	67768.6	49938.4	40202.2	40102	46723.3	8166.07	39091.6
ATF6	191156	320825	154784	87233.2	231898	159910	335903	320659	287773	164920	473174	144735	498441	406824	205646	312399	183789	300903	491341	376518	337107	389997	35834.7	450316	352159	401502	232571	226004	285918	358196	173057	66722.3	32784.1	121751	119220	373797	157071	180141	154326	107732	50385.9	99585.7	35664.3	36608.1	7819.32	6349.51	71135.6	15905.1
ATF6B	36183.6	37714.5	45791.2	74621.5	38630.7	16739.1	30161.2	34515	11502.5	21966.1	38003.6	36889.9	35116.8	55088.5	6457.46	15318.2	30645.9	18539.4	22200.8	16492.1	17292	32401.9	10255.5	15098.8	12798.7	29939.1	14257.2	27515.7	54043.3	62460.4	19366.2	10810.3	17302.6	48272.2	31409.4	32961	9249.77	22512.9	13646.4	14024.8	51104.3	20584.7	17489.1	5337.34	19447.4	15084.8	26652.6	8610.2
ATF7	228931	274582	114400	336367	223678	291167	348370	133335	577051	552624	488386	468295	519624	655424	81035.7	216028	95187.4	181376	276371	238963	188389	58075.5	46443.1	90430.8	97336.1	91538.3	162504	173773	111704	273675	226450	123365	127784	340292	364074	186150	346559	201645	118260	122982	58150.8	53454.7	173398	48639.7	137774	56279.1	101872	43536.8
ATF7IP	153453	167245	188955	154749	218529	177017	202030	129779	154965	147718	153851	158927	143379	112158	168491	162376	172717	166141	83880.9	189147	176372	146560	188902	157615	165014	174076	165152	172176	133749	156528	160002	159472	254036	175174	175195	205242	181190	221194	244956	224806	234469	201328	159869	180629	192834	196808	211899	204695
ATG12	170851	189059	188419	146130	211264	259001	248021	266274	195061	11444.3	244092	170374	239031	187076	261858	287718	134827	266846	252373	340248	318991	481061	559048	495583	504911	484434	266407	231069	240365	249357	246740	219378	218061	224111	228479	264664	177116	262269	281662	255158	287787	347106	196281	199427	162542	216023	211280	155172
ATG13	122533	40741.5	66388.2	91256.4	134525	151746	105357	33898.5	82664	73294.8	123288	140943	116962	75665.1	99190.5	49655.8	45383.5	93296.3	65507.5	118129	120586	55738.1	55260.3	19550.1	26321.6	37873.7	25647	36740.4	59158.6	64447.1	17675.5	61603.3	84433.6	17219.1	82031.7	88251.5	27643.8	67405.1	54079.7	83849.9	16689.1	53287.4	77037.4	7774.27	30532.7	66943.2	32697.7	54408.6
ATG16L1	226661	196360	209816	274743	307446	167584	252984	203406	247718	177652	196748	228919	184277	200241	248626	209093	197685	229060	220268	187902	222866	284115	244428	280612	232482	227226	170996	192109	202000	181256	138622	164555	295968	168042	184202	181432	211844	198446	202986	213454	244009	284912	209455	168956	187955	211609	169131	174739
ATG2B	80394.2	91703.8	95513.5	83956.2	85010.6	95599.2	60136.3	111438	114542	107718	132597	104383	141101	76401	87430.8	111149	104488	100641	111448	71569	63467.7	89243.1	101781	100811	89182.9	99186.5	103833	95675.9	78651.7	94000.9	93174.2	82103.8	89528.1	102133	84940.9	74446.2	95891.1	113372	101130	122481	116564	103137	87035	94141.9	70486	97114.1	99620.8	99014.2
ATG3	1.05506e+06	1.09938e+06	1.18253e+06	1.14227e+06	1.15046e+06	1.12388e+06	832821	1.1412e+06	1.02027e+06	1.05612e+06	995693	1.03978e+06	871408	1.09209e+06	1.01336e+06	1129354	993061	1.1488e+06	1.07623e+06	991572	1.01982e+06	1.17722e+06	987441	1.03501e+06	1.05526e+06	1.05124e+06	1.13335e+06	1.08177e+06	1.18016e+06	1.00618e+06	1.1133e+06	1.13326e+06	1.0425e+06	1.02086e+06	1.08814e+06	1.03551e+06	1.06089e+06	1.05075e+06	1.11774e+06	1.07066e+06	1.04757e+06	1.20145e+06	1.03518e+06	1060747	1.06131e+06	1.06674e+06	1021824	951802
ATG4A	134311	224737	120446	146385	148491	82980	150806	204948	261016	233373	268684	208080	294514	138573	139459	319975	208230	172378	187521	147851	246919	134486	97261.7	133557	133835	157117	137533	93304.1	172451	209604	117571	206122	222312	145179	179594	201920	168281	96464.2	88721	190979	150386	109839	179650	142286	418219	148429	157443	116257
ATG4B	562014	739028	634721	659876	603483	532618	574282	630639	677987	721187	619378	722190	619301	512684	590388	614377	613566	627694	593519	558305	608311	560338	515502	504849	540261	513579	547715	602663	538801	652662	537770	486738	609972	640769	693440	623863	653311	686400	623651	523330	570901	600522	608409	565983	656196	634661	618176	508437
ATG4C	271671	106059	149328	248667	297022	177196	196755	138677	171678	208238	267182	153476	107665	203284	140009	249074	176141	133404	130410	332628	220171	318713	137946	151186	121015	156423	94564.8	104820	249101	200311	76599.7	132880	183475	166893	67880	130270	169249	83051.3	191800	95282.8	217647	163841	72003.7	116521	106495	108971	63060.5	151990
ATG5	500801	491681	524367	529234	487776	355490	510858	629216	474690	544794	493593	550524	490081	519762	513407	576569	516413	530333	572904	557022	554883	540302	449084	576446	469746	598378	487226	641174	456188	542275	598615	399994	673662	610508	611285	557371	475593	530952	576569	621767	576045	584371	523357	475955	510248	546488	514536	593615
ATG7	341704	310761	325273	275840	315130	237253	280979	299713	323209	321628	286769	258335	274407	275940	292796	300298	329217	287173	300411	287209	307319	320044	265035	307609	302892	314563	315819	286269	304664	303930	315222	276535	285666	300804	303027	316229	345459	309386	316169	304534	297424	296504	298642	321492	299827	292770	317115	323722
ATG9A	976846	957188	1.00821e+06	1.08077e+06	903165	910678	803594	905227	861103	1.0378e+06	941189	926284	980705	863262	1.00154e+06	1.0804e+06	925089	1.02202e+06	923561	867917	871237	837517	873080	1.00913e+06	857030	729123	876080	1.04548e+06	948032	962796	1085206	965860	865357	966708	1.01708e+06	1.00029e+06	864996	782385	777582	788095	823949	896171	891481	811298	878661	939164	860402	754753
ATIC	3995754	4211124	4.26283e+06	4.22695e+06	4.16683e+06	4.14201e+06	3.99857e+06	4.04953e+06	3.96004e+06	3.86604e+06	4.08891e+06	4073640	3.75578e+06	3.98691e+06	3.87586e+06	4.12983e+06	4.28614e+06	4044661	4001281	3.99342e+06	4.07789e+06	4035124	4.0542e+06	3.90695e+06	4.17252e+06	3.90501e+06	4.24929e+06	4.16378e+06	4.30932e+06	4.15953e+06	4.19048e+06	4.4216e+06	4.18724e+06	4.26026e+06	4.12283e+06	4.11931e+06	4029980	4.12268e+06	4094451	3.91406e+06	4.09793e+06	4248267	3975087	3.91945e+06	4019633	4002209	4.15355e+06	4.07672e+06
ATL1	237836	612410	196244	399195	616160	78935.4	129969	271687	90960.3	89101.2	30314.3	115610	175528	92803.1	28931.7	85874.9	31372.4	51868.5	107648	23851.3	48693.1	36820.9	22588.6	147677	66719.1	47571.4	56235.4	29245.7	49043.8	47729.1	50462	95469.4	72562.4	40456.9	57003.6	42996.4	16484.7	15882.1	51441.8	47822.9	16257.6	44237.5	54574.7	22041.8	34300.5	37491.8	38067.1	78563.4
ATL2	537553	657613	530959	553705	512128	487144	443975	583721	637850	551147	500964	430477	490723	368684	499901	480165	506288	447087	511769	390601	386633	392586	382680	368695	312389	345658	599037	650725	667850	561316	609169	658742	622293	624315	536006	512710	502573	515906	479807	491013	427389	472926	541296	466041	510911	563792	502492	433167
ATL3	441472	509269	462290	532546	455409	390896	407823	393174	465971	385589	513625	496488	441826	401027	474352	510240	507782	458618	482502	542704	489117	555011	511834	417696	543400	446639	472506	486198	533864	409895	531755	445757	536158	544203	539780	551326	504128	519619	558815	529902	476130	441964	427257	465881	550781	489801	441894	446548
ATM	89848.6	55360.6	70113.7	68681.3	105690	47253	103824	162557	100190	93115.1	173866	116646	70786.5	34578.2	73049.9	77799.2	83093.2	81834.7	45144.1	107553	91155.2	75382.7	100558	72175.8	61291.7	54499.6	65927.4	50090.1	65085.3	53154.1	57702.2	96105.3	64831.6	70823.6	83206.6	92042.8	77340.9	65341.2	122453	71921	35709.8	102584	48783.9	61626.7	65415	89394.5	55660	47274.1
ATOX1	1.88061e+06	1.7702e+06	1.87912e+06	1.76263e+06	1.75669e+06	1.97003e+06	1.962e+06	1.75746e+06	1.75795e+06	1.55624e+06	1825346	2.05601e+06	1.87602e+06	1.71145e+06	1720508	1.79162e+06	1.80073e+06	1.76396e+06	1.87748e+06	1.84692e+06	1.69747e+06	1.79415e+06	1.77922e+06	1.81954e+06	1.82315e+06	1.88538e+06	1.71442e+06	1.67227e+06	1976590	1.9554e+06	1636698	1.80173e+06	1.72429e+06	1.66709e+06	1.69274e+06	1.63476e+06	1.78179e+06	1.73336e+06	1.75092e+06	1.62251e+06	1.84774e+06	1.7207e+06	1.79484e+06	1.62336e+06	1.61211e+06	1.4666e+06	1.47343e+06	1.56321e+06
ATP11C	179778	186652	192699	162384	195969	169175	134280	200538	212232	193013	180128	180935	225104	144742	187268	188730	211508	194029	213393	210546	204223	219559	243703	187473	236965	218104	226216	206189	182142	161608	238205	216176	201413	218269	192775	238304	214678	226713	217433	248199	251332	275764	224796	259869	244773	208862	272888	269812
ATP13A1	281511	262703	269260	304016	265169	279627	269373	268586	246776	246594	270166	331213	266784	275633	191461	229094	274189	244849	240477	212852	216039	253736	252050	238981	236398	183047	277807	233536	248010	237528	280160	355692	245876	279283	253887	222551	251006	239751	223209	220765	247660	250465	190078	225289	202662	201348	225228	173695
ATP13A3	114592	86594	123340	56857.6	98883.2	72261.1	180645	151784	106869	207950	269775	172361	169110	195659	193868	190974	256199	170793	158610	144021	85153.1	55374.4	60430.6	66290.9	74043.9	88885.9	31861.4	104975	79747.5	126611	67345.1	32339	78547	130164	136395	123884	144482	150096	36704.5	46538.4	42132.4	32206.6	37801.7	44332.1	32207.1	29695	22548.8	19995.4
ATP1A1	4937373	5.08438e+06	5.13403e+06	5.42194e+06	4853400	5.00465e+06	5.00606e+06	4939297	4.90872e+06	5.04865e+06	4746920	4868225	5.01316e+06	4680478	4.91532e+06	5135648	4.69701e+06	5076513	5.12816e+06	4966340	4.98679e+06	5.02602e+06	4.98166e+06	4891998	4.75409e+06	4.94631e+06	4922528	5.10004e+06	5.08773e+06	4.89274e+06	5018396	5013486	4.95422e+06	4957961	4.98607e+06	5.04555e+06	4875018	5059938	5012977	4993450	5199713	4982489	4.9996e+06	4914919	5.06749e+06	4.84543e+06	4.95129e+06	4992007
ATP1B1	480772	518470	467246	526898	499167	578987	499249	569661	590025	649032	529002	498067	614332	563285	530082	544782	543436	505195	529501	516618	550162	526879	458753	525751	517669	590648	477890	466532	464722	410787	478542	547710	530462	507039	479877	556622	497668	524301	543191	501535	575545	543960	406071	444715	413506	494618	447841	419988
ATP1B3	2.82945e+06	2814376	3128604	3.02289e+06	2.93763e+06	2.69311e+06	2.64258e+06	2.72336e+06	3.06037e+06	3.16183e+06	3.01239e+06	2.54727e+06	2803582	2.74441e+06	2.84285e+06	3.10363e+06	3231467	3.02832e+06	3.14749e+06	3.02203e+06	2.90617e+06	3.15955e+06	2865295	2.84311e+06	2.81848e+06	2.92926e+06	3.16985e+06	3113728	3122640	2.99631e+06	3020758	3.16917e+06	3.0104e+06	3.04387e+06	3.16804e+06	2.93101e+06	3.00754e+06	3.02145e+06	3100029	2886179	2.79669e+06	2.96198e+06	3.00601e+06	2842984	2.9336e+06	3198001	3107734	2.98872e+06
ATP2A2	4.2352e+06	3.81549e+06	4.03822e+06	4.09209e+06	3806634	4224952	3539273	3.70533e+06	3.88806e+06	3818355	3.96251e+06	3.88124e+06	3.77744e+06	3.63177e+06	3.7674e+06	4.10378e+06	3.79093e+06	3.95136e+06	3932590	4.11004e+06	4045603	4136596	4.10325e+06	4.1384e+06	4.04988e+06	4.13326e+06	4249310	4.19178e+06	4.09961e+06	3.84374e+06	4011868	4.23124e+06	4.01336e+06	3958403	4.18494e+06	4.0341e+06	4.06585e+06	4042354	4.09677e+06	3.98693e+06	4047480	4.06225e+06	4.00162e+06	3.84709e+06	3.89036e+06	3.89144e+06	3.86779e+06	3798122
ATP2B1	684119	611241	576162	672762	563831	599302	538101	651831	606148	616302	616914	633639	544460	540711	578567	595106	542245	532835	534816	511760	527243	469828	489346	452947	422943	470789	566003	574473	644062	595048	629166	624980	608226	670245	675383	660443	652114	625358	619795	592019	543383	498168	641981	596976	649619	584938	626422	556949
ATP2B4	1.0349e+06	947644	1.26681e+06	941554	943266	1.22753e+06	1.31061e+06	1.24463e+06	1.22216e+06	1.32092e+06	1.1703e+06	968168	847419	1.12465e+06	996958	917215	815749	1.06325e+06	1.00056e+06	817373	896050	1.03631e+06	835466	982549	858542	939858	1.49585e+06	1.10741e+06	1.19647e+06	1.10414e+06	889268	1.13559e+06	902893	1.10918e+06	1.22018e+06	1.05763e+06	913318	972141	861976	1.02002e+06	783787	1015741	1.1555e+06	829180	853686	801766	800716	775460
ATP2C1	296538	274087	328179	435543	328264	458643	255819	233621	242761	295564	234828	264127	223670	269735	228732	313447	243049	307211	458461	249753	438632	223320	202841	302139	189801	205600	328391	261100	246096	202128	338631	273768	276814	187277	338206	215938	339878	378884	338282	426005	179786	176966	301723	187496	287869	369836	307987	268670
ATP5F1A	16731460	18149634	17401380	17773882	17455582	17762346	15208171	14485392	14847986	15292144	15945109	16166975	14020206	13276657	14600459	16167473	17272014	16067155	15324326	15434614	16089327	16360504	16291096	15694652	16024847	16274207	17253206	15999736	16219268	15527975	15809589	16842286	16420625	16629880	16764749	16301563	15970655	15582498	16458242	15370073	15310756	15149035	15173387	15065827	15542894	15733123	15581872	15735388
ATP5F1B	15929931	15388179	16649408	16045946	15638336	15381661	16157807	14663968	16264804	16734267	15566252	15135659	15112050	16633903	15202977	16329923	17212162	15999920	16263291	15677070	15493571	14899676	15143022	15086053	15136340	15003271	17686998	16150688	16593403	15082250	15654560	17626584	16245960	15998074	15730695	15971185	15789638	15657901	15860773	15361232	16227605	15962196	16881950	16041055	16458413	16163372	16518141	16306919
ATP5F1C	3.96674e+06	4180037	3.6182e+06	3.53248e+06	3648022	3.6811e+06	3.40655e+06	3.82795e+06	3375328	3.17474e+06	3693767	3.39936e+06	3.60957e+06	3.20169e+06	3.04822e+06	3.54212e+06	3.36914e+06	3.36071e+06	3.43976e+06	3305912	3.27474e+06	3540308	3.29709e+06	3.30128e+06	3513230	3656653	3.61376e+06	3.61774e+06	3706700	3.13807e+06	3.35155e+06	3871411	3.4184e+06	3.57732e+06	3.39902e+06	3.55758e+06	3.25704e+06	3384586	3.61407e+06	3372703	3.17161e+06	3339828	3.18386e+06	3.17898e+06	3.51333e+06	3300071	3.63196e+06	3.14549e+06
ATP5F1D	3906230	3.85446e+06	3.95446e+06	3.8965e+06	4.06752e+06	4.05496e+06	2.89038e+06	3.43507e+06	3558358	2.92705e+06	3.23358e+06	3.96774e+06	3.15677e+06	3.60271e+06	3231856	3573406	3.14509e+06	3.5425e+06	3.4773e+06	3750015	3.37367e+06	3.49139e+06	3.34831e+06	3.39245e+06	3.63829e+06	3.80752e+06	3.1024e+06	3.2902e+06	3.03576e+06	2.928e+06	3.27412e+06	2799232	3.33455e+06	3.03328e+06	3.05199e+06	3.12382e+06	3.07831e+06	3214526	3419389	3.00043e+06	3.16652e+06	3091084	2.73019e+06	2.92961e+06	3.11505e+06	3140193	3266233	3.07288e+06
ATP5F1E	2.04026e+06	2.61853e+06	1.8902e+06	2.10842e+06	2.01851e+06	2313478	1.74935e+06	1419598	1.51506e+06	1.60104e+06	1.82452e+06	1.7681e+06	874436	1.33561e+06	1.84464e+06	2.09643e+06	2.03204e+06	2.01812e+06	1.96483e+06	1.90229e+06	2.06833e+06	2244958	2.11158e+06	2.13039e+06	1.83414e+06	1.88243e+06	2.08564e+06	2068485	2.10548e+06	2064546	2.01315e+06	1.91015e+06	2.05089e+06	1.76219e+06	1944610	1.78525e+06	1.94231e+06	1.8858e+06	2.05712e+06	1.9312e+06	1.26205e+06	1.55467e+06	1827296	1.745e+06	1.98646e+06	2.06002e+06	1.92144e+06	1884207
ATP5IF1	3.59563e+06	6545079	3.89049e+06	2.24221e+06	2.86236e+06	3.48019e+06	4.11279e+06	4895635	4.45654e+06	4.54456e+06	4.88426e+06	4268865	3071033	3031287	3148063	5.0626e+06	3.97184e+06	3.18912e+06	3.56219e+06	3543672	3.37211e+06	4504763	4579472	5313256	3868918	4957735	3.67592e+06	3.23101e+06	3.0087e+06	2.53748e+06	2.90514e+06	3.29307e+06	5041416	3.2221e+06	3.71069e+06	3.68078e+06	4256891	3.71745e+06	4.0162e+06	4573753	4.13712e+06	4.14487e+06	2867143	3.45809e+06	4586315	5569576	4700224	6068242
ATP5ME	4.04466e+06	4528702	4189620	4.85452e+06	5.10863e+06	4477980	3.69116e+06	4.62537e+06	3.48116e+06	3.49378e+06	3.80941e+06	3.41981e+06	3.63176e+06	2.50037e+06	3302657	3.18272e+06	3742183	3.39481e+06	3.33907e+06	3.05549e+06	3023882	3.55267e+06	3.48286e+06	3.29007e+06	3.36571e+06	3.43351e+06	3512792	3.82975e+06	3.94024e+06	3.42893e+06	3.74899e+06	3493681	3076105	3.136e+06	3.22912e+06	3.06681e+06	3271446	2912449	2.92638e+06	3.17033e+06	3.36558e+06	3.4224e+06	3.0746e+06	2.88784e+06	3.00777e+06	3039729	3.07994e+06	3.1356e+06
ATP5MF	456243	884424	693328	546328	571472	427278	702780	562536	678136	504236	663524	496351	546915	455472	634179	475879	719320	458999	432919	506739	428107	670116	710952	483335	200638	496934	575427	623623	607488	669596	673352	825152	693695	540966	508893	590792	716484	778039	710987	501201	629018	238652	630774	624664	735145	543086	661053	468695
ATP5MF-PTCD1	1301476	1.37428e+06	1.18379e+06	1181563	1.30547e+06	1.32824e+06	1.40704e+06	1.20682e+06	1.30016e+06	1.0848e+06	1.23501e+06	1.23929e+06	1.15171e+06	1.19396e+06	1.13365e+06	1.06852e+06	1.04096e+06	1.13295e+06	1.08202e+06	1.09014e+06	1.0453e+06	1.06338e+06	928019	1134544	1.11778e+06	1.22386e+06	1.21137e+06	1.12657e+06	1.28915e+06	1.06214e+06	1339442	1.22041e+06	1.25445e+06	1.25121e+06	1.23121e+06	1.25734e+06	1176911	1.03244e+06	1.20688e+06	955207	1.16374e+06	1.20817e+06	1.17316e+06	1060460	1.20484e+06	1.20092e+06	1.08193e+06	1.31893e+06
ATP5MG	2835242	2713199	2.86284e+06	2.53195e+06	2.70697e+06	2.66416e+06	2.86684e+06	2937121	2.648e+06	2.58337e+06	2826379	2.33402e+06	2.85665e+06	2.26576e+06	2.40781e+06	2.3947e+06	2.69026e+06	2.35707e+06	2.41079e+06	2.3439e+06	2.17989e+06	2.43778e+06	2.54989e+06	2.37761e+06	2.37735e+06	2.35159e+06	2.60065e+06	2.67762e+06	2.71192e+06	2.22718e+06	2.713e+06	2652498	2343262	2670124	2661432	2.6265e+06	2.58264e+06	2.22586e+06	2.6765e+06	2.46958e+06	2571045	2460373	2562273	2342350	2.75785e+06	2.82501e+06	2.56609e+06	2.67118e+06
ATP5MJ	719032	1.0313e+06	1.01949e+06	1.18059e+06	1.19561e+06	933125	864471	920788	933271	776262	826394	822782	669404	935181	993415	1.16568e+06	767313	1.05279e+06	940231	871150	907387	963573	1150410	1.02383e+06	1.08422e+06	717732	963915	1.10673e+06	1.2261e+06	796118	877566	1.07666e+06	1.35493e+06	1.14652e+06	775936	963782	1.02739e+06	1.20012e+06	1.10555e+06	1.09454e+06	956188	1.06944e+06	621256	995660	998648	1.08322e+06	973602	1.17685e+06
ATP5MK	2.26251e+06	2.1162e+06	2.54323e+06	2.85351e+06	1.91347e+06	2.48637e+06	2.77528e+06	2.14911e+06	2.10636e+06	1.98604e+06	2.07388e+06	2.24417e+06	1.82145e+06	1.99198e+06	2.08793e+06	2.12175e+06	2.31248e+06	1.79282e+06	2.39661e+06	2.22045e+06	2.25534e+06	2.22351e+06	2.53016e+06	2.59211e+06	2.56208e+06	2.60641e+06	2.15599e+06	1.56022e+06	2.15776e+06	1.61657e+06	1.82175e+06	1.84154e+06	1.94438e+06	1941596	1927723	2.01227e+06	1.68267e+06	1.59168e+06	1.92734e+06	1.94708e+06	2290357	2.2872e+06	1672439	2.13184e+06	1.24195e+06	2.15527e+06	1.20829e+06	2134151
ATP5PB	3.97843e+06	3.60791e+06	3.91316e+06	3.63937e+06	3.67002e+06	3.71332e+06	3.87055e+06	3.37149e+06	3.68039e+06	3.59466e+06	3.6267e+06	3731548	3.54642e+06	3.41028e+06	3.58889e+06	3.75465e+06	3.09998e+06	3.67681e+06	3.67841e+06	3.69431e+06	3.42364e+06	3.55244e+06	3708200	3.82418e+06	3.6789e+06	3.54031e+06	4.0403e+06	4060544	3.9232e+06	3.95359e+06	3.59783e+06	3.86831e+06	3.71203e+06	4.06891e+06	3.89656e+06	3.98253e+06	4.12576e+06	3.97635e+06	3.69263e+06	3.56357e+06	3.55408e+06	3.39998e+06	3526540	3471591	3.65786e+06	3.80391e+06	3.58328e+06	3.61844e+06
ATP5PD	3.34717e+06	3.41643e+06	3.52875e+06	3535921	3.35244e+06	3.20184e+06	3.3702e+06	3.40065e+06	3519131	3.39858e+06	3.80203e+06	3.48776e+06	3.08635e+06	3237752	3.49074e+06	3.63792e+06	3.76839e+06	3.27183e+06	3.63966e+06	3.27149e+06	3352120	3.37533e+06	3.24225e+06	3.4562e+06	3205498	3.36758e+06	3.45344e+06	3.52465e+06	3.9455e+06	3.55779e+06	3.52052e+06	3514325	3.39513e+06	3505621	3.57816e+06	3.47853e+06	3.42702e+06	3.28786e+06	3.41323e+06	3.30975e+06	3.2801e+06	3366039	3113715	3.02864e+06	3260842	3.29808e+06	3296498	3069091
ATP5PF	2697844	2571356	2817001	2.6879e+06	2773216	2.55146e+06	2.86924e+06	2.71843e+06	2.39386e+06	2541980	2531730	2.71855e+06	2.27612e+06	2.37782e+06	2.53999e+06	2.57443e+06	2.88976e+06	2.52497e+06	2.52446e+06	2609929	2.7455e+06	2.49784e+06	2.47415e+06	2.20753e+06	1.81693e+06	1.70579e+06	2.74988e+06	2413995	2.27842e+06	2.66565e+06	2.45052e+06	2.30186e+06	2246508	2.25489e+06	2.28715e+06	2.27608e+06	2.39643e+06	2.38664e+06	2.34572e+06	2302181	1.89362e+06	1.91496e+06	2240216	2.19769e+06	2.26311e+06	2.30279e+06	2.39507e+06	2.28364e+06
ATP5PO	4.87997e+06	5404606	5039923	5474667	4868616	5156482	5017159	5061304	5.1896e+06	4718514	5.33727e+06	5.37204e+06	4394303	4960173	5.01543e+06	5.55034e+06	4852479	4980008	5181649	4902154	4850806	5564584	5.39607e+06	5288518	5.18267e+06	5002704	5.80503e+06	5362632	5.52141e+06	5.36577e+06	5.66895e+06	5.60313e+06	5.01661e+06	5139618	5.06914e+06	4867984	4675500	5056557	5.47836e+06	5088763	5033564	5035953	5.20989e+06	4966032	5142305	5083320	5.16625e+06	4989535
ATP6	2.57454e+06	1672494	1.50195e+06	1.62348e+06	1.54339e+06	1.43405e+06	1.42539e+06	1.66171e+06	714824	1652665	1.347e+06	948452	1.30042e+06	1404110	1.57578e+06	1.41296e+06	1.93007e+06	1730353	1.45804e+06	1.5856e+06	1.29469e+06	1004173	1.26914e+06	1457736	1.01582e+06	1221315	1.75105e+06	1.95665e+06	2.13872e+06	1.66393e+06	2.08586e+06	1.78e+06	1864708	1.73174e+06	1.70909e+06	1.56331e+06	1.83923e+06	1.66255e+06	1.4481e+06	1.47335e+06	1056610	1.38608e+06	1.4035e+06	1.39863e+06	1.71163e+06	1.57414e+06	1.75173e+06	1.69229e+06
ATP6AP1	665824	675844	613172	672230	730652	596392	514438	682158	634243	535347	658832	641133	686768	558670	554442	637517	663435	627504	643506	627867	569533	688602	686332	718693	697970	744863	696938	715691	684770	648080	691777	686671	669006	666834	697421	657095	610337	594796	646900	674123	705886	653943	657705	717149	691053	655505	680876	638560
ATP6V0A1	728586	803196	724020	761568	817816	742679	797858	716943	703474	663310	716958	698339	722992	650339	664439	677160	706954	693821	682970	684524	648626	698568	641483	640999	660252	666070	751828	703826	707468	703267	652786	756828	797500	733492	775607	733605	741138	695151	748418	723421	756769	724088	692076	748770	717546	746373	667259	753307
ATP6V0A2	263763	275161	246013	382597	309369	273319	276573	245544	250998	303057	290769	215740	173463	221144	204020	259521	302215	286911	317411	266310	238702	262448	245309	213659	289476	287242	188590	229125	250478	291523	237167	260495	233263	230161	286328	223330	264875	249719	235202	298548	276310	345218	300210	250602	267298	290455	250724	212297
ATP6V0C	771992	226686	345634	643311	1.02719e+06	504023	670397	670975	647278	925332	262947	823558	490412	496241	630230	1.51733e+06	952804	860366	1144326	1.73341e+06	1.10931e+06	542578	394426	766405	515595	882483	957872	951162	974120	925728	817511	437410	826089	1.01363e+06	867055	1016196	414391	821444	992287	1.0986e+06	579641	762270	828774	876104	1.04227e+06	943073	1.15376e+06	1.13107e+06
ATP6V0D1	1.80418e+06	1.79234e+06	1.70024e+06	1.88082e+06	1.82901e+06	1.83265e+06	1.86381e+06	1.61082e+06	1.90078e+06	1.73705e+06	1.77062e+06	1771658	1.90367e+06	1.67254e+06	1.63436e+06	1.76677e+06	1.96621e+06	1699131	1.65272e+06	1.76248e+06	1.82409e+06	1.92758e+06	1.68163e+06	1.58484e+06	1926495	1.86465e+06	1.95497e+06	1.93872e+06	1836681	1.86653e+06	1.80663e+06	2.04154e+06	1.95171e+06	1.72082e+06	1.70262e+06	1.91479e+06	1.94383e+06	1.84586e+06	1.77341e+06	1.90263e+06	2.02882e+06	2.23955e+06	1.84551e+06	1.80671e+06	1.90169e+06	1.89256e+06	1.65634e+06	1.90975e+06
ATP6V1A	6292051	6.67799e+06	6162710	6.61134e+06	6578513	6261600	6.69656e+06	6.07792e+06	5946866	6.01929e+06	6105491	6.2165e+06	5957661	6356261	5812493	6.40137e+06	6936965	6.71144e+06	6431735	6.57292e+06	6394572	6677128	6.3094e+06	6.16511e+06	6161641	6252601	7.13781e+06	6.81316e+06	6.90452e+06	6.49681e+06	6.48473e+06	7010535	6293634	6.28927e+06	6282565	6.07623e+06	6257761	6066931	6354357	6.28351e+06	6.52251e+06	5841843	6214871	5.924e+06	6372121	6.19236e+06	6.1102e+06	6040616
ATP6V1B2	2.20361e+06	2.02184e+06	2174626	2.00379e+06	1.9089e+06	2029968	2.08979e+06	2.06918e+06	2.01933e+06	2.02686e+06	2240845	2186297	2.11761e+06	1.91327e+06	1.8727e+06	1.93357e+06	1.8413e+06	2.04507e+06	1977822	2.10223e+06	1.94257e+06	1878599	1880088	1.98186e+06	1.9221e+06	1.91807e+06	2.34149e+06	2.02837e+06	2139236	1.99663e+06	2.18487e+06	2.24366e+06	1.82151e+06	1.97865e+06	2.06267e+06	2.03939e+06	2.00908e+06	1.97563e+06	1.90835e+06	1.95224e+06	1.88555e+06	1.79537e+06	1.92357e+06	1.81363e+06	1868024	1.82942e+06	1.98564e+06	2.00164e+06
ATP6V1C1	1.47e+06	1.66977e+06	1.61053e+06	1.66441e+06	1.56288e+06	1567219	1.42853e+06	1.47847e+06	1.41838e+06	1.48457e+06	1.55452e+06	1.53624e+06	1.39202e+06	1.54929e+06	1464423	1.63146e+06	1.67021e+06	1.57124e+06	1.48959e+06	1.48767e+06	1.52044e+06	1.49342e+06	1.47327e+06	1573734	1.63168e+06	1.48349e+06	1.77427e+06	1.64496e+06	1.58796e+06	1.56198e+06	1.70238e+06	1.79734e+06	1.47177e+06	1.62674e+06	1.55813e+06	1.61145e+06	1.54314e+06	1482492	1.65727e+06	1.43385e+06	1533816	1.40507e+06	1.59415e+06	1.5264e+06	1.62364e+06	1.55651e+06	1.52584e+06	1.74841e+06
ATP6V1D	1.40392e+06	1.46251e+06	1616292	1438231	1.51923e+06	1.3745e+06	1.59736e+06	1358539	1.63177e+06	1.3679e+06	1.32807e+06	1.38926e+06	1.39061e+06	1.36045e+06	1.24759e+06	1.44523e+06	1.31258e+06	1413060	1.48082e+06	1.3467e+06	1269388	1.18342e+06	1.31984e+06	1.20208e+06	1.07752e+06	1.23194e+06	1.63204e+06	1.54218e+06	1.56318e+06	1.38581e+06	1.47031e+06	1.37765e+06	1.36694e+06	1.50461e+06	1.57351e+06	1.40548e+06	1.39618e+06	1.28512e+06	1488182	1.41204e+06	1.4397e+06	1.40869e+06	1.43629e+06	1.23429e+06	1.32891e+06	1.22459e+06	1.13917e+06	1.29983e+06
ATP6V1E1	3.17738e+06	3.4154e+06	3.12047e+06	3.21491e+06	3.01321e+06	3.39906e+06	2840459	2585409	3.02355e+06	3018138	2.98721e+06	3.14131e+06	3.11977e+06	2.78957e+06	2.8979e+06	2.8968e+06	2.81726e+06	2.9447e+06	3175581	3.05555e+06	2.85856e+06	3090288	2.86181e+06	3.27791e+06	3.16167e+06	3.0901e+06	3348594	3.03305e+06	3373924	3.00605e+06	3.03237e+06	3.26508e+06	3.03052e+06	3.31876e+06	3.12267e+06	3.10909e+06	3303860	3.12091e+06	3.18429e+06	3.22958e+06	2.95586e+06	3.26418e+06	3.09637e+06	2.84934e+06	3311488	3.22733e+06	2.83979e+06	2967007
ATP6V1F	1.201e+06	1.36226e+06	1.30366e+06	1.64882e+06	1.27099e+06	1.14684e+06	1.15064e+06	1.14102e+06	1.04801e+06	1.23899e+06	1.08743e+06	1.13295e+06	1.26282e+06	1.14688e+06	1.10153e+06	1.13402e+06	1.24055e+06	1.13349e+06	1.13823e+06	1.16332e+06	1.02872e+06	1.01878e+06	1.12106e+06	1204536	1.2011e+06	1.24484e+06	1.29803e+06	1.11751e+06	1.19002e+06	1.06703e+06	1.38375e+06	1.23261e+06	1129053	1.19253e+06	1223800	1.14516e+06	964906	1.12695e+06	1.17916e+06	1.07098e+06	1.11527e+06	1.09528e+06	1.26069e+06	1.08224e+06	1.21768e+06	1.20777e+06	1.21347e+06	1.12458e+06
ATP6V1G1	1.59443e+06	1.60782e+06	1.52185e+06	1.31427e+06	1478598	1.54277e+06	1.14495e+06	1.51799e+06	1.44428e+06	1555611	1.50483e+06	1.23918e+06	1.25607e+06	1.34126e+06	1.14875e+06	1.43276e+06	1.53754e+06	1368792	1.45022e+06	1.40008e+06	1.28676e+06	1.28323e+06	1.29065e+06	1.24212e+06	1.30303e+06	1302892	1.32326e+06	1.5361e+06	1403816	1.47064e+06	1401621	1.33521e+06	1.36067e+06	1.34357e+06	1.42168e+06	1462939	1.4163e+06	1.43527e+06	1.42281e+06	1.36674e+06	1.37345e+06	1.24978e+06	1.33511e+06	1.36923e+06	1.32283e+06	1.34813e+06	1311514	1.35645e+06
ATP6V1H	909874	919686	770916	841283	987037	917877	854337	870065	783378	904950	833833	793311	851246	855738	845252	852057	812905	891979	860334	865304	861355	992218	843793	949793	812897	844778	1.01263e+06	872896	862660	885795	846689	923839	900969	903004	901689	970210	1.00902e+06	992002	933345	970672	785337	749612	797781	811949	872604	911218	849591	853112
ATP7B	38257.3	41191.8	28371.5	29872.8	12274.3	87032.2	43481.1	32800.4	35119.9	24180.8	52072.6	38136.3	13812	34194.1	25666.8	90507.9	54295.7	57114	55388.9	39197.6	22697.2	14212.8	15092.9	7366.73	29675.2	9339.04	51276	11021	48849.4	14691	26763.7	60676.4	8416.61	22909.7	12080	16340.6	21180.6	7586.37	15574.9	8453.54	7861.51	8605.74	15924.8	6817.97	7655.91	6141.85	7286.37	14698.3
ATP8	1.61797e+06	2.11861e+06	1.58251e+06	1.40488e+06	961686	1.983e+06	1.8694e+06	1.72373e+06	832911	1.03392e+06	1.69741e+06	456090	1.01228e+06	1.53797e+06	1.10889e+06	1.24671e+06	954925	1625257	1.31588e+06	583155	772250	1903896	550852	1.02252e+06	362202	577630	1741439	1.63852e+06	1.36457e+06	799338	1.1012e+06	1.2296e+06	708749	1.04182e+06	996920	932329	758215	798404	510955	371745	98359.4	640052	711033	354090	522930	517770	569675	248954
ATP9A	118041	57119.1	155010	108259	35213.1	82801.6	130269	92317.5	91139.6	61338.1	231698	240222	92201.7	83597.8	155161	99744.7	112134	127623	109101	175463	92869.6	40722.6	28427.7	62607.6	21035.6	45442.3	90008.5	97799.1	220764	139566	175940	89853.1	25003	142080	132223	138107	72414	64057.8	83274.6	34731.8	47096.8	99281.2	101610	45308.8	22604.7	32856.8	42113.9	48373.1
ATPAF1	600284	566566	625441	581911	556133	605776	640847	605725	595061	610180	578444	523809	524515	403951	538223	512178	634684	446746	521142	466205	503063	567181	566654	595466	518446	581580	612876	598865	594578	540858	583993	561724	513881	553228	558957	519128	513598	472798	529637	533369	626630	606701	538109	490149	523307	482162	535407	600639
ATPAF2	425838	389065	442963	459326	485198	508914	516755	544278	524603	539027	638886	598239	592995	382286	476884	623501	377054	535334	596171	641608	1.10634e+06	452519	500305	423427	432790	427926	397252	584808	521028	451756	377393	368007	374425	551371	600666	492090	455828	517675	473414	474989	396549	307080	426626	585138	424517	195764	446166	346292
ATR	163468	209624	132107	197044	176304	153187	198716	187826	160613	179494	177011	195838	172324	129853	167281	191109	129641	161162	141694	135131	107745	182052	122647	119235	139954	164718	165460	188893	183798	133721	151979	166848	134561	176264	166855	169296	228835	178785	170745	184626	177975	155483	157833	141604	161459	146862	217602	165958
ATRN	176482	131539	168149	175585	150879	151511	115516	150043	110519	123923	101302	145179	158479	112193	133238	121422	109334	129905	146398	156581	166855	80932.4	100420	92380.4	88275.4	93739.4	112316	120451	111587	136404	129219	139406	161735	164997	201842	146346	163069	192802	137642	155385	122296	139471	169557	105357	134989	146202	115742	159843
ATRX	710052	822722	829025	797009	692043	830114	751721	683654	801536	767361	806029	729983	621764	647338	575164	693049	687743	615768	653845	690886	684241	661777	639566	611522	545145	602254	742778	740803	727231	677951	723855	644033	842417	842903	825039	843873	923464	864928	858227	907558	751456	852908	671074	672229	710242	794725	791528	684983
ATXN10	2.55161e+06	2.87589e+06	2.75904e+06	2.76792e+06	2.78399e+06	2609532	2.73993e+06	2.76214e+06	2.6364e+06	2685736	2.85424e+06	2839968	2807031	2.68138e+06	2.77178e+06	2.70124e+06	2947051	2.64213e+06	2.71884e+06	2.67812e+06	2.71627e+06	2855689	2.91601e+06	2.67557e+06	2.62349e+06	2683413	2731203	2698400	2.6423e+06	2.63838e+06	2.74997e+06	2.68689e+06	2782884	2.67715e+06	2.7011e+06	2.67278e+06	2.65928e+06	2.68431e+06	2.7476e+06	2.79349e+06	2907026	2.83763e+06	2606217	2.63029e+06	2.71382e+06	2.6074e+06	2.77495e+06	2633502
ATXN2	1.31532e+06	1.4449e+06	1.39926e+06	1.47153e+06	1.48279e+06	1.30887e+06	1.26777e+06	1.26311e+06	1.51131e+06	1373942	1.43235e+06	1.38199e+06	1.39592e+06	1.46653e+06	1.27489e+06	1.42947e+06	1258052	1.32531e+06	1366408	1.48198e+06	1.5138e+06	1.29703e+06	1.31156e+06	1.27039e+06	1.25921e+06	1.3762e+06	1.28621e+06	1.34489e+06	1335712	1.35608e+06	1.25217e+06	1.49812e+06	1.47567e+06	1.43175e+06	1.47805e+06	1.43762e+06	1.43763e+06	1.50628e+06	1.46405e+06	1.49775e+06	1.367e+06	1.44401e+06	1.32268e+06	1.28545e+06	1.25516e+06	1.4294e+06	1.25171e+06	1.39217e+06
ATXN2L	1.89531e+06	1892134	1.87222e+06	1.86103e+06	1.87176e+06	1.92703e+06	1.87052e+06	2.10528e+06	1.93107e+06	1.99999e+06	1.9029e+06	2.00444e+06	1.90552e+06	1.96058e+06	1.84645e+06	1.84361e+06	1.97054e+06	1.83115e+06	1.86955e+06	1.80506e+06	1.85457e+06	1.68591e+06	1.763e+06	1.73606e+06	1.72976e+06	1.75989e+06	1.8449e+06	1775178	1.82428e+06	1802297	1807839	1.87326e+06	1852360	1.86505e+06	1.85222e+06	1.89707e+06	1.82571e+06	1.84593e+06	1.84779e+06	1684664	1.79242e+06	1.92832e+06	1.88409e+06	1.91983e+06	1.88299e+06	1.86278e+06	1.83045e+06	1.86543e+06
ATXN3	166190	123113	164675	66518.7	147807	183368	148047	140762	135118	180167	151145	128351	137872	136966	129996	142340	171723	137110	121684	152375	125241	100689	108164	105105	112242	58378.8	176956	176061	187793	166721	112422	203824	160291	157294	134713	163548	185910	166503	137497	142278	91133.7	153836	179814	175425	102433	181804	146155	134696
ATXN7L3	28371	11790.1	12713.2	36153.9	6150.29	12145.1	6316.02	31093.9	13933.4	28836	12921.6	26742.1	11983.3	22795.2	10214.7	35069.3	19604.8	4555.65	18181.2	6941.69	40573.4	24994.9	6549.12	20858.2	8038.57	17939	8041.36	27568	6555.66	11220.7	22558.7	23789.4	28490.3	26071.9	18694.8	22327.8	11765.6	17969	22248.3	9817.19	28235	9482.9	24374.7	10129.3	13020.6	6359.62	13109.9	17868.6
ATXN7L3B	733935	716538	776261	761930	702437	832178	544744	734561	798201	909254	661921	771835	888130	726612	766068	560518	646615	664541	660386	610645	776085	447804	472780	550047	546460	545694	457250	754606	586066	749972	575232	538743	586821	638959	580897	689805	598146	599756	633519	518576	377565	607635	493524	664836	517192	633334	655587	635191
AUH	326433	460930	426351	361048	282032	501214	469790	448739	453236	462976	436163	470988	353191	545563	417152	378053	342117	452909	296927	168280	189930	233354	261672	163416	333344	200439	243847	235537	239214	162007	146323	182521	254518	258864	279232	278109	327268	386251	297081	258920	268295	244187	124406	262365	307866	253855	339726	222987
AUP1	435402	477778	457354	448842	411993	436358	461697	470290	414579	405155	465694	398352	469013	363215	383768	437814	394473	415774	386269	408525	449541	534990	396698	416061	371184	411513	428913	421501	410327	411005	437090	349572	433532	405928	394608	404421	423629	402613	416023	413230	373345	407713	454872	426812	387634	412061	402250	358090
AURKA	260187	297274	254616	323481	334882	287271	381527	334889	299127	309405	305720	205086	300510	286528	307426	326098	324372	330634	351419	338621	277618	300076	257943	224105	233279	257934	281905	325828	264950	332254	258574	301799	299862	365456	337081	332432	329474	318091	317980	295167	324581	330532	333322	337967	285459	319079	297890	281672
AURKAIP1	779853	800812	823639	1.08938e+06	889287	849780	800098	635887	757595	807999	680311	782719	955679	859788	888908	859814	546152	872816	870626	932518	817922	958323	841804	924726	914994	995892	782472	961831	841280	766466	905450	765764	1047478	950537	1.01573e+06	867411	866507	869910	940891	866971	781851	863591	956316	926601	969553	869711	950939	947498
AURKB	910003	692592	662384	365166	340146	632639	582204	446944	458299	448312	314004	436210	577315	267197	218478	373895	298559	251729	238441	224584	273691	209135	348924	243934	180472	249196	491542	417558	208410	310970	484069	373828	254109	295041	288808	164539	210958	334718	137633	227255	196057	188067	487595	290339	239966	277108	244952	176558
AVEN	264048	280960	271559	219329	273231	298232	174025	342785	220587	353774	243240	329586	281147	289580	240888	224257	210949	128885	254371	264846	239397	243698	218526	337786	275552	257387	254890	319456	269540	272533	176675	216712	355005	353404	226706	205873	282029	204384	264013	356063	235722	237646	163044	256901	144976	198882	162173	254070
AYP1	599454	847346	769611	830204	703678	737580	676476	767678	801561	671965	859215	803442	695467	735144	637687	774551	639791	682078	665343	784535	733985	761365	651286	607500	742160	557640	854411	710043	743630	691187	685146	735355	642559	706784	799467	740863	687402	648699	711928	677636	679187	730809	719756	819973	727504	674759	652973	608567
AZI1	125093	140124	123089	141017	201922	131449	126179	128278	160059	162386	137872	154658	143785	147902	124045	135645	124431	108984	125739	145029	127550	208014	122483	118607	99918.2	111616	102974	127000	122146	126125	106412	152882	168340	145876	148893	153289	154611	151901	149092	167944	138468	189513	149720	114727	126186	148181	142036	137381
AZI2	78068.8	121171	66560.6	97704.6	56907.2	83918.8	16944.4	157675	173555	68207.9	99866.2	182203	103321	149162	116661	67778	70579.7	48680.1	46119.9	24220	29829	44809.5	22780.4	48188.7	36426.7	24514.8	28878.2	30116	61446.6	24907.2	55877.7	37533	77501.1	44804.2	25026.4	20861.8	23792.1	54978.3	40408.1	35762.2	47079.6	25569.8	28564.9	20368.8	19708.2	15283.5	8808.11	44172.3
B1	24430.1	51760.5	33828	43746	43450.9	36879.5	81867.3	20581.4	35018.1	35596.7	34536.9	14001.4	50343	45725.4	20286.5	23667.8	55570.7	32923.8	62814.3	38962.3	30631	50022.5	31176	14621.9	84892.7	65282.3	59761.6	36272.6	30285.5	50436.2	44149	50907.7	35138.6	64474.9	39957.8	40399.5	25901.3	34341.9	32671.1	11206.9	66206.1	21099.8	26879.3	15087.7	36057.2	25123.9	40792.6	25106.2
B2M	371112	306817	355822	450689	252055	298593	384605	236839	347714	460307	459451	265794	294155	173293	388322	428014	535050	377908	375669	301093	220924	181667	260632	136735	211081	196206	313704	224176	339856	76484.1	365111	319289	254305	287838	291495	336163	351074	248672	271365	271108	351074	244103	338292	320134	245613	310216	305572	217258
B3GALT6	290608	213888	205312	183976	117430	210190	224359	233945	182560	156405	216600	165708	228589	154768	192775	179909	166665	175895	240424	225236	220199	95321	94443.2	91842.6	54460.5	164571	112449	199820	164075	197381	163280	129191	220962	125579	95900.6	218147	187315	138521	146546	134450	149556	119956	194537	157946	173215	153122	114986	137361
B3GAT3	662383	607239	544094	611080	574273	605774	838753	507754	588140	496232	551368	577840	477588	503277	454448	754829	535105	465695	525738	632149	573094	555648	537773	576608	674335	602393	486010	574258	562710	631140	503026	610848	514870	514061	608903	618226	599492	596714	553480	634064	676116	512801	496400	536107	496104	499906	546411	574001
B3GLCT	91342.6	121963	83111.9	63986.3	125947	89029.6	91020.3	129617	97753.2	49566.2	83113.9	81411.1	31484.3	103278	37897.5	89728.6	94062.5	11468.4	73042	37862.1	115151	16295	59973.5	49246.7	38156	25182.6	79968.1	52370.9	20594.7	114636	103229	31826.1	105072	103171	89966.5	74683.8	81617.8	82252	14427.8	102943	65083.9	64674.1	85899.2	103142	94554.6	96790.4	70482	101492
B3GNT6	1.17391e+06	1.13297e+06	1.27713e+06	1.18253e+06	1.00288e+06	1.20218e+06	1358143	1.18756e+06	1.13307e+06	1.0871e+06	1.22036e+06	1401838	1.02153e+06	953397	1.12679e+06	1.21358e+06	1.07662e+06	1.2307e+06	1.17688e+06	1.10979e+06	943474	970242	1192547	1.162e+06	1.03051e+06	1.03118e+06	1.26289e+06	1.23258e+06	1.25285e+06	950732	1.09976e+06	1067311	1.12121e+06	1.03768e+06	1.28193e+06	1.16203e+06	1.15717e+06	1.07553e+06	1.01422e+06	1.03359e+06	1.08265e+06	1034640	1.16592e+06	1.17127e+06	1.27149e+06	1.04787e+06	1.19687e+06	1100272
B4GALT3	8130.15	8717.66	8425.91	94871.4	9994.45	7109.87	29639.1	27963.9	11620.9	43071.7	41785.3	27332.4	65929.1	38144.3	15851.5	75353.2	8259.09	65495.1	178440	19874.3	21430.4	160104	143144	122686	88006.9	146577	29455.8	26996.5	49428.8	28242	8870.57	19566	22625.3	40779.1	28744.5	76243.8	47201.5	84223.5	55083.1	97157	84360.7	134943	32486.7	15985.1	51092.8	39044	111042	17495.9
B4GALT6	2.41257e+06	2.06961e+06	2476596	1.86498e+06	1811654	384197	2.75316e+06	1.67306e+06	1.45641e+06	2519528	2.27953e+06	1.69066e+06	1.92266e+06	2.66454e+06	2.03789e+06	1.68659e+06	2.1866e+06	250168	1.2569e+06	1544774	1.77886e+06	61899.4	1.57863e+06	103059	129839	97392.1	982298	761274	68442.2	111220	686580	681847	586243	625831	546513	594667	581867	521542	629198	626039	787597	75317.6	508429	41650.6	557147	408036	508100	534026
BABAM2	657549	757980	623798	723360	637413	646559	699010	898330	702142	631973	667547	790170	783965	665173	752796	778050	771956	722433	690356	731580	631114	522748	651178	614956	494236	594475	574194	742960	712419	722240	659428	766301	668027	760617	735168	756350	783863	670989	712660	660836	683191	668758	720151	671392	665503	646345	697723	633770
BACH1	24875.1	30308.9	28952.2	23993.2	17535.4	36504.2	33303.9	21151.5	35661.2	22620.3	44882.8	40390	39892.8	22379.3	17758.6	16622.7	24711.9	13984.2	21229.1	23484.3	21001.2	52897.5	12573.3	17543.3	8209.31	23262.4	19627.6	29470.5	27754.3	21215.8	30342.2	14678.7	40890.8	14982.4	18786.9	39338.7	28318.7	34952.3	25288.2	49024.2	17278.5	49038.7	19890.6	10450.7	22940.2	39030.3	36898.9	21046.1
BAD	303465	161809	303655	201910	163281	246274	240619	193766	215821	217469	224190	192515	181604	178423	193170	225098	308088	304964	266396	277154	289582	919134	786138	875812	1.01556e+06	428059	261679	200272	153933	318910	329650	324425	1.42665e+06	220061	221194	206845	236493	263725	214698	234595	448687	457849	231634	371252	161317	168883	128241	305819
BAG1	741033	794775	692889	617142	599447	769357	475963	764691	582122	553495	983503	321004	696070	360525	690176	781367	247017	677085	665861	909879	983647	714711	882098	676255	830033	706948	207339	475743	438394	392033	315735	181601	129022	294564	426957	463856	332359	502146	453733	492734	537239	532831	348231	551126	331330	438888	293899	502641
BAG2	1.21166e+06	974984	1.07293e+06	1.11928e+06	1159272	1.19076e+06	1.2138e+06	1.24031e+06	1.15751e+06	1.21319e+06	1.13555e+06	1.07968e+06	1.16721e+06	1132810	1053384	971041	1.14701e+06	1.08078e+06	1.03747e+06	1.00776e+06	1.00637e+06	1.05729e+06	1.02562e+06	1081824	1.07648e+06	1.08292e+06	1.04284e+06	1.04583e+06	1053379	981578	1.11005e+06	1.03067e+06	997846	1.06522e+06	1.07089e+06	1.01286e+06	1069127	995671	897769	914237	1.0675e+06	1.05799e+06	1.06241e+06	1.01285e+06	1.00436e+06	1.03074e+06	941099	1.04453e+06
BAG3	356904	331118	360789	333349	386587	351387	328417	360994	392824	345310	336717	385379	361490	322649	321478	309654	355405	322379	336483	331467	293790	308213	317744	290920	298630	297545	303949	305063	315469	318455	352432	306541	369516	346408	329424	340197	336653	346329	349733	344308	339745	338513	348150	325033	336914	354619	335809	328528
BAG4	300788	276428	289298	222587	199436	288108	345944	265879	376634	289795	423597	286941	231525	246845	241929	282261	272868	241152	208989	258129	305700	244320	228397	222190	212623	226525	226794	237561	226899	294924	228853	261128	313609	295486	296327	283423	255714	256142	289521	286628	237648	264571	311634	285732	235479	260775	235009	238024
BAG5	205838	225266	181470	143953	160502	181805	193003	202782	168757	167356	183663	205686	151937	167332	186755	233422	153175	215754	211474	245394	196773	215032	192676	189721	195118	189945	230086	213861	204146	219539	222921	247007	255843	227991	198231	212332	250086	252157	218909	249935	226674	238324	188506	203276	187593	246723	220804	189831
BAG6	1.49891e+06	1.62704e+06	1575434	1.6771e+06	1.48405e+06	1507770	1.42406e+06	1.58821e+06	1.57263e+06	1.53828e+06	1.54701e+06	1643950	1.41671e+06	1.46319e+06	1.5064e+06	1.56537e+06	1.60958e+06	1.55475e+06	1.53971e+06	1.55326e+06	1.54859e+06	1.35011e+06	1.32585e+06	1.31089e+06	1345758	1.31835e+06	1.48374e+06	1.49994e+06	1.58869e+06	1561426	1.52923e+06	1.47234e+06	1.52905e+06	1.61132e+06	1.55349e+06	1.56649e+06	1.57661e+06	1.58852e+06	1.58275e+06	1.55176e+06	1.4558e+06	1.47162e+06	1538763	1526332	1.5156e+06	1.4845e+06	1.51002e+06	1.4736e+06
BAIAP2	491065	438285	509660	455603	527785	628231	454846	527994	566793	521098	445280	661351	435371	553474	545927	471077	574858	531932	479946	559270	470725	418862	531322	510991	606717	519845	488872	445588	426386	499012	500961	510594	500632	487994	570614	509782	501554	490918	530376	552090	438161	532786	456990	461954	290919	418160	249271	498679
BAIAP2L1	253957	276901	233394	275589	376895	228389	275235	245424	291217	239279	328593	244485	223526	265617	285246	319053	326526	309587	299349	229154	267412	218517	253657	201671	134686	195951	303087	368992	350325	334112	277027	329581	383932	321707	274387	342461	358072	367160	323187	332765	300356	350079	296167	314442	311787	371356	302557	325038
BAK1	851065	983139	1.02026e+06	923545	875519	890066	1.26347e+06	967872	1093158	1.20047e+06	1.02468e+06	1.04254e+06	1.14573e+06	1.31218e+06	970296	1.02793e+06	624873	893085	964491	869210	834863	860706	738363	873435	858777	683944	558454	1.0582e+06	747256	931464	564239	451982	615256	840821	833431	1.05277e+06	977076	747530	592600	538980	307808	315895	978226	811607	907944	793994	802738	849505
BANF1	3651463	4.11247e+06	4.29054e+06	4.15828e+06	4108398	3626962	4253632	4097682	4.10691e+06	3.8352e+06	4365337	4487482	3.9217e+06	4.51634e+06	4.47855e+06	4.73514e+06	3.85659e+06	4.61613e+06	4.69524e+06	4.29492e+06	4749974	3.95487e+06	4.46255e+06	4.10887e+06	4.64805e+06	4311162	4.50499e+06	4341135	4354462	4.12708e+06	4.36257e+06	4.09785e+06	4224679	4.55604e+06	4312242	4.24778e+06	4.11547e+06	4208115	4540747	4.54332e+06	4.50232e+06	4307916	4274150	4309292	3520543	4.48898e+06	4.1564e+06	4207222
BANP	561851	564849	367613	412326	258875	339418	369668	292691	542005	499958	226954	327952	187607	289202	160816	258516	137978	274247	269351	200450	273750	521374	433504	571527	594408	463530	91248.8	193063	62463	161022	135310	32249.3	488559	262475	111774	150177	250152	183551	183237	31297.9	339582	225163	207984	131732	140770	210365	75556.8	115843
BAP1	113288	471840	568492	163331	148307	327894	332070	211725	303701	464301	456480	458760	232837	382713	147299	239772	243987	376256	136051	139059	228066	88528.4	480715	430549	67324.2	78882.3	285022	92883.4	118629	106023	82701.4	141809	221391	184985	187565	104680	288686	49341.6	67793.8	93493.4	107599	66971.7	49352.2	42032.2	88379.6	176133	40376	63825.6
BARD1	138552	58993.2	54608.7	91247.9	59032.6	94340.8	62631.8	87569.7	73325.8	97098	51873	108759	60916.6	63491.7	43582	38379.9	57206.3	83596	76163.3	23649.6	56707.8	53902.2	33536.7	65509.7	36108.3	26127.5	50738.6	28575.5	46682.1	54026.3	36336.7	19349.2	60095.3	61617.7	58047.2	35204.4	36225.2	3783.18	62303.4	55174.4	31123.3	32920.5	41065.4	23279	34187.9	24436.1	23985.7	39263.3
BARGIN	840806	956274	1.06506e+06	951217	959838	829382	1.01666e+06	886563	1.00533e+06	922216	1.07227e+06	855959	814748	1.04412e+06	1.00391e+06	989528	966822	996270	1.05557e+06	987143	943685	1.20588e+06	889872	1.01291e+06	1.12752e+06	1.07806e+06	838329	804818	709454	753394	876215	741093	909251	896919	897747	1.00729e+06	930505	968763	1.04907e+06	1.01998e+06	946815	862678	886104	881438	1.08769e+06	965147	868737	946118
BASP1	428488	410897	498193	517366	541352	497398	477698	570906	554363	544476	539303	488496	500584	487433	384611	484960	528296	453653	447742	481554	401774	361956	333544	340223	386057	388994	434647	451380	415983	466366	422811	457948	497246	475386	459413	457948	477786	475998	474358	480096	449254	488033	437609	457612	403643	478343	422213	438169
BAX	1.07348e+06	1.17861e+06	1122377	1.26742e+06	1.20135e+06	1.07956e+06	1.05982e+06	1.05222e+06	1.05412e+06	1.08002e+06	1172637	1.14267e+06	1.12191e+06	997662	1.22897e+06	1.24052e+06	1.08504e+06	1.17825e+06	1.12282e+06	1.20195e+06	1.29389e+06	1.23823e+06	1.18023e+06	1.07297e+06	1.12538e+06	1.01044e+06	1.17042e+06	1144622	1.22447e+06	1.152e+06	1.14359e+06	1.10747e+06	1.11369e+06	1.12418e+06	1.16047e+06	1.21428e+06	1.21786e+06	1.24138e+06	1.26423e+06	1.25145e+06	1.08512e+06	1.1887e+06	1.08819e+06	1.0623e+06	1.03255e+06	1.21462e+06	1.13827e+06	1144979
BAZ1A	1.49573e+06	1.45878e+06	1.56376e+06	1.46081e+06	1.457e+06	1.47806e+06	1.58124e+06	1.43848e+06	1.56643e+06	1.47927e+06	1.58861e+06	1.51123e+06	1.40392e+06	1.40866e+06	1.48297e+06	1.43869e+06	1.38588e+06	1.49809e+06	1428413	1.40695e+06	1.46547e+06	1.35972e+06	1.35071e+06	1.20598e+06	1.37777e+06	1.22871e+06	1.44751e+06	1.51537e+06	1.46666e+06	1.42001e+06	1.46734e+06	1.42086e+06	1.50428e+06	1.50214e+06	1.56638e+06	1.56114e+06	1.55396e+06	1.49583e+06	1.48233e+06	1.48893e+06	1.38387e+06	1.46277e+06	1.5288e+06	1.45696e+06	1.47319e+06	1.43771e+06	1.45868e+06	1.4335e+06
BAZ1B	1.41424e+06	1.44185e+06	1.39117e+06	1.4033e+06	1.41712e+06	1.45932e+06	1.31724e+06	1.3883e+06	1.37893e+06	1.42269e+06	1.43526e+06	1.28528e+06	1.45766e+06	1.355e+06	1.41927e+06	1.41474e+06	1.41261e+06	1.3879e+06	1.41177e+06	1.40421e+06	1.3332e+06	1.41186e+06	1.37521e+06	1.38284e+06	1.36395e+06	1.40141e+06	1.3489e+06	1.3728e+06	1.35741e+06	1.36538e+06	1.35845e+06	1.40593e+06	1416847	1392848	1.37609e+06	1.40846e+06	1437282	1.42058e+06	1.43935e+06	1.43634e+06	1.35105e+06	1.40052e+06	1.40236e+06	1.42126e+06	1443283	1.41989e+06	1.43416e+06	1.39732e+06
BAZ2A	285219	346380	362059	374514	384465	321283	328834	397327	387782	373916	389250	375394	356796	329173	361954	388610	368893	358166	379666	395376	362698	275686	304104	328946	285822	297725	365108	388684	383139	421136	345177	359778	423880	416328	406234	400498	407925	411859	396787	438133	339472	369410	353531	426022	391101	413889	387835	370186
BBC3	264809	595492	597881	654146	802095	383320	589622	470373	89860.6	625640	843541	137615	374615	325394	91199.2	74674	131610	76889.4	399651	97181.1	84622.6	66890.1	70771.8	128794	80206.6	103315	275121	368898	39349	82910.1	53551	89029.3	92700.6	319574	64345.1	223613	36063.4	47308	55267.7	114957	26726.6	35561.3	19170.2	45528.1	106305	8252.7	57815	16772.3
BBS1	3.60564e+06	5.88272e+06	2.65291e+06	3.36842e+06	1.13461e+06	4359590	7115801	5104520	3.0498e+06	2.98226e+06	5982884	5036639	3.25174e+06	6551078	5769558	5.00511e+06	6101535	4798428	7.07002e+06	2.67412e+06	2.63123e+06	134304	87235.8	161765	190667	201256	617424	2.16221e+06	3.12519e+06	2.54892e+06	503678	192370	111209	1659892	2661046	1.23306e+06	2839263	1181399	1.17705e+06	64433.5	15802	30713.8	2.19343e+06	167731	845180	7974.21	586445	21028.3
BBS2	43972.9	26101.9	31548	20422.2	43943	15826.3	42025.2	32883.4	36012	32987.4	34749.9	28115.4	11458.7	36665.1	42250	17335.9	7070.39	25343.4	17816.3	24726.4	14368.3	17716.2	10860.1	18117.6	20906	26527.1	32136.1	22242.7	26982.3	22781.3	30563.1	33556.7	24952.8	23254.8	33411.3	33772	17029.1	56669.9	29488.2	14398.4	36990.4	43211.6	25856.3	21385.8	22348	18010.7	11627.8	46436.6
BBS7	431367	248015	286090	282015	524512	33687.1	317853	672845	543061	497913	449889	526638	464280	388778	519839	486108	435496	463801	435676	269485	261531	327180	187395	152101	72093.5	321075	321745	419708	703325	384230	391292	342121	354729	314522	158522	456244	323043	338961	142739	214836	293098	252259	364636	395619	295619	506152	313298	435371
BBX	214901	209554	255665	270790	159353	178332	376371	266676	280050	200630	216290	206733	369123	286315	141195	109726	231214	148446	185948	104976	166843	165473	99248.4	161236	128863	189655	141218	186176	190411	134494	149035	141050	165711	157188	185629	130889	188802	118814	162812	119710	107298	184701	143976	174767	187758	167126	180486	155106
BCAP31	3.62474e+06	3.3015e+06	3.4265e+06	3291441	3.61144e+06	3.61556e+06	3.31543e+06	3289612	3.37498e+06	3.64694e+06	3.31741e+06	3.24836e+06	3455390	3.25196e+06	3660537	3.90986e+06	3.42781e+06	3.81741e+06	3.91664e+06	3699365	3.73154e+06	3387970	3.48744e+06	3.47922e+06	3.46565e+06	3.54956e+06	3782539	3.79527e+06	3971203	3.7226e+06	3.6661e+06	3.91299e+06	3.73765e+06	3.97176e+06	3.85968e+06	3.72587e+06	3.72895e+06	3.6304e+06	3659753	3657947	3.36399e+06	3.60084e+06	3.52616e+06	3.75156e+06	3.60211e+06	3.76351e+06	3.65612e+06	3563270
BCAR1	64128.3	87323.5	83670	66552.9	185240	115336	77224.8	111418	81631.7	108270	83040.6	109532	68682.3	71392.2	82202.2	84976.8	100243	68701.5	68084.2	53212.7	42311.8	49169.9	21793.5	27052.3	38400	101263	104769	90527.4	104646	59516.7	104331	105960	104405	117425	130091	71924.6	90197.4	109190	45237.1	102714	78635.8	26315.6	93562.9	72177.7	97635.9	73681	87146.3	82247.4
BCAS2	1.28137e+06	1149626	1.05727e+06	1.22134e+06	1058156	977270	1.19639e+06	1.05588e+06	1.08864e+06	1.1709e+06	1.0439e+06	1031862	1.14171e+06	1048953	919129	1.14001e+06	1.01081e+06	1.07804e+06	1.07419e+06	1.05283e+06	898950	931164	1.03535e+06	1.00302e+06	1049891	1.0303e+06	1.15239e+06	1.12013e+06	1.17087e+06	1.093e+06	1.16449e+06	1.14732e+06	1.09639e+06	1.12035e+06	1.12943e+06	1.12272e+06	1.08661e+06	1.06235e+06	1085086	1.02393e+06	1026574	991116	1.08757e+06	1.07037e+06	1.07634e+06	1.06309e+06	1169836	1.04707e+06
BCAS3	151431	97463	119400	188487	177837	83564.2	79173.3	115136	91943.6	71191.9	149447	66117	96610.1	108953	107353	161916	127106	118062	104457	94452.7	149226	113330	80483.2	89117.9	88543.3	85534.4	127233	121024	94344.5	102787	144003	158351	151855	99340.6	106647	122886	153108	136797	136457	129842	113848	88585.6	123139	158093	149022	96570.2	71297.6	124109
BCAT1	1432187	1.22296e+06	1.31322e+06	1.10751e+06	1.35733e+06	1.21382e+06	1.49596e+06	1.19755e+06	1.44105e+06	1.32625e+06	1.35149e+06	1.52968e+06	995455	1.14757e+06	1.24574e+06	979671	1.08803e+06	1061932	944001	975043	1.07994e+06	1.02734e+06	1194878	1.39424e+06	1201641	1117601	1.20267e+06	1.08651e+06	992136	991207	1.13434e+06	1.00919e+06	1.21476e+06	930473	1.01548e+06	1.02866e+06	1186875	968356	1.18788e+06	1.02932e+06	1.06283e+06	1.06186e+06	1.18138e+06	1.12776e+06	1.2133e+06	1.16179e+06	1.25703e+06	1.23824e+06
BCAT2	843634	800426	963963	774366	751171	838641	883789	884046	896710	831517	821208	894747	918428	766453	899492	961158	932461	905162	924762	853087	870664	811970	818926	796604	829258	856459	718346	924532	855223	895047	857180	863684	906092	1.02779e+06	907950	891755	909943	833319	841680	927223	910294	893729	885375	874097	819914	839126	804270	762611
BCCIP	1.85524e+06	1956191	1.74401e+06	1.98679e+06	1.74657e+06	2.01547e+06	1.78003e+06	1.93877e+06	1.66437e+06	1.43894e+06	1664035	1.81595e+06	1761708	1.66832e+06	1.71525e+06	1.96231e+06	1.87534e+06	1.79663e+06	1.99175e+06	1.79421e+06	1998362	1.81031e+06	1819650	1.79125e+06	1.74045e+06	1.78006e+06	1.88139e+06	1869444	2.05007e+06	2.00982e+06	1.90019e+06	1.99907e+06	1.94505e+06	1920974	1.8728e+06	1751758	1.82958e+06	1.82261e+06	1.86906e+06	1.92755e+06	1.65554e+06	1.76169e+06	1.72432e+06	1.80163e+06	1.75734e+06	1.96359e+06	1.82997e+06	1.73451e+06
BCKDHA	521635	478403	538141	462670	537176	435793	430796	472952	442437	478632	454784	432832	407261	408983	378998	434047	454191	409484	384336	419394	426358	270985	315189	297267	298900	287096	372516	404737	428032	434525	439290	472513	446035	463181	462894	442410	516304	437747	444090	398831	373550	335415	431191	426315	489454	406716	422326	421724
BCKDHB	530476	584967	785808	494960	495389	466185	704880	742077	621945	592277	1.0507e+06	696746	616058	475361	721523	732861	574176	787018	747428	1.0481e+06	695321	514152	616102	486915	366932	373904	613749	753528	775263	643462	771620	490561	686018	548190	825411	661964	773871	710542	744062	561853	499777	595175	436298	639564	502837	632751	575097	692749
BCKDK	800374	946015	931220	1.21109e+06	874314	1.09234e+06	1.04517e+06	1.03483e+06	851608	1.0121e+06	869794	1.07411e+06	909388	939777	895243	860410	1.13758e+06	937524	1.05427e+06	942927	894619	757391	890069	836898	729481	965554	880913	951164	911931	967886	823986	802470	813234	986780	994914	948141	944428	920728	837977	785634	895035	820543	992352	879270	1.0438e+06	932020	893576	1016471
BCL10	311369	361792	247618	263979	358010	292130	218256	177538	266040	190967	299076	265310	292735	268841	231978	199636	204306	239108	215323	213405	218173	206046	256861	266313	241163	193672	197789	201816	244164	207044	244007	280108	247737	190815	225623	233079	223387	221776	246724	228318	207147	234125	262173	273241	241761	275890	254769	255376
BCL2L12	429054	318113	300391	355736	225798	229112	285728	223052	274184	261565	255330	180006	274160	358869	203835	335375	264753	293642	226268	267538	213501	223416	279303	236014	257983	194827	175710	240680	217722	252601	163429	166879	177834	214904	186609	225013	235037	272199	283858	277455	290527	302862	243547	193361	271993	287383	231182	224837
BCL2L13	419568	397155	311586	401728	383874	416662	422675	324830	364911	360803	427585	372118	363034	310924	345793	383981	353214	413617	405288	405552	348234	240706	195740	213064	256205	261411	335165	297547	342595	368505	294685	428171	435985	344337	429239	376472	354522	405505	360471	321370	280092	336058	353992	365828	377451	338980	342769	398524
BCL2L2-PABPN1	24151.6	10822.5	10036.6	34436.8	15431.4	59178.1	14310.8	123261	94717.2	139079	102088	100240	82876.3	72136.3	138990	50907.4	79803.1	8367.82	96549.4	87885.2	38646.4	135025	139794	130037	156262	160112	53133.8	57369.3	26865.1	109965	46364.5	81693.9	148638	63405.3	101799	109824	106378	97017.5	42453.8	118821	195218	179510	64808.4	109592	51244.6	9026.19	73275	78817.2
BCL7A	437828	334366	267076	523693	357022	252907	523833	274721	303179	361356	274257	257664	244978	264603	330064	255444	263694	273380	318007	237494	249797	200782	373537	204034	244157	276102	275018	245901	268495	238090	317644	297514	307285	280757	268824	350620	260026	365594	198548	244012	263812	232027	312900	258693	270242	288689	264202	215132
BCL7B	118431	21466	77455	55896.4	47343.8	54507.2	58260.1	68041.2	98331.8	128861	87352.2	90540.2	65179.2	58216.7	70857.5	103229	6734.02	81874.5	40757.6	49067.6	106564	8750.5	81333.9	25504.6	63800.1	27249.6	23980.5	66963.6	67957.5	76492.8	25120.7	64998.6	25552.4	123885	63297.6	86507.8	73550.2	99253.8	85050.2	44171.2	21020	22426.5	84831.7	95328.4	26558.7	58557.5	30071.7	53978.9
BCL7C	175971	169569	76282.9	140231	145507	137369	70852.8	69329.1	83959.6	136038	115808	80886.7	131321	96616.2	133469	106432	151182	141149	84805.5	126274	172362	262336	384176	418016	323871	247380	217670	127191	124995	160514	147115	225811	179351	135305	143781	155315	179788	163673	135250	179718	339079	605306	114332	140089	128004	213565	172078	96260.8
BCLAF1	594401	541236	631342	596266	441072	691784	386575	693724	547510	482846	672618	508173	854546	661596	694679	830690	592526	812130	816005	659442	642082	372731	425541	598962	535186	539753	767366	828751	758629	801627	615078	786420	749054	839252	841378	921105	838332	935407	781771	790971	420279	626653	749378	606702	761209	695075	821318	629337
BCOR	331779	323942	308973	353756	312161	333338	335407	338633	305844	333655	355355	324254	298271	314941	287856	319656	273919	320448	327954	329243	296574	300566	225622	289338	267975	307401	288120	308411	339972	306869	312004	345737	384100	332293	352211	340200	339147	361808	334451	334094	318849	327455	332240	333386	345493	346426	322389	329260
BCORL1	56659.2	133023	129968	75590.9	73045.8	82978	173851	82936.9	77557.3	86969.9	42076.7	73863.9	74599.2	61544.7	71635.8	84900	87490.9	85958.1	88682.9	71106.1	94069.4	56066.8	56075.4	46240.9	95500.3	50952.4	72445	90695	82412.2	47339.9	44193.2	91372.7	52289.2	83842.7	114157	79635.1	56942	92595.9	94218.4	58917.6	74335.4	86658	58902.3	83110.8	51449.9	32988.9	36637.2	47632.8
BCR	404766	285052	286222	281500	396467	292413	254035	336747	275601	253149	270900	315058	288302	211447	254452	244523	240270	248683	223584	230564	307769	206206	181807	196462	236340	236153	274689	315461	247739	198227	234814	289656	291972	340409	268162	296478	296620	370060	332888	315454	352522	327814	265621	288071	284562	280275	323885	319723
BCR/ABL fusion	50690.5	71031.9	50790.4	63572.1	77993.1	71738.1	35482.7	56748.8	73783	65234	57802.5	54147.1	54022.9	59089.9	56864.2	56898	47938.8	75074.5	61167.4	51526.3	67072.8	44064.6	55860.4	46109.2	50588.3	57290.8	72505.3	51921	62333.4	56865.9	63255.8	100698	66627.2	55884.3	70866.1	61455.3	67552.5	73627.3	64858.8	83496.6	69292.6	75372.1	57376.8	72113.1	42504.3	51529.6	71228.1	79367.1
BCS1L	1.33676e+06	1.04109e+06	1.20746e+06	1.1803e+06	1.27337e+06	1091483	1.01287e+06	1.27271e+06	1.23582e+06	1.10528e+06	1.08854e+06	1.00319e+06	1.1669e+06	1174501	1.09843e+06	1151598	1.21099e+06	1.10651e+06	939525	1.06888e+06	1.07868e+06	817603	1.02359e+06	1.00905e+06	983859	957606	1.05012e+06	952739	989202	954607	1.10454e+06	960634	892494	1.01016e+06	1.01288e+06	1.0427e+06	1.21146e+06	1.16274e+06	1.02286e+06	1.0451e+06	942953	985724	1.1512e+06	840482	999837	897112	964283	1.04822e+06
BDH2	1.2023e+06	1.25252e+06	1.55129e+06	1.25585e+06	1.16669e+06	1.31493e+06	1.18608e+06	1.33337e+06	1.16545e+06	1.27112e+06	1.36274e+06	1.40019e+06	1.31749e+06	1.18179e+06	1.35746e+06	1.2218e+06	947730	1.02291e+06	940681	1.25512e+06	1.15868e+06	1.21122e+06	1.09542e+06	1.07772e+06	1112004	893328	1102860	1.17686e+06	915682	1.13031e+06	1.2535e+06	1.03254e+06	989027	1.06045e+06	1.18599e+06	1.09177e+06	1.06946e+06	1.07332e+06	1.01031e+06	954356	869097	831040	965590	1.03644e+06	984048	1.0626e+06	1.01406e+06	872904
BECN1	97325.2	82844.5	67026.3	75939.2	137752	161576	115315	41203.5	70033.7	90523.1	59566.4	78726.7	79313.5	39848.1	59586.2	54329.1	84305	55065.2	59328.6	64536.9	71392.4	50953.2	41621	66786	49517.3	50102.2	64186.3	48114.3	70812.3	26200.3	78913.7	42208.3	95720	28340.3	140801	92570.1	27484.9	83973.1	89302.1	43154.1	85134.2	59043.5	123224	123413	93251.3	113361	86511.4	71799.4
BEND3	876078	483515	724818	418531	587518	584803	638548	614783	703520	651747	665757	788916	391673	116974	422507	287198	418570	471762	469551	478007	371672	503338	520915	235334	376993	350412	609946	530867	592578	618402	555964	768652	556229	424236	379063	502921	352901	234057	541652	334788	417608	688291	775825	292563	154240	477262	387881	282264
BET1	392204	487046	433162	336829	229351	431825	246111	193938	245859	337165	146894	312068	234894	280960	296553	320498	196695	172966	169025	181711	204604	377236	245615	306241	345523	253406	401485	238288	364002	237708	247343	417328	129815	256622	333944	287523	208421	303981	176527	247739	316079	168057	235854	189729	210029	262494	27228.1	161795
BET1L	30450254	13463883	34226512	21633500	17994768	26856096	4524799	15762446	9571718	2.38004e+06	1.42685e+06	689764	2.63614e+06	494943	591483	371077	247087	435907	610353	236925	8901.03	250410	217122	236194	191905	147755	3.05249e+06	580626	654132	548590	22705492	23738662	7.94822e+06	536962	286389	457427	261938	339162	291166	171612	151804	128753	11316071	15878776	24531960	22462562	15547035	2.09659e+06
BICD2	474432	484251	418767	561457	561129	510030	497713	552079	468210	443524	472629	515381	507857	481601	513693	545646	561412	540490	496634	532218	524747	481839	504567	377888	526623	480549	432787	494899	458709	466496	456857	556640	531209	492834	514334	527645	544431	557060	496534	504538	534646	535938	448033	501866	430605	513067	499644	513655
BICRA	86890.1	192652	102195	87496.2	108617	96886.7	95195	23511.4	90849.9	75883.1	82582.7	74792.2	71195.7	48000.9	47821.3	79985.7	49155.8	101939	70249.9	39001.8	11208.8	79732.1	47977.5	44066.5	12015.6	21394.4	32776.3	61206.4	29664.8	76784.8	43424.5	30521.2	128210	83069.4	62048.9	66367.1	42019.1	71743.9	15564.5	28921.7	51435.6	9489.12	55498.1	58579	9854.04	23233.8	26125.1	22196.5
BID	539071	696830	570472	547163	647403	550914	565610	410506	562431	550736	681027	575600	731940	542958	535815	549428	541332	506988	540665	542693	557938	505733	512813	499086	444533	547692	490707	596122	480046	556759	547215	550905	582777	628925	596685	529050	674097	671210	592430	573235	534276	561353	522185	559180	527891	550830	525032	447982
BIN1	308030	284169	230420	319269	243945	232207	182114	281334	256609	276858	274370	246024	251931	316846	235215	222421	257209	207244	177273	252387	238263	172262	210215	178572	193272	222834	180170	211132	187343	222135	180882	188353	267767	282536	217692	250269	249420	257158	265552	261786	275024	303475	236586	243432	185155	244867	234614	286239
BIRC5	152483	176889	189016	238485	158397	170718	184299	144196	147113	162932	229053	211330	213102	169715	183645	149971	203337	179085	162817	153087	174699	156743	214920	154772	115931	178198	159171	161307	136374	181962	121962	160070	182334	154081	171528	120219	162078	187115	201352	166047	181858	178785	149751	172439	110682	159232	156280	158265
BIRC6	319502	290594	297332	328539	288792	330816	314996	303778	271828	283816	291468	289264	268950	255981	235627	286922	254689	266118	276110	257138	272908	254280	285804	294763	241599	249007	287856	303793	291789	290259	304143	313292	322831	313020	316443	269457	281798	273829	264781	304203	251318	256024	313054	285649	271798	274163	273032	267344
BLM	369928	277371	295479	281051	282465	211486	216093	237901	321799	274118	282560	233673	257323	314389	220644	248871	249181	255558	287238	252892	221818	185971	176126	165424	176858	187079	185401	272261	235287	308644	246525	270121	262475	229402	219205	278017	281752	288808	317439	288895	269812	261594	251884	251442	194106	229937	196876	257918
BLMH	1.44329e+06	1.34318e+06	1.53218e+06	1.47967e+06	1.47497e+06	1.28194e+06	1.34876e+06	1.26649e+06	1.32576e+06	1.28805e+06	1.21787e+06	1244403	1.38616e+06	1.27014e+06	1.31887e+06	1.51805e+06	1.44969e+06	1.53015e+06	1.45116e+06	1.42229e+06	1.32938e+06	1.39888e+06	1.3844e+06	1.35657e+06	1.32289e+06	1.40506e+06	1.52743e+06	1.46972e+06	1.55118e+06	1487934	1.55459e+06	1.6295e+06	1.4861e+06	1.49555e+06	1.49111e+06	1.55601e+06	1.49923e+06	1.49853e+06	1.44262e+06	1.54435e+06	1.38877e+06	1.49532e+06	1.42606e+06	1.50886e+06	1.49385e+06	1496975	1495657	1.52133e+06
BLOC1S1	386386	417046	402050	399228	456241	505140	395633	358207	470908	372384	548999	476053	487703	558492	322075	418573	415650	388849	470993	438362	422038	436535	597273	519563	396365	491961	424516	431192	448894	395058	461957	413006	383276	359887	521773	419442	476057	470222	458066	444826	560214	510618	433191	445876	515843	413212	425583	540406
BLOC1S2	751371	559947	590776	767002	814598	814672	423277	596468	541836	643326	504810	573327	690982	867885	675240	877269	749107	845571	723688	839080	838834	825638	764410	796875	718225	901679	343249	796955	766415	720397	751526	626834	707599	582148	386723	614018	664211	879102	768726	780940	735645	720550	658110	747748	702258	680761	565648	669552
BLOC1S3	132597	170835	131787	190802	161737	135728	155060	135044	145569	125203	154494	108151	140884	111018	124771	140376	133864	158881	114442	97737.2	106179	101780	64405.2	51769.3	111823	76934.6	145554	148793	130883	129181	152830	182109	138885	161962	152514	137225	134661	126112	138415	126169	121493	107727	131159	169048	156660	140146	152447	129293
BLOC1S4	281561	299377	264184	286073	229300	256406	211655	293794	224650	231130	255363	205573	264609	193493	178266	221670	240605	199877	192075	286682	210724	183705	190033	224379	146081	227785	186620	182489	222825	223517	201684	192132	229733	214923	228566	200264	158947	259145	184023	225299	209588	215084	116432	167644	254888	215683	252567	258167
BLOC1S5	612832	596477	773004	483798	606514	391789	628815	623886	729936	521146	552588	531582	624583	426683	378178	408403	481543	371962	444812	286812	288687	490809	299480	439673	211101	555080	527493	406593	421313	372345	573483	379121	250003	414471	350353	482918	461291	441882	432476	336110	352978	449163	387716	271686	331569	204331	210217	272531
BLVRA	2.44615e+06	2246111	2.33853e+06	2285448	2.4801e+06	2329786	2373060	2.59937e+06	2.35941e+06	1.97062e+06	2.33362e+06	2.32759e+06	2.21448e+06	2.21405e+06	2.47607e+06	2.50226e+06	2.44767e+06	2.42501e+06	2452551	2404383	2.40216e+06	2.30738e+06	2.19076e+06	2.31624e+06	2.43325e+06	2.27939e+06	2.70718e+06	2454276	2.73596e+06	2.38224e+06	2479459	2521261	2.25761e+06	2554361	2.64006e+06	2.56488e+06	2389761	2341364	2.41807e+06	2466107	2.49473e+06	2362814	2.5249e+06	2.14431e+06	2.56239e+06	2495656	2.60193e+06	2359862
BLVRB	766837	756961	724122	723809	707673	713639	641189	641538	842697	646563	642949	589738	661530	651448	694814	753802	717533	817013	799712	843091	772404	673025	714772	685772	734071	787642	730838	751300	723728	728469	582404	857342	755678	759800	815429	774981	825584	794761	719961	736096	732634	796966	716600	677325	748528	711757	686470	700711
BMP2K	71061.8	44009.4	11411.2	9078.81	8766.71	18373.2	28921.3	33030.4	36223.7	21363.1	8877.81	6652.16	20618.7	25553.8	23596.8	10258.8	14019	16501.5	53798.1	50943.8	102420	57037.2	12273.4	29534	17085.5	36974	22146.1	22857.3	11160.4	16893	14863	22534.6	59017.9	21123.3	23915.5	35498.1	37238.2	48894.4	9474.05	25061.8	20217.8	15298.5	9006	23862.8	6601.68	10262.4	13363.4	51341.6
BMP8B	491182	796172	544418	541722	887808	395838	215351	424322	442482	323166	797801	468068	386317	365047	404423	331356	538440	452050	522193	464701	662812	694875	585676	693999	431298	688016	227553	309662	476649	317512	215124	419555	783191	278200	395750	259801	318003	258338	378869	426562	576660	802639	221941	229172	310059	304192	259087	227019
BMPR1A	22604.7	14351.1	26237.4	24116.2	6975.39	6458.33	450.359	20740.9	20995.2	5199.57	15090	17838.1	15550.9	21637	15029.4	21200.1	10243.8	14035	11241.3	24206.7	21398	29716.7	33480.2	9838.83	7407.34	8749.12	7595.54	13991	13128.8	23897.6	16460.6	8088.85	7953.66	41491.2	5668.47	36163.6	11896	7811.3	7543.66	7913.2	13184	31814.3	8239.19	24085.1	34176.2	43596.4	6751.08	26619.6
BMS1	1.94333e+06	1.73322e+06	1.82286e+06	1.78521e+06	1.93111e+06	1.76658e+06	1.77307e+06	2.0213e+06	1.77368e+06	1863269	1.94212e+06	1.68724e+06	1.78992e+06	1.68358e+06	1633608	1.7684e+06	1.9265e+06	1.83871e+06	1.74616e+06	1.73986e+06	1.70891e+06	1.7088e+06	1.7964e+06	1.9121e+06	1.73173e+06	1704052	1.91604e+06	1.96917e+06	1.95611e+06	1.79864e+06	1.72636e+06	1.99506e+06	1.79e+06	1.79936e+06	1.78356e+06	1.84109e+06	1.76576e+06	1.74718e+06	1.73191e+06	1.78448e+06	1.60365e+06	1908132	1.73768e+06	1.64688e+06	1.79887e+06	1.76136e+06	1.74315e+06	1.78949e+06
BNIP1	931005	816822	758129	866125	817147	1.07298e+06	783306	1.00542e+06	928610	1.05075e+06	826523	841728	919442	960522	703888	790056	891977	826765	809389	737720	724289	867856	687570	843673	831780	730192	907176	712675	907170	743321	734623	860751	701128	1.07442e+06	1.06487e+06	857455	983950	861138	815681	741356	746024	712012	912930	670919	773207	740705	666502	695878
BNIP2	10700.5	53132.8	41729.5	22644.9	143071	56011.8	29895.4	32855.7	95890.5	43608.8	10698.8	9295.52	31470.4	56954.5	35235.6	8186.45	24593.6	60061.8	16632.4	15007.8	49724.9	53988.6	40070.2	53476.4	12879.4	131778	10868	8506.74	28025.9	14176.9	24701.5	17303.3	58048	48263.6	30591.6	6835.24	43.8897	77849.2	64530.5	28519.6	35965.6	25110.8	24457.9	88393.6	45330.1	24140.1	41432.2	15015.2
BNIP3	15323.4	961.182	360.167	1037.89	25897.5	8823.75	11566.6	35502.6	23631.7	38282.5	15909	7687.11	17154.6	13775.9	33149.6	4836.56	5564.64	5996.74	10809.9	17037.6	24519.9	8198.55	5651.06	9855.57	25572.9	3059.72	7650.91	39580.3	8853.08	9603.46	13866.6	21270.8	6207.03	25409.3	7993.14	12805	8562.12	21326.2	5988.06	5559.65	9205.6	10130.5	20300.1	9371.53	16549.4	12450	6974.33	9890.23
BOD1	608746	572960	591685	525666	634303	642435	558721	645563	561111	608866	570960	587423	614147	559108	622975	590406	532250	571978	566780	579367	554751	535136	559460	483553	533264	411980	580038	611708	574467	581867	543363	517472	510865	584696	598311	560104	561011	610938	528369	566073	442399	431761	598956	529487	598715	498527	543746	547758
BOD1L1	1.565e+06	1.49199e+06	1.44014e+06	1.5951e+06	1.72346e+06	1.37922e+06	1.48379e+06	1.52549e+06	1.62282e+06	1463397	1.5151e+06	1.43415e+06	1.39946e+06	1.23989e+06	1.29619e+06	1.41481e+06	1.30863e+06	1.56991e+06	1.29076e+06	1.51083e+06	1.42637e+06	1.23795e+06	1.26271e+06	993563	1.2764e+06	1.34637e+06	1.38511e+06	1.47384e+06	1.37685e+06	1.47238e+06	1.31911e+06	1.47472e+06	1.65069e+06	1.79101e+06	1.68934e+06	1.49113e+06	1.6614e+06	1.6722e+06	1.67257e+06	1.67301e+06	1.51145e+06	1455990	1.64165e+06	1.54429e+06	1.43457e+06	1.37821e+06	1.30978e+06	1.48863e+06
BOLA1	355843	399834	332438	343426	314923	403091	284933	353623	313342	188958	447127	310289	406819	269558	410353	379511	400414	327338	387025	389238	435709	343187	364763	325925	351557	422915	345394	268156	240596	365247	418257	431627	481017	445277	395675	342828	403742	373818	389477	380919	383781	405344	404137	327915	322924	359252	264296	291289
BOLA2	2.73447e+06	3.15191e+06	2.567e+06	2.45485e+06	3.27467e+06	3.08783e+06	2.89651e+06	2.26443e+06	2.72955e+06	2.68041e+06	2.82351e+06	2580808	2.78646e+06	2.28785e+06	2.95738e+06	3470870	2.91092e+06	3.17531e+06	3.0887e+06	3.37106e+06	3.33748e+06	3.30236e+06	3477417	3279547	3.3718e+06	3.27908e+06	3166142	2.68444e+06	3.22821e+06	3.13308e+06	3377816	3.45237e+06	3049485	3.26749e+06	3.16161e+06	3111266	3241666	3.15509e+06	3502543	3.39066e+06	3.24877e+06	3072000	3130335	3.10805e+06	3.3519e+06	3.33829e+06	3266066	3.31345e+06
BOLA3	256771	330633	302118	245983	310417	336933	78676.2	265202	83428.8	206670	227114	142557	103870	53153.6	114725	395357	276312	371917	336122	384473	300473	252900	226467	241316	292871	318412	324792	268002	375101	287455	231779	337020	340995	351350	336030	247497	245940	344813	370013	326748	237162	293395	281098	285059	255820	190114	249786	169448
BOP1	1096350	1.11037e+06	1.05157e+06	1.12693e+06	1.06878e+06	1094325	1.09358e+06	1.17143e+06	986773	1.15016e+06	1090195	1.10827e+06	1.03509e+06	1.05872e+06	1.07215e+06	1.09157e+06	1046332	1080078	1.07923e+06	1.202e+06	1.12484e+06	1.06918e+06	1.14661e+06	1.06868e+06	1.04058e+06	1.02515e+06	1.14949e+06	1.19069e+06	1.1072e+06	1.10959e+06	1.14071e+06	1.10206e+06	1.0586e+06	1.12659e+06	1.15585e+06	1.15602e+06	1.13446e+06	1.05875e+06	1.14739e+06	1.07055e+06	1.01244e+06	1.11144e+06	1.17839e+06	1070808	1.09304e+06	1.10061e+06	1071086	1.03254e+06
BORA	29934.3	10021.7	29331.6	12133.6	2464.22	56466.1	17973.3	35149.8	8091.83	25296.2	49427	40085.9	38834.2	20106	6322.5	24905.2	52337.6	29350	17778.2	52354.7	35786.9	43152.5	20951.7	29043.8	34424.3	17139.4	12463	5522.9	65212.6	8668.33	15117	9529.22	18526.2	104950	42321.9	31967.7	97557.1	20885.8	38413.8	55611.5	32371.3	51686.8	21499.2	8934.35	65389.4	63114.4	67806.7	36190.3
BORCS5	244787	204813	257285	241523	222914	257306	242425	171892	245403	232841	187223	195007	210432	200911	162275	237286	171231	226564	209475	249510	205158	223125	204666	209598	178890	226114	247143	202025	257086	195431	197412	253540	246597	256176	227411	207987	254604	229652	192976	225362	199108	223965	255138	226826	255118	241377	240130	262704
BORCS6	121518	189308	93072	149912	186603	116156	175892	140378	151720	172289	161850	157696	147209	147689	99067.3	101620	101350	102199	109327	149449	129816	130942	150987	122070	97619.4	93189.1	144610	161148	113456	120912	160881	161320	136370	162991	162705	186823	137560	128891	143814	115741	122415	139977	117030	101245	125800	168417	148756	138573
BORCS7-ASMT	292304	296132	286356	416562	374741	349732	301682	449596	413702	348409	503334	286423	366233	359277	326432	281363	374512	380938	290593	283588	263351	192168	128391	244496	302502	263571	286848	314635	361519	345635	399474	414398	380230	300128	311330	414133	276786	285412	272462	231435	318678	431855	282096	226882	330722	274310	327093	228598
BPGM	258857	351506	369488	338791	301210	377235	330785	320877	324338	349286	367870	333046	294130	360419	326902	331595	265716	315697	343966	276362	320454	337163	335389	314504	354698	323556	253106	301524	279493	290924	249810	271501	308983	321806	347191	316508	325622	311072	331647	361736	322879	330011	310144	337547	327304	326937	303156	313354
BPHL	294920	270945	325926	264803	236527	250539	308336	280705	236151	281615	199604	214928	210881	229760	205150	259426	273815	246031	261136	271885	235330	336897	338373	305461	281613	268595	332572	324761	294640	275760	311167	320425	271106	277053	258721	278195	270568	272028	338022	250945	268560	273216	325795	223390	325785	282033	274072	270396
BPNT1	1.95103e+06	1.96104e+06	1.73885e+06	1.96151e+06	2.0921e+06	2.25248e+06	1.98541e+06	1649343	1.73429e+06	1.88825e+06	1801002	1.85892e+06	1.89497e+06	1.92207e+06	1922460	2082593	1.90714e+06	2.03101e+06	2.02703e+06	2.03944e+06	2.03103e+06	1.90489e+06	1.98285e+06	1.95549e+06	2.03709e+06	1981224	2.03804e+06	2.03159e+06	2.11153e+06	2.12328e+06	2.02509e+06	2.07792e+06	2.06867e+06	2112407	2.07262e+06	1.99379e+06	2.02154e+06	2.05204e+06	2.17521e+06	2.03235e+06	1.8221e+06	1.95642e+06	2.00379e+06	1942815	1.96414e+06	1.96232e+06	2.06194e+06	2.12372e+06
BPTF	689773	699613	717067	774129	749766	658877	634400	707310	812802	703937	744708	666927	589876	607863	648709	635209	742037	686075	691590	685463	668070	552317	525373	595036	618091	495165	676370	661048	677930	742621	659966	775608	706637	771449	762567	669558	787772	707710	666354	691635	625599	641081	761378	734599	631273	735370	696226	617867
BRAF	1.03806e+06	836138	1.55143e+06	855434	1.10305e+06	1.24491e+06	1.09837e+06	897958	1906268	1.56442e+06	1.68747e+06	1.42333e+06	1.58011e+06	1.72322e+06	1.62582e+06	1.36667e+06	1.13672e+06	1.15332e+06	965546	1094249	747101	1.35899e+06	1399882	1.17095e+06	1231882	746767	671848	1.54061e+06	1.63712e+06	1.69534e+06	338177	1.68712e+06	1.17464e+06	1.71551e+06	1.72531e+06	1460324	1.70948e+06	1.42573e+06	1228712	1.1424e+06	1.33447e+06	935973	1.07916e+06	1.31767e+06	551195	595617	691266	1.3229e+06
BRAP	602961	572539	504765	702586	604518	618026	497438	603936	532521	643189	591880	512205	451116	593987	448993	533650	512479	549373	579219	575188	487696	423783	484587	446756	382733	330526	516756	575277	472966	542591	490048	538205	633104	647385	569457	555759	610039	588781	612679	586770	455838	413503	513097	533300	499459	553690	533158	600736
BRAT1	326320	310359	307458	380677	325380	319566	298501	333469	316068	294384	294540	310576	321274	301759	287953	306087	317490	312336	326045	310812	329488	328154	271695	328898	290071	300569	290674	310571	304017	306286	308258	299489	348913	311480	347911	324622	327365	291954	306309	341529	336961	339753	318820	328287	290358	283118	265879	325120
BRAWNIN	707530	790352	619150	782943	479704	540173	466882	474686	561709	523788	731428	497148	651270	379286	431810	686273	427277	600569	618854	399040	630400	577781	627623	624272	497092	506464	658345	545594	546951	675454	471080	494397	543504	490240	538357	579853	545693	722671	613101	595448	430953	524201	481441	348528	503209	525034	572656	503298
BRCA1	94999.3	81652.7	72486	59066.8	77222.2	57608.1	64237.6	98097.2	73781.7	58119.3	91793.2	86706.6	83216.6	67723.8	71242	53718.6	57515	58855.2	78037.4	49826.8	56628.9	57631.8	40858	50620.7	63882.8	38167.6	45512.4	60723.9	59892.3	54932.8	46362.3	30529.8	65572.6	37959	35114.4	62083.6	63405.2	48375.7	45785	63459.4	21523.1	40733.2	59273.7	57587.4	50414.1	58129.6	83735	66597.3
BRCC3	706906	679744	689108	779293	670356	732378	663796	583629	766957	639011	654486	696103	630515	667746	705136	673127	621321	644986	693574	704400	658099	706304	689587	690055	672572	648835	683507	737558	712848	599420	735110	771678	711103	738041	714686	703101	663818	660851	690663	702715	705184	706708	741830	691965	694238	739274	780886	710883
BRD1	181937	133578	210882	162165	217647	179274	207682	189346	199337	223087	286831	194450	193491	224958	175724	202127	151350	191433	195819	162205	151625	149552	83827	114836	108939	135040	173866	197116	202023	223109	188864	175875	155886	195105	195965	172261	177963	170646	143589	126112	98592.6	161635	201464	101973	172923	153136	133528	154144
BRD2	1.31966e+06	1.34607e+06	1.36639e+06	1.2843e+06	1457185	1.35707e+06	1.2379e+06	1.22167e+06	1.34147e+06	1.26329e+06	1.40518e+06	1.27253e+06	1.24086e+06	1.20033e+06	1210030	1.21631e+06	1.29524e+06	1.31791e+06	1.26407e+06	1249925	1.22688e+06	1304723	1.34492e+06	1.31375e+06	1275507	1.292e+06	1306888	1.34674e+06	1265066	1.25273e+06	1.34095e+06	1344887	1.35601e+06	1.35519e+06	1.37652e+06	1.30857e+06	1.36033e+06	1246082	1.34853e+06	1.33681e+06	1.37211e+06	1.42887e+06	1.3673e+06	1.26895e+06	1.24772e+06	1.32217e+06	1.29072e+06	1.33057e+06
BRD3	342854	371253	379804	463319	399493	401594	492234	450764	444083	377094	367591	399053	416703	466622	367470	429364	380798	419462	403181	343425	344176	317832	287193	282913	292264	309076	361894	401643	455921	390543	348174	393798	416586	407824	385022	420449	420765	399761	309805	331001	376911	340454	362900	321487	359233	364143	343331	279170
BRD4	1.47233e+06	1.40468e+06	1.32102e+06	1.40865e+06	1.5286e+06	1.26595e+06	1.60328e+06	1.42584e+06	1.30872e+06	1.25747e+06	1.24166e+06	1.4053e+06	1.27644e+06	1.29185e+06	1.26459e+06	1.30407e+06	1.43306e+06	1.29465e+06	1.34126e+06	1.28888e+06	1.24681e+06	1.33295e+06	1.39184e+06	1.37569e+06	1.37647e+06	1.40876e+06	1.27389e+06	1.24263e+06	1.37155e+06	1252168	1.31649e+06	1.35097e+06	1.42003e+06	1.33016e+06	1.28631e+06	1.31654e+06	1.30914e+06	1.35455e+06	1.30738e+06	1.28961e+06	1.40377e+06	1.3605e+06	1.41971e+06	1358160	1.35908e+06	1378792	1.39311e+06	1406619
BRD7	331199	312931	319465	350702	346985	327375	275953	321999	341517	261455	284179	313279	307765	378744	227543	298555	293923	272983	282066	248072	310820	356422	284871	295824	270782	338105	320974	312501	284527	261794	298254	246058	337463	347304	322823	295799	387193	310068	323460	295278	306704	296738	229273	285949	263255	274295	307665	300479
BRD8	621316	812454	619486	480967	613692	517160	299599	614374	613857	470097	487187	364989	462422	456102	350783	444813	430106	532489	514107	433083	564715	523447	566802	563611	433319	615717	508175	417897	411023	381744	489760	635872	373930	348394	277653	307390	377069	307520	351714	326779	325753	429555	261387	280762	300959	374675	369389	353113
BRD9	393359	1.50309e+06	568601	1.31014e+06	1.06153e+06	707367	1.19117e+06	772465	954404	919982	1.27595e+06	538766	65559.5	933426	1.14065e+06	866492	733031	927764	454206	673484	129625	600414	212789	118259	132043	445697	63142.6	518808	342459	449968	832840	412993	231873	187200	172092	679010	487302	734697	59865.7	317881	21933	153147	193266	39793.2	337180	325187	361654	291189
BRF1	48034.9	85753.8	97260.2	53601.2	38597.9	72214	122263	74130.7	101491	109059	67543.3	56418.6	53915.5	31296.9	27778.1	38961.8	140078	70594.2	159680	68225.1	138444	79462.4	79612.2	92737	62277.9	103612	136929	84140.9	67619	117258	131686	120961	34519	110292	96518.3	113824	143421	37872.5	83682.2	122988	67348.9	91145.6	43207.3	97791.3	49199.4	28441	36133.9	74056
BRI3	131626	112190	204335	117587	154272	185972	171984	225563	261519	261678	207328	225352	312991	296311	283882	317820	303683	302660	295512	357603	358828	283037	209674	228897	228265	126870	180955	219206	285464	253884	130405	124568	272290	192975	267844	213913	267757	323289	357972	349011	342025	406457	139694	163250	142067	187488	213189	117945
BRI3BP	651434	730854	666932	614517	757812	664760	591793	326478	626764	703071	632009	583334	760035	578647	520128	727693	628766	664806	694725	625193	755200	641775	554701	600878	591319	616174	577796	572965	614620	559636	554538	678673	726348	565426	561058	590721	536174	522288	613663	707086	691974	770475	593733	642774	638819	631183	594696	630409
BRIP1	22008.1	34296.6	25570.3	32409.8	16977.9	37270.9	29235.8	21264.9	29942.9	13645.1	16386.8	18638.3	20667.5	21696.8	37826.8	22666.1	16640.4	14886.6	21152.6	21111	29788.3	13389	24177.4	21954.4	22510.8	18948.2	16595.6	14429.2	23650.7	29475.5	25330.2	35150.6	24390	27739	29874.5	22656.1	21561.7	20271.7	32348.9	18368.4	14548.1	21456.2	19158.1	34195.9	11451.2	14660.9	15665.5	23661.9
BRIX1	3.33955e+06	3.20747e+06	3.40597e+06	3.26823e+06	3.17546e+06	3.17571e+06	3.10434e+06	3.08029e+06	3.53521e+06	3.01631e+06	2.9302e+06	3129375	3.18805e+06	2.87049e+06	3.11675e+06	3.27385e+06	3251941	3.31224e+06	3.14763e+06	3064786	3.04486e+06	3.24818e+06	3297995	3.12403e+06	3.13286e+06	2.98263e+06	3.39157e+06	3.40342e+06	3311749	3.38263e+06	3.24282e+06	3.20428e+06	3.07575e+06	3.15038e+06	3.24153e+06	3.14574e+06	3.16928e+06	3.19833e+06	3167785	3236896	2.91419e+06	3097488	2941800	2991731	3221101	3.09129e+06	3.07778e+06	3137283
BRK1	603727	595457	869786	634968	428965	677422	711260	652061	499291	470583	589876	498649	703445	476412	589562	561683	424326	505137	567522	489996	397992	322856	378537	393302	439554	449889	614124	677716	549915	543162	523887	633941	533878	518924	526896	472341	530193	540247	410522	514051	418457	418773	500455	527336	372111	463862	341994	306276
BRME1	14787.3	5701.03	32999.5	31640.7	13148.9	12444.4	14178.4	36789.7	15288.6	39670.4	16485.7	7965.79	17776.6	9345.05	20854.5	22487.4	10865.8	24248.2	11716.6	6699.78	28194.2	7911.73	22791.1	10212.9	26500	11874.8	6822.37	17466.3	8920.9	21466.8	38209	18462.4	3834.01	7442.2	16827.6	8178.16	5047.15	17851.3	24350.2	28312.7	10553.9	4933.34	8739.49	21030.2	7811.4	29677.4	32001.1	13298.6
BRMS1L	86627.4	61409.8	43831.4	77002.6	49521.8	67178.2	25242.4	74039.7	65740.2	39427.1	42306.7	30173.1	57610.2	39506	54520.2	64588.9	32057.6	44544.2	22594.6	46772.7	44883.1	42111.3	11605.3	38701.8	11824	45340.3	41523.3	22560.2	37864.4	47777.9	56404.2	49167.5	36342.9	58211.9	43947.9	16600.4	51253.9	57154.2	20219	61177.6	65919.5	53149.9	16632.5	20427	38915.3	38664.5	10971.3	50775.9
BROX	1.01616e+06	1.1316e+06	1.02134e+06	997156	1.07957e+06	1073372	962228	1.13749e+06	1.00736e+06	889171	951140	817224	849761	1.02148e+06	825169	1016137	942837	1.03361e+06	962978	973439	973617	1.09347e+06	999400	997593	1.14201e+06	981325	1.0147e+06	1.04087e+06	974254	1.07213e+06	943644	1.00352e+06	985855	941963	992767	969226	1.04187e+06	877539	1.07111e+06	941435	1.02629e+06	948058	973401	867893	997286	962109	925938	878026
BRP44	553817	675536	574129	638519	592112	617569	731401	577735	607897	596787	604490	650232	592073	617110	556237	573558	585733	617046	642361	613723	603932	711735	676237	653559	809535	653092	629449	619210	580267	595874	674613	668319	721325	669466	612433	598958	551806	558050	612520	658984	713484	601532	625887	633950	612336	629496	603147	654309
BRPF1	179695	235793	269695	160817	292873	226413	166998	216630	165367	248390	292225	133316	222523	150001	142315	134264	186479	132378	164185	177670	106949	95971.1	105193	98671.5	125094	137867	144153	133091	194095	117866	152834	96006.8	113564	154094	168106	139832	139422	139145	169368	137067	39865.4	114108	119795	128631	115954	93122.8	107709	144283
BRPF3	71871.5	105131	74798.7	99771.3	87135.3	46483.8	40533.2	31157.6	69021.8	135592	79380.8	60347.6	84926.8	76378	155559	169360	151299	157358	130601	120812	44455.1	21386.3	8431.43	20289	9803.5	23590.6	71877.4	52185.1	57104.5	57642	66599.4	13070.9	107310	62262.6	64391.5	95898.2	94073.3	158415	204427	29215.2	116056	115326	37157.7	79409.1	54008	60443.3	43638.5	67982
BRSK2	206539	187232	138583	193269	176636	166835	87655.7	189629	98871.6	96528.4	111610	85077.9	156211	76166.1	72047.3	87876.2	121109	126509	167360	83790.8	109196	171852	130053	179636	118971	114188	104501	131559	126888	99079.1	96871.9	126428	108384	126691	103401	99255.9	105329	135421	146222	159911	181138	173687	163550	97783	106967	109248	137577	134771
BSDC1	413768	345985	328500	385805	261261	375324	514633	367569	352218	368248	372787	396230	396823	396088	344998	306582	297521	307888	305610	328886	305294	319195	354349	267135	301233	278775	290797	326311	340217	310008	319412	303080	317446	291205	302906	337706	323117	339814	294529	262004	247863	275901	293464	247844	288284	255106	324644	262509
BSG	3.20007e+06	3.10028e+06	3.22694e+06	3.53931e+06	3.08747e+06	2.93691e+06	2.84509e+06	2.85071e+06	3.07956e+06	2.83906e+06	3195393	3.08661e+06	2.83307e+06	3065204	3051496	3.2736e+06	3.21421e+06	3137997	3.17503e+06	3.21011e+06	3351566	3.03654e+06	2796729	2.77432e+06	2.86456e+06	2.90683e+06	3.2839e+06	2931723	3.03691e+06	3.40822e+06	3.12648e+06	3.3748e+06	3229214	3.29685e+06	3.35385e+06	3038140	3.25379e+06	3.30091e+06	3.17495e+06	3.14867e+06	2.5483e+06	2918881	2.94167e+06	3.15907e+06	3.10837e+06	3049553	3.11996e+06	2.89821e+06
BTAF1	590917	576030	620276	570225	638395	671825	660392	600290	612265	646672	564956	587066	593877	518352	587525	534032	544384	562295	609726	584715	519461	624220	639140	596904	630167	560373	619733	566537	579481	610502	608284	692760	557835	547928	589472	611244	597293	570135	579156	596976	528066	585918	533888	505910	619228	606830	491984	516155
BTBD14B	351209	375869	435385	296836	305464	389830	334351	334798	338676	357632	351619	365793	314870	340502	330111	298033	348874	305544	333920	327096	316815	274747	287417	274670	311246	311352	276699	300677	287797	322343	287687	343575	340906	356908	370580	324393	323129	349063	320578	341828	338120	344111	358632	332459	297324	320401	308783	321755
BTBD2	138460	260549	235810	614817	261378	152886	211398	228401	142052	153487	121700	91650.1	105351	74641.7	135435	196992	147518	104621	84836.6	444227	146201	539599	166375	102072	317050	292401	186941	134475	72838.1	158863	129413	43161.3	308112	177869	206438	136581	116905	181118	409949	593546	102191	157326	88468.9	243989	391604	363589	340634	128904
BTD	38326.9	33165.5	50770	57584.2	9542.06	60052.9	92833.8	40197.3	56278.5	36972.8	55456.3	36958.4	84839.7	57802.7	27165.4	29207.5	25497.8	38190.9	12541.2	28760.1	33520.3	23978.3	49264.5	13279.7	119922	8443.43	78596.5	77321.7	46034.2	24241.3	53091.4	70643.6	64787.5	81818.6	83683.5	46972.9	53041.2	40257	21218.1	29686.7	91838.6	90131.7	85526.7	29873.9	17173.5	58419.4	142970	26742.9
BTF3	2.1813e+06	3365321	4.18999e+06	3.50196e+06	2.21311e+06	2.55377e+06	2.86275e+06	2.55541e+06	1.69571e+06	2.51279e+06	3.32666e+06	4.00919e+06	2.59527e+06	3.20532e+06	2.0683e+06	1.64391e+06	2.69149e+06	2.01617e+06	1.90001e+06	1.35618e+06	2.24998e+06	1.10506e+06	1.16021e+06	1.06241e+06	1435232	853956	1.30259e+06	2281827	1405887	1074586	2.37364e+06	1.50144e+06	1.9701e+06	1.52108e+06	1.65539e+06	1.86411e+06	1.92521e+06	1.9339e+06	2.27176e+06	2.07264e+06	1812643	2183490	1938215	2.4168e+06	2.00373e+06	2151986	1.8395e+06	2124754
BTF3L4	934719	958098	945928	1.15691e+06	903191	827545	1.00401e+06	881086	979659	1.1146e+06	1.02865e+06	1.09478e+06	795013	956965	856506	863597	753765	814615	804010	890196	907151	1.04552e+06	1.02604e+06	1.01902e+06	1.02259e+06	1.00339e+06	836032	1.09213e+06	994126	989842	885742	1.12526e+06	1.17165e+06	908980	997790	860053	903192	962586	973784	1.05112e+06	768060	891949	878590	824225	841532	907654	942246	847604
BTN2A1	346888	303719	342575	368028	332446	425023	311321	376318	327211	253655	341003	324561	286979	320193	302887	283784	275734	348428	286178	338658	314049	215847	374873	311705	366819	340027	583642	293724	388627	351640	437337	479853	273611	371014	333956	329520	257712	285612	276470	305015	339450	345994	451393	346780	293522	259343	348857	394703
BTRC	235148	246801	313186	302563	202434	245070	243628	314630	305664	283086	251775	268903	286406	292009	328112	294570	295026	347516	317804	231481	285596	285615	213286	278057	269540	205594	303130	305990	311198	271011	293578	307760	251801	252577	307900	282666	313782	236841	250221	180224	273317	344601	242228	219247	230498	241794	200584	168665
BUB1	1.59211e+06	2.53728e+06	1.79171e+06	2.07525e+06	1.81623e+06	1.6555e+06	1.98577e+06	1982304	2.23288e+06	1.98734e+06	2.14118e+06	1.84162e+06	2101207	1.88249e+06	1.89459e+06	1.94392e+06	1573031	1.72355e+06	1.83352e+06	1.7488e+06	1.73656e+06	1.45503e+06	1.35844e+06	1.49976e+06	1.38456e+06	1.58184e+06	2075491	2.14658e+06	1.94123e+06	2.06186e+06	1.9347e+06	2.72708e+06	2378942	2.23788e+06	2.17501e+06	2.1524e+06	2.18396e+06	2.10315e+06	2.17283e+06	2.26486e+06	2.24162e+06	2329080	1.96198e+06	1.73596e+06	2.13049e+06	2.33329e+06	2.20544e+06	2.21565e+06
BUB1B	759290	839422	752196	825896	761120	722518	881750	806515	949686	989003	939200	900855	763527	705170	778474	751397	746366	820564	792928	815134	739116	700984	682066	591179	740718	645036	709527	761484	853531	748782	751338	787990	880806	949999	1.00537e+06	951899	950155	910376	789756	881139	778371	859837	796564	841979	806663	808745	821893	860587
BUB3	4.87354e+06	4462023	4.72434e+06	4363277	4732145	4479591	3.73069e+06	4.39832e+06	4.60434e+06	4618425	4.38318e+06	4.70712e+06	4823412	4.25552e+06	4.16722e+06	4524540	4.4245e+06	4468580	4.23034e+06	4263452	4.20139e+06	3.94561e+06	4.04569e+06	3929477	4.03243e+06	3.91844e+06	4578495	4.4267e+06	4.66317e+06	4568027	4.51885e+06	4487587	4201146	4.47591e+06	4.74523e+06	4.50044e+06	4651130	4.5508e+06	4273543	4.10019e+06	3.91511e+06	4.0889e+06	4.17509e+06	4.10817e+06	4.22192e+06	4347554	4.24052e+06	4063345
BUD13	288066	279930	274477	304897	305099	304897	325805	295457	242213	245019	240640	277875	229607	258284	243687	226656	212245	254226	224071	220846	232522	260305	221664	222911	188008	185444	207662	204101	232980	218385	246384	244364	244988	254632	243319	253466	223934	231420	212981	235556	215447	240418	202220	222264	220198	216676	220488	223528
BUD23	613349	678000	738753	569240	718021	736965	616990	696492	656379	649648	662001	630326	628232	609687	610514	580087	604595	519045	548946	581852	537312	580703	489955	416887	495360	560058	556985	608169	573354	553796	562909	572526	647944	729720	616584	680519	644747	632036	536299	536544	611155	542635	537642	548041	604635	645743	673323	598386
BUD31	776663	802369	674533	811965	782581	763944	751841	718960	632598	661985	868101	931503	698489	686755	662733	648470	644866	679365	700632	743446	690279	603064	623257	669314	686071	668296	612249	667714	679526	692399	635001	680808	810608	756945	785372	767801	774309	698632	704202	678524	656658	679704	685274	739437	784674	661172	758621	737711
BYSL	1.0448e+06	1.09548e+06	1.08215e+06	1.09973e+06	1.02776e+06	1.02122e+06	1.02088e+06	980341	1.0154e+06	1.03073e+06	1.07125e+06	1.07178e+06	1.04467e+06	1.10559e+06	997622	1.10442e+06	1.0999e+06	1.01995e+06	996031	1.01589e+06	1.02447e+06	980948	1.03235e+06	1.03249e+06	1.00367e+06	1.00796e+06	1.0243e+06	1.04802e+06	1.12008e+06	1.07676e+06	1.10945e+06	1.06652e+06	1.06428e+06	1.01917e+06	1.10302e+06	1.04632e+06	1.02995e+06	1.07024e+06	1.05377e+06	1.06535e+06	1.03636e+06	982873	1.01839e+06	1025972	1.09496e+06	1.05264e+06	1.07252e+06	1.06249e+06
BZW1	3.17091e+06	3.4117e+06	3.27282e+06	3030222	2.84644e+06	3150589	2.37202e+06	2615265	2.71245e+06	2733965	2674285	2.70141e+06	2.75031e+06	2.76187e+06	2586632	2.96661e+06	2.74055e+06	2.79248e+06	2.86154e+06	2.76381e+06	2834337	2.96613e+06	2730154	2.84726e+06	2.55788e+06	2.68761e+06	3195658	3.07101e+06	2.97072e+06	2.7763e+06	3043798	3.31933e+06	2.8515e+06	2875184	2.9951e+06	2.70649e+06	2.62152e+06	2.85492e+06	2.91298e+06	2.76063e+06	2.63047e+06	2751450	2.77526e+06	2.84185e+06	2.90254e+06	2954968	2941951	2.6825e+06
BZW2	1.11832e+06	1.17243e+06	1.15532e+06	1.0345e+06	1.11023e+06	1.08721e+06	975126	1.07774e+06	1.05708e+06	939435	1.02348e+06	979401	964099	1070363	1.00578e+06	1092870	980593	1085527	1.06094e+06	1.03504e+06	1.02094e+06	1.11226e+06	1.12571e+06	1.11282e+06	1.07858e+06	1.06615e+06	1.1602e+06	1.14668e+06	1.133e+06	1.10632e+06	990874	1.09394e+06	1.13411e+06	1.09418e+06	1.02865e+06	1.03411e+06	1.06129e+06	1.08175e+06	1191859	1.08829e+06	1.06369e+06	1.13307e+06	1.09527e+06	1.11471e+06	1.11779e+06	1.11775e+06	1.12213e+06	1.13598e+06
C10orf104	62498.5	168618	55491.2	129016	91434.8	145296	166260	72964.1	112138	108239	20114.1	178928	170851	134312	92830.2	110722	53412.1	45111.4	66494.9	121988	113796	109843	57418.8	158883	135054	124560	96734.3	76824.7	87751.9	48072.8	77146.2	22306	37895.7	20361.3	69830.4	67249.2	40416.2	51158.9	106243	79313	39344.9	101014	87537.9	71968.5	67215.2	54750.4	99893.4	16320.8
C10orf12	80217.3	139262	115249	172571	144167	110402	116966	131595	105836	107721	136576	78555.6	87547.6	78083.9	101826	80402.7	90800.5	69487.4	94709.2	102789	61688.2	39085.9	35229.9	66102.8	32866.3	81105.8	58295.2	100123	99879	45915.5	43256.7	133480	103855	135353	127107	154415	121648	103783	52734.7	90374	70971.5	50829.7	92848	29935	78395.2	108500	68300	86546
C10orf35	684774	741613	690147	817781	637845	809153	739858	775520	667387	713777	817112	784272	746065	836396	774257	619472	828413	736194	643882	621264	579679	778374	756698	735238	837250	771292	672444	582983	675461	640596	740847	587981	683038	648680	646801	746403	719794	729336	676593	565743	644302	563480	634885	683331	660693	572000	630938	699470
C10orf4	1.54873e+06	1.69655e+06	1186441	1.34841e+06	1.88524e+06	1.41198e+06	1.20993e+06	1.2739e+06	1.61659e+06	1.31036e+06	1559750	1.26323e+06	1.21711e+06	1.26434e+06	1.09973e+06	1.47141e+06	1.13575e+06	1.45249e+06	908426	1237718	1021411	1.20616e+06	860483	1.16271e+06	807887	1234665	1.31462e+06	1.17092e+06	1.15536e+06	1.05338e+06	1.30405e+06	1.25383e+06	1271329	1.16709e+06	1.20984e+06	1.19764e+06	1149999	1.07692e+06	1121232	877806	1.16074e+06	1.1288e+06	613561	317749	1.1699e+06	1084910	864067	1.1215e+06
C10orf70	581903	695988	645634	577794	642649	551744	794428	798040	630983	562154	714804	763608	644914	675417	556617	566396	633774	523796	657224	469173	423682	515436	432691	499050	473020	511757	427909	596149	583472	562083	460048	486100	464807	565342	573969	570666	515971	508737	516350	536021	528745	528897	587048	414868	543469	506215	476493	479342
C11orf51	124952	13861.7	122052	761286	533635	93952.1	36396.6	17586.6	155963	18963.6	202376	20448.5	406829	58910.2	9969.1	113888	85202.6	96342.2	100627	12499	79947.1	167162	125784	133617	71593.4	199982	48914.2	89608.3	182223	74514.7	113436	38621.7	30804.3	14085.9	203495	117932	101440	8533.46	24755	127593	139709	720405	134554	70009.7	109255	133622	93786.8	27819.6
C11orf54	273925	385689	214927	466204	385420	184073	158987	106917	195174	213741	122564	141312	142098	126659	154453	118368	219670	102271	165498	136018	87086.6	162607	215748	161731	131313	117609	107686	83631.7	154426	143442	196534	207842	111871	142352	106792	63248.1	134462	107677	90554.5	115049	32542.1	115057	87888.7	157918	68715.5	129151	130463	107126
C11orf57	100976	114525	97191	85753.5	95389.8	63038.2	112950	64358.6	96319.3	84007.8	90804.4	86939.2	77773	98415	69243.8	76475.9	60000.7	86319.9	81231.6	63298.3	70662.4	41172.1	48159.6	44572.8	53701.9	42869.8	126333	90739.1	89683.5	65767.3	89067.5	107997	78225.7	64517.1	66258.9	70303.2	95314.9	96277.6	62211.7	27288.6	57442.2	77605.3	100767	79348.5	61361.1	49385.3	59820.1	70074.2
C11orf58	614689	610271	619561	618956	483551	524005	481697	556151	468800	616172	540589	501499	571911	640713	536468	590140	475229	578829	574589	639910	665416	488289	493751	481040	487701	450980	634218	578824	574254	693728	419607	608698	616358	627787	573482	574348	644197	597150	579982	590576	397762	567064	446584	612676	487079	613254	563796	535834
C11orf60	114816	95525.4	158048	136559	137387	132005	158639	167896	152282	108765	195553	135267	112882	96004.4	89380.6	63172.9	35602.9	45672.1	40682.8	24555.4	36588	72625.9	123189	92676	41741.6	22545.1	42392.4	86303.7	41763.5	58095.4	42405.4	76481.9	67706.6	94220.2	89114.7	70447.3	38729.1	105451	46965.8	111296	44690.6	92032.3	11690.9	38339	71932.1	48938.3	63744.1	43602.8
C11orf68	424984	277128	453224	341753	343431	401858	321910	360730	312604	355009	371076	339172	282085	412177	286731	370980	333312	299952	284852	361570	304695	325830	256340	191756	346971	333291	301035	290831	264765	250268	273399	285995	267808	289391	290206	315664	330804	311664	287504	247793	245289	166357	260014	210793	215241	282438	231293	244588
C11orf98	1.37479e+06	1.16997e+06	1.29675e+06	1.12106e+06	1.20727e+06	1.33328e+06	1076681	980902	1.31594e+06	1010907	1100992	919682	781625	1.15527e+06	984421	1.00715e+06	917983	1.02148e+06	1.18008e+06	1.017e+06	1.01477e+06	1.02402e+06	1.09049e+06	1.10501e+06	1.02115e+06	1.08391e+06	1.17304e+06	1.29005e+06	1.15572e+06	1.12889e+06	1.27198e+06	1.24173e+06	1.0653e+06	1.03368e+06	1.04839e+06	1.09433e+06	1.06537e+06	969473	1.05954e+06	897644	1.04636e+06	901242	1150023	1092524	1.13937e+06	1.14694e+06	1.10129e+06	1.04123e+06
C12orf29	510729	438352	434068	499480	399835	458964	445420	471592	486576	530829	520904	513682	564950	537649	481065	425940	385544	441044	492391	434231	394072	341552	380173	401230	409912	406609	463081	419229	419098	409249	374339	366599	402987	446929	426795	429758	522891	471728	401715	319306	464546	331109	425027	383035	382715	384195	456783	440086
C12orf31	837522	870491	765503	1098497	1163532	864277	779705	866698	914734	1.01636e+06	891123	820446	884825	980693	1.00637e+06	984421	971856	1.01654e+06	938845	941306	978807	916046	899596	878520	885402	963186	945803	932672	951973	991284	800816	972709	932557	800022	826265	906666	1049863	924120	918265	1.0873e+06	876674	892474	769201	899046	882954	874199	995829	866718
C12orf41	57938.7	50204.1	75212	42453.7	44015.1	68957.1	30339.1	17593.8	78101.9	31103.1	28733.3	80782.6	19601.4	47079.6	53848.1	21780.9	53219.4	66801.2	46898.2	49393.2	59461.7	19549.4	48525.3	33836.6	46318.6	53405.2	47885.9	45606.6	55217.1	44710.7	61671	57954.6	71380.9	49366.3	28872.8	60280.1	45122	45009.3	61038.5	37965.6	42320.8	76649	54024	73907	26578.3	27472.8	22299.9	56602.1
C12orf43	824926	832058	880985	891722	887194	821759	1.02352e+06	966298	961718	1.00221e+06	858339	853709	917594	851348	804744	794757	787184	901947	925768	900913	812902	668616	818044	836951	868189	767517	833754	838413	889550	959735	702818	881517	834852	932576	933412	865821	912122	919494	904553	926122	726668	765685	883731	846237	815536	854667	791633	765217
C12orf44	225197	166367	128934	178081	144551	183189	155678	181416	153098	155805	204832	187361	162664	219129	193358	247580	238534	252572	238389	180596	169819	165594	251877	152163	207044	164581	173590	161935	162188	186183	164863	157456	167328	183086	200950	215481	159430	177941	239705	204830	161371	199378	115429	106425	174625	141410	85789.2	174875
C12orf57	808888	729290	744241	656951	716651	782945	877372	703848	646610	772833	634137	821815	673499	606022	584174	660940	719401	643518	635450	626155	698983	605295	628493	586268	594607	622383	884394	584774	726783	625039	873588	829930	685432	756044	801183	644108	692256	717534	671502	658028	608331	633000	738195	707768	727774	725042	631598	581632
C12orf75	8833.76	21257.1	19713.5	12595.7	30309.7	11681.1	5963.99	29058.7	21638.7	17081.2	13384.2	25738	22419.3	7941.65	19110.4	7341.07	36678.2	16435.7	24375.2	8670.65	14135.4	25380.8	17486.5	30121.7	13752.6	33561.6	10224.7	30998.2	9271.58	17849.6	17587.9	22409	23709.2	15446.5	14584.1	12144.3	22439.1	17528.7	18166.3	14076.3	25136.3	26589.6	8491.93	18950.7	31123.1	13678.3	12900.2	10859.7
C13orf1	182831	198021	156574	214305	233543	241247	158869	170570	151546	152357	169296	143619	153834	93661.8	183475	135029	106948	150813	107634	151326	147590	134937	178888	158308	178060	140541	144780	177374	195543	158911	182659	179130	166747	176392	175856	162563	177409	168080	183366	164304	164907	150289	156263	147463	149662	177741	133443	115213
C14orf1	382221	70492.5	117660	1.18903e+06	333476	74407.9	280666	114644	164877	509216	184598	436461	483755	695731	560708	602551	573998	725060	405546	670975	811387	729257	690067	638724	510190	301802	707366	1.05813e+06	690912	444383	602173	601168	721586	917219	426730	985288	900068	779239	378568	546351	643948	127926	251578	1.18081e+06	749845	481146	950004	491766
C14orf119	260571	292208	236133	199471	149544	189634	228175	236066	255665	226779	218794	269021	164599	204662	275504	220480	257561	174196	202152	142483	110847	356532	199640	346848	387660	247838	216970	247316	233614	145138	143476	128337	213232	239472	239513	115420	195438	248016	282446	215994	109431	36025.6	201175	239602	223600	297408	165744	300670
C14orf129	188905	178731	147046	314798	307940	122690	196106	166880	120056	119166	265080	194090	236352	224079	248237	299361	339128	326884	277636	288853	319149	299043	311396	322052	209453	225987	258481	114279	51920.8	294644	203026	279249	398063	136705	230285	262007	478850	314876	278619	301088	214453	206624	106623	342482	400779	396611	334309	377373
C14orf150	208586	155197	176335	113655	155759	165120	106279	189063	156945	138922	184395	189044	108089	67986.2	125911	124552	104720	126065	137052	178848	144344	76801	92354.9	73175.5	103066	142524	176404	159060	194554	204572	205920	147043	180816	177178	221367	185300	206564	149635	146825	155804	139248	111043	206886	97182.6	115488	191416	141151	152393
C14orf166	2.75302e+06	2.6138e+06	2.45571e+06	2532724	2.63337e+06	2482558	2.64613e+06	2.47772e+06	2679535	2.11882e+06	2.6223e+06	2.66646e+06	2208858	2.57381e+06	2314143	2.42968e+06	2.47285e+06	2.31623e+06	2.36266e+06	2.29051e+06	2291813	2400211	2383973	2359690	2566203	2280116	2.59547e+06	2.64051e+06	2.54231e+06	2.33855e+06	2.49182e+06	2.6306e+06	2.47424e+06	2.52669e+06	2.39854e+06	2378285	2.35396e+06	2366683	2.39706e+06	2.46876e+06	2.44314e+06	2.40208e+06	2.4964e+06	2.27833e+06	2.46107e+06	2.46991e+06	2.35051e+06	2.30545e+06
C14orf172	334779	361609	274953	332122	326479	293888	251327	312220	270144	206150	252775	259961	239298	235846	187927	318415	273879	271664	294213	281805	283585	272250	251086	269968	259800	303075	285117	302277	337867	256686	314212	385883	330350	295599	299356	317155	306856	301704	313731	292878	338348	358124	305130	279355	320388	289333	299029	308496
C15orf15	877132	767052	978046	758459	726438	538196	744149	501899	616265	801229	665455	951547	662402	662169	901890	865256	443687	874911	861487	925699	868091	1004518	1.03934e+06	971899	840885	695304	985993	825378	813028	709862	916186	929020	786681	693845	792958	785705	769949	726757	760474	866923	594928	537338	861812	638060	894025	843804	799103	752578
C15orf24	1609388	1.69271e+06	1700659	1.32277e+06	1.65536e+06	1.727e+06	1.18437e+06	1.4495e+06	1.33274e+06	1.47784e+06	1.49757e+06	1886724	1.51904e+06	1.52775e+06	1.59628e+06	1.56423e+06	1.37415e+06	1.71586e+06	1.52919e+06	1.56183e+06	1.59332e+06	1.46835e+06	1.63382e+06	1.48671e+06	1617124	1.58002e+06	1.66407e+06	1.52499e+06	1.61694e+06	1541620	1.54367e+06	1.095e+06	1.57072e+06	1.62456e+06	1.72119e+06	1.52626e+06	1.47579e+06	1.52588e+06	1.67718e+06	1.5289e+06	1.46004e+06	1.43869e+06	1.56814e+06	1.50856e+06	1568386	1.52896e+06	1.49374e+06	1573545
C15orf38-AP3S2	681050	543975	611493	566837	551306	649716	656706	599439	867828	658780	670074	698276	781066	631028	668866	620324	623313	619122	612110	613332	600292	550398	616516	585534	649773	587330	699610	581998	615614	625758	628692	589216	551994	573343	580985	620884	617308	626322	593164	630334	565650	569825	624422	471477	507220	561260	478276	602584
C15orf39	56743.5	45494.1	41605.1	53295.8	58651.8	60505.5	47957.8	45049.5	68615.1	37806.6	84314.7	45874.3	82241.4	34766.8	20870.3	27985.3	47779.9	37363.9	36447.8	41838.2	38438.9	42800	35253.5	33194	33336.5	45541	42007.6	46407	50169.5	25968.3	36877.6	25817.2	22677.1	37709.5	30909.7	31349.8	35238.7	55424.3	35571.5	21971.2	42642.1	45829.8	30699.5	34273.2	31235.7	40979.3	39603.1	56162.3
C15orf40	873477	793301	657264	748502	493387	739868	866338	834710	505802	647795	700868	615523	707911	702794	663734	654315	622928	678428	627982	554021	617016	738480	290009	630942	861016	615453	893440	698280	697406	912935	706765	798724	643453	638878	722123	476436	568196	584022	644250	729650	508418	649827	596114	538936	564522	592102	565179	507268
C16orf58	134490	9849.17	97913.9	136350	158894	123046	15501.4	9802.43	9486.08	34518.5	15468	32012	14344.8	91146.4	70013.7	77838.6	23468.2	107084	43031.6	19013.9	80914.4	98502.9	109554	157840	79977.1	89391.6	762820	14599.6	142014	16326	263108	1526266	137264	8653.92	96053.3	78350.9	17909.8	112293	89216	98964.1	39451.3	67391.8	29178	110373	162046	166262	121568	114810
C16orf87	367701	316490	286095	347158	312109	289072	266462	241809	300204	271629	297040	251379	234058	259710	244134	277518	235418	271020	268065	274517	266738	268704	263101	262085	296111	280272	212797	216534	209896	285833	217132	168835	288445	226277	206558	240356	255510	281030	269311	260375	274649	268859	242720	210488	269260	280113	225939	240773
C17orf49	609364	579991	625365	513929	470766	540772	519835	550828	549040	489868	504586	395901	540019	399917	527638	520743	421746	525184	501957	496196	493917	507521	528056	504043	480270	434134	557111	609008	598708	534785	630079	555592	566077	545852	604871	519563	540401	585635	545766	536135	516801	475788	540727	545340	627064	546263	510231	514604
C17orf56	125213	342396	118448	332480	105602	77729.3	103296	102704	124454	69471	108955	77702.2	107353	112730	83359.9	86871.8	71729.1	99088.8	77923.1	76405.7	82859.3	95073.5	71269.6	52064.9	61911.6	58995.9	60080.5	95432.8	112810	58836.1	71351.1	116086	59495.4	87314.7	84792.4	64560.8	72184.2	63371.8	97851.2	104863	67251.2	60094.1	34734.4	91524.8	59240.8	96011.9	76865.9	34281.7
C17orf70	10064.2	11259.6	3580.39	753.359	16577.3	29046	11615.1	31320.3	34726.6	36789.3	11045.3	39436.8	16065.9	7955.76	17754.2	8376.28	5772.69	11255.1	18348.2	10247	9452.01	10478.3	19402.9	5235.01	22560.4	10109.4	13053.7	8687.88	4500.66	21379.7	20718.8	20494.8	13624.9	8087.41	25582.2	11887	20069.8	14887.9	36097.7	17175.5	11905.6	19362.1	39954.2	10533.3	6908.32	27668.6	7685.17	10227
C17orf75	313930	323599	305105	264341	203287	340726	480913	346253	285400	306849	325717	390456	202345	244136	293335	282789	299710	264806	260756	283418	257178	319572	234239	294300	302860	289514	217526	323511	267367	248536	245998	188180	238124	349842	328544	307540	268718	297348	293303	217014	208242	256301	340819	300436	265026	259986	274407	220774
C17orf80	245433	249967	255993	328309	333625	245319	195129	129118	191041	233608	273162	210237	141691	227043	113236	205043	156317	179469	125041	229151	224297	170515	196751	232948	106695	123909	341297	123454	133258	220891	193362	192584	237655	214602	197018	153864	139946	149984	172410	205644	180579	195781	263170	123450	242267	269720	126121	188401
C18orf21	629139	553536	748579	827529	897923	676243	684641	1.08695e+06	932925	582876	785047	735546	659416	641354	713701	701700	644878	612139	656813	548850	583762	755291	701882	657974	649225	592038	640709	781868	619320	677876	738121	538396	519644	708071	708583	635119	658600	734564	705151	718167	750405	850378	570855	560753	515442	549403	568114	550911
C18orf24	475191	337506	321252	409145	390496	209689	384627	269704	327486	261771	370636	363322	432653	464081	210420	319128	197467	294754	318702	267753	339671	225231	174993	215011	181004	222704	266104	279599	276112	339398	274227	325307	397488	360572	387538	352181	383345	281285	263314	339907	231183	103528	383282	273639	392104	293759	142337	175065
C18orf25	298563	322127	302003	338445	268603	292648	302461	240369	345572	261978	315122	314390	268252	274081	198455	265400	287149	277650	255412	294423	286855	293612	258343	258184	254623	304140	223984	276400	200182	236673	286245	258972	268561	298456	280590	338240	383505	282347	294402	309815	292211	294043	275284	265163	271818	312487	261456	306624
C18orf55	218440	317031	350134	306509	436158	342995	327205	399607	318777	399030	443258	461211	261688	294760	309769	315257	504972	423709	426923	422599	326044	420408	253738	432078	424299	552586	322929	392724	283527	319108	252727	381547	460374	338994	367045	342474	418715	366710	385627	371597	489532	395284	287199	408334	380405	295926	305637	471969
C19orf12	101931	86900.8	47170	53215.5	68673.6	123610	124452	146322	166123	177794	187929	120801	214928	189270	150175	132640	162821	120673	149753	123637	125491	118383	74517.8	134846	159589	138488	115854	129738	147789	135353	172412	159563	119071	108330	127800	140199	145754	134685	122346	157745	148896	125550	48877.4	65282	143527	140155	153529	157963
C19orf25	316735	370973	318839	448681	358692	361897	271248	326200	314807	306228	502987	308824	297074	345635	248397	329696	392533	305864	316671	366902	271088	239353	290929	247907	227482	349315	327368	351977	340109	264732	385250	410900	286224	328401	355608	271286	380570	395353	339007	270720	286195	275666	377030	287309	303389	292842	315148	337062
C19orf47	234402	203277	166841	216052	201099	168841	262025	168392	238903	290373	214799	184696	131051	251329	127711	162587	133558	175293	124964	96781.3	208137	110473	134162	136213	146865	103195	145933	194248	174758	190368	147148	174325	221895	226853	260621	167077	183899	181108	180100	241174	158864	164425	253252	296674	192434	132382	157686	149867
C19orf53	543326	467016	487276	567718	552038	512303	465275	242090	385708	418268	439979	141503	325996	439943	452523	516550	385433	487816	578472	501163	509364	536153	472728	527528	459571	589558	495751	350982	683388	560763	530388	617173	725420	508269	527328	547759	504535	477665	562704	585362	634035	618502	498919	417269	595263	492935	554804	533506
C19orf54	136601	177083	170898	125398	66104.5	88386.9	105823	107109	61691.4	45786.2	63894.6	47213	100972	52762.6	49979.1	79454.5	52442.5	83335.4	58939	75840.3	102964	81831.6	58795.8	73760.6	54584.7	41738.8	107361	67552.5	81452.6	90346.6	82559.7	122853	114873	75904.6	84003.6	93365.9	108365	81074.6	80673.3	57054.3	30975.5	21705.7	84644.6	71461.2	61781.9	67672.3	8155.4	32996.6
C1orf109	41799.4	50995.9	56604.8	77550.5	68405.3	86636.8	164109	40676.4	16598.1	172030	21292.7	42313	25542.1	24223.8	55133	50698	101542	50410.7	28972.3	125715	31268.7	22104.5	106915	24396.8	27583.3	67585.8	34347.9	98629.4	24844.4	48516.7	82994.1	37532.3	79796.1	74640.4	29333.5	21686.1	17136.2	93228.3	77808.1	45740.1	17719.9	17688.8	28355.4	23000.4	43439.6	43806.8	54214.9	22447.9
C1orf112	164545	97221.3	42028.8	207853	298779	108700	76391.1	101206	119648	61743.7	85450.6	100421	57349.1	68560.3	139564	67428.2	69042.2	48491.1	40605.4	50170.6	84217.8	35103.7	13952.8	31137.2	35257.8	25563.3	59656.6	75665	75830.5	55631.2	16737.6	79679.4	81846.9	53563.2	73217.4	48636.6	43690.5	42005.2	65035.5	69847.2	41663.7	30384.5	62907.3	28609.5	20236.9	43781.8	26861.7	46185
C1orf122	788937	834041	746886	805851	806478	749753	585747	738044	854930	868997	691254	773558	583971	636433	616876	717380	805581	773776	790814	834022	840079	821805	847608	771914	871473	964446	649153	685332	711155	687578	722525	709238	756132	687572	630718	637346	634801	635359	731126	850396	758144	683704	673501	553565	662142	580651	639363	742201
C1orf124	109803	96234.7	68279.2	79743	114117	88581.6	70965	93049.9	72211.9	105498	67724.5	106797	85442.7	101809	99558.4	119699	100151	116704	95597.6	79313.6	106924	106543	56211.1	95319.7	109801	68758.9	105037	127893	91356.5	121608	103545	141169	128953	83258.6	117116	108241	123649	135143	192762	170751	98798.8	116357	112850	118019	94142.2	115528	88662.1	164435
C1orf131	503353	534017	653988	636277	656683	513098	536249	395561	600875	656322	531411	645418	537895	509302	561898	654662	583326	509177	600861	650968	585216	738465	649355	698813	561998	661325	484749	502476	493218	653605	454963	547377	707521	567769	548969	579943	622991	702685	618336	636627	669250	670272	488299	533908	538279	645021	473175	591674
C1orf156	337966	39152	376547	379191	371270	314870	359237	383196	373559	251235	309745	8053.01	230407	422218	257659	230126	337682	14206.4	273032	557750	12218.1	216113	15114.7	33730.1	268123	29009.3	432342	344169	358518	345512	423061	480010	867787	393224	408886	22437.5	484180	19297.2	252415	377216	364927	31490.4	39416.6	16380.2	350874	219002	468268	19508.2
C1orf174	226512	240714	310441	191615	170064	243038	193121	121990	204121	180943	206016	147309	273415	185016	99073.8	219415	150548	149378	162121	231612	88759	198019	163043	187011	197714	229814	226339	209303	218784	174669	216821	269895	303110	93936.8	206589	178338	247315	226713	224004	232759	172221	213541	190169	72509.6	173266	197878	147921	164430
C1orf19	523286	462170	466202	468244	391993	515505	618928	520390	446973	527513	354613	535560	470298	430464	404922	387761	432158	440873	346466	470190	404327	328155	294612	338891	382426	296939	414268	405044	432376	508661	386496	389549	403233	424646	445313	375739	415023	424763	465491	444599	370585	420375	428389	400573	355289	346241	375536	382672
C1orf198	280197	300860	325898	362344	367797	295397	266207	291496	305587	271288	315613	323803	276728	322666	319679	274564	240665	300714	275056	327755	302319	264174	321517	331238	306851	304623	224858	279337	276212	246552	206228	298754	329363	269738	292379	298800	285994	275925	283589	265340	296595	318228	253974	320403	278323	285212	286888	268823
C1orf212	1.19122e+06	828910	929144	871768	719267	1.77744e+06	1.01932e+06	792719	375017	811405	858969	972133	670782	613392	833207	762095	1.02162e+06	774736	757865	856076	736327	763432	888661	733123	736630	748753	878348	769934	851276	708268	879941	885945	683811	566921	906693	662420	653431	711817	714676	901399	706697	694272	742887	969757	911488	590629	824583	554422
C1orf33	5797304	6.41559e+06	6.30715e+06	6.39881e+06	5.96926e+06	5886002	5.88811e+06	5806454	6417643	6049657	5.4207e+06	5702477	6390552	6.56337e+06	5998229	5.88476e+06	5.36003e+06	5.88568e+06	6020002	5625907	5675025	5.92075e+06	6.09959e+06	5554959	5.4067e+06	5.4109e+06	5.54217e+06	5.87909e+06	5.91154e+06	5609770	5771869	6.25794e+06	5.74518e+06	5.88043e+06	5.79251e+06	5.90775e+06	5784223	5828214	5.92099e+06	5411123	5562181	5.5016e+06	5721363	6054833	5592894	5804251	5.51708e+06	5658104
C1orf48	219696	192338	193606	182852	208865	201682	184987	195807	221020	238977	179575	241289	231481	190907	142887	176938	195543	157829	166350	152457	157931	195498	215010	164616	172162	151910	180607	218083	159915	154001	156699	194332	168294	188607	180269	190453	177561	178635	172039	156442	141779	160846	134056	117090	166866	152116	162505	165788
C1orf50	240381	223844	187498	112362	160751	213948	154407	102405	107003	133213	76344.5	119942	73273.3	147032	72223.7	170620	268737	181590	72084	175872	133316	164497	215874	79252	437664	79565.5	112674	109943	106536	141503	203608	238159	212840	116435	137149	158775	46889.3	114756	159141	166077	83606	49854.8	208321	134943	177157	89859	173585	175658
C1orf52	665367	746694	689820	708184	635621	702452	753205	699848	747403	821738	779180	867954	769510	795068	676226	682701	828337	735912	738062	680288	623645	576858	641940	685500	660525	665685	626072	705925	732334	687537	757743	708498	685476	675186	724341	705672	745126	740886	622335	649668	621302	673060	729714	551884	642601	608599	642316	586996
C1orf57	1.42416e+06	1459463	1.46095e+06	1.41632e+06	1494259	1.42025e+06	1.36006e+06	1.43099e+06	1.40439e+06	1.41365e+06	1.35519e+06	1.32465e+06	1.33067e+06	1.43836e+06	1.40662e+06	1.37017e+06	1444189	1.41054e+06	1.47822e+06	1.33076e+06	1.29504e+06	1343031	1.30766e+06	1405789	1.37952e+06	1.30645e+06	1.52361e+06	1.39895e+06	1.6088e+06	1.3951e+06	1.54602e+06	1492371	1.40241e+06	1.5012e+06	1.47273e+06	1384486	1.38364e+06	1367378	1.39963e+06	1.41838e+06	1.32129e+06	1.41583e+06	1.45147e+06	1.34259e+06	1.47133e+06	1.35011e+06	1.48044e+06	1.39534e+06
C1QBP	16618391	15751005	15186257	16890366	15832880	14907742	15818318	14666378	16299890	15667314	16462346	17108040	13459981	15994660	16168644	15753372	15903370	15830147	15188794	18159340	18061706	16838870	15880419	15410185	16008591	16409275	16145327	15740906	15328425	16950020	14664080	15990732	16270689	16156388	17277836	16874914	16408783	17038202	17072710	17117140	15930704	15723996	17773042	17201186	16183485	16646766	15722748	16127117
C20orf27	741485	868003	905942	834817	931739	879544	797553	754420	700340	771246	725999	875892	687436	715686	851957	857485	581490	848324	798983	904375	792599	679762	767153	683946	768069	758503	796745	799009	788104	765136	671914	772086	787000	822358	851322	779843	789793	831317	909297	942100	796410	811462	730808	817834	862201	830990	824632	741336
C21orf2	128810	89996.2	71861.8	115844	60390.7	93841.6	119903	92089.9	75039.5	290059	554355	246707	43121.6	49689.4	25237.3	41525.7	56491.8	190324	150635	466442	138644	75424.6	76328.3	109253	379318	132239	100881	56346.4	92681.1	67237.6	44442	68206.8	90164.4	67865.3	65643.6	45733.5	78220.5	27868.9	82088.1	166824	37912.7	40326.1	30428.3	79375	160989	142044	37777.4	90656.5
C22orf18	798751	1.12004e+06	957902	966015	940706	1.04846e+06	1.1721e+06	878146	809912	945145	782391	932645	845353	539458	609151	552225	704456	618705	634804	413250	137451	121165	422161	314565	371049	87851	383323	390484	517053	512623	571733	130456	323327	96625.4	420977	484809	527402	483765	337756	277319	451160	287345	425800	88247.1	22853.9	305032	298548	194647
C2CD2L	56238.1	119494	122077	16908.7	102691	93637.4	72423.9	28900.9	48274.3	83829.5	67985.4	102385	47757	21167.3	40421.5	17819.8	21457	33529	38585.8	16442	10176.4	12264.8	8511.8	19795.2	9564.9	6421.54	16102.7	11759.6	6295.32	15891.3	65071.4	50681.1	54154.8	26760.9	30398.7	43656.7	60911.1	29828.4	26789.9	39128.6	17270	42178.7	82458.6	10459.3	97462.4	54290.1	83716	21997.2
C2orf33	368415	407927	342380	373140	339734	412587	508981	374062	443356	365021	320281	311046	385375	367659	418110	341525	358091	361959	373813	408736	394718	314410	299413	310455	350053	310541	332348	311879	259774	408086	306427	357868	337015	360422	349998	334577	327553	349073	330970	437812	424620	360353	370708	360407	339770	257778	314334	317335
C2orf49	337082	316523	337694	337233	302797	339279	277923	281913	378023	335871	386285	349982	237849	296484	307393	346205	346925	399243	303988	312984	295553	319168	327490	298347	321120	281008	318662	321644	277902	256621	263965	339757	308947	370218	384963	290213	255044	281592	373127	386366	379668	362780	313323	277090	303033	337636	327368	249891
C2orf69	1.18565e+06	1.02652e+06	1.15448e+06	1157560	763144	457498	1.35854e+06	1.01973e+06	810949	714513	954005	765396	689232	931671	937758	1.46751e+06	927589	1181007	1.15406e+06	752895	1.42119e+06	267097	467442	281486	728508	329116	1.32396e+06	986926	936904	855839	1.52362e+06	1.16574e+06	818518	870561	632719	1.34407e+06	1.06577e+06	1.22012e+06	1.17105e+06	1.15238e+06	1.3395e+06	845610	2.02162e+06	972104	1.90586e+06	893903	2285202	1.52901e+06
C2orf76	69309.2	37716.4	79678.8	97878.4	145132	85652	80669.6	147887	58711.6	85684.4	60441.3	45223.7	30392.4	47277.9	107960	152821	36322.5	168709	146958	215778	10562	242368	249456	209392	255609	790810	201203	192777	28015.1	120982	127915	173196	173363	164143	163217	157398	209152	257510	188458	174973	149991	189277	150030	207141	82667.1	210815	140823	142254
C3orf38	108986	119031	88475.1	88221.3	123267	106277	79132.4	72958.9	107281	63122.9	97152.2	64883.2	109100	115962	99725.9	112837	81126.9	122500	117213	99674.4	81649.5	51137.9	26980.6	36046.3	106220	56125.1	122403	121940	112833	58108.9	75275.9	129172	115394	122548	107565	80440	88545.7	116931	132796	153824	36287.8	34868.5	92784.4	88528.5	108707	119817	96141.9	81789.8
C3orf39	199027	265244	198919	160834	224221	177631	133945	126740	156355	125640	144570	172217	102134	154202	172350	109911	79978.7	123766	90266.6	105098	93752.9	139435	108356	160965	154023	134628	130709	142147	129983	132134	140164	100333	144353	176712	134373	135319	133759	122229	97051	146456	148916	129947	165426	138358	179219	190800	188089	162895
C4BPA	19028.8	7907.77	8526.95	10037.9	24154.6	9308.95	22400.6	8632.98	20774	8006.1	19265.5	39871.1	93492	2726.75	4084.03	46197.1	8143.3	41561.1	39208.7	23213	96151.8	35565.6	1036.9	49861.8	35954.8	50927	18863.9	1110.84	83790	84442.1	39546.9	15241	19108.8	10778.5	11622.5	20687	7107.7	8604.62	13043.2	11217.7	31674.9	34155.1	10888.2	15102.3	17770.1	9481.49	8792.99	21159
C4orf3	803020	342707	305057	402244	290675	407025	384428	403394	536693	356914	508070	394663	365713	330866	545513	291398	205057	351475	372813	480008	421961	216393	399177	279814	436545	333608	693062	477940	506461	297852	547096	30262	214790	297307	377265	275405	3001.84	198066	180545	229429	164922	198137	105722	225571	240468	210014	75088.1	144971
C5orf24	214275	252666	236136	217839	268405	274751	285151	235201	266695	266294	242391	216050	211522	174557	217396	216918	265749	224244	253690	245890	194153	174959	218008	185230	120097	139744	285324	254147	283403	236983	196296	290132	200106	301223	252016	230057	200580	243688	218275	248269	159364	236676	192566	219910	231465	147906	199129	253762
C5orf51	336468	278394	288318	325172	267534	335304	304152	328153	300740	351075	396922	276877	266074	271340	353815	253577	278596	274224	203819	238627	278814	163841	191472	216016	218289	202876	269339	308460	294397	292850	302729	257906	296683	325652	356440	276916	297503	281171	246795	246150	215994	275868	327144	251339	240362	227832	271173	261062
C6orf106	406243	349596	235828	289831	134790	182113	181908	381616	151414	215301	97265.8	106875	140962	222739	290208	206512	50722.6	235043	127555	170325	68657.2	333015	79072.3	250117	132350	339281	138368	184069	57225.4	155312	145116	142036	196874	150980	181552	52100.2	135071	197941	282294	296453	137875	141182	67646.3	32266.1	24850.1	30140.3	30902.1	62145
C6orf11	624052	632133	579816	713524	718520	683177	653351	694946	680925	747823	652016	556491	630533	648213	528318	665141	582629	600145	641223	624266	693207	548529	554248	598344	498409	589896	639510	668164	658421	633450	632171	668486	695117	726871	751709	730832	668990	723096	667366	617725	511696	600890	667157	563336	650427	677341	677786	668294
C6orf120	110781	80993.5	146410	191789	146918	128610	233974	179196	159963	159992	151526	130488	232318	239742	217990	155861	177798	261510	240014	225767	122681	109961	132374	122639	83692.7	169657	167107	198366	308883	297011	250762	292823	294448	225376	327117	286920	265320	292245	277294	314201	165488	245645	204480	165205	246457	51757	184199	239219
C6orf130	376765	419253	403387	296612	298608	331370	307600	328976	300275	219232	364282	270624	347115	346038	394488	329822	330297	337613	319658	351341	293455	293233	363304	341574	333793	384048	330872	302016	316942	396102	272091	299932	349490	398421	341807	300351	311648	316394	345501	309159	334215	367152	292818	336376	383034	389939	420436	342807
C6orf139	1.50296e+06	1.98685e+06	2.16843e+06	2.09675e+06	1.90322e+06	2.94982e+06	2985782	1.80443e+06	817033	2.47886e+06	2.05404e+06	2.76204e+06	1.42536e+06	292956	577347	736433	2850431	68866	633753	252554	553482	452007	31702.8	18201.1	78233.1	84274.3	493832	205972	64010.4	457508	944026	166566	39624.7	93803	406807	144182	251208	169863	371089	111345	7425.87	41080.1	1.75642e+06	137181	1.66916e+06	1.47588e+06	1.73506e+06	856949
C6orf47	99404.1	75125.6	100073	112910	102395	25751.6	56504.5	98763.3	90058.1	100447	58708	123119	45800.6	32367.9	64322.2	98675.5	161240	81784.7	84187.3	125350	77603.3	45369	81010.5	68197.3	71938.2	97326.6	55127.9	79130.8	65161.6	110327	107462	93128.5	160997	127737	91795.5	98323.4	79857.3	79251.1	128867	130967	86950.1	96492.2	136562	89139.9	76657	151187	64315.6	214109
C6orf64	14273.3	16977.8	30602.5	31738.2	1664.88	69109.3	18117.4	14376.7	14370	15177.1	45489.3	59388	62778	39220.7	26219.8	82287.4	33665.8	40021.2	28370.8	14456.4	29209.7	19224.7	5020.52	5820.95	17216.8	41226.1	26749.9	10473.4	66775	20667.2	14697	116113	21571.6	15998.5	30904.9	31558.6	6241.7	20431.4	6075.3	37820.2	19615.8	16846.2	9054.25	6988.54	35534.7	19406.6	11241.2	13492
C6orf79	13086.8	27257.1	98514.3	30799.3	24552.3	106738	115434	71240.3	81481.3	50006.5	91641.2	17508.5	79185.3	123462	89115.6	96245.3	68242.5	82262.7	64975.6	16482.8	68071.4	28391.4	35504.8	39987.1	69007.1	66497.3	50429.6	163095	163849	106427	156835	141499	181553	130523	145170	111632	176800	236143	79810.1	90010.4	88368.9	59432.5	25069.8	68208.3	59845.3	140656	127520	118482
C6orf89	740339	629167	592257	387224	453532	509678	346926	857274	169635	219656	251339	456166	191534	207168	249267	210468	420943	274398	276267	395859	117807	182081	219988	265549	73717.8	128385	134601	307983	300690	182703	324652	365299	234667	49087	52969.2	159961	181967	138152	215098	2825.41	132528	100160	165735	179918	118407	144207	148866	32210.5
C7orf11	208171	233619	220705	272888	252149	255134	334833	271349	284313	301645	184325	270276	104621	232967	175311	188238	160029	171858	205744	202255	192640	131560	142900	135298	172844	149692	123854	194798	131683	178954	194135	115040	163883	203638	214869	202532	182093	215844	166670	162544	146414	181144	182673	169616	205418	148520	148502	105356
C7orf21	1.03415e+06	1.34056e+06	1.08011e+06	1457127	1.6412e+06	1.09688e+06	1.61132e+06	1.33592e+06	1.13817e+06	1.62016e+06	1.18295e+06	1.44328e+06	1.46683e+06	1.30649e+06	1361460	1.12176e+06	1.01299e+06	1.16911e+06	1.11267e+06	1.26439e+06	1.25562e+06	918561	739096	1023442	1.03157e+06	1118341	1.1683e+06	926306	1.08528e+06	1.34506e+06	981145	998598	1.11603e+06	1.41799e+06	1.09232e+06	1.36551e+06	1353036	1467804	1.16584e+06	962713	821124	895277	1.42199e+06	840016	1.25124e+06	1.29062e+06	1.18674e+06	1.01942e+06
C7orf24	1.30172e+06	1.37421e+06	1.48584e+06	1278123	1.2757e+06	1275412	1.32839e+06	1.42965e+06	1.32198e+06	1.46965e+06	1.24825e+06	1.49579e+06	1.28166e+06	1.46316e+06	1.3087e+06	1.35781e+06	1.32546e+06	1.36589e+06	1.32105e+06	1.2485e+06	1.26974e+06	1.11263e+06	1.1118e+06	1.23076e+06	1.28701e+06	1.1986e+06	1.51891e+06	1.26767e+06	1.36342e+06	1311796	1.2898e+06	1.34138e+06	1.06762e+06	1.22889e+06	1.28446e+06	1.33831e+06	1.19097e+06	1.28347e+06	1.29647e+06	1.1924e+06	1.25044e+06	1.23125e+06	1.29902e+06	1.2127e+06	1.28107e+06	1.37645e+06	1.49213e+06	1.27889e+06
C7orf26	2892153	2.86168e+06	2.03039e+06	3294249	593977	1.64077e+06	2269610	82387.4	401328	2.41505e+06	3.24968e+06	1.84508e+06	498011	2.96756e+06	609181	1.64992e+06	1.44828e+06	313268	178938	284489	324482	223088	273608	1.21955e+06	777859	94348.7	156140	189883	1.47645e+06	1.69532e+06	655879	116401	100747	41133.4	634786	1.04665e+06	59993.9	71748.9	132604	113525	517738	45798.7	79297.5	371557	431701	851304	378051	667949
C7orf50	938445	1.13467e+06	945488	981048	1.054e+06	990943	1.02513e+06	1.08251e+06	1.03297e+06	1.03921e+06	1.06073e+06	1.02585e+06	1.08821e+06	942053	957723	959405	1.1062e+06	991163	1.03325e+06	1.01538e+06	1.17761e+06	975332	1.00675e+06	939940	990808	1.04399e+06	960933	1.05293e+06	1.09977e+06	1.10148e+06	968235	1.023e+06	1.11177e+06	1.06651e+06	1.06522e+06	968094	1.1291e+06	1.06566e+06	1.04605e+06	1.02071e+06	1.05067e+06	1.02597e+06	1.078e+06	1.05655e+06	934444	1.03204e+06	998876	978585
C8orf33	1.13669e+06	1.15682e+06	1.16425e+06	1.11342e+06	1.15548e+06	1.16303e+06	1056421	1.18505e+06	1.10893e+06	1.08735e+06	1.14812e+06	1.1799e+06	1.09736e+06	1.0432e+06	1.12466e+06	1.05971e+06	926991	1.05753e+06	1071620	1.08257e+06	1.0165e+06	994566	955176	927451	1.00818e+06	962567	1.04686e+06	1.00509e+06	998696	1.06647e+06	1.04935e+06	1.04763e+06	1.03574e+06	1.02865e+06	1.09408e+06	1113313	1115566	1.0671e+06	1.08192e+06	1.17092e+06	1.0179e+06	1.00202e+06	962332	1.03122e+06	1.12167e+06	1.07394e+06	1.001e+06	1.01401e+06
C8orf36	348216	393106	245170	303379	401514	303306	316518	340051	296949	382330	300336	385110	287764	300044	352297	385559	316441	382859	367982	390599	378492	355559	397241	407667	416812	392578	316941	388108	338200	339642	323036	323210	356129	327164	349967	354538	386439	407407	375735	406680	348209	356753	321106	370338	333504	353010	352840	329653
C8orf82	276484	329296	317743	295229	296745	331359	388066	299642	313359	338746	284519	214329	352337	284334	136478	223876	221201	212358	199678	83059	165542	98666	130344	95937	88057.2	143152	217736	179672	163680	240067	321149	219419	191806	199598	318168	214666	220906	257199	238772	160676	90603.9	100999	185778	245730	117195	184426	187315	187284
C9orf140	156986	129858	116906	109638	88725.9	149289	157264	122232	154093	174454	104930	136962	116317	83482.6	166444	79366.6	60229.3	70451.5	68208.1	63877.5	116318	74080.1	244641	121448	145790	70939	48769.5	107834	73122.2	68687.8	95014	65232.5	83008.9	96690.4	64492.3	76047.5	74365.8	72491.7	20742.2	86803.7	41571.7	52429.2	61345.7	101621	97604	83877.2	95760.4	28578.4
C9orf19	75598.6	161701	91833.3	144972	171957	157211	131282	192801	121781	147012	154269	190809	194344	130666	138117	141926	166259	123302	156583	138618	153909	145421	134525	95968.3	137225	114290	140581	128512	141768	128119	142060	187432	206168	145546	155654	177713	194743	142836	156391	185139	164296	161460	159584	187679	127566	133313	131066	151494
C9orf32	734588	827915	786778	832525	786134	839913	914412	784469	888965	906134	735324	753557	786006	709739	774260	840289	875847	773279	816638	787892	923833	730677	819315	728498	753302	804916	779174	839112	832012	872204	680564	760837	865704	863101	802882	777465	870382	772489	785350	813765	668760	731493	764077	845831	764747	773369	719516	772650
C9orf40	260914	359802	289201	337763	357428	349213	248109	382216	349991	395291	333332	406255	262042	378650	305442	279842	226041	297861	351165	285707	268073	243355	250313	244008	259163	275783	186732	239239	191396	214890	165920	212867	258072	226647	250440	254214	260129	285435	304533	260806	154103	243127	221847	169140	148635	270090	174078	180138
C9orf64	823396	735426	895345	870672	868641	882519	715334	779115	792591	840669	752361	819312	792310	743011	762066	790964	779733	810025	832816	786198	756801	821317	772802	786295	787610	827533	816518	777455	815568	698621	758637	710111	790779	761470	718840	726468	734648	729757	778801	836900	790700	783744	769157	683512	765616	822574	745534	821445
C9orf74	827752	400608	816682	494814	382207	776302	912950	664812	774103	624165	651906	651491	574529	740865	486163	411909	461870	375357	468966	360792	423441	374253	469740	273261	303417	284463	382800	502923	546349	412259	555550	546765	363530	564077	614600	491056	447306	482661	432863	410155	276215	273255	475577	355361	443176	417596	347664	63321.1
C9orf78	440438	507711	441607	402134	473907	446278	429110	382033	482390	435161	456639	446390	409747	350574	465071	470984	427039	442375	453711	449094	406301	433790	362491	421304	356505	390157	496839	523564	569006	478262	479597	472269	448368	509844	452041	440648	472252	462575	469696	447779	512989	423522	421547	442622	469306	429123	406975	417452
C9orf85	53913.7	5268.27	38482	6630.61	56204.9	29257.4	12158.4	41782.7	41253.6	16688.4	4024.43	10337.7	15244	8013.68	32821.7	77758.2	109161	15348.2	10047.4	149976	46816.5	17124.7	39719.3	8757.85	22724.6	10183	42202.1	35081.5	9568.22	60192.5	72285	91030.3	100135	17037.1	11824.6	44255.8	134187	125713	57875.6	74587	31749.1	27831	9841.52	18034.1	92964.1	143765	53327.6	88654.1
C9orf88	803612	902130	879427	946326	844277	741535	777240	773463	747108	715282	863430	736577	881416	723648	762909	805105	775347	851349	731997	840201	724447	636724	628677	618024	618413	575108	617528	814608	758061	760468	788507	801172	864489	811985	756169	880579	909384	910169	918647	881286	782816	838822	841540	765905	832538	752568	831789	757904
C9orf89	30059.2	68957.6	26748.7	42887.9	18709.5	39989.9	13768.3	39824	50538.1	65445	43477.3	39804.6	28079.4	24372.9	49716.4	43378.8	22773.1	45119.9	33090	10332.3	18621.7	37219.4	22818.8	17751.2	16195.3	22164.6	23087.2	27594.1	21165	11569.1	33388	27468.8	25468	40341.8	13203.9	14639.3	19041.2	36625.2	30062.9	29610.6	11222.8	17219.6	17340.3	28938.6	20966.5	36591.3	30593.9	18537.3
CA8	1.17785e+06	1.18944e+06	1.21203e+06	1.23256e+06	1.16238e+06	1.13921e+06	1.49013e+06	1.32856e+06	1.13977e+06	1059184	1.07446e+06	1.02252e+06	1.04117e+06	1086439	1.04698e+06	1.22563e+06	1219824	1.11689e+06	1.13615e+06	1.20121e+06	1.18639e+06	1.23908e+06	1.22036e+06	1.19387e+06	1.23035e+06	1.24355e+06	1.18059e+06	1.03145e+06	1.15549e+06	1.2646e+06	1.17079e+06	1.2009e+06	1.15994e+06	1.15896e+06	1.21207e+06	1.16369e+06	1139476	1.06833e+06	1.14962e+06	1.18587e+06	1.22671e+06	1157426	1.21934e+06	1111298	1.00842e+06	1.1124e+06	1.13668e+06	1.04567e+06
CAAP1	262993	293798	261883	379220	278790	263749	288968	354779	344210	364098	304490	309712	194910	319162	241911	254427	309292	239783	279307	227954	233214	459111	404510	265198	221504	257309	197746	229997	269155	205669	270383	244025	296756	278708	219019	232944	291948	223275	303160	317303	299310	338507	256805	328327	289031	157183	244266	203454
CAB39	856531	846987	823448	777978	787367	728536	737681	799645	836224	706797	751997	677692	767523	607607	720814	765695	744985	731070	737728	767713	761132	799900	789184	813438	802521	797238	861611	791128	924233	692090	881558	903661	777258	808037	853569	757721	763338	752759	782648	792499	759629	859322	823457	754683	816679	800785	782384	784066
CABIN1	205698	248310	137572	260634	274746	149877	185934	234024	206919	125831	256554	148913	160166	183960	185616	156721	114120	148093	111602	151116	178362	56400.3	68319.6	96847.8	73852.5	60381.6	143322	225583	188660	178254	159089	165410	214280	173321	180172	210720	255536	242366	182925	202895	168176	99487.6	127173	105734	88491.5	83940.9	142886	160515
CACNA2D1	29607	39282.7	73494.2	51997.9	28347	32934.4	43047.1	45821.1	48902.5	76689.9	61953	28774.8	53019.4	16744.2	30591.1	74191.7	49380.6	88126.4	41810.5	105203	48195.5	73108.8	95784.2	77186.5	64025.2	87966.9	50892.6	38597.6	44868.1	36013.7	32392.1	38129.4	33101.3	45418.3	73451.1	48459.9	49216	106457	88656.8	106390	41199.1	91197.4	14964.5	63932.1	26313.9	49775.8	26710.8	24049.2
CACNG6	3.95689e+06	3.46291e+06	3.33164e+06	2967013	2.72427e+06	3.42117e+06	3.31738e+06	3.21245e+06	2.51369e+06	2.94597e+06	3.3068e+06	2.0514e+06	2.54174e+06	2.50392e+06	2.93036e+06	3.73184e+06	3.2878e+06	3.11774e+06	3.73109e+06	3.07128e+06	3.32485e+06	4282257	3.7017e+06	3.5961e+06	2.0789e+06	2.46171e+06	3685570	2851621	3.13238e+06	2.87429e+06	3435451	2.65917e+06	2215739	2.34185e+06	2.64975e+06	2154035	2.18666e+06	2.56402e+06	2.40723e+06	2.25726e+06	792198	1.10748e+06	2.05642e+06	2.2954e+06	2.3991e+06	2.31227e+06	2.382e+06	2.2436e+06
CACTIN	251301	202281	212285	255586	286230	190570	178818	220720	204708	193205	202160	194793	202546	195411	197402	177845	151640	180483	225331	170789	151172	219141	169480	182856	156331	197790	126543	205975	181098	147306	170441	215027	297332	182714	210318	231402	235570	147532	207662	155306	186148	130890	170668	185546	209154	174728	181796	138555
CACUL1	117220	154330	114506	82913.7	90243	105662	139498	102864	122458	133095	108961	122342	135463	108640	137975	104338	119482	101053	119883	113013	99634.4	53615	28533.5	63063.3	81613.7	65701.9	117382	124802	142401	122537	116607	108279	51898.9	134465	118527	135984	131137	118269	122322	128125	93368.4	103922	89512.7	91748.1	92490.6	72308.3	58558.4	80242.2
CACYBP	6.19606e+06	5.54441e+06	5.73819e+06	5673155	5.57932e+06	6110740	5.87599e+06	5.4171e+06	5886576	5607233	5588662	5.50799e+06	6.14103e+06	6.24315e+06	5472306	5973111	5458630	5632213	5640864	5558442	5734337	5.57303e+06	5.34039e+06	5.57352e+06	5487702	5420447	6.13413e+06	5867643	6.01916e+06	5.77492e+06	5.72306e+06	6380714	5.74735e+06	5948538	5806015	5.76374e+06	5770661	5.74849e+06	5.90939e+06	5.91372e+06	5448219	5.61934e+06	5262260	5.902e+06	5.70521e+06	5878435	5495520	5.61106e+06
CAD	1.5951e+06	1.61597e+06	1.64111e+06	1.58229e+06	1633234	1.6238e+06	1.60874e+06	1.51573e+06	1.60048e+06	1.54483e+06	1542917	1.63073e+06	1.60446e+06	1.54792e+06	1.58722e+06	1.68496e+06	1.59533e+06	1.64813e+06	1.693e+06	1.65056e+06	1.65112e+06	1.68712e+06	1.68373e+06	1.68522e+06	1.64024e+06	1.636e+06	1.72395e+06	1.62132e+06	1.65881e+06	1.66137e+06	1.65684e+06	1673363	1.70423e+06	1.61105e+06	1.69993e+06	1.62246e+06	1.63267e+06	1.61719e+06	1.67237e+06	1.63324e+06	1688026	1.64704e+06	1626026	1.56641e+06	1.61296e+06	1.59726e+06	1.63239e+06	1.63665e+06
CADM1	235788	201057	215558	208352	262857	247010	199091	196496	200147	196998	211698	220234	185501	216163	186221	163094	218319	223722	179196	217449	223539	138768	145495	138213	132548	133490	193691	167817	197273	193004	203922	190172	210441	177488	195918	201991	224295	232132	207894	240733	173216	180738	187392	222135	175065	227356	199870	197996
CALCOCO1	142247	125056	102497	77858	106403	80114.3	73723.3	114015	107294	106637	68859.5	75641.8	65749.8	105710	67440.4	68489.9	118867	124505	94538.7	130736	112134	109557	106464	135324	89406.9	99687.8	125876	83209.4	142052	112681	110484	158125	122015	90180.5	73131.4	90425.6	92626.9	85219.3	89894	97044.8	92117.1	126295	84283.7	96811.1	67591.2	70529.4	68204.1	77272.5
CALCOCO2	946632	1.2094e+06	980842	1.34725e+06	1265819	849517	955489	638842	970537	834239	938049	564518	869597	798723	1.02009e+06	841160	838318	940668	659441	1.19706e+06	869511	725890	1.0395e+06	1.20803e+06	1.15816e+06	718956	765779	871693	752901	772866	759138	741119	1.24531e+06	995268	824637	790966	917868	844440	865239	943929	997155	787852	997067	1044400	989988	844034	814587	974531
CALD1	1.30131e+06	1.22717e+06	1.28447e+06	1.15297e+06	1.25117e+06	1.27204e+06	1.35379e+06	1.18627e+06	1.31304e+06	1190317	1.27292e+06	1.25073e+06	1.24579e+06	1.35573e+06	1.17953e+06	1.15768e+06	1.08966e+06	1133763	1.15614e+06	1.09224e+06	1.10063e+06	1.02064e+06	1.10488e+06	1.0785e+06	1.0332e+06	1.05252e+06	1.18096e+06	1.19133e+06	1.20772e+06	1.2652e+06	1.13297e+06	1.19864e+06	1.22731e+06	1.26072e+06	1.25825e+06	1.24841e+06	1.21358e+06	1.2014e+06	1.18111e+06	1.1297e+06	1.10587e+06	1.17846e+06	1.14287e+06	1.05388e+06	1.13586e+06	1.12849e+06	1.15241e+06	1.18972e+06
CALR	13655066	13142670	14220582	13917255	14946174	12912486	12970696	13727544	13360315	14676614	13614526	14192982	12548401	13130111	12923673	13487506	12113368	13067535	12380720	13790322	14257667	13407109	13215580	12750308	12133487	11653765	13287952	13100628	12569098	13084512	12045487	12684277	13197874	12371756	13923739	13226831	14088844	13504008	12808984	12285802	10672689	11593646	12509782	12608236	12539188	12746927	12105781	12308551
CALU	3728055	3653510	3.65208e+06	3.80682e+06	3.80701e+06	3.93754e+06	3.96081e+06	3.82736e+06	3.78678e+06	3.73044e+06	4.06049e+06	3.72104e+06	3900778	3.8177e+06	3.71623e+06	3.91967e+06	3637114	3.74517e+06	3780394	3.84131e+06	3726814	3.52986e+06	3.56098e+06	3.47942e+06	3.72253e+06	3.62421e+06	3.8451e+06	3.88051e+06	3.9162e+06	3.99634e+06	3659328	4209134	3.75368e+06	3.74215e+06	3.94985e+06	3.78401e+06	4.06278e+06	3.97642e+06	3864251	3712956	3.08493e+06	3.27362e+06	3715301	3.79156e+06	3.73036e+06	3.82582e+06	3.84103e+06	3.72328e+06
CAMK1	649238	694898	756382	629844	569536	655817	670837	653510	700849	606958	691701	640150	590800	519253	453944	507854	449752	434095	419878	485764	549755	590477	650518	600685	515391	461201	629309	531828	514433	535277	621924	633911	581998	628357	673511	546356	513083	542217	527025	550944	582579	544776	527108	469723	500881	602354	630776	487444
CAMK2D	715761	644317	744077	722249	689151	735486	707392	559960	592156	581198	613668	601695	604601	570902	566717	621836	596099	636982	551926	574096	610874	598150	526125	523483	576924	509369	632659	583392	611636	555363	673407	613072	701976	574242	584520	619500	523249	605191	629190	586783	608380	539173	691672	633672	669196	708786	620162	666492
CAMK2G	295307	266952	265771	294748	314285	279159	366062	262667	379486	296055	404223	279689	282981	302664	313383	292555	254106	333899	325920	321879	258666	313115	320391	333318	382074	348047	339524	357368	350369	316020	314032	287499	355521	337993	352418	359568	361304	381922	278074	326052	355755	312173	272981	315508	345390	332401	350054	323135
CAMKK1	85088.8	108157	128887	102110	58816.8	45091.1	81213	49358	102172	76905.6	63148	61967.8	67563	54810.1	94843.9	63886.7	42007.1	69550	45031	55621.4	71439.6	42408.9	58354.6	15806.3	52793.3	45401.8	23074.4	36766	58845.1	40584.7	71852.7	46507.1	54814.5	51838.9	77373.8	77379.2	51200.5	34416.4	66665.4	69241.6	44738.9	60348.8	62821.2	48866.6	68105.1	74450.3	74328.4	52425.5
CAMKK2	148161	220452	206281	182217	213228	104750	49513.9	201164	170475	113283	81483.9	76025.6	180579	115760	126065	91068.2	83659.7	125043	136966	65657.8	139192	152155	79524.6	105899	101027	90225.5	67259.3	23640.2	62614.7	97255.2	124551	50860.7	198752	141678	144915	186586	159077	148444	144473	213465	169085	210216	163787	225745	202150	182499	132965	149901
CAMKMT	154820	86064.7	118843	106172	160465	120926	99996.4	317742	160056	184672	108153	115646	63817	128080	105235	93143.8	202127	98415.1	72913.4	130895	180365	258550	222647	194543	130798	143354	136896	111222	94938.7	80446.1	136569	121131	121319	112662	119407	112511	97510.9	125572	156200	97420.7	118747	108907	80085.8	77392	96601.5	136667	83703.6	127345
CAMKV	38392.4	27150.7	210325	11165	45859.2	126674	24058.2	240369	232186	190194	173690	73373.2	96991.2	124079	16356.5	24530.9	140235	6449.7	2446.56	17039.8	12098.5	17065.2	14966.6	33399.7	12871.9	13901.1	16385.2	1652.23	29369.1	7375.55	36793.1	14191	35600.9	77782.7	95913.3	35797.6	71145.4	19108.2	20782.9	12047.8	34125.5	33478.5	5010.45	16219.8	27604.5	27553.6	10221.4	19701.2
CAMLG	181623	291401	221427	273816	242687	178982	236506	254102	252270	286868	267894	260763	277333	237682	200019	215468	137416	239108	269196	261445	235493	239079	260127	254212	200474	246259	161734	226731	219705	290170	153111	282902	277309	255922	299620	238775	180823	267541	253042	296611	256587	271816	207499	222050	196314	254083	196587	217830
CAMSAP1	39176.7	50659.7	58341.6	91322.4	59825.1	72713	76290.4	86197	66194.9	69402.3	38293.2	49508.2	50352.5	69928.3	61565.4	111509	69421.2	44896.8	76372.7	71785.9	52166.2	66573.5	58804.2	105608	66871.9	76886.9	69568.1	60371.8	75596.4	68942.6	54693.5	51857.2	119943	82979.9	81199.2	47745.7	69926	84155.1	73776.7	104545	73342.8	79846.3	70242.6	98660.3	63042.7	84637.3	70874.7	85090.9
CAMSAP2	569060	553785	695809	556981	637798	947383	521573	429071	554895	738362	657210	878544	448356	590932	523708	587251	570143	623216	653147	856486	514660	581334	645827	563681	452990	647430	525978	611465	549582	564673	530145	538170	758787	620530	616207	703434	693484	815056	991495	809666	594625	839020	451838	718774	459259	645206	717718	622541
CAMSAP3	422181	423005	301364	247656	339678	373073	403678	448592	288849	396644	322423	448853	276227	399226	288712	309774	301841	305723	371146	295239	300833	244839	296799	229637	298387	302577	314156	343871	334793	324139	354355	313681	363108	397654	388098	366232	358755	411550	398412	433043	278320	289633	410656	351599	313120	307574	378739	301253
CAND1	4.31102e+06	4.15932e+06	4259644	4239051	4.14536e+06	4.23853e+06	4181893	3.9538e+06	4021801	3866824	4.06041e+06	3.8116e+06	3.83615e+06	3.96102e+06	3.81598e+06	4.03813e+06	4.02224e+06	4.01225e+06	4.06856e+06	3.97398e+06	3.99566e+06	4213804	4054421	3.98239e+06	4.10593e+06	4021914	4.51169e+06	4290487	4.56021e+06	4090274	4.38807e+06	4614011	4.21026e+06	4.16803e+06	4205886	4025061	4.01921e+06	4.0304e+06	4.08602e+06	4.03695e+06	4002998	4.05637e+06	4.03299e+06	3977793	4215495	4080345	4.2871e+06	4203553
CAND2	14402	488863	419572	340713	268315	357894	191163	311090	431715	376875	400902	301411	325149	272179	372881	297751	380941	361484	414048	295776	433470	259895	405609	10486.1	238045	12192.6	767265	522964	8688.42	380149	37213.3	17981.2	467098	3.83116e+06	482425	418980	14619	358499	441474	22949	439436	199934	431405	139898	322840	28904	428790	418380
CANT1	96939.8	138044	112185	103722	105095	124389	52729.6	178187	157954	123200	93328.4	139028	115919	119316	76976.4	74501.8	100192	93589.9	103135	57058.3	92414.9	90105.6	113571	128992	125071	99313.1	92194.9	86850.4	102559	97878.2	44921.4	184099	117743	125344	87177.2	122638	84840.2	75547.1	114530	125588	91520.5	88814.4	169548	74307.5	112555	52783	73097.2	107824
CANX	11369417	11091880	11099655	11404510	10734899	11337671	11168872	11636655	10743155	10348027	11510439	11284586	10745677	9615529	10533579	11800305	10888532	11354213	11164865	10877050	10848824	11072407	10812268	10954127	10444643	10277154	11840978	11384677	12106607	11609107	10774946	12337922	11195107	11249169	11676900	11028644	11234581	11289410	11042222	11080716	9931850	10026716	10393612	10352417	10383622	10780376	10374947	10134575
CAP1	3.35194e+06	3.31697e+06	3.11102e+06	3.1024e+06	3031130	3.17217e+06	3.0203e+06	2.9499e+06	3.12532e+06	2.95712e+06	2.96178e+06	3.08691e+06	2.72743e+06	2.98638e+06	2.83623e+06	3.12226e+06	2.9959e+06	2.95082e+06	3.04277e+06	2.98928e+06	2.91777e+06	2998076	3.00314e+06	2871290	2.87001e+06	3.00872e+06	3.30419e+06	3.32318e+06	3.11457e+06	3043734	3.21524e+06	3.47441e+06	3.22761e+06	3.05238e+06	3075919	3.16602e+06	3108668	2.98526e+06	3.21043e+06	2.99969e+06	3.05561e+06	3.08054e+06	2.93829e+06	2.78285e+06	3134931	2.98803e+06	3.12687e+06	3.03915e+06
CAP2	889590	916787	920713	831696	893324	771409	854227	827864	741021	802148	707028	777073	761340	586828	793454	768914	717832	759451	747304	792963	907683	943033	863411	909378	842377	808773	811448	779586	777177	778409	826932	744053	795390	853342	770518	839762	861879	911522	934250	875191	824015	935245	788252	816901	797716	757358	718780	686783
CAPN1	1.72469e+06	1789165	1.86547e+06	1.94301e+06	1.76585e+06	1.8371e+06	1.91203e+06	1.87192e+06	1.93852e+06	1.78231e+06	1.91613e+06	1.85254e+06	1818001	1.63999e+06	1.79822e+06	1.86578e+06	1.87471e+06	1.84765e+06	1.77191e+06	1.80096e+06	1.83694e+06	1.84786e+06	1.85938e+06	1866624	1.79974e+06	1.91622e+06	1.76356e+06	1.7795e+06	1.80697e+06	1.6853e+06	1.79595e+06	1.6918e+06	1743328	1.78487e+06	1.79133e+06	1827015	1.98029e+06	1.8306e+06	1.76083e+06	1.91015e+06	1.86639e+06	1766989	1.8469e+06	1.7958e+06	1.69539e+06	1.76486e+06	1.71238e+06	1.82209e+06
CAPN7	138761	144861	121685	107721	147848	101252	117610	120229	82810.4	114471	94719.1	72058.8	89762.2	105318	131793	125770	122407	98845.6	102045	152155	121945	106615	121988	102770	62479.3	91478.9	106617	102745	84918.3	97321.2	110861	127104	127967	114376	113609	121962	130399	150119	153184	136196	117273	120049	133385	114165	144552	117291	125226	136210
CAPNS1	1.79724e+06	1.64404e+06	1.83291e+06	1.694e+06	1.49553e+06	1.66145e+06	1.83707e+06	1.66002e+06	1.78763e+06	1.71497e+06	2.0414e+06	1.94903e+06	1538195	1.95788e+06	1.38637e+06	1.60371e+06	1.74026e+06	1.67414e+06	1.54672e+06	1.60247e+06	1.59125e+06	1.60183e+06	1.60875e+06	1.60715e+06	1.67035e+06	1.87675e+06	2.01159e+06	1.81729e+06	1.74899e+06	1.84113e+06	1.81197e+06	2.16153e+06	1984979	1759150	1.74476e+06	1.85121e+06	1.81236e+06	1.58876e+06	1.70349e+06	1.64781e+06	1779497	1.81264e+06	1.89847e+06	1.49243e+06	1.6665e+06	1.49023e+06	1.45371e+06	1657186
CAPRIN1	5.49321e+06	5323899	5.47274e+06	5.27889e+06	5022017	5.09619e+06	4.66806e+06	5129668	5518542	5.46743e+06	5.12867e+06	4896086	4701391	5384821	4.74726e+06	5191377	5.495e+06	5.00083e+06	5.00859e+06	4882751	5.04761e+06	4.57019e+06	4512010	4499508	3800005	4.26401e+06	5.20249e+06	4941271	4.85294e+06	5.11846e+06	4.74169e+06	4.80343e+06	5125907	5.06236e+06	5244742	5.07113e+06	5059675	4848247	4954785	4.4907e+06	4.44373e+06	4476484	5089948	4.89342e+06	4795047	4909766	4.55705e+06	4519824
CAPZA1	1.0753e+06	1.42797e+06	1.32002e+06	1.45595e+06	1.46882e+06	1.23301e+06	1.389e+06	1.50467e+06	1.30274e+06	1.42082e+06	1469531	1.56788e+06	1.5505e+06	1.51187e+06	1.85892e+06	1.5887e+06	1.94711e+06	1.43995e+06	1.38107e+06	1.46386e+06	1.53336e+06	983900	1.19939e+06	1.01542e+06	1.13381e+06	1.18785e+06	1.35128e+06	1.34358e+06	1.16068e+06	1.40701e+06	1.21984e+06	1.04764e+06	1.16196e+06	1.29746e+06	1.28836e+06	1237043	1.40645e+06	1.4049e+06	1.36421e+06	1.33319e+06	1.27224e+06	1.46142e+06	1689376	1.67864e+06	1.38612e+06	1.48906e+06	1.42081e+06	1495440
CAPZA2	3686449	3.73955e+06	3.43893e+06	3.9728e+06	3490820	3.61073e+06	3.66524e+06	3.89706e+06	3.53582e+06	3276918	3588722	3.93904e+06	3165610	3.43965e+06	3375198	3.6553e+06	3069070	3.8681e+06	3792249	3.41211e+06	3.6253e+06	3.30578e+06	3.21889e+06	3539619	3305764	3472375	3.50557e+06	3.42335e+06	3.61734e+06	3624682	3.86823e+06	3.67539e+06	3.98e+06	3735590	3.79966e+06	3.63989e+06	3796362	3.78824e+06	3.76091e+06	3.63748e+06	3.49869e+06	3541065	3.29096e+06	3.23151e+06	3.72652e+06	3.3573e+06	3.54491e+06	3.59735e+06
CARHSP1	1.38598e+06	1.55968e+06	1.28075e+06	1.27879e+06	1476571	1.47393e+06	1.12913e+06	1.13124e+06	1.19955e+06	1.38091e+06	1.25029e+06	1.7888e+06	1.59385e+06	1236862	1.39114e+06	1.41195e+06	1.31978e+06	1.38868e+06	1.50495e+06	1.38794e+06	1.37134e+06	1.2869e+06	1.39316e+06	1319044	1361436	1.50548e+06	1.3231e+06	1.50643e+06	1.30921e+06	1565633	1.31105e+06	1.49653e+06	1.6509e+06	1432200	1.52193e+06	1.47373e+06	1.41489e+06	1343030	1.49914e+06	1.49503e+06	1.26151e+06	1592176	1.25102e+06	1572613	1.4504e+06	1.5084e+06	1.43012e+06	1.19808e+06
CARM1	1.53764e+06	1680084	1.44879e+06	1.57683e+06	1.63971e+06	1.47968e+06	1.44739e+06	1.22151e+06	1.50511e+06	1.52533e+06	1.47088e+06	1.36643e+06	1.3228e+06	1367468	1.42529e+06	1708876	1.52186e+06	1.55857e+06	1.66525e+06	1.46348e+06	1.50311e+06	1.81088e+06	1685511	1.6141e+06	1.64756e+06	1.5463e+06	1.51755e+06	1618586	1.67934e+06	1.4574e+06	1.45261e+06	1.55268e+06	1.54049e+06	1.52561e+06	1532296	1.4638e+06	1.63766e+06	1.59753e+06	1530788	1795909	1.53836e+06	1647096	1.46009e+06	1.42696e+06	1.68887e+06	1.59158e+06	1.69255e+06	1.64065e+06
CARMIL1	27418.1	138437	26468.5	59574.8	44277.3	18889.1	34902.9	24016.6	35290.4	20540.9	36340.5	40500.8	28159.2	45867.6	49866.2	21859.8	25777.2	35234	23005.2	20072.3	13846.7	52525.6	29761.5	24415.2	18637.4	30879.7	25449.1	28322.9	32980.8	22925.1	33917.6	28781.8	18986.3	32800.3	23037.8	34897.7	25615.7	17396.9	17824.2	25081.6	29575.3	24892.4	42926.6	38063.1	44738.6	25628.6	17145.7	16133.7
CARMIL2	154043	155294	145043	186738	154303	178067	164767	183398	174750	138770	170111	86015.1	141059	107584	90094.1	135127	151425	129886	130914	158614	123450	118015	129013	141111	150716	158382	139299	123844	92567.6	142081	141788	156283	138765	126310	124449	142069	162721	156946	167358	159927	111239	138234	156466	121951	116326	120031	112456	129098
CARNMT1	976534	1.0915e+06	1.23057e+06	943275	882435	1.15524e+06	822360	1.0791e+06	1.02321e+06	1.17373e+06	859586	875741	687533	734209	912851	954108	727029	740685	803870	900099	821159	816347	958795	813107	890343	832548	802977	856000	888608	886450	623523	913929	953065	871599	796330	895307	653355	921806	918230	908522	980295	779727	767304	765797	864003	595411	729735	880304
CARS	1.34608e+06	1491046	1.43603e+06	1.40396e+06	1.53266e+06	1.42018e+06	1.41623e+06	1.41866e+06	1.40302e+06	1.46384e+06	1.44404e+06	1.49851e+06	1.3972e+06	1.29413e+06	1.32514e+06	1423404	1.38209e+06	1.46017e+06	1.37337e+06	1.39229e+06	1.32794e+06	1.35547e+06	1376819	1.41648e+06	1.34995e+06	1.4015e+06	1.38086e+06	1.47408e+06	1.4561e+06	1.36849e+06	1.42677e+06	1.43418e+06	1.46531e+06	1.52056e+06	1.55075e+06	1469604	1.44508e+06	1.48276e+06	1449880	1.51097e+06	1.46287e+06	1.41101e+06	1.41284e+06	1.51302e+06	1.44422e+06	1.4596e+06	1432103	1.39779e+06
CARS2	159220	175118	177324	138682	160640	219296	227146	194304	275315	250861	189481	183629	139553	102454	124697	144989	134277	134806	154234	125562	140693	125378	115698	195215	187814	163960	172562	177131	146610	165232	128111	146411	112010	145508	122103	134435	142105	114717	111058	106581	96259.5	99035.2	98149.9	120763	101858	122283	110476	117108
CASC3	97303.7	80305	99731.3	118778	117400	114043	76403.5	104758	72919.5	92554.8	90991.4	116670	125639	96915.4	119028	116441	75676.2	117601	128761	108668	86510.5	90923	95658.3	83368.6	105103	87922.1	70592.5	106285	97928	143125	97675.3	93421.1	99470.3	117471	108674	119230	115490	118980	107580	96931.2	84691.7	95358.7	97427.1	91463.3	88964.5	103139	108620	108222
CASK	578962	564423	435406	500571	489687	387804	489132	574192	433580	562540	531454	503995	518485	472476	464980	565592	642805	494419	483477	451929	448180	423280	403356	417215	331152	426968	497480	514616	517509	448893	450270	532278	562041	528110	490474	488586	545066	522614	497822	456225	452803	544035	417103	399259	375676	382150	476370	439668
CASKIN2	78359.7	48091.5	51735.3	64155.2	30947.8	61594.4	54002.7	56374.5	38958.8	58225.9	92718	26122.5	100680	63430.4	63468.7	100034	36073.6	98686	78624.6	112254	159311	88770.9	45357.5	66077.8	68141.2	401409	40333.5	64468.3	72903.3	86175	59025.7	110095	96354.6	61383.9	79969.9	76484.1	87238.7	75838	79904.3	80235.6	69683.1	95232.5	65127.6	30801.5	81211.2	43345.6	37301.9	103038
CASP2	348891	321210	333101	324312	334493	274978	303030	305804	270270	337252	286170	302108	309573	292622	280716	314178	358356	364383	328364	314111	311367	320980	312655	321435	277937	307341	356262	353766	333117	335335	375902	449156	345067	382996	361817	380388	312705	348316	340393	374970	328278	331811	339860	318048	321671	329535	334551	349694
CASP3	942127	861740	890769	955242	918028	960563	857372	850113	977711	918687	846305	804057	663756	893096	775766	827793	786290	850400	827668	848272	812792	833800	789582	770932	770156	835825	777694	851396	814825	826334	715143	736588	815762	900319	864052	819093	824187	793548	855154	749932	786143	682071	799011	776843	689813	843467	610468	808678
CASP6	199084	242588	190099	194623	285775	194001	134681	204561	155732	226487	172931	127458	202125	217330	181711	230706	159558	166075	185671	169049	173120	240165	196604	143671	142053	196223	132796	153314	190364	247553	172132	185998	234990	222790	229401	231060	263954	245572	200800	97100.8	212312	213366	190241	232240	151477	101773	158278	138266
CASP7	160975	133076	199131	143132	137528	169157	157766	167463	185769	148092	187858	177834	186318	135126	156947	143658	157976	132368	144198	162805	117046	143235	135112	112540	120652	135050	196873	191838	191106	192256	200841	182486	192809	181695	194953	148020	165068	183708	146767	145792	132760	121963	168279	152556	210254	159580	149103	162909
CASP9	2.13694e+06	763252	2786685	724051	533504	346374	456388	528574	455284	410960	950426	365877	266184	578295	621245	591737	686753	620886	639198	519651	495484	405585	590639	329665	428619	568924	643379	667500	477792	618929	369067	456000	19708.3	580937	326760	406396	416495	87338.8	395140	392186	506730	478098	7915.01	205655	361950	15774.7	295355	287866
CAST	589268	545515	576228	529964	535234	577070	527004	557884	572786	555698	525491	564698	532442	515079	528484	545849	562980	557608	541748	559065	566350	539465	520235	518107	477934	460517	583315	538290	562674	574017	518405	588426	592185	575674	599521	548865	601294	569980	556702	562899	448918	499582	483156	517564	509096	558689	529347	497581
CASTOR2	78596.6	114012	105737	129042	81414.8	85722.3	116569	77252.6	109838	49551.1	63229.7	74251.4	163630	97850.9	95842	74015	87318.1	86643.5	111624	93438.3	50540.1	125716	155258	61596.5	167745	98679	101121	95471.5	107121	95016.7	129836	21495.2	81804.4	121592	156711	124021	78356.7	167676	88559.8	135873	101781	90878	99697	22723.6	58590.7	117489	59217.5	42945.2
CAT	754332	726052	785082	725599	734836	771295	796203	828902	803156	744041	749765	698598	789065	740895	698662	688839	733180	715219	691511	710180	634155	625012	731178	654933	683977	741582	701094	745347	749125	690132	765542	719150	710787	731662	766204	743711	722301	725328	711575	744482	696326	716560	762414	745264	721189	678673	741416	714210
CBFB	124231	153116	190021	155779	170186	165452	154640	150524	147496	169059	173837	182088	150957	174416	143119	180836	118944	145477	168429	149841	173286	126435	138763	130218	82396.2	77974.5	146446	156689	91222.2	174679	148298	124384	152972	159519	180856	177324	193096	180465	142931	124253	22603.1	13210.8	157658	162396	107977	136203	113818	19971.3
CBL	716349	683440	607034	639013	722573	695590	682003	779176	769424	752451	732176	743572	815193	692767	742910	719416	711094	721293	736758	650737	706976	593094	637552	636794	670602	639986	654948	793732	795187	761423	746357	723923	642519	792496	789113	788828	769765	707711	790465	721503	816144	731193	754648	680782	763517	674715	736027	687455
CBLL1	363412	368961	439462	278144	252469	360958	404299	320816	377018	422003	529449	314852	369961	287109	307583	353691	268244	296048	369205	264452	301604	140346	164512	147813	190048	167952	253223	369871	312344	309982	306568	222120	173833	398837	329532	288066	293856	285211	266948	280219	230268	211726	250277	189688	260210	231541	206538	201502
CBR1	4113441	4297749	3969679	4401765	4.1693e+06	4254444	4041743	4.21078e+06	4157651	3.93786e+06	4144515	3.87877e+06	3.82498e+06	3716799	4.03999e+06	4258918	4288650	4.20475e+06	4.19328e+06	4.18404e+06	4.25064e+06	4.12614e+06	4198151	4.19022e+06	4.04125e+06	4.14645e+06	4.28035e+06	4056642	4.03957e+06	4.01249e+06	4227119	4.11846e+06	4.13626e+06	4.07678e+06	4.1838e+06	4.3991e+06	4087475	4043292	4.11273e+06	4014923	4269918	4.21288e+06	4135349	4144552	4151936	4034870	4061006	4185595
CBR3	3.29848e+06	2.98313e+06	3.28992e+06	3.06446e+06	2.99816e+06	3.08028e+06	3.35137e+06	2637922	3.05672e+06	2.67228e+06	2.82474e+06	2552479	2.77068e+06	2.99467e+06	2.59149e+06	2150322	1.59235e+06	2.32233e+06	2.279e+06	2260062	2492480	2695145	2.21325e+06	1.90007e+06	2.23746e+06	2.16678e+06	2400864	2.28564e+06	2251239	2.2568e+06	2.08627e+06	2.3794e+06	2673410	2.51358e+06	2.61986e+06	2.39005e+06	2.39677e+06	2.21115e+06	2.45476e+06	2.41406e+06	2.05653e+06	2.37311e+06	2.5172e+06	2.64992e+06	2.34367e+06	2.6025e+06	2.50044e+06	2.12839e+06
CBR4	103428	132356	13419	77113.3	46750.9	105200	86048.5	7336.2	106822	55206.1	96904.4	59488.8	168261	72974.1	87450.8	160266	75733.5	161093	195234	190211	146364	104681	168847	155429	150493	101509	181143	159425	158143	130419	150860	159095	91455.9	150939	173700	180365	228261	197271	140277	140537	167452	122924	34831.6	86248.8	118989	118232	123423	95040.2
CBSL	2.32655e+06	2.22463e+06	2341429	2548793	2382667	2290426	1.83988e+06	2.19631e+06	2.27598e+06	2.1908e+06	2191013	2.15316e+06	2.24896e+06	2.19934e+06	2.16003e+06	2.23008e+06	2.29639e+06	2.24556e+06	2352250	2.2714e+06	2.26318e+06	2.28342e+06	2.07752e+06	2.23549e+06	2.01352e+06	2.17869e+06	2.33662e+06	2313454	2.3434e+06	2.20556e+06	2.19396e+06	2.31355e+06	2.27687e+06	2.23417e+06	2.26756e+06	2.28055e+06	2241895	2.218e+06	2.22558e+06	2.10254e+06	2.0089e+06	2.0711e+06	2.22341e+06	2.17718e+06	2.2127e+06	2.23908e+06	2.1655e+06	2.1434e+06
CBWD2	218577	204724	290677	236613	256089	265267	237248	246845	282610	210016	254455	257839	275736	254238	302205	263869	264784	252890	260591	198393	230569	234925	238487	236669	235070	254585	235290	262503	255943	285828	219482	235353	209287	268688	259080	282638	294223	286436	243154	265066	239830	269130	275930	293449	288944	261383	287808	268225
CBX1	1.29075e+06	2134403	1.6431e+06	2.26902e+06	1.49925e+06	1.25375e+06	1.44091e+06	1.57504e+06	1.37133e+06	1.49813e+06	1.7711e+06	1.53589e+06	1.58773e+06	1.95296e+06	1.71789e+06	1719526	1.35817e+06	1.60998e+06	1.53725e+06	1.59588e+06	1.78072e+06	1.66884e+06	1.61657e+06	1.46392e+06	1.41523e+06	1222740	1.62029e+06	1.44719e+06	1.53887e+06	1461659	1.07678e+06	1606035	1.80117e+06	1.63186e+06	1.54869e+06	1.46019e+06	1.69434e+06	1.78837e+06	1.50592e+06	1.68905e+06	993316	1.48652e+06	1.30409e+06	1.72768e+06	1.59227e+06	1.82022e+06	1.56575e+06	1.48926e+06
CBX2	194025	152228	168225	155658	151956	172251	178081	214140	191543	200356	187072	159650	184851	170666	172975	178492	161145	185334	195762	167109	195899	225152	132037	121611	196040	184765	154728	205663	186203	166535	218979	205583	171507	168916	200894	175056	143950	178705	195658	167563	194221	165010	186660	177160	166773	152911	192230	146182
CBX3	10361282	11332715	11473963	11181185	10762768	11365476	10524963	10614640	10497588	10491272	10461340	11635820	8584985	10171025	9972768	11046922	11224833	10827925	10880810	10320959	10610990	10595648	10903424	10478848	9785906	9905190	10973752	11219786	11116304	10677124	10107339	10953362	11032407	10606011	11364676	10641853	11109675	11401815	11133931	10369348	10621019	9922228	10434692	10803148	11262857	10715858	10658205	10391004
CBX4	155556	128722	129097	128378	97726.7	119708	104608	82197.2	95176.9	134269	105846	124137	103399	101935	92558.7	130855	83026.3	115708	98444.7	123474	119179	60064.7	94718.5	69178.9	76860	94830.8	107114	71220.8	102373	87718.3	116576	146237	149525	128092	118568	128643	116627	98887.1	152246	123049	118453	149429	100594	132936	130891	152306	152571	112650
CBX5	2374933	2.31967e+06	2336679	2.61713e+06	2.51738e+06	2.49137e+06	2.60762e+06	2.51747e+06	2.46252e+06	2.45689e+06	2.24351e+06	2154578	2675750	2.35659e+06	2.38684e+06	2.57943e+06	2.30066e+06	2.49246e+06	2.65496e+06	2.4279e+06	2360132	2429148	2397775	2.50273e+06	2.4165e+06	2320343	2485711	2.55462e+06	2538391	2.51139e+06	2.59847e+06	2.60875e+06	2.71074e+06	2.59105e+06	2.61484e+06	2.51557e+06	2.51513e+06	2.50546e+06	2.58983e+06	2500100	2.55237e+06	2.4843e+06	2458699	2.47418e+06	2364802	2443161	2.52197e+06	2.44595e+06
CBX6	36809	25670.3	301626	63556.8	238765	94995	120201	150470	114011	374428	277083	233466	125734	122439	127017	216109	163589	171510	184319	301934	265880	592461	208221	267881	107068	439875	127194	220501	118662	124421	55485.8	98897.1	504436	108548	81726.2	94602	141664	113203	338921	197727	497269	217991	73793.9	533655	145394	245292	140879	65310.8
CBX8	291039	296433	268443	300111	306247	315342	331737	294150	301400	308566	299743	309908	310031	216427	247244	295381	269269	277288	280579	273038	231917	277401	260153	267310	239967	240251	267746	286216	279906	305870	253922	229495	282520	295612	274568	291539	300161	291858	284452	255795	303780	313229	298586	261694	227672	259192	272346	249487
CC2D1A	1.21541e+06	1.21673e+06	1.3157e+06	1.30735e+06	1.27117e+06	1.26116e+06	1.37635e+06	1.30327e+06	1.41819e+06	1.34203e+06	1.42514e+06	1.36039e+06	1.38201e+06	1427470	1.23897e+06	1303004	1.34772e+06	1.30832e+06	1316883	1.27215e+06	1.23877e+06	1.12935e+06	1.19532e+06	1.23664e+06	1.32701e+06	1.36251e+06	1.38943e+06	1.27415e+06	1.3578e+06	1.28787e+06	1.29059e+06	1.34652e+06	1.35677e+06	1.35073e+06	1.30929e+06	1.35931e+06	1.33715e+06	1.3875e+06	1.32643e+06	1.34241e+06	1.31488e+06	1335892	1.26926e+06	1249569	1.28204e+06	1.24171e+06	1.2361e+06	1299758
CC2D1B	502440	310329	396292	417193	449975	318061	298885	411684	396124	341863	340472	298897	367297	272082	271270	270304	332105	325427	290125	306400	320378	342560	309064	314122	306741	391891	329708	288235	251722	269948	298709	318967	257738	313510	218816	302965	352326	312015	279154	267042	279542	331609	336306	290939	285343	346981	290023	280987
CCAR1	1.72424e+06	1.84103e+06	1745614	1.72275e+06	1.73685e+06	1752938	1730568	1.82405e+06	1.85303e+06	1.7722e+06	1.74526e+06	1.82587e+06	1.67959e+06	1.60764e+06	1.58599e+06	1.72422e+06	1.44828e+06	1633313	1.67972e+06	1688523	1.62326e+06	1.72917e+06	1.628e+06	1.62545e+06	1656983	1.53765e+06	1.67465e+06	1.75419e+06	1.7561e+06	1.74449e+06	1.55385e+06	1.68365e+06	1.8174e+06	1.8274e+06	1.74868e+06	1.70468e+06	1.72744e+06	1.74932e+06	1.74137e+06	1824649	1.53267e+06	1654979	1607266	1.6556e+06	1700336	1.70291e+06	1.69474e+06	1.5931e+06
CCAR2	1.86464e+06	1.88505e+06	1.90506e+06	1.90264e+06	1.92813e+06	1906428	1.70177e+06	1.77119e+06	1.80874e+06	1.66348e+06	1.8254e+06	1795854	1760940	1.63391e+06	1.6951e+06	1797853	1.77007e+06	1744680	1724474	1728611	1.75596e+06	1.74612e+06	1.72105e+06	1.65523e+06	1.70446e+06	1618898	1.71631e+06	1.79397e+06	1.77689e+06	1.73609e+06	1752573	1.76455e+06	1.80726e+06	1.79516e+06	1.86199e+06	1.77845e+06	1.85727e+06	1.7693e+06	1.79304e+06	1.7576e+06	1672205	1.76326e+06	1.70347e+06	1.8028e+06	1.74432e+06	1.78261e+06	1.76867e+06	1.68944e+06
CCDC12	498727	458401	430985	509054	445865	395047	416858	432997	499952	486365	441463	432727	424481	476307	399944	424230	400241	434434	413653	378294	357509	338643	290615	324631	361716	335560	424181	504665	481064	406420	486611	394983	436927	483443	417783	410989	398412	451532	440824	370759	379100	370534	467114	420054	396081	391177	396276	331615
CCDC127	123836	103394	11665.7	69027.5	133937	54104.7	83512	123091	100184	115869	112537	29143.5	118256	104163	89148.9	100799	21365.3	94716.5	62669	115059	8233.99	108675	10186	173883	105975	127814	71192.5	73461	98283.7	113363	138061	136581	134891	120338	114097	116238	144796	118123	130932	144461	136334	153380	70339.5	101488	114727	94858.5	134432	102253
CCDC132	164435	146562	125484	177416	122949	129611	157885	157680	174519	159069	176634	133815	141805	152098	148249	125601	143524	134643	122635	114850	108549	135756	105037	94817.7	108177	81996.1	117242	136305	125720	137016	120483	140678	148517	156461	144900	168420	158242	171305	132410	136240	119354	130090	133489	123669	132101	139450	159493	135851
CCDC134	415671	457059	410886	400772	325555	379109	394863	409184	399563	312221	389302	476433	310072	289045	336000	338566	426570	340791	362808	307793	352495	400107	296100	337099	346167	303810	451094	326547	365353	358399	429315	398404	350213	354157	393212	367919	379303	364883	425864	381840	363137	378125	361713	333229	407512	370876	369003	342243
CCDC137	288076	276986	272348	316526	352166	313543	362453	296079	301895	322932	295005	316416	373452	279471	326623	246451	232391	274594	316562	226076	308241	307147	339202	324104	331863	352627	298215	280289	354318	302880	282792	283119	423541	327338	351517	304876	298285	257837	291812	295066	320448	322938	305576	222499	253372	267214	280283	181216
CCDC138	211577	66157.7	159038	226753	222285	198884	214070	250335	182759	265704	232645	285354	218837	235789	187232	147152	241982	162457	172774	193835	98448.3	151359	161368	132539	136201	186700	76968.2	125522	101827	150679	172798	166199	199093	184554	182535	186774	230483	209294	162650	171940	164895	219263	183790	205059	184120	186046	194934	147692
CCDC14	21529.7	283949	278700	238356	210445	236538	416930	275226	377423	158498	264596	263811	262499	305169	14323.6	222906	282988	228733	244647	41854.2	14316.8	11519.1	111003	47060.5	155861	58513.9	195414	329398	283127	282310	245617	255032	43306.9	297736	223681	137365	238512	292915	16724.5	46771.2	17321.2	43388.7	330177	14444.3	88230.9	87062.7	32607.1	209622
CCDC150	163469	1.39701e+06	1.46661e+06	1.28843e+06	1.59071e+06	1.48877e+06	220954	17063.3	151692	453124	1.4447e+06	1.54978e+06	211109	25633.6	534120	623405	1.32273e+06	580658	29182.1	319637	726683	587212	458166	396892	12290.9	186386	863350	8100.98	1.11587e+06	670303	15340.9	566856	919054	506462	922959	825692	897463	8279.56	183056	850158	103469	30031.5	321514	985893	1.31003e+06	966340	1.3196e+06	1.17278e+06
CCDC174	75979.1	129757	203276	131583	89791.7	80438.3	361697	117861	295251	190530	232567	301743	34155.8	83799.8	72636	116775	134907	141641	39213.5	119884	49694	90893.9	95790.4	97493.5	168325	224412	106002	342331	271449	81932.4	136910	315424	242236	214592	206671	124524	164425	197861	319713	132320	213469	248442	127760	120936	52130.2	56212.9	251543	134083
CCDC18	60334.1	170552	46189.1	199731	230275	135668	128759	196532	121845	226727	216742	214483	192111	239518	38922.9	40417.3	96315.2	67318.6	53079.8	108105	51532	143014	115297	97071.3	111723	110704	81037.8	30640.9	21721.5	36857.5	37795.8	78348.6	32272.4	121589	136947	112768	66671.1	44256.4	74745.8	100481	88902.8	124957	79974.8	18287	41708.1	18701.3	11748.8	35307.3
CCDC186	89592.7	89945.7	63908.4	74283.7	57296.3	85299.2	92437.5	88399.6	113426	91060.6	83984.5	77188.7	45227.2	58820.9	52787.7	56670.6	49790.2	68529.9	50877.3	64373.6	53769.2	36313.2	52677.2	38590.9	55302.6	46015.2	66251.3	51306.9	37822.9	74672.7	54924.5	28943.9	79963.1	67955.7	57482.4	67368	57579.9	68793.3	46951.1	79136.2	58511.9	71640.6	95083.1	87710	53882.5	48017.1	63404.9	63777.1
CCDC22	706822	642051	669000	727727	712008	763520	791394	812396	696602	707108	742783	753356	621042	665014	653342	632339	617278	679921	687951	657660	644429	669760	596582	677823	612289	763895	751198	652913	749886	696492	848092	708803	780350	734186	716574	759645	734772	713602	647975	762849	757343	783262	694242	670750	735493	680776	658179	692114
CCDC25	411074	439484	393096	412787	384598	435577	466284	400497	418469	354421	408049	376751	350286	357531	372400	396106	394257	394029	348202	375955	329413	293008	386122	339608	306065	365925	407981	318362	428048	366666	396369	454887	377047	399068	389410	386367	367960	393626	393060	363682	345800	349406	460231	396813	377312	342555	387509	328223
CCDC28A	496045	456165	289448	810061	411538	210175	873980	648554	382874	578612	533935	433568	414677	485986	390557	309864	253054	521458	375892	390514	471961	332369	37316.7	62364.5	115634	215789	182925	384797	265859	266102	130576	129190	46239.9	417868	13547.4	292241	121899	20622.4	98444.2	138123	7805.2	22289.3	237386	12445.1	255269	86154.8	6502.15	149251
CCDC32	9364.37	22533.9	9258.68	36322.6	20763.4	23382.5	22389.2	18924.1	6144.69	51587.6	74603	12578.8	43798.6	8418.67	20258.3	75712.9	72895.5	17423	84800.2	16157.8	135721	102719	113205	97613.7	67963.6	91723.7	2884.89	43587.2	30337.2	93407.4	24196.6	11691.7	9325.17	8664.87	65871.6	117957	22483.3	136855	68414.4	105218	56356.7	28016.4	9002.01	5172.69	11190.6	24663.6	28150.1	8421.63
CCDC41	10102.6	30580.1	12566.1	8028.94	19320.4	39984.9	1418.57	37081.4	16616.4	5701.85	12451.8	31891.6	14290.8	27184.6	12181.6	7442.25	27926	28377.2	21682.2	9715.94	9010.42	249682	198702	169270	116636	125547	5937.09	14544.7	18242.2	6038.02	12253.6	34968.2	384668	7877.6	5669.89	16546.8	6905.4	14231	16168.1	8972.69	403307	453967	23104	12079.8	8386.45	11301	12185.9	19612.6
CCDC43	4542194	3.87943e+06	5226504	4.62055e+06	4185317	4.04838e+06	4892646	3995080	4.82986e+06	4.61071e+06	4265018	4558511	4.27397e+06	3.73882e+06	4.37349e+06	4020122	4976032	4.25266e+06	4595204	4484339	3.85639e+06	4040126	4.66451e+06	4957783	4254919	4206858	4.26233e+06	4552184	4732753	4800756	5184763	4423694	5.05729e+06	3993452	4.09711e+06	4.12466e+06	4750425	4.89974e+06	4.13406e+06	3908564	4.23669e+06	4357859	4798840	3.80249e+06	4.53299e+06	4.63353e+06	4.50748e+06	4.72246e+06
CCDC47	1.46102e+06	1.49249e+06	1.36785e+06	1465470	1.45387e+06	1.36396e+06	1227675	1.27153e+06	1.38689e+06	1.35346e+06	1.42568e+06	1314135	1.40633e+06	1.31176e+06	1.34869e+06	1.39528e+06	1.26023e+06	1.43093e+06	1.39638e+06	1.46008e+06	1.39017e+06	1.40676e+06	1.35757e+06	1.40045e+06	1.37685e+06	1.36939e+06	1.50958e+06	1.48243e+06	1.53455e+06	1.43545e+06	1.42089e+06	1486919	1497627	1.46536e+06	1.51405e+06	1435790	1.40354e+06	1.45729e+06	1457307	1.49659e+06	1.40635e+06	1.45828e+06	1.41866e+06	1.43006e+06	1.43687e+06	1.45314e+06	1.43739e+06	1.33876e+06
CCDC50	142426	158771	159558	156964	182292	156961	152079	184753	180199	194651	190764	193978	146376	178555	177909	191842	154390	172546	177338	195437	173496	171032	193176	165394	156921	143000	141803	143019	140692	152828	170805	227689	179607	173359	196650	173385	186574	163907	229133	180510	200837	181154	210986	202994	177614	195635	175127	186766
CCDC51	499198	512525	449046	437882	467813	468795	492704	459219	465391	427212	442764	449467	442266	389173	433578	453029	397654	477243	471250	454691	489139	512144	459076	474954	472597	481572	390731	430880	439358	443484	445823	495621	421417	416293	442376	431793	410051	432908	462017	483753	506474	517830	439017	416934	446184	426924	463481	421278
CCDC59	362982	214893	348285	278216	600840	268218	387403	171304	333658	476027	296032	396858	257513	275839	286648	325701	441191	263320	303217	201677	184043	239331	260806	201467	215184	247908	265987	235686	307894	303907	248407	273812	254631	293104	302340	192373	114116	145178	169715	133144	247839	248253	195254	79673.7	221145	167994	152491	140530
CCDC6	618645	672780	602814	616239	621408	636309	664336	649909	735054	705770	751593	594651	623132	597208	662943	650201	606766	664364	629881	667332	645262	562489	591003	530393	553323	485466	661577	606783	653773	643877	606440	707202	654044	698202	748900	660844	691933	690663	678489	667406	549013	606192	584284	656833	608245	606053	563714	593573
CCDC71L	99556.9	103815	80338	79554.7	12501.9	97585.2	69621.6	86829.8	39932.3	75967.1	42525.6	62960.9	42826.4	81051.9	52067.8	72279	83062.5	84874.2	67893.3	78979.8	39655	61746.3	36938.6	43792.5	131259	104834	37060.2	87898.9	69095	70588.6	59897.2	69501.4	128137	82680.6	50419	59976.8	85077.5	86176.7	206314	26919.8	85095.2	93501.3	85466.7	150603	170031	235327	178209	234197
CCDC77	13125.4	17776.7	15310.8	14902.8	5288.38	53131.9	46694	20438.3	127580	82409.9	88647	279729	235992	230038	11585.6	396905	299682	329167	357723	359472	351593	238230	262888	257135	296782	233426	142998	203092	348672	193354	68.0361	8077.27	371003	137225	255964	78454.9	121639	310901	264481	307823	315732	320069	26072.4	304149	14060.8	12488.4	17776.6	27869.2
CCDC8	463592	694120	339912	691459	723169	515567	460385	526762	676638	635185	552282	521723	454140	657516	439409	434100	455248	383715	361754	354766	387235	316255	246117	308691	314191	317754	266508	402725	416588	369841	317661	384754	617208	474192	489263	539390	539577	441009	462965	478361	454234	412074	463042	554310	460002	456511	501791	551167
CCDC82	58233	26786.9	30813.3	23833.6	53547.3	29513.5	13546.2	23376.5	35581.6	96776.2	65789.3	71864	70371.9	32388	67468.5	70941.1	50544.3	38693.1	44889.5	48604.5	36581.4	10952.1	8427.09	46702.5	34030.2	36770.2	52294.2	76679.7	9713.14	42615.1	59256.7	69363.9	73277.6	95474.9	87163.5	12509.9	74426.7	63508.7	64271.3	69062.1	26631.2	49776.8	67265.1	9132.71	11092.7	109996	81739.1	61077.1
CCDC85C	295831	245974	256089	221002	180648	257000	218949	223296	209112	283126	217505	253100	241839	308340	234884	228496	209792	220341	225345	248351	226645	196941	222252	231911	236849	275616	217809	249294	210594	263457	239076	220802	250588	229813	276411	224684	289577	285798	289388	307729	244561	230058	195466	197706	171696	257040	250468	242278
CCDC86	1.24034e+06	1154471	1.2954e+06	1.22058e+06	1099510	1.14487e+06	1107139	1.09064e+06	1.05128e+06	1.11542e+06	1.10855e+06	1.1852e+06	1.13145e+06	1.15028e+06	1.10686e+06	1.17065e+06	1.08121e+06	1.08186e+06	1.21465e+06	1.15619e+06	1166869	992822	1.0539e+06	1.0967e+06	1.12831e+06	1.03269e+06	1.09758e+06	1.11686e+06	1.13414e+06	1.07305e+06	1.15644e+06	1.12047e+06	1123463	1.11192e+06	1.10443e+06	1.07626e+06	1.11837e+06	1157277	1.13491e+06	1.141e+06	1.04224e+06	1113697	1.10908e+06	1.0243e+06	1141874	1.09003e+06	1.04401e+06	1.13026e+06
CCDC9	232518	265824	305550	278394	281657	319011	264266	333319	363426	354550	329477	317234	302123	380084	287103	293135	332585	303322	309036	233059	269315	48728.4	218805	226664	286315	348093	356336	334627	363630	290863	300668	417440	262539	309015	318632	300144	241663	287588	250147	270470	274212	320620	329147	191151	229233	262601	205072	225986
CCDC93	287992	296855	276974	298612	325814	326748	275543	322524	377506	276361	251272	349601	234000	305859	290931	258197	361975	291575	244015	253705	179281	203455	270539	208956	200748	193091	249424	283100	231417	217109	260079	207909	279203	242902	232186	256595	248703	282742	277902	248752	233447	301468	276348	283719	282565	235909	234005	214313
CCNA2	662725	695372	656567	685563	726668	650754	635190	572970	646218	611516	658035	649278	589397	595326	614942	641186	576160	604491	598277	606774	617630	668453	642925	594447	630733	548071	598529	676920	620429	606929	644254	633562	558519	583833	597485	614425	652604	573751	627754	663378	536639	566839	614081	561723	653277	546749	634708	645130
CCNB1	888180	903401	994959	1.00884e+06	974851	874870	954566	1.00873e+06	856154	901279	854553	813650	718242	692024	849867	842690	779884	862582	861301	869555	798068	828046	827535	841160	896813	786071	905656	882507	894804	858493	874222	902138	881812	916363	904973	881118	846116	896914	885614	803963	774251	812697	787262	841353	946072	874592	822453	873473
CCNB2	897172	769874	774657	783239	838218	768993	525205	734207	568901	573676	594550	619901	703285	680817	598423	537225	649556	609792	645078	502256	549163	637285	496331	538974	524718	569491	560205	587231	649985	575831	633759	630413	509993	672118	583489	560743	597095	578152	523076	531958	468824	477322	660013	519364	538472	606892	564404	564378
CCNC	287906	188250	197911	171267	188692	194340	194101	245304	69491	123955	259093	238423	227868	145880	107843	353542	114336	69744.2	197373	201574	61989.3	20344.9	57016.8	90564.1	66832.6	76856.3	129458	151113	147358	116345	39368.8	171172	112970	145464	139202	30236.8	125714	30074.7	66703.8	175240	148612	23255	120739	46058.8	32119	76781.5	25949.7	99240
CCNDBP1	86325.1	109479	113664	90753.1	138980	104258	142149	145439	109465	45786.6	105164	93041.4	98785.8	123253	85165.7	87299.6	95332.5	59805.8	91312.9	89705	89881.8	81585.6	42470.9	72165.7	78836.8	84932.6	66302.1	77395.4	128932	77660.7	117024	75451.8	85336.2	109790	82173.5	34393.2	28859.1	89750.5	69856.5	69302.4	109943	107153	147414	110198	111258	43117	75136.1	113894
CCNH	369239	398927	338915	366660	379393	249446	331287	345337	309862	265555	413978	336948	260999	322696	228628	324980	319998	288133	339232	342307	210361	392818	333702	285455	251321	233493	283123	341552	352034	327438	396011	349781	337259	290761	332608	236721	248283	341512	316473	300818	365139	398485	309562	267546	217969	270504	266794	311046
CCNK	621517	448300	466619	446398	472741	586972	518362	545818	577512	530716	561216	540342	467246	532142	486560	495259	584420	456695	462414	556696	545945	454343	465954	480264	459895	432679	468046	493221	440560	528593	449912	499067	536830	528913	472049	557974	612359	571821	558772	516156	510648	537761	563030	497830	579158	452650	506221	531158
CCNL1	137768	125500	126651	303584	68253.1	105440	246193	62601	77087.9	122417	114220	78123.9	126137	116378	96954.7	99491.3	75069.1	58784.3	61536.2	53003.8	89660.8	40138.6	69678	67002	51259.9	53250.9	98204.3	92092.1	74399.9	50205.5	75645.2	73585.9	90740.5	82434.5	97689.9	100238	88157.9	48023.1	13695.7	58623.4	32866.9	50577.4	41710.9	67434.6	44927.7	34602	13030	49682.2
CCNL2	85748.7	65657.3	130846	44965.2	87400.2	94810.9	89693.2	58705.6	54912.4	70413.3	36014.6	55262.2	35698.4	89520.7	25652.8	40835.8	107259	48242.3	56581.8	61443.4	62236.8	64559.7	56135.2	45002.3	66030.6	149121	60357.2	45788.8	75032.7	42962.3	89491.4	93559.6	74510	55529.8	131212	118705	77907.3	95869.3	133370	98855.4	57815.3	80854.8	60455.6	33697.1	29293.7	72324.9	89969.9	51141.4
CCNT1	445735	416430	410327	456909	478097	395607	393797	415033	371599	423200	393468	367419	395416	322336	344056	427819	376623	428317	442931	392632	316636	354454	316960	377358	314133	363797	462811	410172	395884	394487	418166	440840	461562	401057	426504	402796	438790	412378	399205	367255	296431	351231	415185	369458	437868	449745	379898	397476
CCNT2	183720	161161	262502	167599	114607	182766	148293	160215	190506	181321	187700	131218	217219	76903.1	187385	122120	144624	178757	173611	182085	138203	160329	178195	89092.5	136093	93575.3	211056	165127	167010	180021	237383	127540	91415	181650	145661	159115	146618	183262	180903	177611	122605	155931	180911	53461.9	68954.6	112071	146546	105341
CCS	9753177	9303338	10396514	10571051	10147285	9848574	9880744	10466045	11348125	10686615	10010358	12015288	10044681	11262924	10201441	8990915	8691676	8401056	9310872	10181223	10496212	9536657	8707930	9895770	9339041	9934066	8.20634e+06	8862725	9172151	8802008	8.01674e+06	7646268	8483058	8929624	8632525	10181475	8721994	8.23534e+06	8938187	7892071	9546821	8851813	8773952	7.83707e+06	8509254	8766515	9313115	8899547
CCT2	9596324	8974694	9478225	9449086	9683773	8916882	10102691	8753466	9310228	8847423	8555533	8984190	9752585	8818844	8.13542e+06	9423103	9053061	9221790	8786068	9264993	9354806	9506765	9903031	9569132	9595472	9173208	9906563	9263607	9559096	8944609	9311250	9793298	9178751	9400971	9364050	9123150	9008180	9043516	9320856	9243532	9212143	8885200	9453559	8796626	9460978	8855170	8883198	9043106
CCT3	11884513	11749591	12033903	11548933	12023070	11914062	12538836	11598676	11785987	11108856	11889248	12034901	11182534	11790600	10967348	11689761	11830660	11726043	11578765	11390717	11551771	11691746	11855529	11817322	12011965	11818959	12247150	11836874	12350556	11830176	12045188	11849072	11419523	11397326	11525189	11549173	11119244	11321688	11448440	11816304	11482378	11329676	11588000	11019113	11699017	11514548	11833209	11574888
CCT4	10222890	10728314	10872221	9907455	10638649	10208508	10547448	9879983	9973233	9775013	9877280	9538817	9698994	9993863	9711315	10404392	10662982	10300640	10065575	10276916	10303022	11074100	10948676	10949536	10603847	10615772	11795546	10554512	10847002	10180825	10489031	10890962	10410989	10084008	10465389	10351193	10398547	10287699	10454172	10360182	10399590	10059441	10173969	9886256	10419677	10402775	10636109	10141320
CCT5	9691018	9090400	9382471	8889811	9199047	8758408	8568490	7.70082e+06	8347232	8882520	8940682	8674367	8553164	8045188	7712768	9229914	8.36866e+06	8793731	8561858	8918381	9396964	9305174	9442974	9351712	9216149	8792017	9794068	9004886	9373607	8544265	9172048	9614044	9299468	8713903	9022975	9063724	9095000	8886476	8983839	8866624	8522300	8759898	9103437	8764564	9554101	9408114	9320341	9192622
CCT6A	10031929	9336917	9132837	8843336	8834765	8753302	8760011	7153529	7.55873e+06	7417690	8.11663e+06	8153098	8.32728e+06	8005750	8384426	9616058	8313217	8805243	8611360	8847354	9142052	9810835	9910683	9721747	9287441	9086471	10279009	9161997	9861249	8802844	9654507	9511100	8733662	8788358	9097297	8845289	8488931	8942191	9386301	8734672	8810406	8701976	8600057	8.3425e+06	8720587	8958032	9193005	8789578
CCT7	8.21362e+06	8.31557e+06	7787350	7.92755e+06	7705983	7.95023e+06	7.1659e+06	7.48675e+06	7.45062e+06	7102786	7587978	7683763	7.45782e+06	7.04681e+06	7.12967e+06	7.89533e+06	7.87901e+06	7.56171e+06	7.78517e+06	7.53438e+06	7681225	8.0318e+06	8114342	8.32523e+06	7.48638e+06	7.14623e+06	8426697	7875781	8.13514e+06	7667381	7893790	8.09204e+06	7752790	7.59333e+06	7.73383e+06	7.72464e+06	7556674	7713334	7814230	7218052	7565865	7541394	7.74115e+06	7.18952e+06	7.92507e+06	7.59629e+06	7755681	7.81733e+06
CCT8	8677575	8688872	8951724	8219863	8438663	8.10561e+06	7.79449e+06	8656327	8359564	8.11895e+06	8360650	7.76352e+06	7933512	8.19988e+06	7924005	8530861	8.26781e+06	8.33007e+06	8490276	7.99299e+06	8419078	8512130	8500266	8229013	8420930	8071564	9285178	8603243	8950098	8500233	8481168	9023293	8405683	8.38376e+06	8527743	8497850	8.37156e+06	8.34172e+06	8407317	8086554	8.1621e+06	8354163	8.15099e+06	8218715	8.35678e+06	8123718	8230029	8029020
CCZ1B	391605	466897	444421	494182	546678	338394	438215	473429	514123	426028	481050	502980	377831	411494	453986	462434	513539	484313	502124	446351	489447	469612	436441	495600	462424	488587	513076	504214	458154	427209	477654	511333	522944	494977	487241	456827	482978	466917	532943	503717	447279	449974	402676	454310	421840	507227	496716	493312
CD151	1.19879e+06	905900	1098302	1.0277e+06	1.1387e+06	818680	600132	1.05999e+06	1.03872e+06	904335	1.10757e+06	1.00105e+06	808513	841324	878499	966189	985799	991660	919843	1.09285e+06	1.00871e+06	952174	921282	930433	976895	1.05905e+06	1.01222e+06	935249	941489	739451	727228	948645	886216	1.00604e+06	1.03815e+06	952496	917198	834755	777863	899828	1.02716e+06	921626	741494	951857	946267	738956	813431	779177
CD276	854423	730866	860787	780602	753779	791034	609320	850766	734529	699942	724520	678420	585152	635931	602187	722775	665819	712598	693078	633104	583046	616638	554144	496396	501871	404768	660428	624487	643641	693367	837133	743678	713094	801397	878081	694902	780836	751451	724008	671803	543143	639822	919621	660998	728998	769151	800315	594971
CD2AP	897212	851766	792354	822089	858151	811465	952410	840314	787208	743945	784737	794260	730295	737872	858852	879121	841089	903758	911385	808439	834429	890309	797019	837530	893734	803709	837765	847318	926969	849201	856680	938224	878431	889765	953107	846295	827889	908808	934680	948510	942975	965214	971690	861430	947658	913298	937008	939581
CD2BP2	28852536	29192736	30832678	30429192	30146562	28001082	31125468	29893814	28396230	29263774	27532050	30748168	23293992	32311740	28355030	26831642	25368368	24151640	24074700	30017038	26540308	26171136	25173628	26109780	22675700	25538802	25330168	27159328	23087524	25562332	22561002	23943802	23715278	25078916	30458274	26277624	27657516	25259744	23458280	27074992	19239328	21951052	25509970	25085746	28373102	24243708	24559046	24031926
CD302	190779	144804	233700	91854.6	93616.3	126221	208188	95535.6	144587	257204	172523	274853	142636	111503	242318	185272	252758	164787	281188	209814	235632	244282	156071	226281	276957	211426	109608	191972	157864	240429	65049.3	56043.1	114479	226591	170181	209869	230338	170024	212874	137326	125920	104999	113265	144218	129542	107578	181245	167072
CD320	486858	645019	491131	343388	503193	505777	483658	408858	502752	398423	439759	492976	527326	474747	452244	368766	406546	425286	406824	417780	365253	462008	372596	490692	426034	413386	399653	414379	485733	386833	472563	369418	454540	373672	388765	383112	422130	436313	390530	359711	484117	476682	438244	337836	273816	444879	306037	467458
CD46	2.11877e+06	2575485	3.1966e+06	3.82825e+06	3361280	3.1631e+06	3.3087e+06	2.81145e+06	3.49677e+06	3.49338e+06	3.67053e+06	2.85972e+06	3701152	4083393	3604216	3952100	3.00535e+06	3.9104e+06	3.80224e+06	3530557	3.20972e+06	3.63598e+06	3.47749e+06	3.10872e+06	3141300	2.94359e+06	2.3306e+06	3.93415e+06	2.6934e+06	3.08097e+06	421524	2672790	3.00795e+06	3437490	3787674	3.44879e+06	3.8002e+06	3.74544e+06	3.93643e+06	4120572	3.2242e+06	3.3331e+06	2.64712e+06	3.67642e+06	2.99311e+06	3602692	3.36611e+06	2550326
CD47	1895278	2.61933e+06	2.03173e+06	1.99436e+06	2641863	1.97204e+06	1.35216e+06	1.56103e+06	2221946	1.09396e+06	1023508	914876	1.26304e+06	2.04733e+06	824725	1.06761e+06	754120	828523	873452	846195	811583	1.08151e+06	902779	1.00636e+06	845215	937370	1506842	1356460	1.41911e+06	736842	1.68405e+06	2.10025e+06	2.22732e+06	804614	780321	765438	833272	794850	865932	786774	623513	921824	1.89639e+06	1.60436e+06	2.02306e+06	2.13099e+06	1.88364e+06	2.16824e+06
CD55	952445	1.85117e+06	1.81865e+06	1.29613e+06	724659	352066	595122	490519	370967	479319	696646	577571	473468	379263	720647	794022	784511	684238	780908	755890	687941	579918	108890	625717	448820	502878	672505	353355	458214	432398	33373.3	412540	447147	271463	332283	442234	509132	325791	505896	513851	304736	217878	460659	388500	417363	342835	428405	367290
CD59	1.05505e+06	1.0874e+06	1.19656e+06	1.1941e+06	1.23375e+06	1.0903e+06	840624	1.15242e+06	1.23979e+06	1.25218e+06	1.06281e+06	1.07365e+06	1176482	1.12934e+06	1.21231e+06	1.19593e+06	1.18778e+06	1.15328e+06	1.16353e+06	1.2041e+06	1.22926e+06	1.06881e+06	1.07383e+06	1090934	1.10236e+06	1.10865e+06	1.15549e+06	1.04319e+06	1.2017e+06	1174283	1.18754e+06	1.26186e+06	1.21469e+06	1217437	1.24287e+06	1.27115e+06	1.249e+06	1.25144e+06	1.18292e+06	1.15905e+06	1.12713e+06	1.22637e+06	1.21388e+06	1.22238e+06	1255790	1.21668e+06	1.15466e+06	1.18276e+06
CD63	860871	1.34853e+06	1.23368e+06	1.32332e+06	924005	1029118	783583	843995	736441	823145	1.10841e+06	1.03469e+06	846198	658740	1.09245e+06	654949	1.11937e+06	635324	674393	642949	537423	569594	708317	625764	702025	633533	1.05273e+06	730393	819716	673602	967305	825390	636418	811805	1.07247e+06	814908	1.01806e+06	580728	583434	541710	703619	658475	1.20948e+06	779215	978983	675826	710709	920090
CD81	954034	870787	1.03793e+06	1.14185e+06	896529	962259	740263	1.04149e+06	924873	1.15873e+06	830012	722093	942212	938436	918818	905639	736512	878631	810559	798484	954730	785167	697313	786584	612392	677056	735626	793246	859647	959086	686663	723564	736561	670237	739823	814155	850824	756173	712236	665364	653801	635389	735043	753161	759556	726959	672415	716910
CD9	738080	499686	730432	1.15558e+06	618033	666132	556750	662344	945081	482649	348958	766093	311248	546313	529623	890169	1.03189e+06	1.06505e+06	1.07734e+06	1.35391e+06	1.25784e+06	304990	343950	409544	347255	403647	701769	412575	610316	639126	626003	659026	568252	689906	364521	630596	790089	576055	1.01308e+06	928465	1379026	1.28928e+06	582807	610404	355842	1113427	473383	912668
CD99	497795	530228	545418	542674	674191	628688	718984	649171	608976	553223	567592	519650	566001	527702	539638	467627	370268	528479	531651	466775	497404	443075	462369	356913	456164	521687	417167	449531	405145	364315	382678	422877	476252	505469	470151	519312	497469	498236	466248	472989	471799	562086	451250	499267	475473	493803	468188	449821
CD99L2	51175.3	44249.9	81618.3	115121	87331	86190.8	52417.4	58501.6	102552	86453.9	64804	95735.2	61183.4	56621.5	28517.1	94650.5	60259.5	79796.9	71023.5	95969.7	18053.7	17759.8	35112.7	31011.8	61716.2	44261.4	33844.3	41194.1	64952.9	72828.7	28442.7	35268.6	42519.1	75905.9	83638.2	79443.3	69623.8	30116.9	73250.5	53016.2	18133.1	60266.2	62942.9	65655.6	34105.5	56933.3	68363	55628
CDAN1	46254.9	18620	19177.6	27305.4	21095.2	70811.2	16336.7	27227.4	23509.1	29076.2	46896.4	39270.6	13889.8	42758.3	34672.5	32214.4	37485.3	25606.4	16931.6	22287.1	16588.8	38355.1	30736.3	47938.9	12846.1	14999.1	25625.2	23928	13601.1	9693.29	26514.6	22348	33464.2	37696.3	53763	32547.8	20669.7	62630.1	21489.8	104911	34665.3	40772.7	23483	34536.2	24946.5	43708.1	41502.7	15748.3
CDC123	1.3626e+06	1.29012e+06	1.39471e+06	1203820	1.26759e+06	1.19132e+06	1.12906e+06	1.20642e+06	1.28682e+06	1.27786e+06	1.26701e+06	1.24525e+06	1.24438e+06	1.12583e+06	1.20873e+06	1.28282e+06	1.3647e+06	1.20669e+06	1.2423e+06	1.21518e+06	1.15124e+06	1.30119e+06	1.23328e+06	1.22056e+06	1.28894e+06	1.24562e+06	1438975	1.28764e+06	1.39141e+06	1.21485e+06	1.29089e+06	1.30962e+06	1.08057e+06	1.24358e+06	1.2401e+06	1.26707e+06	1.29209e+06	1247853	1159853	1.08403e+06	1.20719e+06	1.13432e+06	1.29905e+06	1.1934e+06	1.28498e+06	1.20918e+06	1.14589e+06	1.13299e+06
CDC16	665019	689775	744914	683641	725757	683075	578615	782573	724140	728123	772851	665166	731856	627158	743685	629683	690660	735457	706281	621978	489416	422709	469241	552876	404417	391575	678944	627880	633977	669570	574866	616050	682770	617986	657819	706846	747672	699107	548280	585587	409798	464533	653942	579452	674775	620008	634531	671473
CDC20	747198	761334	766974	605917	785433	738523	718856	708303	799658	622278	767616	600072	799411	679980	623118	688978	703177	704254	721011	727834	732399	669427	719617	759316	642487	662995	708189	753771	669420	737206	675754	788455	764106	773409	731406	807117	742130	750124	743866	688016	733658	809264	670031	648587	700615	709692	696995	700635
CDC23	1.53696e+06	1.4159e+06	1.53225e+06	1.44528e+06	1.33158e+06	1.47027e+06	1.41269e+06	1039052	1269638	1.35961e+06	1329268	1.32622e+06	1.26658e+06	1.28746e+06	1.27657e+06	1.16116e+06	982978	1.16546e+06	926144	1.12579e+06	1.13768e+06	1.04602e+06	935249	967493	1.05743e+06	938282	1392269	1.23788e+06	1.212e+06	1.05538e+06	1.33573e+06	1.34699e+06	1.18021e+06	1.37264e+06	1.2512e+06	1.41392e+06	1.36698e+06	1.12465e+06	1.25426e+06	1154004	1.17471e+06	1.08382e+06	1.31404e+06	1.13947e+06	1.34533e+06	1.1942e+06	1.19275e+06	1.13723e+06
CDC25C	214085	144092	157280	145639	204668	109404	162072	164093	191510	134624	134144	165472	145824	140019	126882	136957	109608	131393	126930	102371	74047	160721	179761	161818	192326	152541	190091	199323	146382	190228	177910	156186	182401	175075	191428	177437	152101	176306	180632	234156	192443	157011	180602	205355	184170	161772	152986	178322
CDC26	222087	121493	309671	216009	239568	258351	272770	264674	266880	227660	280508	290919	299993	284231	289554	263401	299565	248716	250328	311237	241405	266417	256754	276400	243012	208853	214882	156026	150740	265584	220077	188831	266884	200370	239197	251216	280583	299340	282458	212105	227323	217964	226275	214680	294455	319242	265878	286745
CDC27	150701	131141	103208	209397	124943	216964	199716	235866	153906	116540	207243	208332	281141	158839	187421	136433	225380	149667	153508	181946	160891	121222	107154	92796.7	166680	131272	185608	170205	164420	138116	216398	159435	88126.2	223882	189399	189167	138599	170991	88492	76565.5	207705	217923	183749	168933	150312	164037	186901	101200
CDC2L5	124420	116694	113707	123937	99986.3	95271.4	116070	90435.7	78111	109482	118748	126613	101894	118417	69410.8	110158	141790	89772.7	118476	112768	94403.3	99321.4	57691.6	63691.3	50165.6	70752	92042.8	91988.3	69263.4	112482	119049	109357	139106	94414.5	119604	109853	135956	166388	125625	118727	70772.4	89770.8	115650	58282.7	88493.7	112267	84943.1	110997
CDC34	1.33019e+06	1.19916e+06	1.25367e+06	1.36598e+06	1.3602e+06	1.16154e+06	1.28069e+06	1.5125e+06	1.21116e+06	1.25026e+06	1.30765e+06	1.28556e+06	1.16338e+06	1.0895e+06	1115995	1.229e+06	1.15034e+06	1290073	1.21686e+06	1.16436e+06	1.21954e+06	1.34146e+06	1.21263e+06	1.33992e+06	1.30338e+06	1380033	1280338	1.28152e+06	873036	1.05809e+06	1.15424e+06	1.15137e+06	1.28423e+06	1.23637e+06	1.28169e+06	1.26899e+06	1.07071e+06	1.2167e+06	1.1495e+06	1.16723e+06	1.25413e+06	1.20747e+06	1.17406e+06	1.38349e+06	1.28592e+06	1.3456e+06	1.45385e+06	1.35724e+06
CDC37	3.56197e+06	3.76528e+06	3.65485e+06	4.04413e+06	3.92187e+06	3.4507e+06	4.01209e+06	4.01694e+06	3.76844e+06	3.46846e+06	3.5841e+06	3.97779e+06	3.6e+06	3988602	3.42369e+06	3.58298e+06	4426594	3521182	3.37271e+06	3.57862e+06	3438318	3.40287e+06	3.10588e+06	3.07885e+06	2.86886e+06	2.96645e+06	3.91931e+06	3.65214e+06	4314548	4.13122e+06	3.57887e+06	4.03043e+06	3.58768e+06	3.78738e+06	3.7048e+06	3.70358e+06	3.83767e+06	3.60977e+06	3464815	3.37747e+06	2.9862e+06	3.11552e+06	3.47657e+06	3602659	3689863	3.58178e+06	3442798	3.51801e+06
CDC40	1134085	1.15302e+06	1.06656e+06	1.05424e+06	1.1851e+06	1.15386e+06	994997	1.03747e+06	1.04604e+06	1.04929e+06	1196073	1.14419e+06	1.07707e+06	979550	1.08793e+06	1024756	1.00331e+06	1.03276e+06	974386	1.06683e+06	1.0466e+06	1.02951e+06	1.11836e+06	1.1695e+06	1.00831e+06	1.03162e+06	908688	1.07812e+06	1.11907e+06	1.05755e+06	1.03327e+06	1.05822e+06	1.26388e+06	1.07607e+06	1.1802e+06	1230340	1.05907e+06	1.11963e+06	1.13147e+06	1.21216e+06	1145116	1.16033e+06	1.17993e+06	1.04059e+06	1.31875e+06	1.11718e+06	1.14061e+06	1247553
CDC42	4.05633e+06	3.87947e+06	4625912	3.40874e+06	4275110	3.79511e+06	3.61972e+06	4.14753e+06	3.36415e+06	3.66116e+06	3.55503e+06	4412311	3.15498e+06	3944437	3.57682e+06	4046526	4.01373e+06	3.97746e+06	3.83692e+06	4.26581e+06	3.71106e+06	4.1334e+06	4243383	4217262	3.97715e+06	3830406	4.32808e+06	3.93515e+06	4.40134e+06	4.03841e+06	3.86212e+06	4.08359e+06	3.81435e+06	3.83881e+06	4185482	3.83185e+06	4.36698e+06	3.99662e+06	3982556	3.96432e+06	3.44914e+06	3423574	4.20297e+06	3.23032e+06	3.76527e+06	3696284	3619042	3.64596e+06
CDC42BPA	128605	186245	209374	158992	224824	176814	192504	186602	186691	145178	171891	180899	180966	166598	157351	175904	213143	184618	210843	148213	125748	194766	184299	221170	151940	194500	181545	204277	208078	176494	221366	135653	143774	167788	150207	207099	211282	198572	172438	192607	239509	186948	137962	196630	175680	163372	202296	181338
CDC42BPB	319653	346051	514615	365924	288835	347223	480047	441001	456182	480919	500042	504724	357325	335339	367097	360353	341051	331606	349542	362776	297814	256087	311634	348895	298722	283394	380761	419983	422169	415201	374420	407280	302848	335567	430224	378482	367646	352720	352430	450642	322502	263687	428657	246807	373643	296035	377853	356543
CDC42EP1	436126	376771	431351	416763	369619	410038	334140	467387	446827	417709	509675	395505	440384	401711	422834	467198	446942	400509	355367	449067	401691	387819	358505	301102	323412	303264	409979	358241	394315	412590	340544	359759	378907	442971	392234	442234	455666	385208	382475	311021	339745	404880	478718	381388	377738	395765	338827	297792
CDC42EP2	558052	1.37816e+06	775601	181770	310598	52713.4	200382	1.56919e+06	216772	921149	1.4591e+06	1.32363e+06	79517.4	917796	71224.8	881574	351722	992292	102253	53177.1	775358	125557	394753	119861	83866.7	15284.5	75268.2	495066	36465	27379.1	61582.8	82756.4	28699.9	396116	111445	47092.7	484404	305359	198297	269891	43369.2	39756.2	12926.7	110998	47481.8	34163.4	29040.6	92659.2
CDC42EP4	255189	173110	172742	185699	192497	170857	134516	209929	255810	174633	95895.6	177283	174659	111235	132242	246305	202443	166094	218881	255299	213407	346566	144814	185705	233270	182513	198956	184402	136182	127197	136098	90823.7	287745	144513	189954	124499	164082	173354	159581	206001	158413	192779	179166	136013	173634	177128	159363	191539
CDC42SE1	33237.6	5845.81	11273.5	40771.3	18269.9	19532.4	16943.2	26015	16567.7	32518.8	14571.9	10977.1	17957.9	19714.5	14941.9	6355.76	32538	24495.7	7271.76	20244.4	15722.2	15086.4	9503.99	23522.1	31221.7	5990.15	11256.3	33252.4	13950.4	26908.9	24109.7	53662.3	48690.4	25665.2	50049.7	69919.3	39568	59356.2	31238.8	11224.5	7667.08	20460.1	7572.34	11727.3	46312.2	50107.9	27042.4	35349.6
CDC42SE2	13118.7	157750	73917.6	143443	83368.4	166385	85326.7	56923.6	86311.8	99025.9	54242.5	22964.8	49575.4	104466	32714.3	266363	11692.3	145270	89552.5	209604	222468	113677	50620.3	142144	36347.7	75258.8	109247	108857	79396.4	145423	59027.6	180343	62932.8	83718	89489.5	73943.4	114495	165837	205538	204835	159663	79443.9	155486	32441	80252.7	107593	84436.9	40228.1
CDC45	666927	667219	511151	581230	566608	659628	552974	580121	714190	629759	706658	596292	566152	573498	536835	502617	474597	545112	511937	524808	463458	490136	481764	557123	510858	513325	578558	556116	549247	572689	692592	710306	512548	546606	575544	587416	605090	548819	558306	534105	512325	543635	596374	528040	613813	589100	578642	570585
CDC5L	1.14845e+06	1.12282e+06	1.14074e+06	1.13761e+06	1158459	1.12439e+06	1.03244e+06	1.13104e+06	1.07737e+06	1.11029e+06	1.04024e+06	1.05112e+06	1.04928e+06	1.07096e+06	1.06642e+06	1.14391e+06	1.0717e+06	1.09526e+06	1.12435e+06	1.08311e+06	1.12431e+06	1.04093e+06	1.05811e+06	1.05278e+06	1.05889e+06	1.07099e+06	1111328	1.05978e+06	1055052	1.10367e+06	1.00029e+06	1111680	1.12247e+06	1108216	1.08319e+06	1.12599e+06	1.16407e+06	1.16806e+06	1152956	1103451	954132	1.04188e+06	1.04621e+06	1.10747e+06	1.13013e+06	1.12699e+06	1.14761e+06	1.09303e+06
CDC6	98430.3	147062	180456	290535	141808	159223	76039.5	225430	78922.3	271791	150527	135372	140069	103225	100746	148158	178675	145276	149760	99096.1	54258.3	210594	169138	254463	285291	188146	109294	153263	208424	134573	171733	120671	160123	101258	197572	135834	110446	113968	72319.7	208543	73346.2	114209	226100	95873.6	75553.5	35593.5	103934	213416
CDC7	280775	300135	311468	313389	286112	266300	333120	272639	254507	270640	281136	263760	194706	191735	234305	226988	194061	253356	214115	221286	204739	214674	160685	156702	218834	216896	264003	223594	277116	164772	222411	237410	275225	287832	257996	211324	205596	219875	270394	238702	249860	219040	245608	178718	156359	220214	190784	181941
CDC73	3660599	3.34715e+06	3.11035e+06	3.08123e+06	3100535	3.17328e+06	3.18154e+06	3.7073e+06	3358017	3.41129e+06	3.25428e+06	3521624	3297304	3.23055e+06	3074951	3374607	3.52113e+06	3.2444e+06	3.25627e+06	3.34926e+06	3.1273e+06	3.10308e+06	3.39779e+06	3.36746e+06	3631658	3.66162e+06	3.37558e+06	3.20156e+06	3.17736e+06	3116052	3.32988e+06	3.37649e+06	3.13225e+06	3.20211e+06	3.26001e+06	3.36037e+06	3.12656e+06	3.21976e+06	3.18358e+06	3.10565e+06	3.42328e+06	3.43901e+06	3393707	3.19758e+06	3.15312e+06	3.02879e+06	3.21757e+06	3.23762e+06
CDCA1	355813	447769	385728	503695	473878	376316	369887	369861	498963	390973	506437	498228	510186	395627	521741	545457	432030	501752	489070	575396	536742	487683	446272	463391	436534	450157	486946	440416	520538	439284	415364	479589	457114	430442	485182	480576	475091	606244	533162	539005	443077	536317	501918	456156	400157	463534	608999	529164
CDCA2	149925	127868	153577	157107	128226	193843	206783	166786	227084	152661	162894	196908	183728	212057	154928	138886	108709	149774	165959	183032	203690	104084	135679	82861.5	160964	102718	121902	94695.3	147426	122900	97269.5	146666	186315	185754	184763	168441	242773	211664	185678	182097	79535.6	137721	162763	169088	199709	131433	155566	62589.6
CDCA3	134108	130532	127013	143106	82004.9	116613	128713	156339	91563.7	73361	98567.9	69692.3	106946	128579	95832.4	115928	105363	100226	90789.2	121808	137308	113435	104227	129989	111573	90155.2	160998	179189	121622	143976	141121	199504	162400	128568	130628	114249	129153	109343	122506	131469	57353.1	84747.7	117676	117024	134416	144270	147095	145882
CDCA5	485872	481557	376856	419619	501368	386255	399620	476420	423058	443729	454256	392267	442153	327570	421876	367925	375188	386194	352328	426832	392200	336934	415161	296703	395769	383280	311133	361529	336540	394947	338712	324986	369674	382640	399661	437219	402319	397075	423229	393679	347025	402009	422403	355231	362372	372340	328963	388152
CDCA7	24705.2	23193.3	30719.7	34840.7	31806	33456.5	28084.3	37006.8	15249.4	8198.76	47840.8	29268	9254	24948.3	11179.5	20583.4	21456.6	10486.5	27486.4	8916.65	8269.17	13896.8	2633.91	15666.9	8797.84	7656.05	17088.3	12079	23331.9	29195.9	28819.9	6952.19	17404.8	45701.2	50463.5	44741.5	45009.8	42499.4	17127.4	8234.55	5923.52	42359.2	25756.7	32398.1	19245.5	47187.4	33933.1	28824.4
CDCA7L	211375	197733	208412	188734	154646	238136	213771	172475	145361	143990	154894	222886	177048	201689	106056	132648	74347.9	115107	140528	166748	84787.6	256268	110419	169101	327698	52656.4	31385.9	67193.3	76099.1	77183.8	91891.4	99446	14038.1	122186	61529.5	97127.9	127219	112552	56662.9	126623	29963	83133.6	90153.9	92011.2	48046	52879.2	93125.3	44833.7
CDCA8	709558	636520	594462	603190	541512	629204	559915	545646	609283	616466	476794	523506	561058	614242	521385	519804	482794	502117	474928	523865	503372	477883	433980	413637	387176	472325	597180	559778	599141	542884	568977	560613	553744	637654	633614	507215	550080	501268	500281	518865	439885	514192	571226	535443	536935	530470	519920	513715
CDH2	331772	303175	321979	257744	216505	288877	222069	266567	263593	277852	255244	240430	301853	276865	226431	306823	271440	310958	300705	295870	313722	313799	268721	260191	279732	289743	277187	261548	303419	255114	286246	312926	271958	293796	275960	280594	323547	297651	289819	279527	239022	232102	232025	281931	269609	272813	254373	246125
CDIPT	1.22656e+06	1553671	1.1421e+06	1.42477e+06	1.20116e+06	1.448e+06	1.55925e+06	1.27417e+06	1.60516e+06	1.66792e+06	1.68543e+06	1.74059e+06	1.78378e+06	1.78077e+06	1.26301e+06	1.49322e+06	1.80625e+06	1.57541e+06	1.56709e+06	1.58549e+06	1.47589e+06	1.72149e+06	1.21955e+06	1.65897e+06	1.30046e+06	1.725e+06	1107028	1.38397e+06	1.07712e+06	1.16589e+06	953521	1.07272e+06	1.456e+06	1.18624e+06	1.33468e+06	1.614e+06	1.70487e+06	1514673	1.48192e+06	1.32464e+06	1.20225e+06	402774	954879	672552	1.23709e+06	1.33022e+06	1.24814e+06	1.0938e+06
CDK1	10026361	9700651	9986190	9535294	10503530	9735013	8376518	9503428	9447045	9068003	10113517	10289536	8621710	9902429	9129157	9693613	9868694	9878169	9049039	9300827	9004368	9865094	9918368	9614020	9982920	9727952	9757556	9899553	9881018	9948173	9902095	9621561	9521755	9395851	9861270	8882927	8803417	9365900	9696349	9571025	8863325	9119174	8732023	8817874	9266265	9190690	9220758	8616123
CDK11B	1.1368e+06	1.14934e+06	1.09084e+06	1213369	1.03072e+06	1.07354e+06	1.17299e+06	1.18621e+06	1.01856e+06	1.08618e+06	1.07387e+06	1.16774e+06	1.12166e+06	1.18493e+06	1.1078e+06	1122834	1.0915e+06	1.06921e+06	1.13064e+06	1.08894e+06	1080959	1.1169e+06	1.19384e+06	1.20884e+06	1.22028e+06	1.23004e+06	1.11209e+06	1.18724e+06	1.19425e+06	1.03983e+06	1.12673e+06	1.21667e+06	1.1031e+06	1.11752e+06	1.08966e+06	1.07323e+06	1.06394e+06	1.06084e+06	1.05623e+06	1.09687e+06	1.12412e+06	1.17689e+06	1.18093e+06	1.09454e+06	977963	987329	1.06823e+06	1.15309e+06
CDK12	256980	249371	282883	228745	260896	284936	257405	237286	236284	294889	272978	273977	256614	188899	161154	254807	210966	243618	233239	215902	226086	167611	155945	140655	167898	156555	270288	276694	260473	259787	233239	323865	276740	299038	330663	262671	313899	245175	269247	266278	200578	202628	246095	194860	214261	244784	193448	191289
CDK13	93490.5	156977	149832	49270.6	84212.3	114715	129633	76486.2	106836	114774	132745	106621	110111	144440	122336	92268.8	55007.1	122583	99920.1	98689.6	26322.3	120864	118087	123196	124577	124148	115596	96820.6	127404	98156.5	94251.8	130033	128725	125991	124773	147546	143217	115746	98483	104385	108450	123593	103468	100539	147415	105520	119804	121592
CDK19	356238	287300	211452	400253	328629	292348	297530	223925	291766	228150	356736	287112	366798	306634	273399	376879	303240	313779	342634	409353	432891	411627	497476	427074	317797	545249	321969	302485	316734	259429	389395	406238	459376	342569	383000	243007	273548	356022	305829	512804	425593	445516	239920	343220	226442	266821	387002	290606
CDK2	1.7633e+06	1696859	1.58521e+06	1.65388e+06	1.82016e+06	1.57961e+06	1.54983e+06	1.50825e+06	1.61009e+06	1.63765e+06	1.52358e+06	1.47893e+06	1.55052e+06	1.65542e+06	1.53076e+06	1.59591e+06	1.59241e+06	1.52592e+06	1492074	1.5631e+06	1.56326e+06	1.64217e+06	1.57363e+06	1.66837e+06	1.73872e+06	1.68142e+06	1580250	1.6025e+06	1.59114e+06	1.52536e+06	1.68492e+06	1.7208e+06	1.63865e+06	1.51876e+06	1.55804e+06	1.56981e+06	1.52731e+06	1.53802e+06	1.57723e+06	1.58636e+06	1.61679e+06	1687774	1.5176e+06	1.40521e+06	1.49509e+06	1.41013e+06	1.55771e+06	1.58281e+06
CDK2AP1	765133	518954	742929	720864	674934	639003	698573	826914	696591	732899	705423	577498	581355	880621	719768	775466	594358	779424	786060	732758	877513	560158	612367	541624	567769	408575	618611	652102	641194	813524	624620	672074	700308	649217	580600	683332	654490	866873	707662	607320	573142	596883	634669	674217	582881	663753	434551	540759
CDK4	2.97262e+06	3.04441e+06	2.80347e+06	3.03229e+06	2811205	2.84935e+06	3.09587e+06	2791577	2822658	2.69297e+06	2.94996e+06	2.84258e+06	2.95974e+06	2.67725e+06	2554741	2.90252e+06	2.95067e+06	2.95379e+06	2860224	2.77044e+06	2.48737e+06	2.66185e+06	2.626e+06	2.57231e+06	2604656	2.66203e+06	2955123	3.01357e+06	3.02022e+06	2.84601e+06	2.92057e+06	3121532	2.89583e+06	2.92513e+06	2.93396e+06	3.01064e+06	2.79763e+06	2.87644e+06	2774090	2688942	3079262	2.83521e+06	2792964	2.721e+06	2.96656e+06	2.61026e+06	2.77707e+06	2.57465e+06
CDK5	1.32193e+06	1.34122e+06	1.41859e+06	1.40944e+06	1.23655e+06	1.41421e+06	1.25909e+06	1.33613e+06	1.2333e+06	1.20824e+06	1.3285e+06	1.29733e+06	1.18756e+06	1.39662e+06	1.24659e+06	1.21834e+06	1.31958e+06	1.24136e+06	1.2956e+06	1.19343e+06	1.23069e+06	1.21433e+06	1.18502e+06	1.22598e+06	1.17754e+06	1.21895e+06	1.18441e+06	1.22257e+06	1225238	1.30724e+06	1.1004e+06	1.30683e+06	1.28528e+06	1.24057e+06	1.22854e+06	1.15526e+06	1.17024e+06	1.21829e+06	1.26545e+06	1.34244e+06	1.14554e+06	1284106	1.07629e+06	1.16651e+06	1.25485e+06	1.20568e+06	1.17397e+06	1.23391e+06
CDK5RAP1	258518	214019	233485	262278	239882	269571	242000	214618	267659	243804	147364	192544	168842	181538	122145	169311	245371	145896	192277	165194	152782	148805	117440	242929	123138	69820.3	286599	232901	153845	162165	189970	207366	199266	169049	154135	138046	170790	155690	159435	61741	185355	140224	144127	142084	160444	154215	132574	85828.4
CDK5RAP2	2.96558e+06	2042212	2.60045e+06	1.91891e+06	2.11779e+06	2.3036e+06	1.54272e+06	1.80471e+06	2.83541e+06	3416804	2.01832e+06	1.84916e+06	2.98372e+06	2.99656e+06	3.10299e+06	3.82578e+06	2.25891e+06	2.08454e+06	2.47565e+06	2934283	2758661	2.33964e+06	2.77755e+06	2.82243e+06	2.59493e+06	2.77623e+06	1.51184e+06	2569298	2.95163e+06	2.30774e+06	1.83599e+06	2.57131e+06	3.16153e+06	2.77252e+06	3.24402e+06	1.96288e+06	3019467	2.66033e+06	3.23386e+06	4.04904e+06	3695200	3611796	1.9444e+06	3.55775e+06	2.19822e+06	3527604	2.08505e+06	2.44974e+06
CDK5RAP3	575904	533538	568178	538833	621640	505418	534401	535982	520875	528124	521854	461816	528106	519671	525800	487639	412521	452626	501652	544251	496160	503714	538419	500568	506380	490422	475329	434425	468515	463976	464384	439671	509476	484234	473172	444039	506888	494948	450011	482464	436154	458671	486040	462779	504408	478109	491521	494374
CDK6	512282	509419	460223	560152	560536	552717	513743	516581	508871	502764	534278	544473	500951	469649	406296	455982	407348	453923	487231	479726	465353	471764	512259	469159	450093	449231	518455	461164	450131	450860	479186	486324	539564	521899	507079	470129	461007	470384	478148	514569	478798	481162	388530	454368	481015	450613	471871	539659
CDK7	927199	1.08759e+06	1.2758e+06	969389	897555	1.11712e+06	999851	1.10621e+06	974808	976181	979547	989620	1.01071e+06	793494	894043	929050	957244	975931	945604	949334	933281	919986	652253	760916	954527	849818	1.01618e+06	1.08347e+06	1.06226e+06	955464	964408	936719	874412	950840	1071885	1.03446e+06	931857	916065	936966	995558	899866	976992	1.08982e+06	847535	1.03881e+06	931776	1.02899e+06	986862
CDK9	841740	742046	847905	785802	695071	857165	908146	882917	952986	914345	964755	917703	998891	813295	880076	833539	973237	898158	831106	751054	601298	688034	703145	612734	619588	701048	811087	834990	790577	825004	667400	611970	736354	792400	790787	730550	733036	803426	756790	632478	602373	570193	648274	667452	640398	673612	673362	710832
CDKAL1	392732	408996	385981	453036	434790	422837	466058	451943	530697	453807	498881	520125	513428	441672	486222	403319	514024	440776	441270	421407	427958	356294	346698	433864	398670	354698	391592	460566	432961	472936	458205	447638	458449	537153	506947	505191	464100	484591	462111	439073	335712	383916	478296	456556	413582	413806	409351	392461
CDKN2A	2.32593e+06	2.33366e+06	2675812	2.38883e+06	2.35719e+06	2331377	2.84472e+06	2254528	2.4862e+06	2.6865e+06	2.23327e+06	2841008	2.11e+06	2.60488e+06	2.3409e+06	2373745	2.55784e+06	2.39314e+06	2.55206e+06	2.18971e+06	2.31127e+06	2.38169e+06	2.24587e+06	2.53126e+06	2479436	1.9239e+06	2.3762e+06	2.27944e+06	2.42499e+06	2.30693e+06	2.57551e+06	2193742	2.47446e+06	2.35522e+06	2.28941e+06	2.3364e+06	2.2398e+06	2.32845e+06	2379923	2394095	2292020	2.39132e+06	2.40106e+06	2109972	2.34939e+06	2.37112e+06	2.23215e+06	2.44258e+06
CDKN2AIP	289300	258261	242009	275960	251567	293802	262599	297432	317024	287833	285109	291742	288491	338861	262952	256037	272662	259842	278139	264805	281685	205868	228298	237441	242068	181297	280395	257229	291286	270581	269706	266545	286143	305862	321241	297815	287478	282849	291377	275501	255562	314575	259437	231296	228397	234989	214996	245001
CDKN2AIPNL	229543	271445	337232	272664	301390	223788	283540	283539	312884	289290	249246	236087	305816	255066	274432	287618	342049	251659	223793	240766	327944	206912	268724	358529	261124	130500	267846	261902	233086	300897	240388	261533	203730	146137	326824	220595	278101	197336	197084	262474	149412	146454	282442	186633	287887	264069	174282	252254
CDKN2C	372172	299057	517440	444282	213947	740152	917466	382261	345249	201980	404767	395373	246004	349503	326562	667176	451466	613545	633946	414790	515260	387280	370328	385953	327315	283950	578855	647790	559730	295370	299121	648246	223860	175583	278812	108360	164150	354140	191602	287960	431442	243200	315381	301410	119425	135653	150930	216936
CDR2	71522.3	52098.7	105617	47742.9	109995	46474.7	33526.4	58668.6	66862.4	98666.6	58013.5	51274	57514.4	38907.6	30880.5	39387.7	84092.3	70476.8	5344.52	70342.5	26162.5	64596.2	23644.8	33518.4	21765	51999.3	16726.5	31696.5	25587.9	43699.1	33949.6	40652.8	19704.4	42229.6	64402.4	53239.6	70159.3	59107.9	54224.2	56204.1	33676.7	20409.1	31723.4	102588	65294	27913	51026.8	48721.4
CDS2	170335	173247	165689	164607	164124	180389	146054	160428	158826	150361	172344	161738	142657	172851	144300	133356	156905	150277	132667	131356	143961	122120	109326	123344	137586	134220	130535	112918	145509	139663	122711	147313	145748	146660	149595	137645	145249	143400	163984	164287	128826	148743	177969	143774	153834	163277	137991	147518
CDV3	2.11538e+06	2015218	2129684	2.32989e+06	2.3401e+06	2.31248e+06	2.24289e+06	2168371	2.13412e+06	2.02687e+06	1.97226e+06	2309449	2189663	1.96949e+06	1.95533e+06	2.08541e+06	2.2533e+06	2.07443e+06	2129596	2.09909e+06	2.01977e+06	1.83702e+06	1769294	1.81074e+06	1891214	1.76965e+06	1.89612e+06	2.08525e+06	1.93575e+06	2.1244e+06	1.98213e+06	2.09999e+06	2.34909e+06	2.25795e+06	2.2653e+06	2.16284e+06	2.19108e+06	2214381	2.10985e+06	2.09098e+06	1.84431e+06	2041344	2.13003e+06	2172265	1.86234e+06	2.06237e+06	1.89054e+06	2.00107e+06
CDX2	254893	170590	312979	247450	173030	258641	232119	281376	157281	234003	217181	229162	155572	137242	295648	196031	262870	217534	233474	261760	251998	181120	109468	120343	145403	229011	180694	198676	192236	214582	211247	236211	233821	455668	577495	233567	434606	207571	222816	239037	172188	211546	224214	312734	285643	195775	187091	228989
CDYL	219777	234398	188148	258662	262988	220373	272335	219783	284351	272776	214255	202178	223125	213393	218733	269957	236849	241488	217952	269977	238024	214246	239933	242066	173654	260705	236540	287465	259895	262874	229689	233554	290174	289594	280589	288027	287995	275758	259833	268115	230787	278855	248489	209043	255774	271507	272786	294026
CEBPZ	829424	781987	772627	831046	786293	811689	800918	874313	821640	816464	799347	759103	846780	843320	788668	852317	786684	823559	854420	836305	742556	806281	837303	803468	826115	776464	850073	881721	865453	870886	855134	893783	900422	898046	928522	909040	885688	878854	882989	851070	872588	846350	839007	777688	858926	881118	849564	830125
CECR2	31877	33468.8	36089.4	12735.9	8957.17	11811.1	5620.08	10953.5	13702.8	10158.1	6453.88	9420.45	47053.5	41726.1	19323.1	4320.86	37086.5	21269.1	15394.2	16976.3	14292.8	28031.1	12274.5	39457.6	15206.6	33935.2	16737.1	6177.73	24860.1	42457	31169	15839.9	16840.9	13675.7	26304.4	32816.6	31386.4	10349	12909.2	18720.9	24964.6	13574.4	13646.7	19161.7	34001.1	17036	19595.7	11290.6
CELF1	984962	1.00092e+06	918986	885889	878979	853276	751483	731017	802793	845272	816762	694530	799616	706538	891792	1.05953e+06	749078	1.0281e+06	1.03384e+06	1003959	964134	858728	770424	736793	787388	782473	933110	1.07234e+06	1.08436e+06	944119	1.04153e+06	1.09002e+06	1.17826e+06	1.09579e+06	1.04884e+06	1.02314e+06	1.05707e+06	1.12555e+06	1.05743e+06	1.06626e+06	852367	1.03365e+06	914237	970503	1.03416e+06	990928	996543	953315
CELF2	735452	971143	822318	853541	679175	773480	633262	1.00484e+06	921224	1.08157e+06	887049	905584	824760	774899	821510	1.05825e+06	828701	905777	899493	960255	944850	869650	797916	753000	740845	1.10045e+06	925888	1.01163e+06	815531	953937	763163	1.04626e+06	802715	1.08073e+06	987777	888141	864215	965514	936025	862947	609007	763744	934935	840557	680326	808955	838605	717283
CENPB	301406	306544	361020	384521	342454	290596	386575	370814	420104	377206	312733	352549	344158	257056	338409	307443	299165	295279	290198	292925	298646	291711	217823	218788	278397	205534	273338	354501	278511	403882	247700	364461	359428	348313	358217	327458	308575	317495	344582	307821	319262	307617	286480	262479	268054	308461	288383	291214
CENPC	233970	181201	169732	142069	148225	215936	110780	191994	150641	187867	134918	146896	133059	163543	118633	118009	114222	102727	119683	111172	94140.5	114130	112702	109770	105612	102157	95888	132228	124714	160496	128895	126062	140666	136635	137189	125574	120129	127824	124686	125258	97512.9	118450	149493	61833.4	113552	120791	114962	98895.1
CENPE	121843	94456.8	89480.8	95430.2	82455.8	91444.8	94194.7	89261.6	104738	84017.2	95734.2	78822.9	87774.1	112924	88754.9	83353.9	74412.2	75049.7	83353.1	62168	65129.6	52962.1	61836	58104.6	45422.9	56513.4	64201.8	75632.5	81193.4	92299.5	66398.2	79086.2	99573.3	98630	85718.9	85092.4	94071.6	81681.2	83297.5	85887.4	73877	65047.2	82649.8	72030.3	102110	105931	83543	73324.2
CENPF	366961	415470	384635	387239	384875	373107	403561	304530	380620	373673	359896	331181	357946	286154	335027	371916	317880	318517	348816	337880	337375	345490	275627	282879	301514	270909	392065	352785	362466	361003	355115	416378	445727	391441	410807	379716	398417	385142	377014	448381	387593	366948	385332	403882	377552	411552	362130	355719
CENPH	908238	631934	660026	667702	772574	664105	646260	706369	747404	727470	634679	641044	545309	566908	498066	536663	599247	593235	493531	649854	434030	513381	395848	463321	519566	704527	579922	626457	530779	485120	651343	523916	606908	579185	572072	597064	666897	612424	644069	617257	559761	536248	672243	594249	496448	620268	596754	459885
CENPK	192019	318951	227003	206344	208093	229464	265946	86201	121251	202564	78771.7	208517	92595.9	120585	121142	191719	182033	308740	227238	197395	160073	166900	136783	213406	89851.2	53929.8	228801	114452	121096	168358	234044	271273	158050	129963	186413	171710	199280	155077	178508	196139	47329.2	46464	152363	180845	183038	225021	216888	233339
CENPP	16802	18028.2	17858.7	11783.8	26296.8	12706.5	21887.2	13701.4	30576.2	54792.7	55493.7	55437.7	22684.8	18689.5	31216.1	28383.3	21730.8	20085.2	16295.6	29929.6	14394.6	31403.6	12857.2	8896.76	9869.24	23748.8	14516.3	26317.3	20073.8	11574	30625.6	13945.6	29317	20780.5	62400.7	19193.3	40910.6	44456.4	22161	10544.4	27968.2	20121.5	8298.86	20911.4	30703.7	15147.6	24320.6	18168.6
CENPS	13345.8	41471.8	17010.1	36684.8	6930.36	29761.3	9452.42	13714.9	19024	17616.1	14653.8	7934.58	8312.98	36320.2	16275.3	39143	13531.7	7096.33	13546.4	23618.7	12038.4	21615.5	6082.83	33234	8409.84	28582.7	10717.4	19432.6	16111.6	24647.5	19439.4	15062.3	45365.5	78196.5	53448.1	47267.3	51171.9	18055.9	44748.7	38762.6	23756.9	23082.2	35713.7	45148.8	41628.1	31666.4	9881.24	30133.7
CENPT	32573	19317.7	72071.4	72866.2	73795.2	29580.3	11428.8	56978.4	44927.6	34019.4	55791.1	38525.6	12578.1	41513.4	49047.7	62779.9	49529	55397.6	31195.6	59237	62283.4	72811.2	59676.8	62972.8	128991	40643	49187.8	58626.9	48976.8	39958.2	39231.8	42772.4	60642.3	48835	26472.9	35957.6	69530.9	67762.4	70878.2	70006.7	61277.7	61673.4	22519.1	22072.2	63905.7	67178.7	32631.3	65800.6
CENPU	42633.9	52334.5	22225	68282.8	69340.1	48393.3	91274.9	45364.9	71197.2	55949.1	46603.3	20071.9	16277.3	25964.1	15471.2	19515.7	26516.1	15959.3	16162.2	18599.4	15211.4	17334.2	14113.2	33066.5	11836.3	34065.1	27277.6	11954.8	8179.69	22054	10932	12240.8	15953.5	16369.1	8645.63	16958.5	13648	14441.2	28983.5	21997.5	13630.5	14161.6	23545	5819.45	11126.4	12830.5	8779.47	7541.23
CENPV	323680	508576	542852	507443	364124	496363	444157	469044	531677	468476	510148	545570	476552	395097	438886	467598	558370	532876	536250	393752	413078	490382	453028	510854	498532	413225	507489	494077	437572	464313	463986	393866	433956	537951	487819	480315	484768	475279	542876	457196	418212	414272	30258.6	362396	424674	381530	474396	109135
CENTG3	520472	457793	477120	444471	520209	447521	454773	461259	504745	477597	488369	428523	479774	478960	411978	419136	481401	452444	382844	424753	403495	418858	393815	400866	438781	457537	459950	433985	468455	471876	445616	460199	456585	413843	490775	446743	481208	449502	446244	486368	451709	452022	487871	517943	427187	412093	447679	423992
CEP135	111343	100825	76267.4	100779	146178	101575	172660	164499	144081	96253.1	132073	192998	145532	138119	112765	146760	128600	170518	155494	126730	93668.2	149811	149679	169426	142765	175153	173075	161944	145387	130718	122663	73710	185986	137649	110041	85793.3	155256	99138.1	98834.7	127447	192913	152556	117950	99376.2	152973	99442.1	134622	136300
CEP170	32847.2	39435.4	36571.8	21423.7	10470.9	21670.3	9710.6	20096.7	9005.47	56481.5	18188.7	8273.9	7745.09	14733	35452.8	39851.2	36289.5	30490.9	26049.8	42872.1	26223.5	12341.4	11349.8	13178.5	4486.49	33223.6	18968.5	100025	8125.38	23790.6	7885.45	195778	42023.5	34174.3	46916.5	39647.7	32251.8	96681.2	51366.2	50845	15585.9	35651.8	21454.6	72197	15474.2	31543.3	14546.8	14738.2
CEP170B	668450	322660	724097	472047	394226	333661	309382	445144	378657	466743	616075	331594	565237	345167	510827	464865	389073	488976	356765	426744	489654	117456	98900.8	385292	274240	248836	240644	235389	152967	248207	377860	206099	378706	263087	150630	272348	365162	245330	327721	291461	159488	145849	137967	234277	298226	302121	271397	137839
CEP250	21699.2	38777.2	39936.5	40946.7	40218	27722.3	40239.9	27697.8	36849.3	12071.6	25241.9	12645.3	26938.8	25040.2	30465	21978.5	18544.3	23087.6	30312.4	21544.7	16391.7	43506.3	31234.1	30276	26147.9	33503.1	18261.9	34231.7	25755.4	13274.5	38809.7	33359.2	22650	30662.6	18476	33698.8	32789.9	50146.1	24928.9	46837.1	27039.1	32473.9	19208.1	39821.6	42050.2	46410.9	33436.1	17009.6
CEP27	238218	306483	454257	461561	593608	372285	274891	437193	262189	257192	362477	283119	6428.13	114513	158378	213961	301204	192560	184422	165286	104500	273068	129084	160360	211631	181906	218802	182139	203975	238185	130710	158240	233469	214982	190725	74706.5	50643.9	12162.7	144610	168427	122510	157491	118380	133017	143046	153028	190772	174275
CEP290	53060.2	59101.5	53358.5	123563	171159	67729.7	119731	114630	188166	119332	106672	110907	93474.8	104849	65013.1	135535	159529	76547.2	145801	158834	150326	228100	122290	165162	109992	153717	62318.7	93760.4	154093	56866.6	55512.2	52520.9	31871	119353	91001.5	66981.6	101621	99900.9	68777	64065.3	88139	82498.3	45177.1	55121.7	58738.8	32836.6	107173	68412.7
CEP350	150735	130021	107072	114373	164775	146216	120215	147638	110324	105630	125674	85851.3	114842	118746	115600	118041	105693	96165.1	125128	117061	82686.2	166606	62197.4	128532	115666	142080	66207.8	125125	105121	92527.7	133175	98270.7	115085	151683	98211.2	117626	114878	118963	141146	147899	175063	126371	166621	161688	139920	155033	73876.1	57701.7
CEP41	206104	216365	160548	204408	206279	204164	203160	172615	216057	173655	238893	184730	212609	190182	167574	139923	145279	160519	169311	171558	153896	140761	119325	133036	124568	155730	121962	154123	163964	186050	98692.6	179317	199266	164758	217387	197621	188663	198591	146246	142698	117597	152974	205839	171247	164718	157818	142660	176537
CEP43	348440	433344	313768	346531	350257	390931	368114	294812	365063	344881	430832	303273	241559	296179	331971	365370	344656	333356	379889	309744	404659	354548	268731	322904	326182	323703	295257	355376	344154	357792	328843	338766	365649	316404	327734	348594	394886	357052	355212	417613	348432	351694	346391	347329	338940	358820	341369	289155
CEP44	72256.3	116116	121136	120896	161413	82997.1	31640	423089	98516.1	78420.3	147694	80743.8	115268	229254	27604	37893.7	106033	20084	46915.9	151192	61402.5	45411.8	35346.8	10127.1	40357.4	32795.4	32590.2	54623.8	31123.2	26296	27927	52513.9	54984.2	16294	43859.3	26582.7	40599.9	73232.2	30890.6	14742.2	48139.3	54938	34552.6	25567.8	11830.6	30664.8	25702	52250.7
CEP55	1.07576e+06	1.03789e+06	1.09121e+06	987380	1.03308e+06	881444	1120806	930654	1.02963e+06	951819	812596	937341	818455	690863	597147	950869	834681	759733	738925	859657	530175	817750	743083	690240	429611	499533	788154	690018	751039	587996	894711	802492	864074	819652	698243	1.00855e+06	935163	825610	964418	685965	750500	851953	746686	741792	810141	895484	785571	855270
CEP78	212365	268987	250858	242247	209845	167533	343037	109312	160815	207742	134678	185877	145073	165527	123662	159455	100823	133312	151397	144493	149950	131415	161097	155099	127363	199037	135927	155338	205368	162915	233629	158829	185719	179354	160022	171288	163063	151835	104339	138245	71784.7	161004	169058	91496.2	136081	116198	99237.2	127363
CEP85	575206	794920	832732	570068	882492	835900	811680	1.1386e+06	866261	979687	1.11894e+06	853405	972730	1.0137e+06	1.02323e+06	1.06243e+06	997536	919716	943068	1123394	1.12273e+06	895502	942483	1.04925e+06	1.12321e+06	965770	868102	1153934	1.06488e+06	1.09442e+06	724706	802956	976217	1.01681e+06	1.00385e+06	1.05479e+06	1.27467e+06	1.05445e+06	1.07908e+06	1.19249e+06	869970	1.14619e+06	792044	925219	874011	925627	849128	981681
CEP97	232752	277920	279840	277929	230916	302989	253167	232153	296950	219970	248486	232130	256710	215893	226619	268948	283183	291437	290251	293487	265046	264741	283550	302625	213658	314520	279391	238947	299779	308687	281168	300913	236634	381006	347661	293583	318780	276962	323609	269894	268053	313827	288609	257587	291704	263863	239697	239693
CEPT1	2.69724e+06	932776	1.64084e+06	1.39237e+06	1.21671e+06	1.98856e+06	2.03137e+06	2.32263e+06	1.44928e+06	2130917	2.11303e+06	2.15759e+06	1.60428e+06	1.90413e+06	1.97484e+06	1.77906e+06	1.38106e+06	2.38976e+06	1.65858e+06	2.4993e+06	2.52732e+06	1.98788e+06	2.46551e+06	2045473	1886394	1.24866e+06	2.31184e+06	1.88939e+06	1.90007e+06	1746941	1.71469e+06	1.601e+06	1717944	1.61056e+06	2069351	2.12232e+06	1.66305e+06	2.53687e+06	2163913	1952142	1068917	1.21657e+06	1.73884e+06	1715946	1.57356e+06	2.15514e+06	1.54253e+06	2.15194e+06
CERS1	251506	319581	230710	287380	328844	243414	207105	294041	253351	257649	236937	189204	177225	237179	275888	274013	197011	232273	234215	274554	222481	272010	305031	267759	300920	246051	271686	253923	274020	244213	296363	284912	295715	258301	237453	297087	264836	280755	271635	301022	265477	281308	234735	289058	271584	262330	290329	303026
CERS2	1.02167e+06	1.12713e+06	1.10172e+06	1.10597e+06	1.01727e+06	971823	956338	1.06914e+06	901970	989585	1.05498e+06	1.1285e+06	804655	974394	1.16244e+06	1.08925e+06	1028464	1.19584e+06	1.07814e+06	1.22843e+06	1.0211e+06	1.09253e+06	1.00713e+06	1.08271e+06	1.00836e+06	1.14511e+06	995033	1.01658e+06	996349	1.07559e+06	1084134	1.07687e+06	1.15432e+06	1.176e+06	1.19917e+06	1.11197e+06	1.23378e+06	1343008	1.00652e+06	1.20853e+06	1.0166e+06	1.01975e+06	1.00667e+06	1.07378e+06	1.20559e+06	994199	1.08831e+06	1109217
CERS6	81440.8	95966.2	120584	77251.9	87791.4	97097.8	85234.3	117073	131485	126699	100907	60009.3	113749	142459	99290.3	140334	133374	109187	128497	89519.5	123063	144572	154640	115675	108093	112186	122699	118976	145614	110428	126180	98726.9	100146	141477	140064	124021	96270.8	126553	140160	122115	111826	101406	87478.5	120704	104211	96179.1	110454	83976
CETN2	695894	582147	589585	565796	609105	573276	655537	644222	702389	599085	703872	609855	611193	497565	580974	646691	738987	559959	658017	610280	455022	684717	532166	710860	494522	575285	627623	726385	717556	570263	615316	607678	560247	592089	623238	644451	614868	613336	492840	565942	708754	670597	646027	575694	661153	563827	568225	697203
CETN3	159559	184342	172444	73502.9	178943	151528	102593	134389	147854	48026.1	154880	110646	109488	115906	192814	221939	108017	140311	119640	203570	229317	178866	162194	195616	124702	165977	188501	210206	63995.4	213041	108002	237727	257500	144077	138380	183327	235398	199477	252312	199450	80507.2	133051	98912.3	286128	162475	307400	218188	209028
CFAP20	1.27488e+06	1.23297e+06	1.14915e+06	1.22502e+06	1290081	1.31822e+06	1.20887e+06	1.26327e+06	1.16838e+06	1.03587e+06	1.27775e+06	1210255	1.06248e+06	1.1248e+06	1.04164e+06	1.13166e+06	1.28002e+06	1.11529e+06	1.12176e+06	1.17639e+06	1.07499e+06	1.15981e+06	1.08044e+06	1.1123e+06	1.16743e+06	1.31331e+06	1242115	1.22426e+06	1.21694e+06	979189	1.15862e+06	1130326	1.22484e+06	1.13727e+06	1109330	1.0855e+06	1.13834e+06	1.11328e+06	1.05625e+06	1.17654e+06	1.04916e+06	1.22128e+06	1.13343e+06	1.1318e+06	1143380	1.19889e+06	1.01026e+06	1.0854e+06
CFAP298	996838	1.31314e+06	1.20573e+06	1.09266e+06	1.23352e+06	1.16133e+06	1173846	1.12417e+06	1.23685e+06	1.10267e+06	1.36094e+06	1.10113e+06	1.21592e+06	1.04783e+06	1.19454e+06	1.13341e+06	1.00692e+06	1.15529e+06	1.00599e+06	1.1865e+06	1.19174e+06	1.22238e+06	1.30322e+06	1.15025e+06	978585	1.12517e+06	1.07312e+06	1.2138e+06	1.1327e+06	1206993	1.16868e+06	1.37156e+06	1.21404e+06	1.23567e+06	1.29254e+06	1.15973e+06	1.2006e+06	1.19021e+06	1.2418e+06	1252062	1.03819e+06	1.00784e+06	1.28135e+06	1.10228e+06	1.09541e+06	1159597	1.13124e+06	1.14703e+06
[truncated: 5,712 more rows]

## Sheet: 2. 293T_QC_phosphoproteome
Genes	293t_DIA_1	293t_DIA_2	293t_DIA_3	293t_DIA_4	293t_DIA_5	293t_DIA_6	293t_DIA_7	293t_DIA_8	293t_DIA_9	293t_DIA_10	293t_DIA_11	293t_DIA_12	293t_DIA_13
[truncated: 6,429 more rows]
