# Supplementary material for: Integrated Multi‐Omics Profiling to Characterize Molecular Subtypes and Reveal Potential Therapeutic Strategies for Colorectal Cancer
Source: MedComm (2020). 2025 Dec 8;6(12):e70492. doi: 10.1002/mco2.70492 (PMC12686132; doi:10.1002/mco2.70492)
Supplement: Supplementary file 9 — Table S9: Immune infiltration across different proteomic subtypes. [file MCO2-6-e70492-s001.xlsx]

## Sheet: Legend
Table S9. Immune infiltration across different proteomic subtypes.
Description
1. The scores and p values of different cell types generated from the xCell method.

## Sheet: 1. xCell scores
Proteomic subtype	S_I	S_I	S_I	S_I	S_I	S_I	S_I	S_I	S_I	S_I	S_I	S_I	S_I	S_I	S_I	S_I	S_I	S_I	S_I	S_I	S_I	S_I	S_I	S_I	S_I	S_I	S_II	S_II	S_II	S_II	S_II	S_II	S_II	S_II	S_II	S_II	S_II	S_II	S_II	S_II	S_II	S_II	S_II	S_II	S_II	S_II	S_II	S_II	S_II
Cell_type	CZE005	CZE009	CZE010	CZE015	CZE016	CZE019	CZE020	CZE021	CZE028	CZE039	CZE048	CZE051	CZE080	CZE174	TJE024	TJE075	ZJE232	CZL089	CZL105	CZL115	CZL119	CZL126	CZL129	CZL143	CZL145	CZL151	CZE008	CZE011	CZE012	CZE014	CZE017	CZE018	CZE040	CZE042	CZE043	CZE044	CZE046	CZE047	CZE053	CZE066	CZE067	CZE069	CZE070	CZE071	CZE166	TJE023	TJE049	CZL086	CZL087
StromaScore	0.0856447	0.0931035	0.0974012	0.152535	0.0188015	0.128624	0.161601	0.099273	0.208683	0.0733141	0.169542	0.178289	0.209749	0.0534278	0.210619	0.131766	0.330761	0.000877199	0.114001	0.15328	0.0733625	0.24779	0.140129	0.00330492	0.035773	0.0854165	0.0370054	0.109097	0.208535	0.083679	0.114998	0.0142757	0.185567	0.0760774	0	0.0234105	0.02698	0.100332	0.348031	0.0131684	5.28056e-18	0.0111887	7.0972e-19	0.0278032	0.0607092	0.0314582	0.0280295	0.0237961	0.0220635
Fibroblasts	0.0513451	5.5206e-19	0.168008	0.206877	1.618e-19	0.0989731	0.281764	0.125058	0.249159	0.058988	0.215944	0.248009	0.377419	0.106856	0.304289	0.161705	0.579236	0	0.102742	0.206321	0	0.325712	0.280258	0	0	0.101398	0	0.153554	0.286491	0.0643338	0.165478	5.03659e-19	0.203564	0.152155	0	3.54183e-18	0	0.0465219	0.434768	0.0263368	1.05611e-17	2.25175e-17	0	3.66211e-18	0.0579051	0	0.056059	0	0
Skeletal muscle	0.0295901	0.0543443	0	0.0478676	0.0481695	0.0711854	0.0329032	0.0645979	0.0669659	0.0581961	0.0658298	0.0339581	0.0723197	0.0392525	0.0913597	0.0565164	0.0904524	0.0603202	0.0995138	0.0479328	0.0309802	3.9816e-18	0.047243	0.00769825	0.0111128	0.0351859	0.046604	0.0415769	1.6442e-17	0.0487841	0	0.0417161	0.0261855	0.0181222	0	0.0806562	0.0483359	0.0515491	0.0527214	0.00518371	0.0407801	0.012795	0	0.00613291	0.0349752	0.0335993	0	0.0128087	0.0282395
MSC	0.494108	0.131768	0.56492	0.270225	0.372553	0.243039	0.443704	1.41536e-17	0.438899	0.212276	0.625723	0.544224	0.488434	0.42732	0.211851	0.489347	0.462352	0.197035	0.29926	0.196129	0.687089	0.106748	0.127755	0.601217	0.690714	0.339972	0.233587	0.639946	0.0800663	0	0.241363	0.458707	0.0397481	0.139753	0.143	0.017179	0.303184	0.416961	0.795588	0.123346	0.200064	0.0627713	0.37039	0.206535	4.86579e-17	0.0307464	0.115161	0.185385	0.137086
aDC	6.41478e-19	6.59284e-19	0.0276702	0	0	3.87259e-19	0.019472	0.0948521	0.12408	3.37171e-17	2.56847e-19	0.0488377	0	0	0.0708148	0.0729872	0.102918	5.08868e-18	0	0.12678	5.10068e-19	0.014264	0.110421	0.063163	0.164435	2.34048e-17	6.99288e-18	0	1.34367e-17	5.80884e-18	5.79063e-18	0	0.0496672	0	0	1.08235e-17	0	0.052213	0.15052	2.48334e-22	0	0	1.87226e-17	0	0	0	4.19869e-18	0.0132993	0
Adipocytes	0.119944	0.118938	0.0267942	0.0381025	0.0376029	0.158274	0.0414369	0.0734879	0.168207	0.0876401	0.12314	0.108569	0.00315088	0	0.116949	0.101827	0.031693	0	0.125261	0.100239	0.138123	0.169868	0	0.00660985	0.071546	0.0694345	0.0740108	0.0631669	0.130579	0.088665	0.0527866	0.0285515	0.0683731	1.79139e-18	0	0.0468209	0.0539601	0.114682	0.261293	1.06799e-18	0	0.0186847	1.41944e-18	0.0223991	0.0635132	0.0537975	0	0.0475921	0.044127
HSC	0.438754	3.53093e-17	0.20951	0	2.62235e-17	4.88051e-17	0.161665	4.35418e-18	0.13627	6.87692e-19	0.224767	0.196639	0	0.324362	0.19476	8.52419e-18	0.23663	0	0.212574	0.154113	0.297075	0.124758	0	0	0.422897	0.040742	3.58944e-17	0	0	0	0.0469042	0	3.52595e-19	1.32696e-18	7.22659e-19	0	3.53717e-17	3.51788e-17	0.722499	0	0.00411859	1.60017e-17	2.01468e-17	1.47521e-17	0.0278913	6.82214e-17	0	0.260999	5.36159e-18
Th1 cells	0.226977	0.355706	0.288677	0.276941	0.214671	0.245933	0.204308	0.133898	0.27929	0.257746	0.333699	0.0496602	0.35069	0.279188	0.184687	0.293442	0.18645	0.370031	0.34462	0.382198	0.352392	0	0.336152	0.296886	0.453798	0.388902	0.236131	0.322672	0.207512	0.212537	0.20064	0.323549	0.113743	0.181385	0.168209	0.256902	0.173483	0.073472	0.0716537	0.213285	0.241847	0.164373	0.254696	0.34709	0.135923	0.219976	0.337073	0.221603	0.127441
Neurons	0.0735254	0.0338256	0.0714764	0.0255319	0.0738153	0.00554244	0.057051	0.0516985	0.0965292	0.0742105	0.0732588	0.101711	7.1844e-19	0.0849793	0.0790532	0.0909556	0.125834	0.0988784	0.0560626	0.095859	0.1008	0.131037	0.0435255	0.083866	0.0775859	0.0471865	0.0637196	0.0307368	0.0624749	0.0469257	0.0777826	0.0949453	0.0831996	0.0414792	0.0477104	0.0695182	0.0399953	0.0671519	0.147618	0.0522368	0.0658184	0.0639084	0.0948392	0.0542461	0.00773984	0.0609128	0.0631074	1.45951e-17	0.0543946
Hepatocytes	0.0361166	0	0	0.0286122	0	4.93405e-20	0.0344142	0.093042	0.0983715	1.06948e-18	0.00534002	0.0861494	1.24201e-17	8.58195e-18	0.0787339	0	0.0641232	0	2.48231e-18	0.0898407	2.1226e-18	0.0581769	0.0679602	1.099e-18	0.0837723	0	0	0	0.00310229	0.0554557	0	0.00230173	9.16117e-19	1.73243e-17	1.50389e-17	0.0321734	0	0.0470418	0.14946	0	2.7558e-18	0	5.74025e-18	0.00785547	0	0	1.50166e-17	5.95647e-20	0.00161552
Eosinophils	0.388077	0.167996	0.279415	0.398812	0.346872	0.0708654	0.232661	0.433306	0.524617	0.626548	0.269744	0.323284	0.257776	0.554041	0.486704	0.665466	0.523464	0.538202	0.252193	0.335747	0.421828	0.630438	0.368344	0.426973	0.484984	0.557174	0.506239	1.7063e-17	0.349895	0.439407	0.0544885	0.454422	0.219006	0.00508419	0.454561	0.258078	0	0.284286	0.388588	0.444482	0.55084	0.326836	0.331251	0.30083	0.233684	0.155444	0.404557	0.116945	0.239375
Macrophages	0.136429	0.143991	0.050306	0.034727	0.0199174	0.0699114	1.63438e-17	0.156966	0.098994	0.116059	0.0711553	4.60112e-18	0.0905347	0.186566	0.0927056	0.0609239	0.0408748	0.0668972	0.0672736	0.0699527	0.00405198	0.109001	0.108802	0.138194	2.87753e-18	0	0.13496	0.0778028	0.174596	0.142926	0.154033	0.100163	0.253799	0.181636	0.112552	0.148351	0.192623	0.0854282	0.0831547	0.153719	0.156164	0.156816	0.0694591	0.165594	0.107691	0.120671	0.12712	0.181883	0.173562
Class-switched memory B-cells	0.731367	0.017361	6.35215e-18	0	0.236696	0.66341	2.82089e-17	0.052062	0	0.267566	1.04778e-17	0.018949	0.0391726	0.600358	0.0125181	0.0789749	2.83753e-18	0.235265	0.0110949	0	0	0.668137	0.224063	0.366442	5.98663e-17	0.224475	0.490531	0.21985	0.407711	0.694777	0.704369	0.134497	0.580174	0.497773	0.545564	0.191745	0.216703	0.143746	0	0.535646	0.30783	0.530447	0.681833	0.56033	0.630539	0.292181	0.540377	0.512858	0.560703
CD8+ Tcm	0.124586	0	0	2.0066e-17	0.109584	0.0271798	0	0	0	0.143127	1.66903e-18	0	0	0	0	2.12447e-17	0	5.24835e-17	0	9.30633e-18	1.4005e-17	0.131129	1.45609e-17	0	7.7186e-18	0	0.0355431	3.38765e-19	8.8373e-19	0.199706	0.188526	1.04984e-16	0	1.10215e-17	0.0671479	4.33681e-19	0.0886729	0.0918592	0.0790686	0.0902575	0	0.0475651	0.065117	0.167311	0.0186068	2.89906e-20	0.0499884	0.116922	0.0838902
Epithelial cells	0.0388476	0.106779	0.0588734	0.12252	0.163089	0.101844	0.0316737	0.0967657	1.45279e-18	0.119458	0.152161	0.121613	0.051026	0.0797673	0	0.159105	1.84726e-17	0.0767704	0.0393956	0.00811317	0.119666	0.0331997	0.0418132	0	0.140653	0.0778775	0.0962303	0.124988	0.138423	0.130063	0.126714	0.0817425	0.194827	0.147464	0.129515	0.180109	0.113467	0.132712	0.0720672	0.0745077	0.181003	0.187261	0.110992	0.17038	0.188896	0.0745541	0.12743	0.161778	0.183349
B-cells	0.308459	0.224226	0.121131	2.50032e-19	0.115889	0.0701069	3.52806e-18	8.41095e-20	1.09692e-17	0.281381	0.0334608	0	0.204374	0.320294	0.0746901	0.0817253	0	0.0694038	0.0971699	0.0427492	0.1039	0.0947338	0.0261864	0.260147	5.66083e-18	0.0545995	0.14311	0.0195039	0.0891464	0.230646	0.325347	0.0772107	0.356198	0.138405	0.180028	0.107948	0.0834057	0.0404498	0.0408183	0.198563	0.25211	0.16974	0.196126	0.10201	0.234301	0.0961132	0.231554	0.101956	0.209011
Tregs	0.433413	0.255904	0.207097	0.19124	0.268755	0.278078	0.365791	0.0412041	0	0.248378	0.253813	0.43044	0	0.165292	0.235103	0.427127	0.119794	0.254982	0.275283	0	0.268286	0.0645058	0.320655	0.215634	0.33862	0.0529977	0.392471	0.263984	0.205553	0.239455	0.334557	0.401861	0.202737	0.475711	0.371284	0.53647	0.304202	0.420458	0.405235	0.175552	0.346223	0.298696	0	0.0897646	0.467179	0.354954	0.445511	0.348395	0.386677
CD4+ T-cells	0.267074	0.154675	0.0787331	0.096502	0.115513	6.30335e-19	0.143553	0	7.67589e-18	0.2214	0.109698	1.94857e-17	0.104654	0.216038	0	0.0836642	0	0	0.0367034	0.00659488	0.0740249	0	0.10577	0.0690723	1.2238e-19	0.0367292	0.12927	0.175622	0.00288819	0.047669	0.10525	0.0754538	0.0928991	0.115451	0.0969846	0.139644	0.242381	0.11571	5.26239e-17	0.279925	0.0641297	0.200507	0.0444468	0.235254	0.161093	0.174976	0.181372	0.123851	0.181832
Macrophages M2	0.452352	0.261398	0.28755	0.097651	0.0787388	0.0678588	0	0.21044	0.105319	0.196291	0.320686	0.0256556	0.264302	0.134419	0.19408	0.268834	0.213738	0.307987	0.333029	0.307066	0.195029	0.435275	0.252047	0.305251	0	0.0529799	0.370819	0.203999	0.474907	0.296101	0.293204	0.216507	0.438625	0.285617	0.271682	0.304073	0.451169	0.348609	0.360878	0.276457	0.359273	0.330474	0.287303	0.422324	0.321028	0.317971	0.117248	0.335382	0.310111
mv Endothelial cells	1.34887e-18	0.0794683	0.0773621	0.0896532	0.0652725	0.033616	0.0735641	0.026159	0	0.0887923	0.0236401	0	0.0886577	0.0661703	0	0.0206564	0.0527649	0.0950856	4.6359e-17	0	0.126717	1.58546e-17	0.120942	0.01813	0	0.117506	0.0641401	0.119719	0.126015	0.154481	0.096138	0.0466454	0.180167	0.048852	0.0951461	0.11049	0.171333	0.164162	0	0.0946346	0.0553077	0.147057	0.00690543	0.148144	0.0437422	0.146509	8.48106e-18	0.0596767	0.138997
ly Endothelial cells	0.0729687	0.102881	0.090496	0.14249	0.0769798	0	0.217486	0.0815343	4.57545e-17	0	0.0757215	0.123098	0.126423	0.146202	0	0.00176791	0.21003	0.0391064	0	0	0	0	0.179177	0.0734775	0	3.728e-20	0.109484	0.0678704	0.112423	0.209921	0.237226	0.0857591	0.179806	0.0695599	0.149603	0.104731	0.0527766	0.271652	0.0980278	0.178079	0.081167	0.228136	0.111584	0.221039	0.0608736	0.18159	0.0686245	0.20315	0.140173
Sebocytes	0.00211007	0	0.00978647	0	0.0109338	0	0	0.0174075	0	0.0129296	0	0.00791609	4.9049e-19	0.012096	0.0156259	0.0035817	1.27283e-19	1.43335e-18	0	0.0062469	0.0122317	0	0.00999051	0	0.0105913	0	0.0114497	0	0.0124201	0.00247311	0.0180783	0	0.0109308	0.0121358	0.00214014	0.0177474	0.00946452	0.0159994	0.00556057	0	0.014669	0.00904139	0.0136489	0.0201831	0.0182413	0	0.015359	0.00402059	0.00748517
CD8+ T-cells	0.155288	0.00809536	0	0.0940172	0.246129	0.00403281	0.0248378	0.0306733	5.32504e-18	0.205188	0	0	4.02726e-19	0.0606139	0.0926467	0.0160689	1.90691e-19	0.168085	0.164388	0.0226658	0.0277953	0.152466	0.133887	0.108951	0.0220103	0.0931332	1.87908e-20	0.0129187	0	0.213364	0.160094	0.0358057	0.000171857	0	0.153811	0.0295018	0.0180501	0.0780391	9.98536e-18	0.18943	0.10998	0.0943719	0.139311	0.151428	0.0436394	0.111438	0.0862659	0.270771	0.188219
ImmuneScore	1.13191	0.508545	0.655834	0.607948	0.802387	0.404083	0.493617	0.633916	0.68857	1.27623	0.549761	0.398982	0.778359	1.04774	0.715245	0.7561	0.704036	0.702594	0.471466	0.571592	0.563791	1.05985	0.774517	1.01498	0.516039	0.562018	0.804106	0.306685	0.63308	0.93375	0.768498	0.720797	0.707578	0.446984	0.803129	0.739182	0.679086	0.693837	0.515552	1.02693	0.908507	0.900389	0.738885	0.806268	0.694684	0.717639	0.810031	0.734869	0.914913
Mesangial cells	0	0.0749563	5.15452e-20	0.0471185	0.061253	0.0275375	0.142515	0.0591301	0.0530224	0	1.0536e-17	0.0772123	0	0.0806511	0.0966168	0.0887979	0.134032	0.0419815	0.0989781	0.0628752	0	8.14392e-18	0.112026	0.0382569	0.0224316	0.0177046	0.011516	0.032807	0.0915949	0.108562	0.00417227	0.0731578	0.158686	0.0770781	0.0592154	0.030335	0.0247601	0.0688986	0.129117	0.0518055	0.0762593	0.146859	0.06627	0.148248	0.0326418	0.0326	0.0730895	0.138574	0.11609
Keratinocytes	0	4.19077e-18	0.00671559	8.98449e-18	0.0728023	0.0673666	0	0.0614083	4.71776e-19	0.0258457	0.0288109	0.104984	0	0.000148787	0.0631699	0.024982	5.01503e-17	0	0	0.0491436	0.0811658	0	0.0387321	0	0.0609123	4.75041e-18	0.0457701	0.018513	0.000815345	0.0238682	0.0506986	5.34147e-18	0.0139069	0.0700754	0.0136407	0.0940916	0.0688685	0.0982637	0.0582917	0	0.0488571	0.0648002	0.0802586	0.0792313	0.0844924	0	0.0273214	0.0521391	0.0678896
Melanocytes	0.148472	0.136712	0.0396613	0.12316	0.171713	0.203927	0.084796	0.0855823	0	0.174053	0.149049	0.0518806	0.164976	0.143961	0.135064	0.019246	0.0840667	0.182013	0.0703049	0.0500395	0.0653033	0.0476424	0.0150173	0.0939517	0.0879133	0.0726974	0.0784852	0	0.216255	0.158977	0.105392	0.129947	0.163954	0.177539	0.189666	0.0724459	0.146412	0.165044	0.0526711	0.113021	0.0585309	0.141756	0.169861	0.107808	0.107507	0.149032	0.198701	0.14947	0.166088
DC	0.200307	0.0434285	0.114981	0.160662	0.16302	0.0100567	0	0	0.0266159	0.177764	0.104608	0.00901937	0.157557	0.150495	0.0143142	0.170244	0.196343	0.0879087	0	0	0.0924197	0.247205	0.151695	0.186171	0.0413723	0.073115	0.136859	0	6.1159e-19	0.206425	0.233278	0.149802	0.0996015	7.82685e-19	0.132925	0.159708	0	0.144527	0.18202	0.158464	0.0836142	0.134502	0.106306	0.212735	0.13781	0.169338	0.129038	0.225043	0.241683
Th2 cells	0.175216	0.0999065	0.0749487	0.157918	0.170641	0.134404	0.215051	0.0852217	0.211424	0.164505	8.9405e-19	0.102334	0.0271416	4.40601e-17	0.196607	0.0957721	0.12176	0.132164	0.186622	0.191683	0.000211864	0.135799	0.153848	0.1881	0.138476	0.154365	0.179194	0.132829	0.168526	0.15639	0.133023	0.0829897	0.0743791	0.0787567	0.205484	0.121925	0.188931	0.214446	0.0195921	0.205258	0.136506	0.181606	0.148941	0.146476	0.198077	0.135978	0.0872129	0.186526	0.155728
Basophils	0.207033	0.191069	0.372726	0.40165	0.25033	0.346808	0.160392	0.10302	0.198828	0.0230069	0.348346	0.259589	0	0	0.120298	0.0685077	0	0	0.215575	0.232016	0.17466	0.0300402	0.456699	0.483112	0	0.294566	0.244821	0.422132	0.22375	7.16717e-20	0.296754	0.327259	0.299902	0.523012	0.459194	0.307565	0.503748	0.155596	1.17788e-17	0.457772	0.0823603	0.260307	0.376533	0.20868	0.450565	0.238983	0.439006	0.444702	0.29557
Plasma cells	0	0.15336	0.0597975	0.0502003	0.0351697	0	0.0209668	0.0573555	0	0.0701542	0.129673	0.110661	0.130383	2.12934e-17	0	0.143332	0	0.0361947	0.133793	0.0431518	0.109015	4.29524e-17	0	0.0437167	0.0192855	0	4.66285e-17	0.03721	0.00183395	0	1.02865e-17	0	0.000766821	0	0	0.0670323	0.085191	0.0876089	0	6.48728e-18	0.113189	2.6509e-18	0	1.6416e-18	0	0.024021	1.51455e-17	4.43361e-17	0
MPP	0.725319	0.656168	0.537149	0.115044	0.698385	0.942609	0.874311	0.89992	0.955857	0.805205	0.119204	0.848671	0.0106641	0.643606	0.684307	0.36568	0.91056	0.633382	0.840589	1.01044	0.400191	0.901387	0.898193	0.871341	0.485721	0.776201	0.72013	0.451854	0.771977	0.622736	0.402444	0.627265	0.577164	0.636183	0.624655	0.761039	0.651504	0.839023	0.480203	0.752265	0.837713	0.588191	0.732265	0.518408	0.842014	0.578949	0.84094	0.476617	0.567811
CD4+ Tem	0.0412848	5.97289e-18	0.175128	5.01864e-18	0.0708341	0.234642	0	0.145938	0.0916376	0.208693	0.0901647	0	0.0965309	1.89553e-18	0.0675372	0	0.0715035	5.31402e-18	0.0489119	0.205954	0.351199	0.124852	0.0283558	0.340554	3.02454e-17	0.0169364	0.0764881	0.159192	0.114936	0.00283662	0.181819	0	0.307836	0.0842593	0.0573429	0.255835	2.55833e-19	0.242352	0	0.38274	0.104085	0.16505	0.097283	0.0816579	0	0.215904	0.0651772	0	0.0397831
Preadipocytes	0.00117063	0.135079	0.135306	0.106908	0.053835	0.151318	0.0638048	0.0331771	0.124887	0.106201	1.71018e-20	0.211028	0.101295	0.0585935	0.133751	0.0425026	0.163291	0.090004	0.070135	0.187104	0.212445	0.11382	0.143076	0.0957901	0.149763	0.106323	0.0648799	0.135309	0.154997	0.152304	0	0.16722	0	0.103482	0.0534765	0.120458	0.0218047	4.42686e-18	0.247387	0.0564722	0.0468629	0.040698	0.113836	0	0.0671371	0.0656746	0.150426	0.0612559	0.103844
NKT	0.447339	0.925399	0.84756	0.80991	0.64403	0.608257	0.160131	0.92574	0.572717	0.106415	0.0323951	0.770045	0.504139	0.340788	0.518157	0.695249	0.75288	0.845213	0.644015	0.670727	0.560568	0.879577	0.630245	0.59614	0.772529	0.974695	0.9162	0.279361	0.802681	0.805234	0.818914	0.772518	0.841484	0.876364	0.863038	0.257251	0.240881	0.702248	0.779489	0.388083	0.625879	0.621941	0.848572	0.690119	0.722411	0.812282	0.834844	0.653956	0.763727
Megakaryocytes	0.0904985	0.243462	0.196992	0.356378	0.264519	0.280987	0.188076	0.33243	0.343706	0	0.233815	0.247017	0.130421	0.136319	0.381096	0.0897095	0.14202	0.0672742	0.0303265	0.309746	0.087038	0.0353146	0.190293	0.156498	0.414528	0.352021	0.154686	0.338189	0.201205	0.154783	0.00673256	0.270634	0.203345	0.273134	0.280682	0.310234	0	0.0174606	0.331276	0.0193288	0.0588925	0.131673	0.176315	0.11365	0.073866	0.0180805	0.120098	0.242859	0
Osteoblast	0.0433312	0.252503	0.250678	0.249116	0.267152	6.77358e-18	0.120611	0.0899995	0.0757255	0	0.220271	7.42314e-18	0.0970958	0.0692922	0.0811724	0.322118	0.31837	5.15773e-18	0.299714	7.23087e-18	0.190179	0.0640967	0.0998095	0	0.191686	0.0716279	7.99061e-19	0.101809	0.0621026	0.0535686	0.138993	0.302222	0.145744	0	0.12996	0	0.414482	0.169396	0.0152055	0.18713	0.109155	0.0926682	0.0839317	0.0318368	0	0.16191	0.289924	4.92803e-18	0.0812924
MEP	9.31065e-19	0	2.1502e-18	0.0266073	9.64673e-18	5.90993e-18	1.52894e-17	0	1.4295e-18	0	2.35833e-17	0	0.0942027	0	1.64786e-18	2.37115e-17	0	4.94472e-17	1.82175e-17	0	0	4.96745e-18	0	3.56028e-18	0	0	0	0	4.79453e-18	0	0	0	5.46763e-18	0	2.57709e-17	3.00629e-18	0	5.34635e-18	0	4.07118e-18	1.94926e-19	0	3.10822e-18	0	7.22949e-17	1.65668e-18	0	2.60181e-17	0
MicroenvironmentScore	1.21756	0.601648	0.753235	0.760483	0.821189	0.532707	0.655218	0.733189	0.897254	1.34955	0.719303	0.577271	0.988109	1.10117	0.925863	0.887866	1.0348	0.703471	0.585468	0.724872	0.637154	1.30764	0.914645	1.01829	0.551812	0.647434	0.841111	0.415782	0.841615	1.01743	0.883495	0.735073	0.893146	0.523061	0.803129	0.762593	0.706067	0.794169	0.863582	1.0401	0.908507	0.911577	0.738885	0.834072	0.755394	0.749097	0.838061	0.758665	0.936976
Mast cells	0.0458602	0.00874409	0.0483566	0.0485615	0.0330134	0.0532442	0.00858291	0.000841673	0.0344556	0.030996	0.0534751	0.0169222	0.0153735	0.0452881	0.0235085	0.0560583	0.000956531	0.00453255	0.0369041	0.0182843	0.0311125	0.0372965	0.044723	0.0494557	0.0321128	0.0282755	0.0282192	0.0567296	0.0130221	0.0128295	0.0190141	0.0234104	0.0396912	0.036964	0.0194743	0.0402394	0.0151995	0.0273082	4.60645e-19	0.0329182	0.0099422	0.0243449	0.053503	0.025887	0	0.0287734	0	0	0.0257665
CD8+ naive T-cells	0.0113632	0.286846	6.89756e-19	0.323723	0.246915	0.124218	0.160304	0.225384	2.81657e-19	0.116154	0.0921237	0.291541	0.208265	1.85321e-19	0.335422	0.159345	0.111095	0.259938	0.277359	0.038076	0.203	0.0664902	0.273906	0.226107	0.216659	0.172876	0.222708	0.19473	0.292163	0.19391	0.137675	0.198328	0.210411	0.218406	0.183102	0.179662	0.216431	0.153441	0.10547	0.108649	0.237258	0.224848	0.179565	0.250355	0.309436	0.22597	0.304226	0.27966	0.339782
iDC	0.170971	0.0193605	0.0311888	0.0727645	0.0321246	0.0926721	1.00784e-18	0	0	0.154759	0.149842	8.43859e-18	0.112162	0.0634554	7.14034e-18	0.0572917	0.103165	0.0980691	9.38851e-19	0	0.126046	0.255924	0.0998531	0.181361	6.84177e-17	0.114271	0.136312	1.4642e-17	0.0560097	0.199625	0.163041	0.0349454	0.080811	0	0.105348	0.131689	0.0021303	0.0437687	0.110981	0.0609628	0.0905944	0.0452134	0.101736	0.195097	0.128826	0.0826467	0.126533	0.130956	0.211016
CD4+ memory T-cells	0.271664	1.23982e-17	0.0886992	0.127236	0.0167652	0.219399	0.23402	0.150557	0.0961513	0.180448	0.248274	0.0765576	0.0897771	0.0449264	0.197363	0.0944331	0.137418	5.47399e-17	0.118868	0.144642	0.0389963	0.258594	0.207926	0.120575	0.0537615	0.229439	0	0.166245	0	0.059722	0.103464	0.0495352	2.89088e-19	0	0.0691588	0.0863255	0.30518	0.0393483	0	0.128536	2.02389e-17	0.0938536	0.0238659	0.152071	0.0709598	0.0526008	0.0592027	0.117261	0.0696741
pDC	7.08876e-17	0.115714	0.086518	0.0913423	0	1.38343e-18	0.0581194	3.88771e-19	0.114308	0	0.0541936	0	0.122803	0	0.0812328	0	2.53248e-17	0.165965	7.06848e-18	0	4.30662e-17	0.0606424	1.64379e-17	0.114876	0	0	0	0	0	0	1.37509e-17	0	0	0.0918295	0	0	0	0	0	5.96464e-17	0	0	4.47263e-17	1.22865e-17	0	2.71702e-17	0.10238	0	3.50741e-17
Myocytes	0.0764788	0.151639	0.00972211	0.154	0.046707	0.0131555	0.168564	0.0524995	0.14745	0	0.0560692	0.136105	0.0250115	0.0935899	0.0677002	0.0422369	0.17396	0.0781839	0.0825558	0.197517	0.0613992	0.123478	0.0557686	0.0554535	0.086706	0.10917	0.0910069	0.118739	0.100107	0.0618776	4.65985e-20	0.0585525	0.0979074	0.0967791	0.0724777	0.103739	0.0574051	5.37056e-18	0.246362	0	0.00790758	0	0.121537	0.0862081	0.0382999	0	0	0.0926706	0
GMP	0.109228	0	0.0715861	0.159449	0	0.190726	0.120619	0	0.0584302	1.87071e-20	0.228382	0.0516823	0.149597	3.58e-19	0	0.127618	0.12358	0.13058	0.0275954	0	0.11228	0.228037	0.128177	0.153368	0.130196	0.207604	0	4.62863e-19	3.98879e-18	8.2157e-18	1.5503e-18	0	0.0483211	3.02599e-18	0.0964829	0.088646	0	0.0279838	0.202031	0.118866	0.0932184	0.0071801	0.122026	0.0664226	3.00598e-17	0.0623725	0.072981	0.0406559	0.121096
CD4+ Tcm	1.10694e-17	1.68991e-17	0.0196304	3.51556e-17	1.03272e-17	0.00221189	3.36187e-17	0.0262343	1.3117e-17	0	1.67064e-17	1.34355e-18	0.130224	0	0.0697662	0.0709427	0.053606	0	0.00416557	0.0607671	0	0	0	2.22577e-18	1.59542e-17	0.018248	2.41547e-18	0.218517	0	8.06188e-18	0	6.2346e-18	0.0510989	2.69465e-20	8.54245e-18	6.92211e-20	0.111348	0.0444587	6.92652e-17	0.01339	0	0	0	0	0	0.00786446	0	6.09816e-17	0
Astrocytes	7.49714e-18	2.04619e-18	2.76726e-17	0	2.14789e-17	0	1.06131e-17	0	0.0209643	1.65112e-18	4.29644e-17	0	0	6.24474e-18	6.0417e-18	0	0.0416884	4.29149e-17	0	2.93257e-17	2.04432e-17	1.11713e-17	0.0662186	0	0	0	3.11581e-17	0	0	2.60244e-18	6.35232e-19	0	4.50817e-18	4.68421e-19	1.06174e-17	0	0	0	0	3.2396e-18	7.75501e-20	2.82643e-17	2.45e-17	0	0	6.47429e-18	0	1.20847e-17	0
cDC	0.0480788	3.45036e-18	0.0347529	1.32353e-17	3.52281e-18	0.0339916	1.33001e-18	2.80536e-18	0	0.0944907	0.0778838	0	1.28514e-18	3.19167e-18	7.14456e-18	1.86093e-17	0	0.0765191	0	8.69413e-19	0.114183	0.142763	0.0176153	0.0833684	1.09033e-17	2.40443e-18	0.0194554	6.84458e-18	0	0.104203	0.131334	5.89244e-18	0.00908322	0	6.21419e-19	0.0718387	0.00206065	0	0.0128427	1.14066e-17	1.49714e-18	0	0.0754393	0.08705	0.0420796	0	0.0176629	0.0719025	0.166082
Smooth muscle	0	0.0202533	5.07777e-18	0	0	0.00613807	6.85683e-19	7.45e-18	1.87449e-17	0	0.021009	0	0	6.09903e-18	0.0110976	5.05991e-18	1.72029e-17	0	0.113145	5.87003e-17	0	0.0164802	3.95237e-17	3.55768e-18	7.13052e-17	6.15792e-18	4.63242e-17	0	2.63137e-17	1.39536e-17	0	0	1.53416e-17	7.29993e-17	3.39068e-17	2.25474e-17	3.67077e-17	2.51202e-18	0	3.66988e-17	0	8.71111e-18	0	2.14305e-17	2.20187e-17	4.54979e-17	5.88037e-17	0	5.89656e-18
Memory B-cells	0	0.0399417	1.11577e-17	0	7.16859e-18	9.24491e-17	0	2.36012e-17	0	0	2.31743e-17	0	0.0630479	0.0235172	0	0	0	0	2.98073e-17	0.00914524	7.70536e-17	1.7927e-17	0	0	1.58538e-17	1.11416e-17	0	3.06013e-18	1.32912e-17	0	0.0257863	9.64252e-17	0.0454566	0	0	3.09341e-18	2.42708e-17	0	3.91939e-17	0	0.0533332	1.09205e-17	0	0	0	6.40622e-18	0	0	1.7895e-17
Neutrophils	0.163561	1.07617e-17	0.158417	0.0424544	0.146123	0.200673	0.149725	0.17317	0.152633	0.112117	1.76699e-18	0.143128	0.0590699	0.0382756	0.149676	0	0.116836	0.101232	0.0525681	0.207457	0.0843174	0.113993	0.183794	0.0933174	0.193578	0	0.0934091	0.010554	0.195034	0.107359	0.0376813	0.164928	0	0.0865143	0.0543575	0.123867	0.0932703	0.121203	0.0449005	0.0266198	0.126034	0.123949	0.1277	0.0156651	0.0850792	0.146784	0.0551399	0.0818535	0.0538231
Chondrocytes	0.112569	0.140414	0.162999	0.143616	0.151362	0.0228388	0.116656	0.247092	0.178835	0.163499	0.0998053	0.250613	0.0572526	0.167392	0.132767	0.08939	0.329443	0.0491228	0.256323	0.23348	0.142926	0.158986	0.229601	0.0925058	1.89045e-17	3.73826e-18	0.0937438	7.61513e-19	0.0293129	0.0905672	0.0805123	4.44098e-19	0.242405	0.127798	0.16217	0.316967	0.141817	0.0385887	0.065357	0.0560566	0.166708	0.140447	0.167421	0.151717	0.233964	0.126233	0.103947	0.17141	1.75236e-18
Pericytes	0.138169	0.0807661	0.157764	0.109528	0.166273	0.113978	0.0783332	0.167698	0.0973858	0.161505	0.221611	0.202014	0.242454	0.102306	0.0948662	0.188386	0.172278	0.007317	1.70172e-18	0.130577	0.162035	0.114079	0.129016	0	0.190487	0.11587	0.137158	0.171092	0.224255	0.214208	0.12374	0.0797097	0.0690633	0.0219593	0.120811	0.141058	0.0354798	0.122767	0.15701	0.0120123	0.0690356	0.0978008	0.115556	0.0790234	3.04283e-20	0.195265	0.0973187	0.0530198	0.0754669
Platelets	0.00144748	0.145306	0.0608836	0.0968935	0.0701152	0.174191	0.152027	0.12078	0.173761	0	0.0890674	0.040217	0.147994	0.091387	0.257801	0.0588603	0.0362266	0.0823133	0.0204049	0.1563	0	0.0241034	0.0644298	0.187477	0.137832	0.166332	0.128542	0.143598	0.0825078	0.0281709	0.00616052	0.0447165	0.156917	0.152692	0.121663	0.0920325	0	0.0285249	0.0522063	0.0382558	0.126648	0.0840005	0.151579	0.0167791	0.0399572	0.0496496	0.135724	0.0884893	1.17831e-17
Endothelial cells	0	0.0672688	1.0978e-17	0.0600915	0	1.25553e-18	0	1.60291e-17	7.26449e-18	0	0	0	0.0389281	0	0	0	0.0505933	0.0017544	0	0	0.00860254	0	0	0	0	0	0	0.00147301	3.22865e-18	0.0143592	0.0117306	2.02176e-18	0.0991975	1.06415e-17	0	4.59666e-18	2.68279e-19	0.0394592	3.39909e-18	1.10699e-17	0	0.0036926	0	0.0332074	1.96848e-18	0.00911892	0	0	2.81691e-19
CMP	0.188574	0.192461	0.192188	0.0976477	0.0828426	0.228761	0.190979	0.193623	0.230608	0.0672129	0.104836	0.237701	0.00323356	0.178949	0.173286	0.131463	0.283785	0.188002	0.245269	0.2634	0.171135	0.224438	0.162943	0.137567	0.114394	0.200586	0.148856	0.135315	0.198053	0.182563	0.146088	0.229066	0.191438	0.143136	0.192593	0.165906	0.0884206	0.172371	0.337343	0.213011	0.202471	0.20593	0.192466	0.234762	0.194593	0.109019	0.183397	0.240759	0.176245
naive B-cells	0	0.0465364	5.85796e-18	0	3.41318e-17	0	0	0	4.59479e-17	0.00128727	0	0	0.0181672	0.0420589	1.22918e-16	0	7.35495e-17	2.29978e-17	2.99161e-18	0	0	4.381e-17	2.45879e-17	0	0	6.67856e-17	0	0	0	0.00604726	0.0492909	0	0.0826028	1.38183e-17	2.25206e-17	0	3.92795e-18	5.35242e-18	0	0	0	2.00726e-18	2.96887e-17	0	3.40529e-18	0	0	2.37596e-17	0
Monocytes	0.0281191	0	0.0134469	0	0.0171018	0.127235	0.103934	0.155916	0.19554	5.10448e-17	2.06515e-18	0.106119	0	4.1928e-19	0.138622	5.19568e-17	0.177581	0	0	0.153937	0	0.103867	0.0385732	0	0	0	7.15085e-17	3.09755e-20	0.125038	0	0	1.77031e-19	0	2.16587e-17	8.67362e-19	0.00742876	0.155881	0.143805	0.0338464	0.00640256	0.00994597	0.0417204	0.0402248	7.91151e-18	0.0387288	0.072921	0	0	0.0431666
CD8+ Tem	0.0462967	0.0077623	3.17204e-17	0	0.0281988	0.0366477	9.7735e-19	2.76771e-17	0.0824685	0.2337	4.50404e-18	1.78664e-18	0	1.68873e-17	0.0191081	1.03575e-17	0.0481365	1.13374e-19	0.0163142	4.46818e-18	0	0.111009	0.0410366	0.126211	1.60093e-17	0	0	0	1.20705e-17	0	0.0764021	3.5606e-17	0.0432683	0	1.67588e-17	0	0.00813053	0	0	0.193011	0	0.0575731	0.0438901	0	0	0	0.0085819	0	0
Tgd cells	0	0	0	0	5.24805e-17	2.0366e-16	0.0102426	0	0.0418388	0	1.81915e-17	0	0	0	0.00373514	1.42471e-17	2.03089e-17	3.03962e-18	0	1.23167e-18	0	0.0161285	8.72223e-18	0	0	3.90785e-17	4.55269e-18	9.49699e-17	6.50334e-17	0	0	0	0	8.82302e-17	0	5.42368e-19	0	1.83594e-17	0	1.00912e-16	0	9.70294e-17	0	0	3.29719e-18	0	0	3.44486e-17	8.86421e-17
Erythrocytes	1.0714e-17	0	2.3052e-17	0	6.27966e-19	0	0	2.15748e-17	0	0	1.24298e-17	0	0	1.68722e-18	2.25964e-17	0	2.04238e-17	3.1541e-17	1.69209e-17	0	0	5.43024e-17	2.63411e-17	1.13267e-17	0	1.89436e-17	3.31605e-17	0	2.97674e-17	0	3.64227e-17	2.3053e-17	0	3.32674e-17	0	0	0	1.33034e-17	0	2.71571e-17	0	0	5.99654e-18	0	2.62072e-17	0	0	0	3.42709e-17
CD4+ naive T-cells	1.00095e-19	1.13276e-17	6.56007e-18	0	1.87469e-17	1.48124e-17	0	2.59872e-17	2.1899e-19	0	3.85813e-19	0	0.0765058	0.000705441	0	0	0	9.51319e-18	0	0	0	0	2.58396e-19	1.63101e-18	0	0.0491642	1.9352e-17	0	0	0	6.08918e-18	0	0	2.01059e-18	5.92341e-18	0	1.46798e-18	2.25124e-17	0	0.0371052	2.99143e-20	5.48588e-18	4.11688e-19	0	4.44008e-17	0	0	4.32083e-18	0
Macrophages M1	6.61921e-18	0	3.02164e-18	6.04639e-18	8.85983e-19	8.46429e-18	2.95631e-19	0	0.0181629	0	0	7.84908e-18	7.03213e-17	0.0132665	0	1.99232e-18	0	0	0	1.45567e-17	0	0	0	6.30696e-18	3.01663e-18	0	0	0	0	5.2064e-18	3.361e-19	1.11004e-17	0.00408028	1.23599e-18	7.49058e-18	9.51463e-19	4.73831e-18	2.17718e-17	0	0	6.83677e-18	1.16221e-17	6.40506e-18	0	9.71244e-18	1.61943e-17	0	1.95437e-17	0
CLP	0.0687022	0.0986921	0.165785	0.117379	0.162197	0.174086	7.72044e-18	0.0499	0.0534081	0.182703	0.19459	0.136122	0.205746	0.134669	0.119994	0.0630018	1.0986e-17	0.111799	0.140438	0.150518	0.202974	0.124578	0.134789	0.131277	0.087463	0.101685	0.148062	0.160232	0.182857	0.1338	0.126957	0.133655	0.121613	0.196954	0.146035	0.0904273	0.132736	0.17331	0.0566446	0.0634026	0.108819	0.0889708	0.129235	0.0677586	0.174652	0.159373	0.102172	0.058393	0.0892521
NK cells	0.00469387	0.0116612	0.118965	0.0361852	0	8.57297e-19	0.0771325	0	0	0.142899	0.182501	1.71619e-17	0.278199	0	5.87137e-17	1.80495e-18	2.12144e-17	0.0176292	9.51889e-18	0	0.0062372	0.100772	0	0.190195	1.72499e-18	0	0.0340918	0.106896	6.79411e-18	8.2181e-19	0.0635602	4.11456e-17	0	0.106421	3.5818e-18	0.0940078	0.217819	0	2.2106e-17	0.0498715	3.56288e-18	0.0777963	0	3.65257e-17	5.7313e-18	0	1.48029e-17	5.24023e-18	0.0159307
pro B-cells	0.0664688	1.67198e-17	0.0261146	0	1.27071e-16	0.110835	0.179917	0	0.12985	0.220975	0.182206	0.0184446	0	0.00658935	0.136776	0.0396387	0.0867735	0	0	0.225497	0.157349	8.08188e-18	0.0380225	9.39923e-18	0.149632	0.000812809	0	0.147452	0.144698	0.154922	0.0510927	0.130483	0	8.20498e-18	0.0263682	0.131514	0	0	0	0.0522574	0.123276	0.168166	0	0	0.0938205	0.0612953	0.0688252	0.0640862	0.0475165
[truncated: 54 more columns]
