# Supplementary material for: Integrated Multi‐Omics Profiling to Characterize Molecular Subtypes and Reveal Potential Therapeutic Strategies for Colorectal Cancer
Source: MedComm (2020). 2025 Dec 8;6(12):e70492. doi: 10.1002/mco2.70492 (PMC12686132; doi:10.1002/mco2.70492)
Supplement: Supplementary file 10 — Table S10: Subtype‐specific genes among the three proteomic subtypes. [file MCO2-6-e70492-s002.xlsx]

## Sheet: legend
Table S10. Subtype-specific genes among the three proteomic subtypes.
Description
1. Subtype-specific genes at the mRNA level.
2. Subtype-specific genes at the protein level.

## Sheet: 1. mRNA subtype-specific gene
Gene	Subtype
PCP4	S_I
MMP7	S_I
QPCT	S_I
BMP7	S_I
CHRDL2	S_I
BST2	S_I
KLK7	S_I
LDHB	S_I
PHLDA3	S_I
HSD17B6	S_I
B4GALNT4	S_I
ANXA1	S_I
PTGS1	S_I
MSX2	S_I
PTP4A3	S_I
PSAT1	S_I
ACSL1	S_I
COL9A3	S_I
HCAR2	S_I
ANXA10	S_I
VWA1	S_I
CSDC2	S_I
TNNT1	S_I
GPC1	S_I
ATOH8	S_I
CEMIP	S_I
VENTX	S_I
DYNC1I1	S_I
HCAR3	S_I
CDKN1C	S_I
CDA	S_II
PI3	S_II
GUCA2B	S_II
TFF2	S_II
SDCBP2	S_II
C1QTNF12	S_II
MS4A8	S_II
SLC51A	S_II
PTK6	S_II
SLC22A18	S_II
MOGAT3	S_II
CREB3L1	S_II
CRIP1	S_II
CYP4F12	S_II
CNKSR1	S_II
CLIC3	S_II
EFNA3	S_II
S100A10	S_II
SLC7A7	S_II
ALPI	S_II
SLC39A4	S_II
GJB3	S_II
MAPK13	S_II
CLDN15	S_II
SH3D21	S_II
CYP2D6	S_II
CYSTM1	S_II
SEMA4G	S_II
MROH6	S_II
PRRX2	S_II
SMPX	S_III
EGR1	S_III
ALDH1B1	S_III
ITGA9	S_III
PLCB4	S_III
ZNF503	S_III
FGGY	S_III
GPCPD1	S_III
COCH	S_III
GYG2	S_III
EMB	S_III
PMAIP1	S_III
CHST4	S_III
CPNE7	S_III
HBEGF	S_III
CCND2	S_III
FOXQ1	S_III
ASB9	S_III
DOCK11	S_III
KRBOX1	S_III
GOLGA8B	S_III
SLC6A6	S_III
C1QTNF1	S_III
NT5C3B	S_III
VANGL2	S_III
RASL10B	S_III
ACSL6	S_III
CBLIF	S_III
IER2	S_III
FJX1	S_III

## Sheet: 2.protein subtype-specific gene
Gene	Subtype
HLA-DQA2	S_I
CDAN1	S_I
DYNLT3	S_I
SDHC	S_I
RAB11B	S_I
IREB2	S_I
MAPK10	S_I
TRMT11	S_I
FLT1	S_I
IGHV3-73	S_I
TUBB3	S_I
ZC2HC1A	S_I
HBE1	S_I
COL21A1	S_I
AKAP10	S_I
VIPAS39	S_I
NCDN	S_I
H2AC21	S_I
DVL1	S_I
MFAP4	S_I
TRAPPC1	S_I
MFAP2	S_I
IGKV3-15	S_I
CPNE8	S_I
STUM	S_I
RNF2	S_I
LMTK2	S_I
ITFG1	S_I
WDR13	S_I
ANLN	S_I
CDHR5	S_II
DHRS9	S_II
FCGR2B	S_II
CD5	S_II
ACVRL1	S_II
CES3	S_II
MS4A1	S_II
SYDE2	S_II
ESYT3	S_II
GUCA2A	S_II
SDSL	S_II
RNF121	S_II
SLC26A6	S_II
TMEM164	S_II
TRIM36	S_II
STK40	S_II
EXOSC5	S_II
BLOC1S5	S_II
TCF7L2	S_II
MOGAT2	S_II
SUMF1	S_II
TTC13	S_II
HHLA2	S_II
ITGB7	S_II
CDHR2	S_II
CD300A	S_II
SOWAHB	S_II
ANO9	S_II
SPIRE1	S_II
FASTKD5	S_II
SLC8A1	S_III
CDC42EP4	S_III
DPYSL4	S_III
BRAP	S_III
AAAS	S_III
SMTN	S_III
TNC	S_III
MYADM	S_III
FERMT1	S_III
HMGN2	S_III
SVIL	S_III
COL4A2	S_III
PPP1R12A	S_III
COL12A1	S_III
RHOB	S_III
PPP1R12C	S_III
YBX3	S_III
ATP2B4	S_III
WFS1	S_III
GPC4	S_III
MYL6B	S_III
NEXN	S_III
RBPMS	S_III
ENAH	S_III
SPATA7	S_III
LAMA5	S_III
NPTN	S_III
CRYBG1	S_III
DYNLL2	S_III
CSPG4	S_III
