# Supplementary material for: Integrated Multi‐Omics Profiling to Characterize Molecular Subtypes and Reveal Potential Therapeutic Strategies for Colorectal Cancer
Source: MedComm (2020). 2025 Dec 8;6(12):e70492. doi: 10.1002/mco2.70492 (PMC12686132; doi:10.1002/mco2.70492)
Supplement: Supplementary file 11 — Table S11: Comparison of gene mutation among the three subtypes. [file MCO2-6-e70492-s010.xlsx]

## Sheet: legend
Table S11. Comparison of gene mutation among the three subtypes.
Description
1. Gene mutation frequency of each subtype.

## Sheet: 1. gene mutation frequency
Gene (Mutated)	S_I	S_II	S_III	p value
SPDYE1	6 (%)	0 (%)	1 (%)	0.00206
INCENP	5 (%)	0 (%)	0 (%)	0.00332
PDXDC1	6 (%)	1 (%)	0 (%)	0.00584
RGPD4	0 (%)	6 (%)	0 (%)	0.0105
TLL2	0 (%)	6 (%)	0 (%)	0.0105
CDC42BPB	0 (%)	6 (%)	0 (%)	0.0105
PCDH18	0 (%)	5 (%)	0 (%)	0.0126
HEATR1	0 (%)	5 (%)	0 (%)	0.0126
PDE1C	0 (%)	5 (%)	0 (%)	0.0126
PTGS1	0 (%)	5 (%)	0 (%)	0.0126
GRM5	0 (%)	5 (%)	0 (%)	0.0126
WDR72	0 (%)	5 (%)	0 (%)	0.0126
SPEG	8 (%)	3 (%)	1 (%)	0.0132
AMER1	7 (%)	1 (%)	3 (%)	0.0156
USP19	6 (%)	3 (%)	0 (%)	0.0184
SALL1	5 (%)	1 (%)	0 (%)	0.0192
B3GNTL1	5 (%)	1 (%)	0 (%)	0.0192
MTOR	5 (%)	1 (%)	0 (%)	0.0192
TAS1R2	4 (%)	0 (%)	1 (%)	0.0325
SKA3	4 (%)	0 (%)	1 (%)	0.0325
TGIF1	4 (%)	0 (%)	1 (%)	0.0325
PDZD2	7 (%)	3 (%)	1 (%)	0.033
EPHA5	4 (%)	0 (%)	2 (%)	0.0372
TDG	2 (%)	0 (%)	4 (%)	0.0372
PCDHA9	2 (%)	0 (%)	4 (%)	0.0372
PCDH11X	5 (%)	2 (%)	0 (%)	0.0379
OBSL1	5 (%)	2 (%)	0 (%)	0.0379
LAMA4	3 (%)	7 (%)	0 (%)	0.039
PXDNL	5 (%)	3 (%)	0 (%)	0.0447
NRAP	5 (%)	3 (%)	0 (%)	0.0447
CNTN1	5 (%)	3 (%)	0 (%)	0.0447
KMT2B	5 (%)	3 (%)	0 (%)	0.0447
TMEM14B	3 (%)	0 (%)	3 (%)	0.0499
SLC12A7	3 (%)	0 (%)	3 (%)	0.0499
SPTBN1	1 (%)	6 (%)	0 (%)	0.0532
COL22A1	1 (%)	6 (%)	0 (%)	0.0532
KCNMA1	1 (%)	6 (%)	0 (%)	0.0532
ANKRD12	1 (%)	6 (%)	0 (%)	0.0532
ZNF729	1 (%)	6 (%)	0 (%)	0.0532
RHPN2	1 (%)	6 (%)	0 (%)	0.0532
KIF26B	0 (%)	6 (%)	1 (%)	0.0532
CIC	0 (%)	6 (%)	1 (%)	0.0532
PIEZO2	5 (%)	5 (%)	0 (%)	0.0594
ESPN	4 (%)	1 (%)	0 (%)	0.0599
EGFLAM	4 (%)	1 (%)	0 (%)	0.0599
ZMYM4	4 (%)	1 (%)	0 (%)	0.0599
CTTNBP2	4 (%)	1 (%)	0 (%)	0.0599
HECTD1	4 (%)	1 (%)	0 (%)	0.0599
FLRT2	4 (%)	1 (%)	0 (%)	0.0599
ZNF335	4 (%)	1 (%)	0 (%)	0.0599
TGFB3	4 (%)	1 (%)	0 (%)	0.0599
INA	4 (%)	1 (%)	0 (%)	0.0599
IGHA2	4 (%)	1 (%)	0 (%)	0.0599
ZNF189	4 (%)	1 (%)	0 (%)	0.0599
ZER1	4 (%)	1 (%)	0 (%)	0.0599
FAM133A	4 (%)	1 (%)	0 (%)	0.0599
LPP	4 (%)	1 (%)	0 (%)	0.0599
EGR3	4 (%)	1 (%)	0 (%)	0.0599
DMD	2 (%)	6 (%)	0 (%)	0.0637
C2ORF71	2 (%)	6 (%)	0 (%)	0.0637
MYO3A	0 (%)	6 (%)	2 (%)	0.0637
PCDH17	4 (%)	6 (%)	0 (%)	0.0719
SORCS1	5 (%)	1 (%)	1 (%)	0.0725
DCHS2	3 (%)	6 (%)	0 (%)	0.0805
GRIN2A	3 (%)	6 (%)	0 (%)	0.0805
SYCP2	3 (%)	6 (%)	0 (%)	0.0805
ADD2	4 (%)	2 (%)	0 (%)	0.0844
ANTXR2	4 (%)	2 (%)	0 (%)	0.0844
A2ML1	4 (%)	2 (%)	0 (%)	0.0844
FBXW10	4 (%)	2 (%)	0 (%)	0.0844
LRP5	4 (%)	2 (%)	0 (%)	0.0844
SOGA2	4 (%)	2 (%)	0 (%)	0.0844
CILP2	4 (%)	2 (%)	0 (%)	0.0844
SLC23A2	4 (%)	2 (%)	0 (%)	0.0844
AR	4 (%)	2 (%)	0 (%)	0.0844
ITGAX	4 (%)	2 (%)	0 (%)	0.0844
CUL7	4 (%)	2 (%)	0 (%)	0.0844
TEKT4	2 (%)	1 (%)	5 (%)	0.0878
APC	20 (%)	21 (%)	21 (%)	0.0906
PCDHB2	3 (%)	0 (%)	2 (%)	0.103
PCDHGB2	3 (%)	0 (%)	2 (%)	0.103
TRIM73	3 (%)	0 (%)	2 (%)	0.103
IRS1	3 (%)	0 (%)	2 (%)	0.103
RYR2	10 (%)	7 (%)	4 (%)	0.105
FAM47A	4 (%)	3 (%)	0 (%)	0.106
MYT1L	4 (%)	3 (%)	0 (%)	0.106
ADAMTS19	4 (%)	3 (%)	0 (%)	0.106
WDFY4	4 (%)	3 (%)	0 (%)	0.106
ZNF668	4 (%)	3 (%)	0 (%)	0.106
CDH4	4 (%)	3 (%)	0 (%)	0.106
CARD11	4 (%)	3 (%)	0 (%)	0.106
WDR60	4 (%)	3 (%)	0 (%)	0.106
GOLGA3	4 (%)	3 (%)	0 (%)	0.106
NBPF14	0 (%)	3 (%)	4 (%)	0.106
SPTA1	6 (%)	3 (%)	1 (%)	0.107
CHD8	4 (%)	5 (%)	0 (%)	0.109
BMPR2	4 (%)	4 (%)	0 (%)	0.115
NEK10	4 (%)	4 (%)	0 (%)	0.115
THBS2	4 (%)	4 (%)	0 (%)	0.115
AKAP9	4 (%)	4 (%)	0 (%)	0.115
COL1A2	4 (%)	4 (%)	0 (%)	0.115
COL6A1	4 (%)	4 (%)	0 (%)	0.115
CACNA1A	4 (%)	4 (%)	0 (%)	0.115
CELSR2	4 (%)	4 (%)	0 (%)	0.115
PDZRN4	1 (%)	5 (%)	0 (%)	0.12
MYOM3	1 (%)	5 (%)	0 (%)	0.12
LRRC7	1 (%)	5 (%)	0 (%)	0.12
SPEF2	1 (%)	5 (%)	0 (%)	0.12
FAM13B	1 (%)	5 (%)	0 (%)	0.12
COL12A1	1 (%)	5 (%)	0 (%)	0.12
KEL	1 (%)	5 (%)	0 (%)	0.12
C10ORF71	1 (%)	5 (%)	0 (%)	0.12
ABCC9	1 (%)	5 (%)	0 (%)	0.12
UTP20	1 (%)	5 (%)	0 (%)	0.12
SLITRK1	1 (%)	5 (%)	0 (%)	0.12
MN1	1 (%)	5 (%)	0 (%)	0.12
DOCK11	1 (%)	5 (%)	0 (%)	0.12
MEGF8	1 (%)	5 (%)	0 (%)	0.12
RTL1	0 (%)	5 (%)	1 (%)	0.12
ADCY3	0 (%)	5 (%)	1 (%)	0.12
FAM83H	0 (%)	5 (%)	1 (%)	0.12
ASTN1	0 (%)	5 (%)	1 (%)	0.12
MUC4	5 (%)	8 (%)	1 (%)	0.121
NALCN	3 (%)	1 (%)	5 (%)	0.131
NBPF1	2 (%)	5 (%)	0 (%)	0.144
ANAPC1	2 (%)	5 (%)	0 (%)	0.144
PTPRG	2 (%)	5 (%)	0 (%)	0.144
PVRL3	2 (%)	5 (%)	0 (%)	0.144
TEX15	2 (%)	5 (%)	0 (%)	0.144
SETD1B	2 (%)	5 (%)	0 (%)	0.144
MYH3	2 (%)	5 (%)	0 (%)	0.144
BPIFB3	2 (%)	5 (%)	0 (%)	0.144
TRPM2	2 (%)	5 (%)	0 (%)	0.144
CACNA1I	2 (%)	5 (%)	0 (%)	0.144
CELSR3	2 (%)	5 (%)	0 (%)	0.144
ADAMTS2	3 (%)	5 (%)	0 (%)	0.145
AGRN	3 (%)	5 (%)	0 (%)	0.145
SLC26A1	3 (%)	5 (%)	0 (%)	0.145
PCDH10	3 (%)	5 (%)	0 (%)	0.145
NFATC1	3 (%)	5 (%)	0 (%)	0.145
PABPC1	2 (%)	7 (%)	1 (%)	0.158
ITGA10	4 (%)	1 (%)	1 (%)	0.171
NEFH	4 (%)	1 (%)	1 (%)	0.171
ITGB4	4 (%)	1 (%)	1 (%)	0.171
NCOR2	4 (%)	1 (%)	1 (%)	0.171
ESPNL	4 (%)	1 (%)	1 (%)	0.171
MAP2	1 (%)	1 (%)	4 (%)	0.171
MYH14	5 (%)	2 (%)	1 (%)	0.178
IGSF3	1 (%)	4 (%)	0 (%)	0.18
LRRC9	1 (%)	4 (%)	0 (%)	0.18
LONRF2	1 (%)	4 (%)	0 (%)	0.18
MYO3B	1 (%)	4 (%)	0 (%)	0.18
SLC4A7	1 (%)	4 (%)	0 (%)	0.18
NISCH	1 (%)	4 (%)	0 (%)	0.18
ABI3BP	1 (%)	4 (%)	0 (%)	0.18
CCDC80	1 (%)	4 (%)	0 (%)	0.18
COL6A6	1 (%)	4 (%)	0 (%)	0.18
CC2D2A	1 (%)	4 (%)	0 (%)	0.18
PPAT	1 (%)	4 (%)	0 (%)	0.18
ADAMTS3	1 (%)	4 (%)	0 (%)	0.18
CDH10	1 (%)	4 (%)	0 (%)	0.18
PCDHA6	1 (%)	4 (%)	0 (%)	0.18
ARAP3	1 (%)	4 (%)	0 (%)	0.18
GABRA6	1 (%)	4 (%)	0 (%)	0.18
WASF1	1 (%)	4 (%)	0 (%)	0.18
KAT6A	1 (%)	4 (%)	0 (%)	0.18
MTSS1	1 (%)	4 (%)	0 (%)	0.18
NRP1	1 (%)	4 (%)	0 (%)	0.18
TRIM77	1 (%)	4 (%)	0 (%)	0.18
DNM1L	1 (%)	4 (%)	0 (%)	0.18
PCDH9	1 (%)	4 (%)	0 (%)	0.18
TRPM7	1 (%)	4 (%)	0 (%)	0.18
PRPF8	1 (%)	4 (%)	0 (%)	0.18
NEURL4	1 (%)	4 (%)	0 (%)	0.18
GPR179	1 (%)	4 (%)	0 (%)	0.18
CEP192	1 (%)	4 (%)	0 (%)	0.18
ZNF708	1 (%)	4 (%)	0 (%)	0.18
ZNF493	1 (%)	4 (%)	0 (%)	0.18
ZNF677	1 (%)	4 (%)	0 (%)	0.18
BPIFB2	1 (%)	4 (%)	0 (%)	0.18
NAP1L3	1 (%)	4 (%)	0 (%)	0.18
HACL1	1 (%)	4 (%)	0 (%)	0.18
ROR2	1 (%)	4 (%)	0 (%)	0.18
KNDC1	1 (%)	4 (%)	0 (%)	0.18
PICALM	1 (%)	4 (%)	0 (%)	0.18
MGAT5B	1 (%)	4 (%)	0 (%)	0.18
SLC25A41	1 (%)	4 (%)	0 (%)	0.18
DUOX2	1 (%)	4 (%)	0 (%)	0.18
CAMSAP3	1 (%)	4 (%)	0 (%)	0.18
TOP2B	0 (%)	4 (%)	1 (%)	0.18
PACRG	0 (%)	4 (%)	1 (%)	0.18
ATM	0 (%)	4 (%)	1 (%)	0.18
GRIK3	0 (%)	4 (%)	1 (%)	0.18
LPHN2	0 (%)	4 (%)	1 (%)	0.18
WDR63	0 (%)	4 (%)	1 (%)	0.18
THBS3	0 (%)	4 (%)	1 (%)	0.18
ALLC	0 (%)	4 (%)	1 (%)	0.18
TTC27	0 (%)	4 (%)	1 (%)	0.18
GRB14	0 (%)	4 (%)	1 (%)	0.18
TTLL4	0 (%)	4 (%)	1 (%)	0.18
ADAM32	0 (%)	4 (%)	1 (%)	0.18
ERMP1	0 (%)	4 (%)	1 (%)	0.18
NR4A3	0 (%)	4 (%)	1 (%)	0.18
SARDH	0 (%)	4 (%)	1 (%)	0.18
DCHS1	0 (%)	4 (%)	1 (%)	0.18
SBF2	0 (%)	4 (%)	1 (%)	0.18
PC	0 (%)	4 (%)	1 (%)	0.18
ARID4A	0 (%)	4 (%)	1 (%)	0.18
USP32	0 (%)	4 (%)	1 (%)	0.18
SON	0 (%)	4 (%)	1 (%)	0.18
ZIC3	0 (%)	4 (%)	1 (%)	0.18
PCDH7	0 (%)	4 (%)	1 (%)	0.18
CHRM2	0 (%)	4 (%)	1 (%)	0.18
COL27A1	0 (%)	4 (%)	1 (%)	0.18
FSHR	0 (%)	4 (%)	1 (%)	0.18
TRPM3	5 (%)	3 (%)	1 (%)	0.188
NBEA	5 (%)	3 (%)	1 (%)	0.188
BRAP	3 (%)	4 (%)	0 (%)	0.191
CYP2A13	3 (%)	4 (%)	0 (%)	0.191
NCAM2	3 (%)	4 (%)	0 (%)	0.191
TLK1	3 (%)	4 (%)	0 (%)	0.191
ABCA12	3 (%)	4 (%)	0 (%)	0.191
KALRN	3 (%)	4 (%)	0 (%)	0.191
ZNF292	3 (%)	4 (%)	0 (%)	0.191
ADCY1	3 (%)	4 (%)	0 (%)	0.191
CACNA2D1	3 (%)	4 (%)	0 (%)	0.191
ANK1	3 (%)	4 (%)	0 (%)	0.191
UNC79	3 (%)	4 (%)	0 (%)	0.191
COL6A2	3 (%)	4 (%)	0 (%)	0.191
TCF20	3 (%)	4 (%)	0 (%)	0.191
SPAG17	5 (%)	4 (%)	1 (%)	0.202
TCF7L2	9 (%)	7 (%)	4 (%)	0.233
ATP10A	5 (%)	2 (%)	2 (%)	0.235
TENM1	5 (%)	2 (%)	2 (%)	0.235
ANKRD17	3 (%)	3 (%)	0 (%)	0.239
KIAA0825	3 (%)	3 (%)	0 (%)	0.239
KIF1B	3 (%)	3 (%)	0 (%)	0.239
ASH1L	3 (%)	3 (%)	0 (%)	0.239
COL6A5	3 (%)	3 (%)	0 (%)	0.239
SLC26A7	3 (%)	3 (%)	0 (%)	0.239
PALM2-AKAP2	3 (%)	3 (%)	0 (%)	0.239
TNC	3 (%)	3 (%)	0 (%)	0.239
PPP1R26	3 (%)	3 (%)	0 (%)	0.239
ATG2A	3 (%)	3 (%)	0 (%)	0.239
DYNC1H1	3 (%)	3 (%)	0 (%)	0.239
NDN	3 (%)	3 (%)	0 (%)	0.239
UNC13C	3 (%)	3 (%)	0 (%)	0.239
SIN3A	3 (%)	3 (%)	0 (%)	0.239
CTD-3088G3.8	3 (%)	3 (%)	0 (%)	0.239
ITGAL	3 (%)	3 (%)	0 (%)	0.239
USP6	3 (%)	3 (%)	0 (%)	0.239
BRCA1	3 (%)	3 (%)	0 (%)	0.239
ABCA9	3 (%)	3 (%)	0 (%)	0.239
FOXK2	3 (%)	3 (%)	0 (%)	0.239
LOXHD1	3 (%)	3 (%)	0 (%)	0.239
PSMA1	3 (%)	3 (%)	0 (%)	0.239
LRRK1	3 (%)	3 (%)	0 (%)	0.239
KDM3B	3 (%)	3 (%)	0 (%)	0.239
SMAD3	3 (%)	3 (%)	0 (%)	0.239
PER1	3 (%)	3 (%)	0 (%)	0.239
PLOD1	3 (%)	3 (%)	0 (%)	0.239
MYO10	3 (%)	3 (%)	0 (%)	0.239
ZNF646	3 (%)	3 (%)	0 (%)	0.239
DLG5	3 (%)	3 (%)	0 (%)	0.239
ADARB2	3 (%)	3 (%)	0 (%)	0.239
DAPK1	3 (%)	3 (%)	0 (%)	0.239
COL5A3	3 (%)	3 (%)	0 (%)	0.239
UNC5D	0 (%)	3 (%)	3 (%)	0.239
PTPN3	3 (%)	1 (%)	4 (%)	0.242
ATAD2	4 (%)	1 (%)	2 (%)	0.247
CHD5	4 (%)	1 (%)	2 (%)	0.247
WBSCR17	2 (%)	1 (%)	4 (%)	0.247
TNRC6A	3 (%)	2 (%)	0 (%)	0.264
TRIM33	3 (%)	2 (%)	0 (%)	0.264
OR10R2	3 (%)	2 (%)	0 (%)	0.264
CEP170	3 (%)	2 (%)	0 (%)	0.264
KIDINS220	3 (%)	2 (%)	0 (%)	0.264
KCNH8	3 (%)	2 (%)	0 (%)	0.264
TOPAZ1	3 (%)	2 (%)	0 (%)	0.264
GOLGB1	3 (%)	2 (%)	0 (%)	0.264
EPHB1	3 (%)	2 (%)	0 (%)	0.264
HTT	3 (%)	2 (%)	0 (%)	0.264
DSPP	3 (%)	2 (%)	0 (%)	0.264
CCSER1	3 (%)	2 (%)	0 (%)	0.264
SLC6A3	3 (%)	2 (%)	0 (%)	0.264
ZNF608	3 (%)	2 (%)	0 (%)	0.264
PPP1R3A	3 (%)	2 (%)	0 (%)	0.264
LRRC4	3 (%)	2 (%)	0 (%)	0.264
FREM1	3 (%)	2 (%)	0 (%)	0.264
JMJD1C	3 (%)	2 (%)	0 (%)	0.264
PLCE1	3 (%)	2 (%)	0 (%)	0.264
KDM2A	3 (%)	2 (%)	0 (%)	0.264
GRIA4	3 (%)	2 (%)	0 (%)	0.264
SENP1	3 (%)	2 (%)	0 (%)	0.264
NIN	3 (%)	2 (%)	0 (%)	0.264
GABRA5	3 (%)	2 (%)	0 (%)	0.264
CTC1	3 (%)	2 (%)	0 (%)	0.264
CTD-3193O13.9	3 (%)	2 (%)	0 (%)	0.264
TBCK	3 (%)	2 (%)	0 (%)	0.264
CARNS1	3 (%)	2 (%)	0 (%)	0.264
PTPRA	3 (%)	2 (%)	0 (%)	0.264
LOXL3	3 (%)	2 (%)	0 (%)	0.264
ALAS1	3 (%)	2 (%)	0 (%)	0.264
SMAD2	3 (%)	2 (%)	0 (%)	0.264
PASK	3 (%)	2 (%)	0 (%)	0.264
NBEAL2	3 (%)	2 (%)	0 (%)	0.264
RGS12	3 (%)	2 (%)	0 (%)	0.264
PRR4	3 (%)	2 (%)	0 (%)	0.264
SCN8A	3 (%)	2 (%)	0 (%)	0.264
ZBTB4	3 (%)	2 (%)	0 (%)	0.264
CDH20	3 (%)	2 (%)	0 (%)	0.264
NOD2	3 (%)	2 (%)	0 (%)	0.264
GLTSCR1	3 (%)	2 (%)	0 (%)	0.264
XAB2	3 (%)	2 (%)	0 (%)	0.264
GPR133	0 (%)	2 (%)	3 (%)	0.264
NAV1	0 (%)	2 (%)	3 (%)	0.264
DNAH6	5 (%)	5 (%)	1 (%)	0.277
CDH26	2 (%)	6 (%)	1 (%)	0.292
ROBO2	2 (%)	6 (%)	1 (%)	0.292
SDK1	2 (%)	6 (%)	1 (%)	0.292
DOCK2	1 (%)	6 (%)	2 (%)	0.292
ZFAT	1 (%)	6 (%)	2 (%)	0.292
SMAD4	5 (%)	10 (%)	3 (%)	0.293
ANKRD36C	5 (%)	4 (%)	7 (%)	0.294
FNDC1	1 (%)	6 (%)	3 (%)	0.308
KIF21A	2 (%)	4 (%)	0 (%)	0.309
ABCC4	2 (%)	4 (%)	0 (%)	0.309
KCNG2	2 (%)	4 (%)	0 (%)	0.309
PLEKHG5	2 (%)	4 (%)	0 (%)	0.309
NCOA1	2 (%)	4 (%)	0 (%)	0.309
SLC35F5	2 (%)	4 (%)	0 (%)	0.309
SCN9A	2 (%)	4 (%)	0 (%)	0.309
ZXDC	2 (%)	4 (%)	0 (%)	0.309
CLSTN2	2 (%)	4 (%)	0 (%)	0.309
MASP1	2 (%)	4 (%)	0 (%)	0.309
POLN	2 (%)	4 (%)	0 (%)	0.309
AFF1	2 (%)	4 (%)	0 (%)	0.309
SLC7A11	2 (%)	4 (%)	0 (%)	0.309
C5ORF42	2 (%)	4 (%)	0 (%)	0.309
AP3B1	2 (%)	4 (%)	0 (%)	0.309
HDAC2	2 (%)	4 (%)	0 (%)	0.309
MUC12	2 (%)	4 (%)	0 (%)	0.309
KIAA1875	2 (%)	4 (%)	0 (%)	0.309
VPS13A	2 (%)	4 (%)	0 (%)	0.309
ARMC4	2 (%)	4 (%)	0 (%)	0.309
WNK1	2 (%)	4 (%)	0 (%)	0.309
ANO2	2 (%)	4 (%)	0 (%)	0.309
MGAT4C	2 (%)	4 (%)	0 (%)	0.309
SLITRK5	2 (%)	4 (%)	0 (%)	0.309
SOS2	2 (%)	4 (%)	0 (%)	0.309
INO80	2 (%)	4 (%)	0 (%)	0.309
MGA	2 (%)	4 (%)	0 (%)	0.309
SRCAP	2 (%)	4 (%)	0 (%)	0.309
CHD9	2 (%)	4 (%)	0 (%)	0.309
RNF43	2 (%)	4 (%)	0 (%)	0.309
C18ORF63	2 (%)	4 (%)	0 (%)	0.309
BRSK1	2 (%)	4 (%)	0 (%)	0.309
SCAF4	2 (%)	4 (%)	0 (%)	0.309
URB1	2 (%)	4 (%)	0 (%)	0.309
ITSN1	2 (%)	4 (%)	0 (%)	0.309
TNRC6B	2 (%)	4 (%)	0 (%)	0.309
KIAA2022	2 (%)	4 (%)	0 (%)	0.309
RGAG1	2 (%)	4 (%)	0 (%)	0.309
NUFIP1	2 (%)	4 (%)	0 (%)	0.309
WWP1	2 (%)	4 (%)	0 (%)	0.309
ZNF285	2 (%)	4 (%)	0 (%)	0.309
FAF1	0 (%)	4 (%)	2 (%)	0.309
CSPP1	0 (%)	4 (%)	2 (%)	0.309
KCNQ3	0 (%)	4 (%)	2 (%)	0.309
ZFYVE26	0 (%)	4 (%)	2 (%)	0.309
NKX1-1	0 (%)	4 (%)	2 (%)	0.309
PCDH8	4 (%)	6 (%)	1 (%)	0.323
PCDHA1	4 (%)	2 (%)	1 (%)	0.324
SEC16A	4 (%)	2 (%)	1 (%)	0.324
WDR90	4 (%)	2 (%)	1 (%)	0.324
UNC45B	4 (%)	2 (%)	1 (%)	0.324
CDH2	4 (%)	2 (%)	1 (%)	0.324
TPTE	4 (%)	2 (%)	1 (%)	0.324
HUWE1	4 (%)	2 (%)	1 (%)	0.324
PIEZO1	4 (%)	2 (%)	1 (%)	0.324
COL11A1	4 (%)	3 (%)	1 (%)	0.329
DYSF	4 (%)	3 (%)	1 (%)	0.329
MAP1B	4 (%)	3 (%)	1 (%)	0.329
HERC1	4 (%)	3 (%)	1 (%)	0.329
HLA-A	4 (%)	3 (%)	1 (%)	0.329
MAPK8IP2	4 (%)	3 (%)	1 (%)	0.329
SHANK3	4 (%)	3 (%)	1 (%)	0.329
SHPRH	4 (%)	3 (%)	1 (%)	0.329
MRC2	4 (%)	3 (%)	1 (%)	0.329
HECW1	4 (%)	2 (%)	4 (%)	0.339
TRPC4	3 (%)	1 (%)	3 (%)	0.363
SCN1A	4 (%)	4 (%)	1 (%)	0.372
COL5A1	4 (%)	4 (%)	1 (%)	0.372
NRXN2	4 (%)	4 (%)	1 (%)	0.372
SHANK2	4 (%)	4 (%)	1 (%)	0.372
PRDM9	4 (%)	4 (%)	1 (%)	0.372
HLA-B	4 (%)	4 (%)	1 (%)	0.372
CACNA1S	2 (%)	3 (%)	0 (%)	0.381
HIPK2	2 (%)	3 (%)	0 (%)	0.381
NLRP1	2 (%)	3 (%)	0 (%)	0.381
LRRC53	2 (%)	3 (%)	0 (%)	0.381
COL24A1	2 (%)	3 (%)	0 (%)	0.381
IQGAP3	2 (%)	3 (%)	0 (%)	0.381
ARID4B	2 (%)	3 (%)	0 (%)	0.381
TMEM131	2 (%)	3 (%)	0 (%)	0.381
MYO7B	2 (%)	3 (%)	0 (%)	0.381
HECW2	2 (%)	3 (%)	0 (%)	0.381
ZDBF2	2 (%)	3 (%)	0 (%)	0.381
MDH1B	2 (%)	3 (%)	0 (%)	0.381
DOCK10	2 (%)	3 (%)	0 (%)	0.381
CCDC174	2 (%)	3 (%)	0 (%)	0.381
MAGI1	2 (%)	3 (%)	0 (%)	0.381
SMC4	2 (%)	3 (%)	0 (%)	0.381
DGKG	2 (%)	3 (%)	0 (%)	0.381
C4ORF50	2 (%)	3 (%)	0 (%)	0.381
FAM184B	2 (%)	3 (%)	0 (%)	0.381
LRRC66	2 (%)	3 (%)	0 (%)	0.381
ENAM	2 (%)	3 (%)	0 (%)	0.381
RAPGEF2	2 (%)	3 (%)	0 (%)	0.381
AHRR	2 (%)	3 (%)	0 (%)	0.381
IPO11	2 (%)	3 (%)	0 (%)	0.381
PIK3R1	2 (%)	3 (%)	0 (%)	0.381
MSH3	2 (%)	3 (%)	0 (%)	0.381
CHD1	2 (%)	3 (%)	0 (%)	0.381
RBM27	2 (%)	3 (%)	0 (%)	0.381
FLT4	2 (%)	3 (%)	0 (%)	0.381
AIM1	2 (%)	3 (%)	0 (%)	0.381
TRDN	2 (%)	3 (%)	0 (%)	0.381
CCDC129	2 (%)	3 (%)	0 (%)	0.381
CFTR	2 (%)	3 (%)	0 (%)	0.381
TONSL	2 (%)	3 (%)	0 (%)	0.381
FAM154A	2 (%)	3 (%)	0 (%)	0.381
FRMPD1	2 (%)	3 (%)	0 (%)	0.381
NOL8	2 (%)	3 (%)	0 (%)	0.381
PHF2	2 (%)	3 (%)	0 (%)	0.381
COL15A1	2 (%)	3 (%)	0 (%)	0.381
OLFML2A	2 (%)	3 (%)	0 (%)	0.381
SETX	2 (%)	3 (%)	0 (%)	0.381
BMS1	2 (%)	3 (%)	0 (%)	0.381
SYT15	2 (%)	3 (%)	0 (%)	0.381
CHST15	2 (%)	3 (%)	0 (%)	0.381
TRPM5	2 (%)	3 (%)	0 (%)	0.381
DCDC1	2 (%)	3 (%)	0 (%)	0.381
OR4C3	2 (%)	3 (%)	0 (%)	0.381
GLYAT	2 (%)	3 (%)	0 (%)	0.381
FMNL3	2 (%)	3 (%)	0 (%)	0.381
TRHDE	2 (%)	3 (%)	0 (%)	0.381
KCNC2	2 (%)	3 (%)	0 (%)	0.381
OTOGL	2 (%)	3 (%)	0 (%)	0.381
PPFIA2	2 (%)	3 (%)	0 (%)	0.381
POLE	2 (%)	3 (%)	0 (%)	0.381
UPF3A	2 (%)	3 (%)	0 (%)	0.381
PCNX	2 (%)	3 (%)	0 (%)	0.381
ELMSAN1	2 (%)	3 (%)	0 (%)	0.381
ALDH6A1	2 (%)	3 (%)	0 (%)	0.381
TRPM1	2 (%)	3 (%)	0 (%)	0.381
FMN1	2 (%)	3 (%)	0 (%)	0.381
TP53BP1	2 (%)	3 (%)	0 (%)	0.381
BNC1	2 (%)	3 (%)	0 (%)	0.381
BLM	2 (%)	3 (%)	0 (%)	0.381
MYH10	2 (%)	3 (%)	0 (%)	0.381
CDRT1	2 (%)	3 (%)	0 (%)	0.381
ULK2	2 (%)	3 (%)	0 (%)	0.381
EFCAB5	2 (%)	3 (%)	0 (%)	0.381
SUZ12	2 (%)	3 (%)	0 (%)	0.381
SLC4A1	2 (%)	3 (%)	0 (%)	0.381
BZRAP1	2 (%)	3 (%)	0 (%)	0.381
EPG5	2 (%)	3 (%)	0 (%)	0.381
TSHZ1	2 (%)	3 (%)	0 (%)	0.381
POLRMT	2 (%)	3 (%)	0 (%)	0.381
OR7C1	2 (%)	3 (%)	0 (%)	0.381
NOTCH3	2 (%)	3 (%)	0 (%)	0.381
VSIG10L	2 (%)	3 (%)	0 (%)	0.381
SYNJ1	2 (%)	3 (%)	0 (%)	0.381
GAB4	2 (%)	3 (%)	0 (%)	0.381
FAM47C	2 (%)	3 (%)	0 (%)	0.381
IQSEC2	2 (%)	3 (%)	0 (%)	0.381
C1ORF27	2 (%)	3 (%)	0 (%)	0.381
KCNH1	2 (%)	3 (%)	0 (%)	0.381
CDCA7	2 (%)	3 (%)	0 (%)	0.381
XRN1	2 (%)	3 (%)	0 (%)	0.381
PCDHA3	2 (%)	3 (%)	0 (%)	0.381
CCDC136	2 (%)	3 (%)	0 (%)	0.381
STARD9	2 (%)	3 (%)	0 (%)	0.381
SLC9A8	2 (%)	3 (%)	0 (%)	0.381
TTLL10	2 (%)	3 (%)	0 (%)	0.381
ZNF530	2 (%)	3 (%)	0 (%)	0.381
SCAND3	2 (%)	3 (%)	0 (%)	0.381
COBL	2 (%)	3 (%)	0 (%)	0.381
DLG2	2 (%)	3 (%)	0 (%)	0.381
SLC44A5	2 (%)	3 (%)	0 (%)	0.381
PRDM15	2 (%)	3 (%)	0 (%)	0.381
PDE4D	2 (%)	3 (%)	0 (%)	0.381
ADRA2A	2 (%)	3 (%)	0 (%)	0.381
ANKRD24	2 (%)	3 (%)	0 (%)	0.381
EIF2B3	2 (%)	3 (%)	0 (%)	0.381
DMRTA2	2 (%)	3 (%)	0 (%)	0.381
MON1A	2 (%)	3 (%)	0 (%)	0.381
IL17RB	2 (%)	3 (%)	0 (%)	0.381
PCDHA8	2 (%)	3 (%)	0 (%)	0.381
AP2A2	2 (%)	3 (%)	0 (%)	0.381
RNF31	2 (%)	3 (%)	0 (%)	0.381
CLCN7	2 (%)	3 (%)	0 (%)	0.381
WIZ	2 (%)	3 (%)	0 (%)	0.381
TSHZ3	2 (%)	3 (%)	0 (%)	0.381
SIPA1L3	2 (%)	3 (%)	0 (%)	0.381
PLEKHG2	2 (%)	3 (%)	0 (%)	0.381
PPP1R37	2 (%)	3 (%)	0 (%)	0.381
TNRC18	2 (%)	3 (%)	0 (%)	0.381
PIDD	2 (%)	3 (%)	0 (%)	0.381
SCAPER	2 (%)	3 (%)	0 (%)	0.381
CACNA1H	2 (%)	3 (%)	0 (%)	0.381
AKAP8	2 (%)	3 (%)	0 (%)	0.381
NCOA6	2 (%)	3 (%)	0 (%)	0.381
COL9A3	2 (%)	3 (%)	0 (%)	0.381
KCNT2	0 (%)	3 (%)	2 (%)	0.381
ZNF695	0 (%)	3 (%)	2 (%)	0.381
LRBA	0 (%)	3 (%)	2 (%)	0.381
GRIA1	0 (%)	3 (%)	2 (%)	0.381
SAMD9	0 (%)	3 (%)	2 (%)	0.381
SND1	0 (%)	3 (%)	2 (%)	0.381
RBM33	0 (%)	3 (%)	2 (%)	0.381
NCAPG2	0 (%)	3 (%)	2 (%)	0.381
SGCZ	0 (%)	3 (%)	2 (%)	0.381
TRPM6	0 (%)	3 (%)	2 (%)	0.381
WDR96	0 (%)	3 (%)	2 (%)	0.381
SLC17A6	0 (%)	3 (%)	2 (%)	0.381
ARID2	0 (%)	3 (%)	2 (%)	0.381
TMC3	0 (%)	3 (%)	2 (%)	0.381
TNRC6C	0 (%)	3 (%)	2 (%)	0.381
SLC7A10	0 (%)	3 (%)	2 (%)	0.381
SIGLEC12	0 (%)	3 (%)	2 (%)	0.381
PTPRK	0 (%)	3 (%)	2 (%)	0.381
GJA8	0 (%)	3 (%)	2 (%)	0.381
ADAMTS10	0 (%)	3 (%)	2 (%)	0.381
SVEP1	1 (%)	5 (%)	1 (%)	0.402
ITPR1	1 (%)	5 (%)	1 (%)	0.402
CYP8B1	1 (%)	5 (%)	1 (%)	0.402
ROBO1	1 (%)	5 (%)	1 (%)	0.402
BOC	1 (%)	5 (%)	1 (%)	0.402
KIAA1109	1 (%)	5 (%)	1 (%)	0.402
DSP	1 (%)	5 (%)	1 (%)	0.402
KRT76	1 (%)	5 (%)	1 (%)	0.402
PLD2	1 (%)	5 (%)	1 (%)	0.402
SP140	1 (%)	5 (%)	1 (%)	0.402
SDK2	1 (%)	5 (%)	1 (%)	0.402
CSMD3	5 (%)	9 (%)	3 (%)	0.404
PRKDC	4 (%)	5 (%)	1 (%)	0.404
PSD	4 (%)	5 (%)	1 (%)	0.404
HECTD4	4 (%)	5 (%)	1 (%)	0.404
CACNA1E	6 (%)	4 (%)	3 (%)	0.412
NPAP1	3 (%)	1 (%)	2 (%)	0.423
MAGEC3	3 (%)	1 (%)	2 (%)	0.423
INO80D	3 (%)	1 (%)	2 (%)	0.423
ZSCAN10	3 (%)	1 (%)	2 (%)	0.423
FLG2	2 (%)	1 (%)	3 (%)	0.423
LTBP1	2 (%)	1 (%)	3 (%)	0.423
HIVEP3	2 (%)	1 (%)	3 (%)	0.423
UNC80	4 (%)	2 (%)	2 (%)	0.425
KCNT1	2 (%)	2 (%)	4 (%)	0.425
FRG1	2 (%)	2 (%)	4 (%)	0.425
MXRA5	5 (%)	3 (%)	2 (%)	0.472
IFITM3	1 (%)	4 (%)	1 (%)	0.495
TMEM200C	1 (%)	4 (%)	1 (%)	0.495
CCDC27	1 (%)	4 (%)	1 (%)	0.495
SPEN	1 (%)	4 (%)	1 (%)	0.495
EPHA10	1 (%)	4 (%)	1 (%)	0.495
NBPF20	1 (%)	4 (%)	1 (%)	0.495
NLRP3	1 (%)	4 (%)	1 (%)	0.495
KIF5C	1 (%)	4 (%)	1 (%)	0.495
PHLDB2	1 (%)	4 (%)	1 (%)	0.495
BOD1L1	1 (%)	4 (%)	1 (%)	0.495
PCDHGB1	1 (%)	4 (%)	1 (%)	0.495
PTPRZ1	1 (%)	4 (%)	1 (%)	0.495
PTPRN2	1 (%)	4 (%)	1 (%)	0.495
SLC35G5	1 (%)	4 (%)	1 (%)	0.495
CHD7	1 (%)	4 (%)	1 (%)	0.495
DCAF13	1 (%)	4 (%)	1 (%)	0.495
BNC2	1 (%)	4 (%)	1 (%)	0.495
FAM208B	1 (%)	4 (%)	1 (%)	0.495
GRID1	1 (%)	4 (%)	1 (%)	0.495
EHBP1L1	1 (%)	4 (%)	1 (%)	0.495
ACACB	1 (%)	4 (%)	1 (%)	0.495
XPO4	1 (%)	4 (%)	1 (%)	0.495
PARP4	1 (%)	4 (%)	1 (%)	0.495
RXFP2	1 (%)	4 (%)	1 (%)	0.495
DDHD1	1 (%)	4 (%)	1 (%)	0.495
FBN1	1 (%)	4 (%)	1 (%)	0.495
SECISBP2L	1 (%)	4 (%)	1 (%)	0.495
COL20A1	1 (%)	4 (%)	1 (%)	0.495
PKDREJ	1 (%)	4 (%)	1 (%)	0.495
OXR1	1 (%)	4 (%)	1 (%)	0.495
ERBB4	1 (%)	4 (%)	1 (%)	0.495
LAMC3	1 (%)	4 (%)	1 (%)	0.495
MMP16	3 (%)	1 (%)	1 (%)	0.506
WWC3	3 (%)	1 (%)	1 (%)	0.506
C1ORF173	3 (%)	1 (%)	1 (%)	0.506
PRRC2C	3 (%)	1 (%)	1 (%)	0.506
KCNH7	3 (%)	1 (%)	1 (%)	0.506
GOLGA4	3 (%)	1 (%)	1 (%)	0.506
FAM193A	3 (%)	1 (%)	1 (%)	0.506
PPP1R10	3 (%)	1 (%)	1 (%)	0.506
ELFN1	3 (%)	1 (%)	1 (%)	0.506
FOCAD	3 (%)	1 (%)	1 (%)	0.506
GPR68	3 (%)	1 (%)	1 (%)	0.506
ATAD5	3 (%)	1 (%)	1 (%)	0.506
PHLPP1	3 (%)	1 (%)	1 (%)	0.506
GON4L	3 (%)	1 (%)	1 (%)	0.506
ZNF716	3 (%)	1 (%)	1 (%)	0.506
MUC15	3 (%)	1 (%)	1 (%)	0.506
NLRP12	3 (%)	1 (%)	1 (%)	0.506
PIK3CD	3 (%)	1 (%)	1 (%)	0.506
SULF2	3 (%)	1 (%)	1 (%)	0.506
TUBB4A	3 (%)	1 (%)	1 (%)	0.506
RET	3 (%)	1 (%)	1 (%)	0.506
OR5H1	3 (%)	1 (%)	1 (%)	0.506
RGL3	3 (%)	1 (%)	1 (%)	0.506
C19ORF26	3 (%)	1 (%)	1 (%)	0.506
FLNC	3 (%)	1 (%)	1 (%)	0.506
TUBGCP6	3 (%)	1 (%)	1 (%)	0.506
KLHDC7A	3 (%)	1 (%)	1 (%)	0.506
CLMN	3 (%)	1 (%)	1 (%)	0.506
MICAL3	3 (%)	1 (%)	1 (%)	0.506
NUP210L	1 (%)	1 (%)	3 (%)	0.506
CDYL2	1 (%)	1 (%)	3 (%)	0.506
HNRNPCL1	1 (%)	1 (%)	3 (%)	0.506
PAK2	1 (%)	1 (%)	3 (%)	0.506
JAKMIP1	2 (%)	6 (%)	2 (%)	0.517
HDAC4	2 (%)	5 (%)	1 (%)	0.523
ARID1A	2 (%)	5 (%)	1 (%)	0.523
PAPPA	2 (%)	5 (%)	1 (%)	0.523
DSCAML1	2 (%)	5 (%)	1 (%)	0.523
FANCM	2 (%)	5 (%)	1 (%)	0.523
ZC3H13	2 (%)	5 (%)	1 (%)	0.523
TPO	2 (%)	5 (%)	1 (%)	0.523
ABCA2	2 (%)	5 (%)	1 (%)	0.523
KRAS	14 (%)	15 (%)	10 (%)	0.523
SPATA31D1	1 (%)	5 (%)	2 (%)	0.523
NIPBL	1 (%)	5 (%)	2 (%)	0.523
CSPG4	3 (%)	5 (%)	1 (%)	0.547
CNTNAP5	3 (%)	5 (%)	1 (%)	0.547
SCN5A	3 (%)	5 (%)	1 (%)	0.547
MYCBP2	1 (%)	5 (%)	3 (%)	0.547
CPS1	3 (%)	3 (%)	1 (%)	0.555
CASKIN2	3 (%)	3 (%)	1 (%)	0.555
CROCC	3 (%)	3 (%)	1 (%)	0.555
FXR1	3 (%)	3 (%)	1 (%)	0.555
ADAMTS16	3 (%)	3 (%)	1 (%)	0.555
ANKRD31	3 (%)	3 (%)	1 (%)	0.555
HIVEP2	3 (%)	3 (%)	1 (%)	0.555
AUTS2	3 (%)	3 (%)	1 (%)	0.555
PLXNA4	3 (%)	3 (%)	1 (%)	0.555
ADAMTSL1	3 (%)	3 (%)	1 (%)	0.555
TTC40	3 (%)	3 (%)	1 (%)	0.555
AGBL2	3 (%)	3 (%)	1 (%)	0.555
KMT2A	3 (%)	3 (%)	1 (%)	0.555
IQSEC3	3 (%)	3 (%)	1 (%)	0.555
MUC19	3 (%)	3 (%)	1 (%)	0.555
PAN2	3 (%)	3 (%)	1 (%)	0.555
TMEM132C	3 (%)	3 (%)	1 (%)	0.555
FRY	3 (%)	3 (%)	1 (%)	0.555
NLRP8	3 (%)	3 (%)	1 (%)	0.555
MYH7B	3 (%)	3 (%)	1 (%)	0.555
PANX2	3 (%)	3 (%)	1 (%)	0.555
ZDHHC15	3 (%)	3 (%)	1 (%)	0.555
BCL9	3 (%)	3 (%)	1 (%)	0.555
BAI1	3 (%)	3 (%)	1 (%)	0.555
MYO9B	3 (%)	3 (%)	1 (%)	0.555
PLXNB2	3 (%)	3 (%)	1 (%)	0.555
ZNF865	3 (%)	3 (%)	1 (%)	0.555
TPTE2	1 (%)	3 (%)	3 (%)	0.555
ZFPM2	1 (%)	3 (%)	3 (%)	0.555
EML5	1 (%)	3 (%)	3 (%)	0.555
PIK3CA	7 (%)	7 (%)	4 (%)	0.56
ZFHX4	7 (%)	7 (%)	4 (%)	0.56
FSIP2	6 (%)	6 (%)	3 (%)	0.592
BCLAF1	6 (%)	11 (%)	5 (%)	0.602
ANKRD30BL	2 (%)	1 (%)	2 (%)	0.604
AGAP1	2 (%)	1 (%)	2 (%)	0.604
UNC5C	2 (%)	1 (%)	2 (%)	0.604
HLA-C	2 (%)	1 (%)	2 (%)	0.604
COL4A1	2 (%)	1 (%)	2 (%)	0.604
IL21R	2 (%)	1 (%)	2 (%)	0.604
ABCC12	2 (%)	1 (%)	2 (%)	0.604
SIPA1L2	2 (%)	1 (%)	2 (%)	0.604
MAPK8IP3	2 (%)	1 (%)	2 (%)	0.604
LPO	2 (%)	1 (%)	2 (%)	0.604
MUC6	2 (%)	1 (%)	2 (%)	0.604
EDAR	2 (%)	1 (%)	2 (%)	0.604
PLEKHG6	2 (%)	1 (%)	2 (%)	0.604
MINK1	2 (%)	1 (%)	2 (%)	0.604
PRPF6	2 (%)	1 (%)	2 (%)	0.604
PCDHA4	2 (%)	1 (%)	2 (%)	0.604
HIVEP1	2 (%)	1 (%)	2 (%)	0.604
SALL3	2 (%)	1 (%)	2 (%)	0.604
FAM124A	2 (%)	1 (%)	2 (%)	0.604
ERBB3	2 (%)	1 (%)	2 (%)	0.604
CACNA1B	2 (%)	6 (%)	4 (%)	0.627
OTOG	4 (%)	3 (%)	3 (%)	0.642
BAI3	4 (%)	3 (%)	3 (%)	0.642
DOCK9	4 (%)	3 (%)	3 (%)	0.642
TNR	3 (%)	4 (%)	1 (%)	0.646
SPTBN4	3 (%)	4 (%)	1 (%)	0.646
RERE	3 (%)	4 (%)	1 (%)	0.646
NBPF10	3 (%)	4 (%)	1 (%)	0.646
COL4A4	3 (%)	4 (%)	1 (%)	0.646
TGFBR2	3 (%)	4 (%)	1 (%)	0.646
SLCO6A1	3 (%)	4 (%)	1 (%)	0.646
COL19A1	3 (%)	4 (%)	1 (%)	0.646
HDAC9	3 (%)	4 (%)	1 (%)	0.646
PZP	3 (%)	4 (%)	1 (%)	0.646
MYO9A	3 (%)	4 (%)	1 (%)	0.646
ACVR2A	3 (%)	4 (%)	1 (%)	0.646
COL3A1	3 (%)	4 (%)	1 (%)	0.646
MUC22	3 (%)	4 (%)	1 (%)	0.646
FBRSL1	3 (%)	2 (%)	1 (%)	0.653
PAPPA2	3 (%)	2 (%)	1 (%)	0.653
OTOF	3 (%)	2 (%)	1 (%)	0.653
SCN3A	3 (%)	2 (%)	1 (%)	0.653
SCN2A	3 (%)	2 (%)	1 (%)	0.653
CNTN6	3 (%)	2 (%)	1 (%)	0.653
CAND2	3 (%)	2 (%)	1 (%)	0.653
PARP15	3 (%)	2 (%)	1 (%)	0.653
PCDHA11	3 (%)	2 (%)	1 (%)	0.653
PHF3	3 (%)	2 (%)	1 (%)	0.653
LAMB1	3 (%)	2 (%)	1 (%)	0.653
SGK223	3 (%)	2 (%)	1 (%)	0.653
DOCK8	3 (%)	2 (%)	1 (%)	0.653
ABCA1	3 (%)	2 (%)	1 (%)	0.653
DDX31	3 (%)	2 (%)	1 (%)	0.653
NOTCH1	3 (%)	2 (%)	1 (%)	0.653
NCOA4	3 (%)	2 (%)	1 (%)	0.653
TENM4	3 (%)	2 (%)	1 (%)	0.653
CWF19L2	3 (%)	2 (%)	1 (%)	0.653
TTC6	3 (%)	2 (%)	1 (%)	0.653
TRIP11	3 (%)	2 (%)	1 (%)	0.653
USP8	3 (%)	2 (%)	1 (%)	0.653
NEDD4	3 (%)	2 (%)	1 (%)	0.653
SLX4	3 (%)	2 (%)	1 (%)	0.653
ARHGAP23	3 (%)	2 (%)	1 (%)	0.653
GRIN2C	3 (%)	2 (%)	1 (%)	0.653
ZFP64	3 (%)	2 (%)	1 (%)	0.653
USP48	3 (%)	2 (%)	1 (%)	0.653
DICER1	3 (%)	2 (%)	1 (%)	0.653
DMBT1	3 (%)	2 (%)	1 (%)	0.653
DOCK6	3 (%)	2 (%)	1 (%)	0.653
ZNF483	3 (%)	2 (%)	1 (%)	0.653
IGSF9B	3 (%)	2 (%)	1 (%)	0.653
CASZ1	3 (%)	2 (%)	1 (%)	0.653
EPHA6	3 (%)	2 (%)	1 (%)	0.653
PLXNA1	3 (%)	2 (%)	1 (%)	0.653
RNF145	3 (%)	2 (%)	1 (%)	0.653
KIAA1324L	3 (%)	2 (%)	1 (%)	0.653
MYOF	3 (%)	2 (%)	1 (%)	0.653
TCHH	3 (%)	2 (%)	1 (%)	0.653
KIAA1522	3 (%)	2 (%)	1 (%)	0.653
TAS2R30	3 (%)	2 (%)	1 (%)	0.653
MDC1	3 (%)	2 (%)	1 (%)	0.653
PRKCG	3 (%)	2 (%)	1 (%)	0.653
DHX57	1 (%)	2 (%)	3 (%)	0.653
NWD1	1 (%)	2 (%)	3 (%)	0.653
FAM129C	1 (%)	2 (%)	3 (%)	0.653
BCORL1	1 (%)	2 (%)	3 (%)	0.653
ERBB2	1 (%)	2 (%)	3 (%)	0.653
SMARCC2	1 (%)	2 (%)	3 (%)	0.653
PEG3	3 (%)	6 (%)	2 (%)	0.66
DNHD1	2 (%)	6 (%)	3 (%)	0.66
MYO7A	4 (%)	3 (%)	2 (%)	0.67
EP400	4 (%)	3 (%)	2 (%)	0.67
CPAMD8	4 (%)	3 (%)	2 (%)	0.67
ATAD3B	2 (%)	3 (%)	4 (%)	0.67
TNXB	5 (%)	4 (%)	4 (%)	0.693
CTNND2	2 (%)	4 (%)	1 (%)	0.711
CEP290	2 (%)	4 (%)	1 (%)	0.711
C12ORF55	2 (%)	4 (%)	1 (%)	0.711
RPL22	2 (%)	4 (%)	1 (%)	0.711
SYCP1	2 (%)	4 (%)	1 (%)	0.711
PCNXL2	2 (%)	4 (%)	1 (%)	0.711
TRIP12	2 (%)	4 (%)	1 (%)	0.711
MYH15	2 (%)	4 (%)	1 (%)	0.711
FRYL	2 (%)	4 (%)	1 (%)	0.711
SEC31A	2 (%)	4 (%)	1 (%)	0.711
FBXL7	2 (%)	4 (%)	1 (%)	0.711
CDH18	2 (%)	4 (%)	1 (%)	0.711
EYS	2 (%)	4 (%)	1 (%)	0.711
IGF2R	2 (%)	4 (%)	1 (%)	0.711
TRPA1	2 (%)	4 (%)	1 (%)	0.711
FAM135B	2 (%)	4 (%)	1 (%)	0.711
SORCS3	2 (%)	4 (%)	1 (%)	0.711
PDS5B	2 (%)	4 (%)	1 (%)	0.711
KCNH5	2 (%)	4 (%)	1 (%)	0.711
ACAN	2 (%)	4 (%)	1 (%)	0.711
IQGAP1	2 (%)	4 (%)	1 (%)	0.711
SCN4A	2 (%)	4 (%)	1 (%)	0.711
SIGLEC1	2 (%)	4 (%)	1 (%)	0.711
ZDHHC8	2 (%)	4 (%)	1 (%)	0.711
SHANK1	2 (%)	4 (%)	1 (%)	0.711
PCDHA2	2 (%)	4 (%)	1 (%)	0.711
PXDN	1 (%)	4 (%)	2 (%)	0.711
DOCK3	1 (%)	4 (%)	2 (%)	0.711
VWA8	1 (%)	4 (%)	2 (%)	0.711
MDGA2	1 (%)	4 (%)	2 (%)	0.711
ZNF541	1 (%)	4 (%)	2 (%)	0.711
B4GALNT4	1 (%)	4 (%)	2 (%)	0.711
PCDHB4	3 (%)	2 (%)	3 (%)	0.714
A2M	3 (%)	2 (%)	3 (%)	0.714
NUTM1	1 (%)	3 (%)	1 (%)	0.727
ZNF208	1 (%)	3 (%)	1 (%)	0.727
EML6	1 (%)	3 (%)	1 (%)	0.727
LY75	1 (%)	3 (%)	1 (%)	0.727
SCN7A	1 (%)	3 (%)	1 (%)	0.727
ALS2	1 (%)	3 (%)	1 (%)	0.727
SGOL1	1 (%)	3 (%)	1 (%)	0.727
SCN11A	1 (%)	3 (%)	1 (%)	0.727
NKTR	1 (%)	3 (%)	1 (%)	0.727
LTF	1 (%)	3 (%)	1 (%)	0.727
ABCC5	1 (%)	3 (%)	1 (%)	0.727
KLHL5	1 (%)	3 (%)	1 (%)	0.727
CORIN	1 (%)	3 (%)	1 (%)	0.727
WDFY3	1 (%)	3 (%)	1 (%)	0.727
GHR	1 (%)	3 (%)	1 (%)	0.727
TRPC7	1 (%)	3 (%)	1 (%)	0.727
HTR4	1 (%)	3 (%)	1 (%)	0.727
TTK	1 (%)	3 (%)	1 (%)	0.727
MLLT4	1 (%)	3 (%)	1 (%)	0.727
UBR5	1 (%)	3 (%)	1 (%)	0.727
MUSK	1 (%)	3 (%)	1 (%)	0.727
SCAI	1 (%)	3 (%)	1 (%)	0.727
OGDHL	1 (%)	3 (%)	1 (%)	0.727
FRA10AC1	1 (%)	3 (%)	1 (%)	0.727
OSBPL5	1 (%)	3 (%)	1 (%)	0.727
ARHGEF17	1 (%)	3 (%)	1 (%)	0.727
PHLDB1	1 (%)	3 (%)	1 (%)	0.727
C11ORF63	1 (%)	3 (%)	1 (%)	0.727
LTA4H	1 (%)	3 (%)	1 (%)	0.727
CENPJ	1 (%)	3 (%)	1 (%)	0.727
SPG20	1 (%)	3 (%)	1 (%)	0.727
OR4K5	1 (%)	3 (%)	1 (%)	0.727
MAGEL2	1 (%)	3 (%)	1 (%)	0.727
ADCY9	1 (%)	3 (%)	1 (%)	0.727
KIAA1468	1 (%)	3 (%)	1 (%)	0.727
APC2	1 (%)	3 (%)	1 (%)	0.727
OLFM2	1 (%)	3 (%)	1 (%)	0.727
ZNF382	1 (%)	3 (%)	1 (%)	0.727
GRIK5	1 (%)	3 (%)	1 (%)	0.727
CLASRP	1 (%)	3 (%)	1 (%)	0.727
GIPR	1 (%)	3 (%)	1 (%)	0.727
CPT1C	1 (%)	3 (%)	1 (%)	0.727
PLCB4	1 (%)	3 (%)	1 (%)	0.727
NFATC2	1 (%)	3 (%)	1 (%)	0.727
MCM3AP	1 (%)	3 (%)	1 (%)	0.727
TTC28	1 (%)	3 (%)	1 (%)	0.727
NRK	1 (%)	3 (%)	1 (%)	0.727
RBMXL3	1 (%)	3 (%)	1 (%)	0.727
PCDH11Y	1 (%)	3 (%)	1 (%)	0.727
DLGAP3	1 (%)	3 (%)	1 (%)	0.727
EPB41L3	1 (%)	3 (%)	1 (%)	0.727
ZAP70	1 (%)	3 (%)	1 (%)	0.727
AHDC1	1 (%)	3 (%)	1 (%)	0.727
DGAT1	1 (%)	3 (%)	1 (%)	0.727
PNPLA6	1 (%)	3 (%)	1 (%)	0.727
RBP3	1 (%)	3 (%)	1 (%)	0.727
PHACTR4	1 (%)	3 (%)	1 (%)	0.727
WDR78	1 (%)	3 (%)	1 (%)	0.727
KCNA3	1 (%)	3 (%)	1 (%)	0.727
TNK2	1 (%)	3 (%)	1 (%)	0.727
CCDC158	1 (%)	3 (%)	1 (%)	0.727
USP35	1 (%)	3 (%)	1 (%)	0.727
SBNO1	1 (%)	3 (%)	1 (%)	0.727
INO80E	1 (%)	3 (%)	1 (%)	0.727
KDM4B	1 (%)	3 (%)	1 (%)	0.727
SCARF2	1 (%)	3 (%)	1 (%)	0.727
MED14	1 (%)	3 (%)	1 (%)	0.727
IGKV1-12	1 (%)	3 (%)	1 (%)	0.727
AGBL4	1 (%)	3 (%)	1 (%)	0.727
LYL1	1 (%)	3 (%)	1 (%)	0.727
EVI5L	1 (%)	3 (%)	1 (%)	0.727
B3GAT1	1 (%)	3 (%)	1 (%)	0.727
LRRC4C	1 (%)	3 (%)	1 (%)	0.727
TMX3	1 (%)	3 (%)	1 (%)	0.727
CNDP1	1 (%)	3 (%)	1 (%)	0.727
TENM2	2 (%)	5 (%)	2 (%)	0.739
ANK2	5 (%)	7 (%)	3 (%)	0.765
BRINP3	4 (%)	4 (%)	2 (%)	0.77
DNAH14	4 (%)	4 (%)	2 (%)	0.77
RELN	4 (%)	4 (%)	2 (%)	0.77
PTPRT	4 (%)	4 (%)	2 (%)	0.77
ZNF831	4 (%)	4 (%)	2 (%)	0.77
GLI3	4 (%)	5 (%)	2 (%)	0.775
ZNF469	3 (%)	6 (%)	3 (%)	0.79
NRXN1	5 (%)	5 (%)	3 (%)	0.802
TENM3	5 (%)	5 (%)	3 (%)	0.802
CDC27	3 (%)	5 (%)	5 (%)	0.802
SOX9	5 (%)	6 (%)	3 (%)	0.814
ZNF536	3 (%)	3 (%)	3 (%)	0.825
USP34	4 (%)	4 (%)	4 (%)	0.856
LCT	2 (%)	3 (%)	1 (%)	0.876
EIF4G3	2 (%)	3 (%)	1 (%)	0.876
ASXL2	2 (%)	3 (%)	1 (%)	0.876
RANBP2	2 (%)	3 (%)	1 (%)	0.876
GRM7	2 (%)	3 (%)	1 (%)	0.876
ATP2B2	2 (%)	3 (%)	1 (%)	0.876
IFT80	2 (%)	3 (%)	1 (%)	0.876
EVC2	2 (%)	3 (%)	1 (%)	0.876
KIAA0947	2 (%)	3 (%)	1 (%)	0.876
ADCY2	2 (%)	3 (%)	1 (%)	0.876
CDH9	2 (%)	3 (%)	1 (%)	0.876
GABRR1	2 (%)	3 (%)	1 (%)	0.876
ASCC3	2 (%)	3 (%)	1 (%)	0.876
KIAA1549	2 (%)	3 (%)	1 (%)	0.876
KIF13B	2 (%)	3 (%)	1 (%)	0.876
ADCY8	2 (%)	3 (%)	1 (%)	0.876
MPDZ	2 (%)	3 (%)	1 (%)	0.876
FRMD4A	2 (%)	3 (%)	1 (%)	0.876
GPR158	2 (%)	3 (%)	1 (%)	0.876
SLIT1	2 (%)	3 (%)	1 (%)	0.876
ITPR2	2 (%)	3 (%)	1 (%)	0.876
FAM186A	2 (%)	3 (%)	1 (%)	0.876
PLXNC1	2 (%)	3 (%)	1 (%)	0.876
CUX2	2 (%)	3 (%)	1 (%)	0.876
CCDC168	2 (%)	3 (%)	1 (%)	0.876
MYH7	2 (%)	3 (%)	1 (%)	0.876
AGBL1	2 (%)	3 (%)	1 (%)	0.876
NTRK3	2 (%)	3 (%)	1 (%)	0.876
CREBBP	2 (%)	3 (%)	1 (%)	0.876
KIF2B	2 (%)	3 (%)	1 (%)	0.876
PLIN4	2 (%)	3 (%)	1 (%)	0.876
PI4KA	2 (%)	3 (%)	1 (%)	0.876
PLXNB3	2 (%)	3 (%)	1 (%)	0.876
BCL9L	2 (%)	3 (%)	1 (%)	0.876
ARHGAP33	2 (%)	3 (%)	1 (%)	0.876
TCERG1	2 (%)	3 (%)	1 (%)	0.876
OTUD7A	2 (%)	3 (%)	1 (%)	0.876
ABCA3	2 (%)	3 (%)	1 (%)	0.876
FGD5	2 (%)	3 (%)	1 (%)	0.876
DFNB31	2 (%)	3 (%)	1 (%)	0.876
HPS1	2 (%)	3 (%)	1 (%)	0.876
RBMX	2 (%)	3 (%)	1 (%)	0.876
TNN	2 (%)	3 (%)	1 (%)	0.876
PCNXL3	2 (%)	3 (%)	1 (%)	0.876
DTD2	2 (%)	3 (%)	1 (%)	0.876
ULK4	2 (%)	3 (%)	1 (%)	0.876
LRRCC1	2 (%)	3 (%)	1 (%)	0.876
UFL1	2 (%)	3 (%)	1 (%)	0.876
RAB3GAP2	1 (%)	3 (%)	2 (%)	0.876
PPP2R3A	1 (%)	3 (%)	2 (%)	0.876
ADRB3	1 (%)	3 (%)	2 (%)	0.876
GRIN3A	1 (%)	3 (%)	2 (%)	0.876
NT5C2	1 (%)	3 (%)	2 (%)	0.876
BAZ2A	1 (%)	3 (%)	2 (%)	0.876
LRRIQ1	1 (%)	3 (%)	2 (%)	0.876
GOLGA6L2	1 (%)	3 (%)	2 (%)	0.876
FAN1	1 (%)	3 (%)	2 (%)	0.876
ZNFX1	1 (%)	3 (%)	2 (%)	0.876
NEBL	1 (%)	3 (%)	2 (%)	0.876
CT47B1	1 (%)	3 (%)	2 (%)	0.876
TYK2	1 (%)	3 (%)	2 (%)	0.876
NOS2	1 (%)	3 (%)	2 (%)	0.876
ADAMTS12	1 (%)	3 (%)	2 (%)	0.876
POU3F3	1 (%)	3 (%)	2 (%)	0.876
ITIH6	3 (%)	2 (%)	2 (%)	0.88
LPPR4	3 (%)	2 (%)	2 (%)	0.88
FN1	3 (%)	2 (%)	2 (%)	0.88
DLC1	3 (%)	2 (%)	2 (%)	0.88
CNGB3	3 (%)	2 (%)	2 (%)	0.88
ITIH5	3 (%)	2 (%)	2 (%)	0.88
C14ORF39	3 (%)	2 (%)	2 (%)	0.88
JAG2	3 (%)	2 (%)	2 (%)	0.88
PLXNA3	3 (%)	2 (%)	2 (%)	0.88
HMCN2	3 (%)	2 (%)	2 (%)	0.88
JMY	2 (%)	2 (%)	3 (%)	0.88
UBR3	2 (%)	2 (%)	3 (%)	0.88
CDH19	2 (%)	2 (%)	3 (%)	0.88
INTS1	3 (%)	3 (%)	2 (%)	0.903
SMG1	3 (%)	3 (%)	2 (%)	0.903
HFM1	3 (%)	3 (%)	2 (%)	0.903
SEMA5B	3 (%)	3 (%)	2 (%)	0.903
SMARCA2	3 (%)	3 (%)	2 (%)	0.903
CHD4	3 (%)	3 (%)	2 (%)	0.903
IGF1R	3 (%)	3 (%)	2 (%)	0.903
SLITRK2	3 (%)	3 (%)	2 (%)	0.903
NID1	3 (%)	3 (%)	2 (%)	0.903
CNTNAP3	3 (%)	3 (%)	2 (%)	0.903
SLC4A3	2 (%)	3 (%)	3 (%)	0.903
ATR	2 (%)	3 (%)	3 (%)	0.903
ADAMTS20	2 (%)	3 (%)	3 (%)	0.903
PCDH15	3 (%)	5 (%)	2 (%)	0.911
MYO18B	3 (%)	5 (%)	2 (%)	0.911
AFF3	3 (%)	5 (%)	2 (%)	0.911
RIMS1	4 (%)	4 (%)	3 (%)	0.92
VWDE	4 (%)	4 (%)	3 (%)	0.92
ADCY5	3 (%)	4 (%)	4 (%)	0.92
CSMD2	4 (%)	6 (%)	3 (%)	0.929
TP53	17 (%)	25 (%)	18 (%)	0.949
FBXW7	8 (%)	11 (%)	7 (%)	0.956
ZFP36L2	4 (%)	6 (%)	4 (%)	1
GREB1	3 (%)	4 (%)	2 (%)	1
THSD7B	3 (%)	4 (%)	3 (%)	1
DDX11	3 (%)	4 (%)	2 (%)	1
MYO16	3 (%)	5 (%)	3 (%)	1
FASN	3 (%)	5 (%)	3 (%)	1
WDR87	3 (%)	4 (%)	2 (%)	1
DGKZ	3 (%)	4 (%)	3 (%)	1
PPL	2 (%)	2 (%)	1 (%)	1
KLHL34	2 (%)	2 (%)	1 (%)	1
IFNLR1	2 (%)	2 (%)	1 (%)	1
COL9A2	2 (%)	2 (%)	2 (%)	1
PEAR1	2 (%)	2 (%)	1 (%)	1
CDKL4	2 (%)	2 (%)	1 (%)	1
RIF1	2 (%)	2 (%)	1 (%)	1
PLA2R1	2 (%)	2 (%)	1 (%)	1
ALS2CR11	2 (%)	2 (%)	1 (%)	1
NBEAL1	2 (%)	4 (%)	2 (%)	1
CHL1	2 (%)	2 (%)	1 (%)	1
TRANK1	2 (%)	2 (%)	1 (%)	1
SCN10A	2 (%)	2 (%)	1 (%)	1
AMIGO3	2 (%)	2 (%)	1 (%)	1
TLR9	2 (%)	2 (%)	1 (%)	1
SLC35G2	2 (%)	2 (%)	1 (%)	1
DZIP1L	2 (%)	3 (%)	2 (%)	1
GPR149	2 (%)	2 (%)	2 (%)	1
TRIM59	2 (%)	2 (%)	2 (%)	1
ZBBX	2 (%)	2 (%)	1 (%)	1
KDR	2 (%)	2 (%)	1 (%)	1
PTPN13	2 (%)	2 (%)	1 (%)	1
TERT	2 (%)	2 (%)	1 (%)	1
OSMR	2 (%)	2 (%)	2 (%)	1
BDP1	2 (%)	2 (%)	1 (%)	1
VCAN	2 (%)	2 (%)	1 (%)	1
FBN2	2 (%)	4 (%)	3 (%)	1
RAD50	2 (%)	2 (%)	1 (%)	1
PCDHGA5	2 (%)	2 (%)	1 (%)	1
PCDHGB6	2 (%)	2 (%)	1 (%)	1
KCNQ5	2 (%)	2 (%)	1 (%)	1
GRIK2	2 (%)	2 (%)	1 (%)	1
SEC63	2 (%)	2 (%)	2 (%)	1
REV3L	2 (%)	3 (%)	2 (%)	1
ROS1	2 (%)	2 (%)	1 (%)	1
TIAM2	2 (%)	2 (%)	1 (%)	1
ABCB5	2 (%)	2 (%)	1 (%)	1
RP11-1220K2.2	2 (%)	2 (%)	1 (%)	1
DLGAP2	2 (%)	2 (%)	1 (%)	1
GPR124	2 (%)	4 (%)	2 (%)	1
PTPRD	2 (%)	3 (%)	2 (%)	1
TMC1	2 (%)	2 (%)	1 (%)	1
C5	2 (%)	2 (%)	1 (%)	1
ANKRD26	2 (%)	2 (%)	1 (%)	1
KIAA1462	2 (%)	2 (%)	1 (%)	1
DNMBP	2 (%)	2 (%)	2 (%)	1
NLRP10	2 (%)	2 (%)	1 (%)	1
SCUBE2	2 (%)	2 (%)	1 (%)	1
PIK3C2A	2 (%)	2 (%)	1 (%)	1
KIAA1549L	2 (%)	4 (%)	3 (%)	1
APOA5	2 (%)	2 (%)	1 (%)	1
CACNA1C	2 (%)	3 (%)	2 (%)	1
LRRK2	2 (%)	4 (%)	2 (%)	1
TUBGCP3	2 (%)	2 (%)	1 (%)	1
MYH6	2 (%)	2 (%)	2 (%)	1
ATG2B	2 (%)	4 (%)	2 (%)	1
MAP1A	2 (%)	2 (%)	1 (%)	1
DMXL2	2 (%)	2 (%)	1 (%)	1
IL16	2 (%)	3 (%)	2 (%)	1
SLFN13	2 (%)	2 (%)	1 (%)	1
EPX	2 (%)	2 (%)	1 (%)	1
BCAS3	2 (%)	3 (%)	2 (%)	1
ABCA10	2 (%)	3 (%)	2 (%)	1
SETBP1	2 (%)	2 (%)	2 (%)	1
ZNF616	2 (%)	2 (%)	1 (%)	1
ADAM33	2 (%)	2 (%)	2 (%)	1
SLC5A1	2 (%)	2 (%)	1 (%)	1
EP300	2 (%)	3 (%)	2 (%)	1
KIAA1210	2 (%)	2 (%)	1 (%)	1
CUL4B	2 (%)	2 (%)	1 (%)	1
SLITRK4	2 (%)	4 (%)	3 (%)	1
ARHGAP4	2 (%)	2 (%)	1 (%)	1
GLRB	2 (%)	2 (%)	1 (%)	1
BRAF	2 (%)	2 (%)	1 (%)	1
SPTBN2	2 (%)	2 (%)	2 (%)	1
CNTN5	2 (%)	2 (%)	1 (%)	1
CCDC178	2 (%)	3 (%)	2 (%)	1
ZNF526	2 (%)	2 (%)	1 (%)	1
UBE2O	2 (%)	3 (%)	2 (%)	1
GPR101	2 (%)	2 (%)	1 (%)	1
SEC23A	2 (%)	2 (%)	1 (%)	1
HR	2 (%)	2 (%)	1 (%)	1
NLGN4X	2 (%)	2 (%)	1 (%)	1
WDR49	2 (%)	2 (%)	1 (%)	1
COL4A3	2 (%)	2 (%)	1 (%)	1
ZBTB20	2 (%)	2 (%)	1 (%)	1
TRIO	2 (%)	3 (%)	2 (%)	1
BMP6	2 (%)	2 (%)	1 (%)	1
SYNJ2	2 (%)	2 (%)	2 (%)	1
AQP7	2 (%)	2 (%)	2 (%)	1
THYN1	2 (%)	2 (%)	1 (%)	1
MBD6	2 (%)	2 (%)	1 (%)	1
FAM155A	2 (%)	2 (%)	1 (%)	1
MIS18BP1	2 (%)	2 (%)	1 (%)	1
NRXN3	2 (%)	2 (%)	1 (%)	1
HYDIN	2 (%)	3 (%)	2 (%)	1
ZFPM1	2 (%)	2 (%)	1 (%)	1
FLII	2 (%)	2 (%)	1 (%)	1
TUBB6	2 (%)	2 (%)	1 (%)	1
DUS3L	2 (%)	3 (%)	2 (%)	1
HAS1	2 (%)	2 (%)	1 (%)	1
GAREML	2 (%)	2 (%)	2 (%)	1
ATAD2B	2 (%)	2 (%)	1 (%)	1
PTPRS	2 (%)	3 (%)	2 (%)	1
PSG4	2 (%)	3 (%)	2 (%)	1
DRD4	2 (%)	2 (%)	1 (%)	1
CEL	2 (%)	2 (%)	1 (%)	1
IRS2	2 (%)	2 (%)	1 (%)	1
LPHN1	2 (%)	2 (%)	1 (%)	1
MEGF6	2 (%)	2 (%)	1 (%)	1
NFRKB	2 (%)	2 (%)	1 (%)	1
MYH11	2 (%)	2 (%)	1 (%)	1
NRG1	2 (%)	2 (%)	1 (%)	1
ZNF71	2 (%)	2 (%)	1 (%)	1
DCX	2 (%)	2 (%)	1 (%)	1
THOC2	2 (%)	3 (%)	2 (%)	1
MGAM	2 (%)	2 (%)	1 (%)	1
ZBTB40	2 (%)	2 (%)	1 (%)	1
COL5A2	2 (%)	2 (%)	1 (%)	1
ADAM23	2 (%)	2 (%)	1 (%)	1
ATF6B	2 (%)	2 (%)	1 (%)	1
INPPL1	2 (%)	2 (%)	1 (%)	1
GXYLT1	2 (%)	2 (%)	1 (%)	1
XPOT	2 (%)	2 (%)	2 (%)	1
PRR12	2 (%)	2 (%)	1 (%)	1
FAM120A	2 (%)	2 (%)	2 (%)	1
ATHL1	2 (%)	2 (%)	1 (%)	1
BRINP2	1 (%)	2 (%)	2 (%)	1
FMN2	1 (%)	2 (%)	2 (%)	1
DCTN1	1 (%)	2 (%)	2 (%)	1
CCDC141	1 (%)	2 (%)	2 (%)	1
SLC6A11	1 (%)	2 (%)	2 (%)	1
LIMCH1	1 (%)	2 (%)	2 (%)	1
SLC1A3	1 (%)	2 (%)	2 (%)	1
SPINK5	1 (%)	2 (%)	2 (%)	1
ESRP1	1 (%)	2 (%)	2 (%)	1
ANO3	1 (%)	2 (%)	2 (%)	1
OVCH1	1 (%)	2 (%)	2 (%)	1
PTPRB	1 (%)	2 (%)	2 (%)	1
ATP2B1	1 (%)	2 (%)	2 (%)	1
CIT	1 (%)	2 (%)	2 (%)	1
ARHGAP5	1 (%)	2 (%)	2 (%)	1
MYH13	1 (%)	2 (%)	2 (%)	1
SLC32A1	1 (%)	2 (%)	2 (%)	1
NRIP1	1 (%)	2 (%)	2 (%)	1
PRR14L	1 (%)	2 (%)	2 (%)	1
FOXD4L3	1 (%)	2 (%)	2 (%)	1
EIF4G1	1 (%)	2 (%)	2 (%)	1
COL4A2	1 (%)	2 (%)	2 (%)	1
KLHL4	1 (%)	2 (%)	2 (%)	1
ALS2CL	1 (%)	2 (%)	2 (%)	1
STC2	1 (%)	2 (%)	2 (%)	1
IGHMBP2	1 (%)	2 (%)	2 (%)	1
ZNF43	1 (%)	2 (%)	2 (%)	1
DBR1	1 (%)	2 (%)	2 (%)	1
SMARCA4	1 (%)	2 (%)	2 (%)	1
PTCHD2	1 (%)	2 (%)	2 (%)	1
DCAF4L2	1 (%)	2 (%)	2 (%)	1
G2E3	1 (%)	2 (%)	2 (%)	1
