# Supplementary material for: Integrated Multi‐Omics Profiling to Characterize Molecular Subtypes and Reveal Potential Therapeutic Strategies for Colorectal Cancer
Source: MedComm (2020). 2025 Dec 8;6(12):e70492. doi: 10.1002/mco2.70492 (PMC12686132; doi:10.1002/mco2.70492)
Supplement: Supplementary file 12 — Table S12: A comparative analysis of the phosphoproteomic characteristics across the three proteomic subtypes. [file MCO2-6-e70492-s004.xlsx]

## Sheet: legend
Table S12. A comparative analysis of the phosphoproteomic characteristics across the three proteomic subtypes.
Description
1. Consensus_cluster_top_phosphoproteins. Differentially expressed phosphoproteins among three proteomic subtypes.
2. Subtype_pathway_enrichment. Pathway enriched by phosphoproteins significantly upregulated in three proteomics subtypes.
3. KSEA kinase scores in three proteomics subtypes (The total amount of detected substrates from the experimental dataset for each kinase at least 5).
4. The correlation of kinase-phosphosubstrate pairs in three proteomics subtypes.

## Sheet: 1. Phosphoproteins for subtype 
Proteomic subtype	S_I	S_I	S_I	S_I	S_I	S_I	S_I	S_I	S_I	S_I	S_I	S_I	S_I	S_I	S_I	S_I	S_I	S_I	S_II	S_II	S_II	S_II	S_II	S_II	S_II	S_II	S_II	S_II	S_II	S_II	S_II	S_II	S_II	S_II	S_II	S_II	S_II	S_II	S_II	S_II	S_II	S_II	S_II	S_II	S_II	S_II	S_II	S_II	S_II
Phosphoproteomic ID	CZE005	CZE010	CZE016	CZE019	CZE020	CZE028	CZE039	CZE080	CZE174	CZL089	CZL105	CZL119	CZL126	CZL129	CZL143	CZL145	CZL151	ZJE232	CZE011	CZE012	CZE014	CZE017	CZE018	CZE040	CZE042	CZE043	CZE044	CZE046	CZE047	CZE066	CZE067	CZE069	CZE070	CZE071	CZE166	CZL086	CZL087	CZL094	CZL109	CZL111	CZL112	CZL123	CZL125	CZL130	CZL131	CZL133	CZL138	CZL140	CZL141
O95425	-2.20245	-2.11554	-2.1794	-1.85306	-0.165308	-0.572321	-2.60264	0.47832	-2.14758	-3.12992	0.76854	-2.65471	-1.2589	-2.1755	-3.0462	-0.887837	-2.4518	3.8248	-4.36072	-3.55848	-3.04201	-2.33186	-3.68042	-1.43101	-3.48775	-3.54334	-3.7976	-1.57603	-3.34964	-3.42096	-2.39883	-3.45378	-4.13733	-4.31261	-3.49855	-3.60518	-4.46977	-4.01223	-3.26277	-4.79725	-2.64704	-4.23056	-4.76916	-3.59963	-3.80858	-1.80413	-3.22162	-4.08909	-3.91163
O94875	-4.45457	-4.77974	-2.99381	-3.77379	-1.32042	-0.82566	-3.71585	-0.904171	-4.21015	-4.32342	-1.73737	-3.33464	-1.48494	-2.71692	-2.99314	-3.63994	-3.94945	2.96904	-5.56687	-3.774	-5.52116	-5.61383	-7.62545	-1.62056	-6.41993	-5.03524	-4.05038	-7.64875	-5.95198	-4.65691	-2.28584	-5.4217	-4.63024	-6.76335	-5.34806	-6.13081	-4.92344	-5.78994	-4.80357	-10.4766	-3.6432	-5.7032	-6.04045	-5.07209	-4.22618	-2.73204	-2.79406	-5.01335	-5.6488
O95810	-1.00408	-3.01538	-3.15899	-2.35898	-1.91121	-3.02907	-4.28556	0.88101	-3.46459	-3.99309	-1.63903	-3.21791	-1.47423	-3.31188	0.845021	-1.7563	-1.6964	2.92578	-4.17923	-4.19673	-4.88324	-4.99122	-4.25147	-3.02622	-0.0837252	-3.80766	-4.55627	-3.10911	-4.28372	-2.09226	-4.31336	-4.78938	-4.07078	-3.93562	-4.41598	-3.91681	-5.9878	-3.57919	-5.08573	-7.77046	-4.44867	-5.28273	-6.22243	-4.01546	-3.87874	-1.84154	-2.41313	-4.05221	-4.27838
O43896	0.823431	0.554343	0.456147	1.28385	0.394285	1.28378	0.129445	0.751209	0.385539	-0.584063	0.875137	0.637143	0.833165	0.267774	-0.806922	1.32565	0.914671	1.29269	0.0844751	-0.565618	-0.706289	-0.915068	-0.453015	-0.236001	-1.12951	-0.803955	-0.725348	1.19688	-0.196147	-0.998072	-0.421525	-0.909798	-0.787966	-1.41153	-0.622607	-0.141068	-1.57503	-1.30775	-0.579708	-0.623036	-0.220376	-0.223707	-0.878082	-0.604552	0.086532	-0.339878	-0.779586	-1.63656	0.166387
O43294	-1.74976	-3.4659	-2.54381	-2.87869	-1.16485	0.146405	-3.93572	-0.481247	-3.54572	-2.93167	-0.450834	-2.40302	-0.699739	-1.5223	-3.08409	-2.95108	-3.177	2.28851	-4.25659	-2.9568	-3.40378	-3.76353	-4.18776	-1.9327	-5.90697	-4.01532	-4.27231	-4.01881	-3.6951	-4.12485	-2.84347	-4.03658	-4.48951	-4.54092	-4.36407	-4.1951	-4.63863	-5.18551	-4.52471	-5.88972	-2.02465	-4.83972	-4.99963	-3.5733	-3.85085	-1.34418	-3.57763	-4.65478	-4.5503
Q15746	-3.5097	-3.85521	-3.31845	-3.16558	-1.16109	-0.27618	-5.61796	-0.0939932	-3.32914	-4.52172	-1.04172	-3.93403	-2.013	-2.09082	-3.6862	-4.18303	-3.73002	2.8686	-7.04373	-4.75947	-4.60732	-4.6327	-4.47358	-2.54352	-6.57117	-4.82487	-4.55126	-5.92478	-4.97791	-5.34178	-4.43144	-4.35852	-4.03256	-4.89485	-4.61972	-4.33947	-5.79249	-4.71186	-4.09273	-4.00352	-4.33364	-5.44353	-5.55493	-4.33881	-4.84499	-2.54935	-2.80934	-4.9975	-4.50773
Q6ZUT6	-0.488876	-1.50715	-1.93385	-0.211019	-0.0476266	0.516411	-3.29746	-0.547589	-1.70355	-1.97233	-0.308369	-1.79342	-0.0664328	-1.76537	-1.70877	-0.708618	-2.26662	3.12301	-2.86042	-1.71605	-2.7471	-2.31483	-3.38015	-1.14974	-3.87446	-2.828	-4.23295	-0.730203	-3.02445	-3.46774	-1.26381	-3.72361	-3.75603	-4.43468	-2.76708	-3.48363	-3.88495	-3.91515	-2.97707	-27.4924	-1.43591	-4.22456	-3.76854	-1.12187	-3.30675	-1.15806	-2.96109	-2.85272	-2.9243
P04792	-1.51464	-0.14523	-1.48395	-0.835004	1.50742	1.31248	-1.72062	1.58917	0.473903	-2.86288	0.231097	-1.45118	-1.71804	-0.299504	-1.56857	-0.76243	-1.33031	1.36277	-2.81862	-3.25052	-1.81027	-3.4295	-3.22403	-0.873104	-3.73689	-3.39787	-2.62164	-1.8242	-3.27027	-2.39385	-2.50529	-3.30411	0.316447	-3.42145	0.774742	-3.73876	-3.39671	-2.44554	-1.79357	-2.90118	-2.25952	-4.13771	-2.1205	-1.15926	-1.7398	-3.0682	-0.907775	-2.49004	-2.33343
P24844	-3.48785	-0.0968303	-3.62352	-3.60594	-0.14916	0.84008	-6.02207	0.255276	-2.48402	-5.59677	0.728388	-2.15821	-3.33018	0.730255	-0.335756	-0.757348	-0.477655	4.71658	-26.3219	-3.6998	-4.29067	-7.0544	-7.83001	-0.907472	-6.13583	-5.84897	-5.91466	-27.6028	-4.69437	-5.51907	-5.38543	-5.31079	-1.23338	-5.12827	-2.31518	-4.82027	-5.38422	-4.70284	-4.42506	-4.35625	-4.96541	-5.40588	-3.69513	-3.0321	-4.96291	-3.99358	-2.2302	-3.21141	-7.4319
Q9BX66	-2.69175	-3.61282	-2.81685	-2.99549	-0.798602	-0.501165	-4.13409	-0.586031	-3.31115	-3.11995	-1.14864	-3.19724	-0.943964	-1.89913	-2.3314	-3.54772	-2.45034	2.557	-6.13792	-3.15038	-3.63225	-3.23207	-5.68607	-1.18234	-5.28423	-3.48465	-3.62143	-5.57867	-4.85442	-2.94249	-2.50563	-2.86157	-3.70186	-5.76969	-3.02759	-5.01344	-4.66023	-5.45055	-3.69989	-4.82569	-2.9477	-4.77653	-4.21504	-4.10532	-4.0417	-2.16149	-2.9023	-4.15651	-3.79081
P62736	-2.58729	-1.9863	-3.01971	-2.04161	-0.287917	0.507604	-4.93738	1.68813	-2.80606	-4.25113	0.627736	-2.88952	-3.59527	-0.0447931	-0.320083	-0.681962	-2.79908	4.07001	-4.72229	-4.48511	-4.15167	-5.28692	-6.12269	-0.76075	-4.74154	-4.92119	-4.67289	-7.41542	-4.12955	-5.02365	-4.06467	-4.24062	-0.687922	-5.62633	-2.81354	-6.16597	-5.51563	-3.54699	-5.14406	-4.71518	-4.8001	-5.37417	-2.95787	-2.80241	-3.97704	-3.85772	-0.384819	-3.76656	-4.32347
Q9P266	-2.69804	-1.882	-1.9326	-2.39185	1.50001	0.927289	-3.24329	0.663642	-2.26227	-2.53489	0.35266	-1.96673	-1.64421	-1.61853	-1.96135	-0.355703	-2.38559	1.66753	-2.83953	-2.72584	-4.09483	-3.00686	-2.42159	-1.38024	-3.64565	-3.19681	-3.46975	-1.32195	-1.79565	-3.804	-2.08185	-3.89554	-4.03826	-2.78933	-3.33577	-3.10757	-5.20485	-4.10861	-3.45047	-3.84675	-1.33944	-4.34193	-4.04858	-3.63154	-4.44884	-1.22635	-2.88052	-2.00862	-2.00756
P53814	-3.30502	-4.20031	-3.69449	-1.47086	-1.69288	0.810369	-5.3492	-0.456094	-3.9742	-3.5003	-0.452254	-3.89603	-0.845342	-2.02536	-3.06508	-2.86074	-2.9108	2.08802	-5.44391	-4.07771	-4.61002	-4.09537	-6.51942	-1.99969	-5.21732	-4.40992	-4.08007	-6.16581	-4.17517	-4.37651	-2.86272	-3.55515	-3.78023	-5.36569	-3.14894	-4.68696	-5.29418	-6.19893	-4.59124	-4.96413	-2.5546	-6.28704	-5.87105	-3.90222	-4.79556	-3.17007	-3.69316	-4.04711	-5.25812
O94769	-0.189131	0.300998	0.591075	-0.906137	0.0567085	0.121491	-0.528406	21.3173	-0.0244503	-2.14024	-0.801236	0.600396	0.930851	-0.37396	0	-1.04886	-1.82777	2.58441	1.43815	-2.09482	1.72149	-0.424049	-1.10459	0.414471	-2.97252	-1.59781	-0.789425	-1.08303	-1.48709	-1.08122	-1.09256	0.279636	0.30306	-0.930201	-0.926976	-2.40849	-0.770685	-3.79544	-1.78734	-0.527278	-0.140677	-1.10997	-0.250982	-0.527686	-3.66125	1.3813	-0.934996	-1.44156	-1.55377
Q86TI0	-0.860779	1.45003	-1.38186	0.357434	-0.477383	-0.170999	-0.195346	0.479203	-0.446418	-0.78719	0.176425	-1.99597	1.18428	-0.437386	-1.51067	-1.43212	0.137667	1.10735	0.825653	-0.798053	-1.49885	-1.16503	-0.237667	-0.877826	-2.14257	-1.75628	-1.66821	-1.36177	-1.09548	-1.67936	-1.77334	-3.11826	-1.58172	-1.89655	-2.21889	-0.828889	-2.34824	-1.97643	-1.36077	-1.73752	0.590807	-2.11397	-2.37771	-2.1049	-2.83351	-0.495543	-1.96518	-1.39951	-1.20079
O95817	-1.1061	-2.33766	-2.69234	-1.45663	0.225159	-0.187175	-3.10702	0.918504	-1.54203	-2.44642	-0.584266	-2.13417	-0.776101	-1.12921	-1.82448	-1.97392	-3.18081	2.19078	-1.04209	-2.83272	-2.31554	-2.71542	-4.0394	-1.37636	-4.00068	-2.88393	-3.88256	-1.87825	-2.89674	-3.31367	-1.76625	-3.89241	-2.76379	-3.44386	-1.42512	-3.72084	-4.46062	-2.90026	-3.61614	-5.25073	-2.04938	-3.33884	-3.35666	-2.77243	-3.46506	-1.47556	-2.13012	-2.89732	-3.5593
Q9UMS6	-2.57926	-5.2868	-4.04983	-4.02995	-1.14546	-1.0237	-4.58729	-0.632193	-3.99086	-4.10818	-1.72752	-3.687	-1.81739	-2.82742	-3.83986	-5.24118	-4.20673	3.37786	-7.24026	-3.85796	-4.47882	-4.76623	-6.52893	-2.10953	-6.72979	-4.64145	-4.55888	-6.84211	-5.71134	-4.51595	-3.00864	-4.55383	-5.00452	-6.76244	-4.76706	-5.31065	-5.50605	-6.12797	-5.19467	-7.23329	-3.76834	-5.68197	-5.64755	-4.8272	-4.61149	-1.96588	-3.33999	-5.38664	-5.82468
P21291	-3.90457	-2.43509	-3.62914	-3.2045	-0.658847	1.33973	-5.6413	1.16696	-1.64813	-6.81529	-0.86883	-3.89438	-4.24712	-1.31433	-3.39296	-4.08661	-3.17258	4.69193	-3.80422	-4.87836	-5.67802	-6.73564	-5.90046	-1.9451	-6.17755	-6.64262	-4.66535	-5.35856	-5.55034	-4.49617	-4.85089	-5.06345	-2.71446	-5.52952	-4.60853	-5.75574	-7.38409	-5.53946	-3.767	-6.09055	-5.57835	-5.8397	-5.22506	-3.61053	-4.90399	-4.63291	-1.40343	-6.0105	-3.76456
O14950;P19105	-0.890862	1.11017	-1.93185	-1.32929	0.923951	1.01448	-3.5146	0.271242	-0.124737	-3.91131	0.603714	-0.471683	-2.20189	0.554937	0.695278	0.0334146	0.3345	3.277	-2.96549	-4.08691	-1.85515	-5.317	-3.21021	-0.570027	-2.4635	-4.24802	-4.46204	-3.80509	-2.46674	-3.64092	-3.38199	-3.80395	0.781967	-4.19482	-0.927447	-5.03614	-4.82643	0.938913	-4.38754	-3.03307	-2.46431	-3.57272	-1.69561	-2.30535	-3.00339	-4.45949	1.24583	-2.19459	-2.31022
P09493	-3.69385	-3.26026	-4.07383	-4.06816	-0.660807	1.273	-5.65923	1.21029	-2.61196	-6.12015	0.113436	-4.32859	-3.62501	-1.42132	-2.74591	-2.89023	-3.83987	3.23627	-6.59576	-5.08519	-5.15626	-5.53765	-5.76041	-1.74565	-5.42214	-6.07022	-5.45621	-7.49066	-4.73252	-5.32086	-4.45191	-4.08597	-3.06445	-5.96839	-3.64823	-6.38142	-6.17501	-5.30113	-4.8607	-4.96021	-4.45109	-6.00006	-4.66223	-3.98865	-4.85861	-3.83234	-1.47581	-4.20561	-4.56286
Q9HCD6	-0.166314	0.485635	-0.39289	1.57702	1.79437	2.72575	1.20901	-0.016996	-0.381422	0.143099	0.921069	1.35896	0.655275	1.70586	-0.263975	0.37315	0.753193	2.09416	0.0610981	0.333538	-2.25906	0.169597	-0.986984	-0.320859	-3.52349	-1.29501	-2.35035	21.8136	0.737904	-23.5985	-0.535488	-2.98307	-1.76336	-1.20331	0.372477	-0.00361931	-2.33699	-1.87188	-0.609166	-0.751821	0.314286	-2.08449	-1.42965	0.679182	-1.1372	0.708833	-1.18343	-2.21827	0.318567
P46821	-2.43714	-3.99227	-2.47484	-2.97496	-1.84604	-0.967355	-2.95775	-2.3464	-3.00003	-2.08565	-3.02947	-1.43874	-0.0507008	-1.14451	-1.29742	-3.44022	-1.79928	0.91478	-3.43843	-2.26896	-3.44607	-3.27244	-4.23149	-1.40724	-5.20896	-2.98011	-3.0182	-3.42158	-3.63695	-3.81795	-1.75225	-3.81553	-4.00134	-4.11754	-4.08508	-2.91917	-4.568	-4.31632	-3.76016	-4.25993	-1.53458	-4.28229	-3.89786	-3.08106	-3.44171	-1.54526	-2.45909	-3.23939	-3.29205
P63208	1.38188	2.07526	1.83159	0.230146	1.79135	4.56893	2.38369	1.17141	0.87391	0.762591	2.13279	0.800826	-0.136711	25.9384	0.673599	0.30358	-0.272965	1.68198	1.66572	0.316976	1.26648	-2.42489	0.304573	0.0336618	-0.186906	-0.691424	-25.8637	1.95319	0.541924	-0.988926	0.00958231	-0.532571	1.17813	0.139981	0.304772	0.552534	0.147237	-24.5991	-0.00861071	-0.334303	25.3431	-0.41442	-0.0571874	1.89562	0.106428	0.372345	0.407517	0.864652	1.211
P55786	-21.4509	23.5136	17.4804	-19.8776	22.5723	0	0	0	2.85904	1.44104	21.5211	0.673253	-0.150726	2.82025	20.9304	20.8306	-17.5231	0	-23.4531	-18.9088	0	-26.7804	-25.8017	-2.15899	-8.12691	1.66376	-21.7318	-25.6404	-22.3064	4.48795	-22.5655	-24.6023	4.63604	-25.671	-5.48088	-25.1115	0.492155	-23.0088	-22.6162	-24.6688	-0.780872	-24.2135	-25.0315	-19.028	1.19486	-2.17351	-4.22206	-2.6846	-0.764263
Q01995	-4.58499	-1.23996	-2.89641	-3.13638	-0.763557	0.833357	-5.33867	2.05609	-1.97223	-6.66451	0.931268	-3.56754	-4.50436	0.857786	-1.00839	-2.00244	-1.67033	4.45875	-1.72805	-7.37823	-6.08275	-6.09664	-6.57619	-1.50083	-6.32913	-6.84458	-6.59616	-28.6358	-5.52208	-6.19051	-5.85082	-5.47458	-1.55492	-6.80266	-3.92658	-5.67835	-7.04239	-4.95514	-5.02406	-5.72244	-5.63316	-6.95274	-3.16419	-2.18219	-4.88634	-4.73546	-0.220479	-5.86001	-3.98645
Q9Y639	-4.94159	-2.00809	0.0644885	-0.581595	-1.22896	23.3551	-22.1619	0	-1.11847	-6.41932	20.6836	-2.76807	-24.201	-0.761161	-2.32932	-21.6706	-23.4394	1.13349	-25.1373	-22.992	-2.72103	-4.31916	-23.1829	-3.74169	-24.8813	-21.6426	-25.0304	-0.462284	-3.28305	-23.9999	-2.08034	-24.9636	0.345095	-24.8383	-2.07889	-5.29519	-4.77682	-25.0663	-23.55	-24.2323	-1.7984	-4.22801	-25.4326	-2.9544	-24.714	-25.7319	-3.19835	-23.4982	-1.73277
P12814	-1.33519	-0.370468	-2.05579	-1.67855	0.792622	1.42926	-3.6669	0.229738	0.208443	-4.88821	0.880124	-1.3924	-2.50172	0.79923	0.0643867	-0.400818	-0.478467	3.07101	-2.47285	-4.24487	-3.2423	-4.72605	-4.09393	-0.582402	-2.36255	-3.83042	-4.38427	-3.85177	-2.63954	-1.49609	-3.51139	-3.89015	0.231108	-3.56335	-1.09755	-4.64504	-4.73078	-2.00622	-3.68809	-2.78775	-2.96261	-4.96272	-2.17083	-1.95477	-2.76019	-3.65361	0.366236	-2.2565	-1.86606
P67936	-2.35213	1.01687	-1.38723	-1.73814	1.23602	1.34885	-4.83711	1.24074	1.91355	-5.56053	1.92551	-0.771015	-3.19273	0.701482	0.770615	0.576439	-0.417657	3.68217	-4.79738	-5.12633	-4.35683	-4.43916	-5.21764	-1.32453	-1.97976	-4.55215	-2.99613	-5.69489	-2.66474	-4.97597	-2.96576	-4.58021	0.336692	-5.3454	-0.992991	-4.13725	-4.32073	-1.59529	-4.16843	-1.53548	-4.33375	-5.90493	-1.86363	-2.20321	-2.5201	-3.42882	1.48785	-1.43543	-1.31161
Q9NZL9	0	24.1494	24.3528	-24.085	0.271167	-23.086	23.6724	0	21.8355	0	0	18.276	3.67236	0.327124	0	0	-0.983988	0.964143	-0.040384	0	24.3378	0	0	0	-24.2848	-0.849933	-1.68642	23.5123	-0.152922	-25.0342	0	0	19.9922	0	0	-23.7071	-24.455	0	0	23.9232	-24.989	0	-25.2577	-0.283582	-1.929	23.6567	-1.6569	-1.02117	-0.228113
P35749	-3.40967	-2.44598	-3.40357	-3.7049	-0.735197	-0.452789	-5.33428	1.60482	-1.57151	-6.87652	-0.370084	-3.93515	-4.14592	-0.23125	-1.70299	-1.96515	-2.67829	3.3516	-4.91947	-5.47718	-4.40287	-5.7376	-5.76237	-0.665672	-5.05813	-5.85192	-5.56576	-5.6716	-4.82239	-5.18542	-4.73104	-4.82842	-1.44273	-5.92463	-2.76267	-6.33631	-6.52936	-4.59287	-5.19219	-5.66983	-4.92493	-6.02885	-3.50605	-2.96005	-4.36775	-4.80126	-0.14661	-4.26679	-3.80103
P37275	-1.13412	0.113886	-1.62623	-0.0764163	-0.280875	0.648283	0.00665347	1.072	-2.42614	-1.07584	1.0233	-1.20197	-2.56148	23.226	24.0439	-1.18176	-0.563063	3.42089	-2.3642	-6.57123	-0.0781646	-2.73743	-0.627379	-0.568833	-3.14364	-1.75244	-3.65934	22.918	-1.00365	-1.97281	-1.06006	-2.55829	-3.54848	-1.29861	-2.17093	-1.28377	-0.679424	-0.828425	-2.44859	-4.1822	-0.760533	-25.7312	-3.35016	-2.4088	-2.51329	-0.566384	-2.61285	-2.86996	-2.26863
Q9NR12	-3.43039	-2.05791	-3.58777	-5.9699	-1.20512	1.13858	-5.04335	-0.632513	-2.42962	-4.60827	-0.952141	-3.17713	-1.25739	-1.6405	-3.97886	-2.57859	-4.43608	2.22716	-5.65459	-4.00668	-5.13113	-5.40953	-6.21539	-1.31546	-7.24365	-4.49972	-4.2484	-7.94994	-4.66442	-4.38949	-3.32389	-4.50698	-2.33894	-5.00631	-4.34665	-4.46281	-6.88029	-4.39056	-4.64714	-6.07574	-3.01323	-6.48272	-4.94153	-3.3335	-4.38458	-2.60612	-2.74338	-4.21008	-4.44273
Q9BYU1	20.1015	0	24.3318	24.8008	25.4501	23.7173	23.8657	23.4922	0	0	0	24.9946	26.2972	-1.26734	0	0	22.7344	2.45092	0.147589	0	24.7632	-2.61394	-25.989	-0.034413	-2.97968	-1.88178	24.9839	24.1674	0.0575878	-1.23808	0	0	0	0	0	0	0	0	-27.4202	0.684525	-1.23476	0	-25.4863	-0.989388	-1.6632	25.9644	-2.57005	-0.846056	0
P17661	-3.90338	-4.22958	-4.03597	-4.94176	-2.55248	-0.552336	-6.08768	2.15488	-2.78883	-8.31606	-1.06009	-5.73649	-5.16864	-0.167619	-2.43451	-2.36264	-3.82562	5.13555	-5.43738	-7.26439	-5.4005	-7.38828	-8.28391	-1.18431	-7.11017	-7.21813	-6.27392	-8.35857	-6.31409	-5.72482	-5.61741	-5.59723	-2.13492	-7.21388	-5.13535	-8.29914	-8.72919	-6.38148	-6.23828	-7.22641	-6.03685	-7.67001	-4.46409	-2.90685	-5.37697	-5.46811	-0.023303	-6.98633	-5.69009
Q8N131	1.50139	-0.647945	-1.19792	1.34005	25.3826	23.9639	24.0962	3.3907	21.3725	-0.323319	4.8374	-0.0903981	-2.23564	0.980086	21.6569	2.42518	-0.632832	2.62589	-21.3045	7.81967	-2.87087	-1.75126	-22.9372	-2.51308	-2.76713	-1.98536	-1.33773	0	-2.06895	0.345326	-0.141445	-0.224134	-4.37304	-0.790086	-2.81619	-4.4743	-3.96359	-21.8835	-1.48203	-1.61225	-25.25	-0.0480301	-26.0196	-1.11954	-1.37815	-1.14025	-3.43522	21.8502	22.4109
Q9BR39	-3.80931	-5.69665	-4.94304	-4.51476	-1.96051	-0.0860835	-6.69904	-1.81301	-5.55415	-5.12547	-1.74998	-4.60509	-1.99071	-2.36084	-4.18101	-5.96191	-5.07992	3.91155	-6.3668	-4.59791	-5.47842	-4.48346	-6.42442	-2.15035	-8.27801	-5.45933	-5.82971	-6.74917	-5.72404	-5.72818	-3.72687	-4.83829	-5.8866	-6.27082	-6.0798	-6.44734	-6.41674	-7.74281	-6.13136	-7.27327	-4.32227	-5.88731	-6.75209	-5.79782	-5.7622	-1.741	-3.79643	-6.61434	-5.73908
P23443	0.82131	0.590248	0	0.615981	0.386149	-24.0345	-1.13508	0.271234	-0.110437	-0.891021	-0.241662	24.2225	0.128264	0.256162	-0.890778	-0.10873	-0.440965	1.00977	-0.893228	-2.04268	23.7842	-0.460957	-0.637892	-1.07718	-1.98469	24.2744	-0.414918	-0.286501	-0.741238	-0.748657	-1.30033	-2.00552	-0.801076	-2.61683	-1.19646	-0.493439	-0.73506	-1.25276	-0.402747	-2.44986	-1.77365	-1.37842	-1.90348	-0.457401	-1.5691	-0.201004	-1.40615	-2.98291	-1.31345
P78344	1.31014	0.87189	-0.200621	0.191508	1.63957	1.0334	-0.843795	1.51825	-0.697457	1.58737	1.91491	-0.845233	-0.462358	0.589542	-1.30106	-0.137869	-0.894308	4.07613	0.22921	-2.30747	-0.197131	0.777284	-1.49154	-0.0774785	-1.92986	-0.334581	-2.12162	0.211045	-1.20605	-1.28359	-1.00406	-0.850615	-0.705037	-2.34878	-1.45443	0.150943	-2.39592	-2.16855	0.353089	-1.83104	-0.553254	-1.42093	-0.635104	-1.30393	-0.961901	0.573029	-1.2053	-1.51282	-1.89263
P07951	-3.27133	-0.39253	2.75257	-2.64012	0.276442	0.707735	-28.8691	2.87866	-1.34578	-8.27686	0.211065	-3.20298	-4.65855	0.639809	-1.81414	1.76263	-2.16944	26.7654	-24.7612	-2.51622	-1.4297	-3.95937	-25.7947	-1.10148	-6.56481	-6.80625	-27.8073	-28.2433	-5.1581	-6.60411	-5.11274	-5.40921	-1.47194	-4.65109	-1.50158	-4.62919	-7.23488	-26.1462	-5.90098	-27.2834	-5.50874	-7.60579	-3.3452	-2.281	-4.0385	-6.77809	-0.1483	-4.19289	-3.90246
Q14515	-3.47222	-3.86186	-1.83029	-14.0197	-0.328126	-0.714181	-5.68927	0.0230576	-4.73287	-3.45228	-0.713994	-3.17396	-1.31492	-0.849407	-1.62061	-5.01305	-2.98756	3.28055	-3.33075	-2.92622	-3.81648	-4.08739	-7.69694	-2.7623	-27.9631	-6.09558	-4.34847	-5.81444	-4.92507	-4.44222	-2.81083	-3.28117	-6.2572	-5.14756	-5.50637	-6.78039	-6.0394	-27.2352	-4.93063	-7.70805	-6.07962	-4.72744	-5.56768	-6.61476	-5.05763	-0.88671	-3.18176	-3.92883	-3.84567
P07195	0.0231865	3.61965	0.711384	19.6469	2.00502	3.32222	-2.93091	3.00413	1.38002	-1.88321	2.2685	1.11341	-2.41579	3.85985	22.7787	21.7424	2.82328	1.2391	-1.69091	2.36619	-1.09269	-21.3106	-19.1343	0	-0.248034	-2.90214	-2.34587	-0.536996	-0.944764	-20.8645	-3.01846	0	3.32197	-21.4705	-0.99704	0.669707	-1.95539	-20.4437	0.956883	0.648393	-1.36827	-2.52153	1.47876	0.505281	-0.582723	-3.14253	4.11583	-0.901668	0.0689222
Q5HYW2	-0.261364	0.0331088	-0.349428	-0.571295	-0.619017	-0.535242	-0.313853	-1.41994	-1.27463	-0.721364	0.364057	-0.961538	0.663835	0.128792	-1.66964	-0.225905	-1.74301	1.16679	-1.1977	-0.615338	-0.989351	-1.48234	-2.40068	-1.52029	-3.43187	-0.952679	-1.10713	22.0946	-24.4023	-1.71934	-1.62468	-2.69966	-1.22366	-0.162249	-1.29002	-1.15585	-0.726993	-2.76414	-1.69515	-0.82586	-0.78496	-0.694829	-3.41187	-1.50088	-1.42877	0.608106	-2.81857	-1.18832	-1.41983
P12277	-2.26054	-1.26616	-0.839671	0.338404	1.41583	1.61888	-5.07121	-0.101734	-0.602751	-3.44799	-1.42102	-1.06615	-1.55992	-0.27087	-0.36904	-0.393368	-1.72631	0.442878	-23.367	-4.23914	-1.29394	-3.73909	-0.0756793	-1.7726	-3.13565	-3.41453	-3.34258	-2.55376	-1.70435	-2.04054	-3.67059	-2.8828	-0.612872	-3.08602	-3.61432	-2.40763	-3.34912	-4.34288	-2.10306	-3.43971	-1.3031	-2.3221	-0.328446	-2.69299	-2.51358	-2.41887	-0.804266	-3.16508	-2.0873
O95470	0.0738843	12.0659	-4.0884	-18.61	1.09184	17.2257	-25.09	19.6735	1.85837	-0.988716	20.527	0.211566	2.5743	-3.11215	1.94549	20.6525	0	25.6759	-20.2787	-19.8671	-0.272551	-6.14343	-21.913	0	-1.0239	-5.03405	-26.2213	-23.1444	-3.27841	-25.5727	-21.371	-21.2946	-4.99957	20.8516	-3.92702	1.74306	-4.18	17.146	-22.7724	-26.5897	-4.43016	-19.4107	0	-2.46935	-3.26366	-0.444028	20.241	0.159827	-24.2922
Q6PHR2	0.849676	1.34213	1.7323	0	-0.403914	0.837255	-22.7316	0	-1.80231	0	-22.3454	0.320395	1.52873	-1.60352	0	0	-0.415834	0.783166	-0.323062	-0.630837	-0.851605	0	-0.352813	0	-0.348785	-1.13495	1.20518	0	1.0838	-24.2294	0	-0.712857	-23.3283	-0.842924	-1.41599	-0.796591	-0.741309	-22.9548	-0.324051	-22.8881	0.359412	-23.924	-23.0772	-0.146391	-24.1569	23.8062	-0.685266	2.31461	-0.20101
Q9NRM7	-0.855437	0.45591	-0.892887	0.0316279	-0.667356	1.14245	-0.930563	1.81532	-0.360574	-0.246064	0.565422	-0.516845	1.02079	1.43242	0	-0.103502	-0.17708	3.82459	-2.91107	-18.8459	0.107583	-0.851704	-0.660397	0.302788	-1.90445	-0.540342	-0.756794	-0.44427	-1.09903	-1.07677	-0.373278	-1.95486	-1.17023	-2.03487	-0.59938	0.0849322	-0.976714	-2.65461	-0.493061	-0.88378	1.20651	-1.75744	-0.9582	-0.334479	-0.71553	-0.433715	-0.771684	-0.54223	-0.800347
P33527	1.15795	-0.526471	-0.438666	1.05682	1.58941	1.57757	0.160677	0.746387	-1.24708	2.54548	0.636063	-0.340753	0.504581	1.17028	0.902289	-0.684772	-0.419837	26.0725	-0.195673	-0.293241	0.774007	-0.38087	0.341775	23.2926	-1.82384	0.554108	-1.01576	0.601894	-0.345956	0.581632	-0.202718	-1.02133	-1.37518	-2.34026	-1.47567	-1.56627	-0.710454	-0.3074	0.0250046	-0.443303	0.416583	-0.46312	-1.53328	-1.39368	-1.06348	-1.45069	-1.31842	-1.15375	-1.46386
Q96B18	-1.38838	-1.79117	-2.07163	-0.184798	1.46446	-0.262627	-1.8022	-0.16418	-3.09464	-2.4187	-1.42025	-2.24144	-0.475432	-1.18074	-7.6494	-2.81398	-3.46462	0.484024	-3.67721	-2.37098	-3.33834	-1.59439	1.35817	-1.99372	-6.76122	-2.91266	-3.16391	-3.71018	-0.801118	-4.85805	-2.54468	-2.96225	-4.70877	-3.57881	-1.83584	-2.51066	-4.55707	-7.03078	-3.60215	-3.38996	-0.891056	-3.79331	-4.33016	-2.85656	-3.66262	-2.48321	-1.79836	-3.66636	-2.8656
Q2M2Z5	1.50551	0.14254	21.1339	0.370475	-0.455783	1.0482	20.6414	-22.2374	0.226579	0.571901	1.32276	-0.438062	0	22.3796	1.00927	-21.548	1.66137	23.163	-1.76911	0	22.481	22.6632	-0.479928	-0.153364	2.29944	22.3314	-23.3511	22.3437	-0.687652	-22.9882	-1.22298	-1.79091	-2.05611	-23.8271	0.387842	-1.34937	-0.862329	-22.645	-1.76713	-22.2227	21.9979	-2.31945	-1.36272	-2.00498	-22.2846	0.181187	-0.239918	-23.2926	-23.5866
O75056	-25.933	-1.57602	25.1627	-1.94366	-0.169634	-24.3878	-2.01078	0	-27.4509	-3.65067	23.1266	22.7436	-0.94529	0	-2.17855	-24.6621	-25.6919	2.43139	-27.9346	-5.10416	4.43357	-26.1382	-2.37431	-1.49555	-23.8942	-23.9971	-23.9088	-27.7304	-24.4528	-24.6441	-25.9248	17.8858	-25.5431	-27.9084	-27.8449	-1.43427	-0.474628	-26.3634	-5.10525	-5.3332	-21.9285	-27.9105	-27.644	0.434115	-21.4621	-2.17677	-3.97965	-26.6833	-6.55593
Q9UJY1	-2.55455	-1.24062	-1.23666	-25.1354	-2.0087	0.260821	-4.49643	-0.521246	-4.23579	-2.96944	-0.617524	-4.70122	-1.45008	-1.42979	-3.06184	-2.58958	-4.75967	1.56282	-3.38534	-2.79672	-2.68281	-1.14581	-2.8746	-2.18159	-5.82326	-4.83392	-5.97173	-26.0668	-3.48154	-4.64879	-2.9301	-5.37254	-3.82975	-5.19304	-4.46985	-4.4821	-4.85985	-5.6906	-4.19365	-28.1339	-2.26366	-5.08395	-5.59134	-3.871	-4.39018	-2.14997	-3.67687	-4.15071	-5.53074
Q13057	2.71137	-0.942982	26.1817	0.943169	2.24444	25.5222	24.7863	1.41012	1.56092	-0.216365	-0.27911	0.19512	0.888137	0.545527	-1.09923	0.781702	0.479683	2.47492	-0.625388	0.14492	1.06149	1.40702	0.158865	0.9278	-0.547227	-0.351027	-25.0968	-1.30019	0.450981	-0.887962	-1.26208	0.0940692	0.662024	0.98728	0.217185	0.864395	0.650329	1.04568	-0.284293	1.46684	25.6696	1.8819	1.19293	0.559357	0.489238	1.45034	-0.581867	-0.239813	0.627578
Q9Y4P8	4.1668	-1.51902	-0.228092	1.05867	23.273	0.117113	2.57643	-24.1176	0	24.1246	1.58071	-0.235585	24.2545	2.59689	23.966	1.29882	1.51282	26.336	-0.993196	-23.6555	-3.67293	-4.82413	25.9662	4.1948	-0.842858	-1.94471	-2.27697	0.718809	-26.1378	-24.9301	-1.93782	-1.47289	0	-2.72156	24.2091	0.816046	0.522647	-1.12794	0.663428	1.39418	-0.586395	-23.9029	-2.81384	0.867624	-1.20091	-0.975198	-1.72906	-27.181	-26.0524
O76074	-2.21613	0.505619	-5.71787	-1.56255	-0.699536	-2.18944	-2.36108	-3.36782	-2.11991	-2.9693	-2.10463	-1.5388	1.00209	0.641221	-0.835327	0.250565	-1.70951	0.793776	-2.054	-2.06517	-2.41971	-2.48266	-2.35638	-1.81992	-4.66822	-2.01815	-1.74652	-3.56211	-2.47107	-7.46099	-3.90898	-3.24736	-2.21225	-3.31099	-3.27008	-1.55534	-2.94211	-4.27538	-5.93712	-21.239	-0.523623	-7.78802	-3.63422	-1.87473	-2.73152	-1.1766	-2.04163	-2.33488	-0.868053
P04003	0.070058	2.15823	0.512187	0	2.42213	23.3222	-0.0928188	20.8679	1.80357	-3.37134	19.2517	0.7918	-0.80165	3.76311	1.5077	24.7606	0.656457	22.1588	-21.8124	-0.935372	1.05813	-2.06097	20.5925	0	-0.191898	-1.17264	-22.9242	0	0.614915	-22.9323	-0.0183199	-22.5744	23.2481	0.0350072	-1.39621	0.133974	-0.567164	0	-21.1524	-0.549611	-1.07143	-0.388014	-0.800387	-0.603006	-1.77141	-0.152671	-0.38195	1.06879	22.3679
P07942	-0.0982636	0.6908	-0.594012	0.464626	0.797974	2.16867	-1.97163	1.29712	1.65981	-2.92557	1.52609	-0.554398	-1.41111	2.07578	-0.0376282	10.7908	0.967179	1.66316	3.82909	-3.62057	-2.19517	-1.541	-1.41202	1.88495	-0.736693	-2.10986	-1.22516	-2.85883	-1.23047	-22.2117	-1.28245	1.76119	1.10883	-2.36239	-0.952928	-2.17314	-2.91144	-20.8782	-0.128009	-2.1247	-1.1988	-0.580499	-2.14287	-1.14854	-1.02559	-3.39728	0.854497	0.718737	0.0440473
Q9UFB7	-0.375249	-1.13827	0	20.3542	23.3423	0	0	0	-22.262	-2.50002	20.333	0	-0.280948	22.512	-0.834209	3.57221	-0.604209	0	-2.08184	0	0	-2.55719	-22.9054	-1.04334	-24.6242	21.2013	-23.8354	21.0708	-2.50233	-23.5341	-23.5583	-23.104	0	-23.3466	-22.2985	22.465	-1.87182	-23.4712	-3.17402	-23.9402	21.9885	-1.75051	-1.11943	0	0	-0.295083	-1.37064	-24.695	-23.3555
Q15842	-20.5261	21.4986	0	0	0	0	0	0	0.238536	-0.946914	21.8869	21.2723	-1.96521	20.1891	-20.8	-21.0622	-20.7302	0	-1.37803	-22.173	20.2983	0.351259	-23.6571	0.185633	-4.87689	0	-21.9528	0	-21.5177	-21.961	-0.228621	-22.5506	-0.546432	-2.80713	-22.2332	-1.00017	-2.88138	-24.3713	-0.485614	-21.8812	0	-22.656	-2.05813	0	-2.00119	-0.64008	-1.87164	-21.6115	-22.0482
Q9UPT9	0	1.98821	23.0984	23.6149	23.7795	0.678214	22.7326	0	0	0	21.4916	0	22.8422	0.554797	0	0	24.2174	1.32085	-23.7018	0	23.0397	0	23.7971	0	0	-21.5073	0.978315	0	0	-0.490617	0	0	0	20.8707	0	-1.74555	0	0	-1.00927	4.10324	2.08551	0	-22.0426	-21.4002	-1.42447	23.6976	-1.82137	1.36726	0
Q8IWQ3	0.779062	4.48706	0.31448	1.14112	0.960696	2.24364	0.985526	1.01775	0.330815	0.828938	-0.621246	1.59331	25.8845	0.840742	26.6548	0.0199042	25.9541	2.3728	-1.17421	0.163403	1.19191	-2.5553	-0.789368	1.54368	-0.44452	-0.777965	0.154482	27.3938	1.01969	-0.766226	0.0303309	0.527314	0.0532018	-0.746931	-0.558331	0.117646	25.9725	0.944412	2.00786	0.332233	0.439991	0	-0.859392	0.274113	-0.252847	1.31295	-1.25158	0.916578	-0.697666
O75190	-1.37183	0.122465	0.764573	0.683231	0.466152	-25.0612	-0.986917	1.64358	-1.95269	-0.693485	-0.158997	-1.14817	-0.971882	0.843782	0.0854244	1.36312	0.16307	2.0587	0.63768	-5.40804	-3.24112	-4.77504	0.513082	-1.11095	-0.357541	-1.34405	-0.989375	26.2749	-2.10901	-1.98461	-0.820653	-0.764359	-1.18689	-3.45672	0.155084	-2.40383	-1.14406	-0.221467	-0.199147	-27.2765	-1.33049	-1.01293	-2.37172	-2.26921	-0.332108	-1.3097	-1.69339	-0.641084	-1.02886
P02787	0.495025	1.73345	-0.391851	-0.108213	1.97764	1.38322	-2.62254	-0.193046	1.6451	-3.66332	1.17828	-0.286739	-2.0943	2.31652	0.718515	2.81585	0.644905	0.64582	-0.521332	-2.50683	-2.32432	-1.88904	-0.445105	-0.735136	0.200401	-1.91837	-2.65893	-2.16389	-0.108231	-3.19494	-3.31214	-2.9489	2.24119	-1.95862	1.02072	-2.74262	-2.04315	-1.28322	-2.31441	0.105912	-2.18348	-2.06678	-0.147917	-0.568995	-1.23299	-4.08021	2.2142	-0.573761	-0.42633
P15884	0.898071	0	0	0	-23.1457	-0.355009	24.4299	0	-24.2205	22.571	22.773	24.1158	24.1624	-2.92682	22.0358	0	0	0	-23.9292	-24.1922	-23.7797	0	-24.7135	-0.501161	-24.1639	22.4611	1.19079	0	0	-24.4462	-25.0487	0	0	-1.54307	-23.5346	21.5776	-23.6565	-1.04214	-1.61519	24.549	0	-0.490009	-1.6046	-25.1941	22.218	0	-0.452138	-24.8057	-1.37837
P07737	0.015875	1.2406	0.617647	0.81682	2.09003	2.36116	-3.11412	-0.485368	2.1848	-4.2504	1.04111	-0.320594	-2.23494	2.08823	1.43217	4.11708	1.81311	1.20924	-8.21943	-2.82345	-2.41443	-2.48714	-0.704523	0.0733191	-0.522734	-3.05454	-3.37448	-23.0112	-1.19303	-1.67296	-3.15503	-2.50095	2.35749	-2.7679	-0.141862	-1.81302	-2.9422	-0.7479	-1.752	0.0703106	-1.24034	-2.4379	2.01879	-0.846701	-1.00085	-3.63632	2.55499	-1.84541	-1.12463
P68363	0.777619	2.87968	0.379727	0.224272	2.45073	1.82634	-1.49614	0.966633	1.90361	-1.84283	1.62978	0.469771	-1.78063	2.29548	1.51041	3.01695	1.08908	1.59415	-0.122263	-2.77485	-1.06291	-2.08541	-1.30728	1.1732	0.116721	-2.22997	-2.49517	-0.785134	-0.581565	-1.54153	-2.37177	-1.18015	2.75215	-1.7953	0.754386	-2.20698	-1.71429	1.25766	-2.66864	0.311918	-0.736898	-1.43344	1.76602	-0.333532	-0.347938	-2.72503	2.49817	-0.442404	0.369169
Q16853	-1.52704	-2.87587	-2.14503	-1.64988	-0.85457	-0.0632186	-5.68541	1.53713	-1.21216	-6.32205	-1.05981	-3.04206	-3.38951	0.0381483	-0.0302463	-0.728666	0.7434	1.48202	-22.6192	-2.27905	-3.77227	-4.74307	-1.91265	0.271215	-2.87859	-4.65634	-4.99177	-24.9106	-3.73127	-3.55004	-4.69518	-4.19302	0.0687469	-7.26836	-1.63293	-3.34156	-5.50515	-3.66494	-4.94878	-3.77639	-3.75361	-5.47244	-0.47483	-2.26307	-2.86279	-4.69649	2.15393	-3.66957	-4.14191
P21266	-1.28536	0	1.70165	-19.6632	0.205219	22.3794	-21.355	0	0.744491	-22.0011	0	-0.390579	-1.27621	22.8521	-0.896558	22.401	0	0	-18.2884	-21.0407	-1.87489	0	0	0	-20.7916	-19.9312	-22.0208	0	-18.2057	-20.8345	-20.108	-19.5672	-0.548039	-20.3868	0	-23.3595	-21.3339	-23.1955	-22.3256	0	-22.1784	-23.5551	-7.41249	-21.0825	-4.2699	-1.70011	0.428073	2.09558	-2.0398
Q15404	0.632671	1.17782	-1.81281	-18.533	-1.21853	0	-21.383	18.2998	0.607497	-4.46227	20.5881	0.527045	-2.58098	1.59822	-1.25192	20.8323	0	21.9769	-19.6606	-21.1407	-2.14796	-3.10039	-22.6336	-4.68602	-2.49489	-3.53114	-23.2439	-21.7486	-0.462558	-21.6844	-3.15811	-20.7072	1.12986	-22.8131	-0.984353	-22.5088	-5.38865	-20.1105	-21.1546	-20.2355	-1.90398	-3.49686	-0.560494	-0.507496	-2.1865	-2.32136	2.15431	-2.17272	-20.1395
Q7L1V2	2.23184	17.2597	1.25332	0.692515	-0.443932	0.00983156	-1.45116	2.16032	-0.270732	1.77311	0.392884	-0.155159	0.0908062	25.0003	24.7445	-0.331683	25.5387	0.786394	1.28265	-0.645044	0.365113	-0.408254	0.600614	0.0876533	-2.95559	-0.252547	-1.16384	-0.0220273	-1.30349	-0.492864	1.02503	-0.621336	-1.92691	-1.88605	-0.0606898	-1.26562	-1.43691	-0.0278442	-0.262018	-0.0689205	-0.40159	23.3815	-1.04797	-0.29844	-0.864229	1.17812	-1.21583	-1.19459	0.0737091
O43310	-1.59022	-0.231423	-0.482094	-0.579212	0.26283	1.78139	-1.63821	-0.819599	-1.53988	-0.470383	0.146311	-0.807379	1.40579	0.622304	-0.74858	-1.10427	-0.15018	1.55836	-1.30607	-0.492021	-1.45909	-1.0495	-24.2971	0.147126	-2.05288	-0.74667	-1.9077	-0.662832	-0.496949	-2.09873	-1.57464	-2.48973	-1.35026	-0.837576	-1.661	1.40288	-2.21908	-0.734946	-2.41379	-1.4342	-0.0323141	-2.43484	-0.824342	-0.132209	-1.16429	0.245347	-1.97631	-0.44824	-0.952588
Q92804	0.430404	1.97281	1.3575	-0.339103	-0.0718703	3.8432	23.9435	1.69551	0.15271	1.16847	3.10466	1.00693	0.295045	24.5988	1.00097	0.0183254	-0.980366	21.7438	-0.225039	1.93888	4.71971	0.55107	0.542407	1.47138	-0.300178	2.69105	-23.6916	22.6891	0.553175	1.99519	-0.658819	21.7687	1.11057	-1.01412	0.360917	-1.20301	-0.146684	0.158461	-0.019869	-1.07833	2.48235	-0.738632	-0.713451	3.57387	-0.100895	-0.551633	0.0796444	0.418223	-0.547531
Q6PCE3	-0.286697	0.593643	0.653604	0.986653	-0.333946	1.14046	0.487754	25.0934	-1.14114	1.17162	0.270993	1.12088	0.768475	0.0740047	0.78731	25.5767	-0.248374	1.86465	-1.56066	0.558212	0.0458992	0.310418	1.10342	-1.8186	-0.000352908	0.615353	0.441804	1.87928	0.0403743	0.490558	-0.145845	-0.720029	-1.11656	-0.326728	-1.41981	0.475048	-0.121899	-0.155445	-0.127846	0.472823	1.39987	-25.8862	-0.34915	0.289958	-0.0681684	0.232845	-0.702728	0.353762	0.293567
O95816	-22.3058	-0.0326938	-0.347792	0	22.3484	19.9817	-21.7616	0	-1.75797	-0.595637	24.3677	-1.24602	-23.5371	1.87451	23.654	22.5533	0	22.0851	-0.2455	-21.9007	-3.0761	-24.5574	-22.8611	-24.9845	-1.87765	-23.0436	0.439167	0	-22.698	-18.375	-22.4644	0	0.306213	0	0	-1.52996	-23.7812	-20.6116	-21.9708	-23.6594	-23.7741	-24.0874	0	0.238821	-21.5008	-4.29111	-2.22579	-2.66842	0
Q99728	-4.06945	-1.96747	-1.26248	-2.14327	0.443115	1.34206	-5.19223	0.158344	0.899384	-2.22511	0.657118	1.69793	-2.50937	2.8103	-1.90718	6.31672	-1.91548	-0.113283	1.88198	-6.9187	-2.64675	-6.77003	-6.24427	-1.96353	-6.75417	-2.5868	-5.45521	-6.90032	-5.61725	-4.2159	0.977778	-2.32447	-5.24972	-4.94416	-4.55133	-3.71105	-4.45107	-1.21923	-0.304292	-10.6518	-1.54468	-2.2964	-6.19295	1.1993	-1.34357	-0.455044	-2.20925	-1.30525	0.85938
P02751	-0.0390496	1.94767	-0.297489	0.128918	2.27256	4.8534	-2.72092	0.0877529	1.90818	-2.7947	2.78677	-0.288842	-3.01188	3.65645	1.11578	2.83036	0.601281	3.10043	-0.529281	-2.5766	-2.60111	-4.18404	-2.82706	0.696524	-0.958983	-3.15821	-2.79244	-2.31764	-0.389468	-1.23016	-2.03084	-2.10949	1.90192	-2.43523	0.936913	-2.55113	-4.19988	0.446389	-2.09521	0.000727739	-1.81048	-3.00201	2.03239	-0.410851	-0.559153	-2.51074	2.02286	-0.342933	0.986333
O00560	22.4145	-0.766235	20.7669	0	-0.625555	-2.54763	0.65114	21.8352	1.17802	1.30678	1.02236	-1.4871	1.16344	22.2537	22.3132	21.0326	-23.4292	21.9101	-2.1613	-2.61315	3.18752	21.0723	-4.47432	-0.327157	-1.00834	-1.05912	-2.03702	19.7744	-22.8732	-0.0291474	0.67976	1.41496	-1.49567	0.289025	-1.76743	-3.70741	-0.606333	20.3971	-0.384268	-1.7589	19.3064	0.749308	-23.9905	-23.6759	-1.72116	-2.91873	-2.83405	-21.7238	-1.72841
Q92917	-2.51104	-0.758717	-0.583643	1.15512	1.20813	1.73495	-1.28031	1.2797	-2.46606	-3.85782	-2.42628	0.190284	0.592274	0.359099	-1.25676	25.6566	-2.44285	3.12222	-1.35201	6.58847	-3.47715	-4.74489	-2.67427	0.764158	-3.21622	-4.15974	-3.36872	-5.93274	-0.45859	-3.25234	-3.67419	-7.43382	-0.45475	3.22104	22.4063	-3.45214	-4.22031	-0.706067	-5.17899	-1.44627	-1.684	-4.43475	-0.282669	-1.92212	-2.22448	-5.08609	0.684872	-2.18215	0.555531
Q15139	0.403351	1.62207	-0.138483	-0.697999	-0.426943	-0.608315	-1.55418	-1.14932	-0.848993	-0.32419	0.616145	-0.60002	-2.25677	0.565591	-0.929853	-1.30929	-0.533879	1.08615	0.0617875	-1.44072	1.06736	-0.404784	-1.20427	-0.267736	-1.92604	-1.86226	-0.791614	-1.90783	-0.568486	-2.44165	-0.124975	-3.88848	-21.9956	-1.15798	-0.652305	-0.684599	-1.64206	-3.27053	-1.74162	-1.74944	0.0468575	-1.9672	-1.56949	-1.81838	-1.74305	1.44542	-1.58432	-1.72602	-1.98258
Q9Y597	6.46998	-0.339989	7.8466	-0.265938	0.169178	16.9473	-3.73624	1.30857	-0.384617	1.65622	2.1211	0.476006	0.900621	2.36786	-0.886105	-11.7076	-2.31053	7.34149	-5.89919	-1.29863	4.19817	2.19394	0.153213	0.238328	-2.57983	1.84088	-4.20893	-4.69588	0.624747	4.00943	-2.70236	-9.58472	-1.44142	-2.273	0.0691994	-1.96989	-0.862002	-3.80677	-11.1287	-7.32378	-3.00439	-14.3974	-0.745559	0.202063	-3.97548	-1.89556	-1.6421	-4.5503	-2.17379
Q96IZ0	-0.920056	-3.22087	-0.999714	-0.855824	1.13915	-23.9964	-0.264037	1.3026	-0.112424	-0.751795	0.113139	-0.321613	0.844043	0.200383	-0.287985	-22.2694	1.34741	0.79581	-2.14361	-23.4397	-0.315174	-23.2054	-22.7488	-2.05454	-25.2296	-3.05069	-3.38122	-0.114056	-2.21826	-0.649447	0	21.8484	-1.53587	-3.13203	-1.78598	-0.112785	-1.5358	-1.20092	-2.04781	-2.06816	-1.16651	-4.02792	-3.77981	-1.48144	-2.14996	-1.63064	-25.682	-2.43281	-1.42769
Q8TC26	-4.50139	-24.6082	-3.91143	-24.2894	-1.68479	0.936635	-0.668139	24.973	-3.31552	-23.7701	1.43886	-2.17275	2.17982	-1.59811	0	-23.2231	-3.9825	-0.595173	-21.1892	1.22795	-3.41328	-1.92936	-25.5617	0.606474	-2.85821	-3.11705	-23.9682	-4.69718	-3.74735	-3.33962	-1.84837	-26.9163	-26.6858	-7.03535	-4.75352	-26.7021	-3.81704	-4.62089	-27.3061	-27.1133	-24.0189	-4.84606	-5.51797	-3.3644	-26.3845	-1.4799	-3.53362	-25.328	-26.894
O43295	-2.91895	-0.660989	0	3.09811	2.85796	4.04932	-1.76594	-0.72805	-2.59488	23.0229	0.812722	0.119806	1.21726	1.37953	-0.116046	-0.0684393	23.1338	22.5912	-22.3858	21.1357	-1.99091	23.1119	0	-3.24163	-0.996822	-4.17442	-1.8982	-1.10211	-0.33308	-1.00804	-1.77759	-21.8123	1.18169	0.149188	-2.67125	-2.34707	0.720756	-3.24373	1.0613	-2.36287	-0.299633	21.5269	-23.5597	-23.1117	-0.490876	0.656904	-0.467984	-23.3921	-23.6426
P19827	1.20399	18.3629	-0.58126	0	0	20.9331	-22.1431	0	2.03835	-24.7667	0	1.44931	-1.17425	3.4625	0	21.7703	2.36546	23.53	-1.15494	0	0.0839869	-21.8275	1.21769	19.7322	-0.0866556	-3.70014	-0.707371	-20.6566	0	0	-1.03706	-2.98282	21.6551	-0.874422	-1.14535	-2.76468	-3.17103	-23.0089	-21.9607	0	-1.22587	-4.44828	-0.730537	-24.0735	-1.66042	-0.67985	-1.6135	-0.923791	-1.23582
Q9P1T7	-5.84217	-2.57629	-1.13114	1.33196	5.41203	-24.0796	-3.39246	-1.36816	-1.42508	-24.8659	2.60085	-2.60901	-0.40824	22.7602	-1.75141	-22.3766	-22.3545	24.1913	-24.3943	-6.72341	21.8652	0.0360132	-25.2277	19.9611	-25.4145	-3.08952	-24.1066	22.6499	-23.2872	-24.7999	-1.52631	-24.0634	-24.2051	-23.8412	-1.02609	-25.4591	-2.79372	-25.1665	-2.58544	-24.2289	2.2684	-24.9845	-0.528539	-2.60804	-24.5846	-0.377316	-1.71494	-23.9817	-1.87441
Q5SW79	2.70097	1.63176	22.5518	0.0524482	0.929167	2.03393	22.3264	0.106873	1.34524	-0.803476	0.521434	0.808655	1.36944	0.869181	-0.297779	-1.82571	0.319262	1.39191	-1.22563	1.82816	-0.0917213	22.8468	0.703988	-0.453886	-1.89592	-2.73229	0.805435	-1.27669	0.630299	-1.80703	22.4333	-2.75885	-2.31036	-0.218111	-2.63996	1.02082	-1.16651	1.54368	-0.806005	-0.358694	-3.55788	4.04289	-1.03142	-1.53852	-0.55677	0.426517	-1.1755	1.61861	-0.0538555
P12235	0.307084	22.1411	-1.92971	0	-1.65356	21.1712	-22.1011	21.1978	0.738668	-25.0725	2.03388	0.896759	-23.5319	21.1354	0	0	0	20.118	-22.1599	-22.9003	-3.19342	-23.8096	-23.1201	0	0.512282	-22.9807	-22.2524	0	-0.971865	-21.9329	0	0	22.8346	-20.8064	0	-22.1862	-3.58404	0	-21.3172	-21.5127	-22.9465	-23.3524	-17.5808	-1.99647	-3.69659	-23.5874	0.783348	-3.05522	0
P26639	-3.27512	20.7025	26.6928	26.2954	21.441	20.4924	0	0	1.40532	-21.8076	0	23.0743	-23.3392	0.592953	0.507926	20.8977	0.168423	0	-24.1114	12.9348	0	-6.16433	-23.9513	3.39135	-4.63655	26.5028	0	-21.2183	0	-0.973981	-22.3184	-27.7574	-1.54034	25.3538	-28.4371	-22.7391	-1.66792	-2.38352	0.942719	-26.4029	-1.02014	20.614	-20.0976	-22.7465	-0.29877	-5.91891	-3.01431	-0.999474	-0.590367
Q16890	-0.536785	3.30553	-1.06556	-0.381178	-1.16812	-1.38353	0.0698924	27.0997	-1.69853	-0.0215232	-1.83576	-0.145634	-0.153133	-0.885615	-0.703574	-24.1554	1.53136	-0.057387	-0.865952	-0.554924	0.917973	-24.7782	-24.0444	-0.863319	-0.372981	0.0268676	-1.72574	26.5114	-1.30648	-1.15984	-0.0262726	-2.50259	-1.51011	-1.96153	0.784412	-2.1242	-3.52928	-4.78215	-0.534642	-2.30658	0	-1.66908	-5.34361	-1.22662	-2.20002	-2.28735	-1.97432	-4.15845	-2.88075
P30622	0.652079	3.14982	-0.0568885	-1.67997	-1.33619	-1.61004	-0.903772	2.04108	-0.0434869	-1.16107	0.671111	-0.934722	-0.665215	-1.89568	-1.63705	-1.09758	-0.425206	0.797867	-3.65643	-0.164983	-0.490132	-23.9593	-1.84533	-0.911629	-2.44541	-0.646845	-1.97808	-25.4932	-3.17028	-0.939036	-1.55487	-2.01564	-0.696546	-1.72903	-0.420979	-0.529627	-1.8155	-3.32029	-2.52276	-1.40291	-0.86153	-1.24998	-2.50496	-1.21612	-1.7201	-0.89882	-1.17817	0.738807	-2.09279
P78345	-0.984398	0.693769	22.0733	0	2.3931	0	-7.27875	2.82469	0.7922	-5.67894	23.1633	-4.21824	-4.68877	-0.620106	21.0269	23.806	18.5343	24.3096	2.27294	-25.4545	-4.15373	-27.4033	-24.9386	-22.5133	-2.09787	19.9219	-23.7639	-2.47806	-23.6344	0.150198	-4.03643	-4.81772	1.99251	-6.85603	22.0242	-7.4846	-7.32253	-0.55425	-2.52149	-1.85136	19.3398	-6.50562	-2.10304	-2.27255	22.7697	-26.763	24.4534	-23.9939	-1.00127
Q86U70	-1.25348	3.02561	0	-25.1834	3.71716	0	0	0	0.683368	0	22.9484	23.5305	0.451985	23.5751	0	-24.51	-0.821541	-24.546	-0.947817	-1.92878	24.499	-24.4627	-1.78541	-24.0678	-24.9218	23.83	-24.723	23.2325	-1.0301	-24.9317	-24.7614	-0.431551	-0.574115	-2.51529	-0.985727	2.09187	-1.72718	-23.6144	-1.65363	-24.2952	23.9287	-24.3275	-0.531494	-1.89483	-0.210509	0.275592	-24.61	-23.6308	0.601516
Q9UNF1	2.52023	1.03689	22.7059	-21.7048	2.70408	2.44271	23.6029	-0.49649	-0.531255	2.68777	23.7796	3.51332	1.63554	2.23164	21.7574	1.91759	1.49391	2.68779	-1.10349	-21.5628	-2.97974	1.40001	-4.60548	0.71627	1.4096	23.3389	-0.566395	24.0167	-1.24082	0.869082	0.821221	-0.196732	-0.583467	-0.775003	1.09815	-1.43067	-2.68169	-1.33286	-0.107346	4.6768	2.51504	1.58906	-0.0381418	-0.225647	3.78059	0.147517	0.754009	1.28906	1.69265
P68104;Q5VTE0	1.45915	3.46297	1.66459	0.97498	3.73654	2.74772	-1.58785	0.91912	2.55368	-1.6214	2.77579	1.1636	-1.86194	3.9028	1.55505	4.0485	1.18219	1.64595	-0.119699	-3.13478	-0.876247	-2.42553	-0.19618	-0.482666	1.14892	-1.45138	-1.7734	-0.606846	0.0764608	-2.1969	-2.00943	-1.21366	4.51129	-1.67128	2.29356	-1.17598	-0.923536	1.2762	-1.58707	0.958284	-1.26566	-1.01858	2.464	0.889274	0.517502	-2.75352	5.00281	-0.0328686	0.682659
P02647	1.67611	4.12524	-0.235117	-1.1274	2.36365	0.686179	-1.20368	21.7156	0.609437	-3.16373	-0.0580163	0.182319	-1.13734	2.1286	22.8145	24.1926	0.103349	1.72582	-2.29368	-2.32063	0.351938	-3.01356	0.188423	22.0772	-1.11754	-1.49756	-1.39941	-4.63138	0.300719	-23.4296	-24.664	-22.2601	3.27542	-23.3926	21.9986	-1.55617	-2.371	1.04477	-1.28002	0.957027	-1.59618	-24.0629	1.09395	-0.179562	-1.12009	-4.21708	2.57331	-0.719351	0.179255
P61764	5.94951	-5.84129	0	0	20.7835	0.861605	0.119202	0	0.764224	-2.50756	-4.18754	-1.39538	-0.177727	21.085	0.421565	-1.9932	0	1.40597	0	5.11736	-19.7651	24.4874	4.08907	-3.12311	-24.7175	19.5384	-22.4387	0	-23.9241	0	-19.5662	0	-23.809	-17.3275	-5.93016	0.0265004	-2.74282	-24.9668	-22.778	-21.9157	-22.3593	-5.74367	-0.0687799	-0.418524	-2.95305	-0.596241	-1.85161	-0.0656338	-0.678067
Q92870	-1.25461	-0.282734	-1.31154	22.3982	2.37552	1.40634	-2.16668	-0.622893	-2.77492	-0.53455	-0.201384	-1.72151	1.69413	-1.80732	-22.2875	-1.44222	-0.465036	0.890018	0.938512	-1.2044	-1.59613	-1.23597	-23.7042	-0.299541	-4.3839	-1.39636	-24.3757	-0.919435	-2.45365	-25.0089	-0.796256	-1.83597	-2.35527	-2.16575	-3.03257	-0.68804	-3.16909	-25.3748	-1.48404	-1.48283	-0.695913	-2.22392	-1.75262	-2.44743	-0.86849	-0.588232	-1.89358	-2.66197	-1.11328
Q8WZ42	1.34363	5.07394	8.53149	5.05137	3.26346	5.26876	-4.17559	1.28198	2.00577	-2.59342	1.97291	-0.453602	0.877287	-0.330652	22.2449	1.05867	-21.7996	2.03937	-22.7458	1.52371	1.13735	-28.4324	0.306141	0.458514	-0.715006	-3.94133	-2.91519	19.9888	-0.378031	-23.8974	-24.5639	-22.5196	1.78812	-3.61904	-0.552375	-4.31753	-5.02973	0.651936	-23.4898	-23.2635	-2.05506	-25.7091	2.83267	0.138948	-0.248193	-2.96053	24.6459	-0.470839	0.0047756
P00352	-23.4255	-21.2349	-1.03645	0	20.8259	3.89771	-3.33605	0	0.169939	-2.79248	0.426693	-1.43044	-0.79252	2.05443	-1.04664	21.6613	19.9143	0.977894	-19.0958	0.954024	-0.880367	-1.4699	-20.5813	-21.6205	-2.72092	-2.96985	-1.88965	-20.0365	-16.5693	-3.35951	-23.3143	-22.3541	0.974469	-23.2588	-4.30665	-21.8216	-4.27855	-22.211	-22.1309	-3.28405	-23.3466	-3.14433	22.1039	-0.639771	-2.35741	0.167713	1.8754	0.149446	0.493682
P26678	-3.60268	-3.71213	-4.22002	-4.72147	-1.59147	-0.757506	-5.77234	-0.869259	-4.70042	-4.84839	-2.3762	-5.12473	-2.29766	-3.2188	-3.80068	-5.20993	-5.19654	2.57903	-5.28138	-3.10176	-4.37186	-3.52294	-6.0153	-2.17817	-6.64614	-4.13874	-4.72019	-6.07861	-5.78946	-5.09455	-2.9416	-4.24061	-5.63258	-5.24544	-4.63665	-5.93555	-6.62057	-7.02789	-4.98776	-7.83482	-3.02446	-4.85299	-5.14321	-5.20025	-4.98318	-2.0628	-3.29742	-4.98681	-5.26694
P11047	-0.681733	0.320785	-2.36973	2.06977	0.625193	0.857553	-4.89517	0.898522	1.51648	-5.23895	0.561477	-1.50741	-2.98281	1.5528	0.171569	1.53885	-0.723718	1.72247	-2.22189	-3.75605	-3.61292	-3.40985	-2.82984	1.87882	-1.82794	-3.70869	-2.81982	-0.543052	-1.90426	-1.35015	-2.98166	-2.12076	0.597839	-1.6573	-1.41732	-3.39134	-4.84691	-0.86385	-3.10801	-1.07271	-2.86191	-3.21863	-0.693837	-1.82446	-2.48253	-4.31559	1.69794	0.0428681	-0.504091
O60568	-7.58483	0.689751	2.59396	-16.4782	0.0918688	20.4149	13.432	4.2525	-2.36013	-4.79061	3.65412	-1.44565	-3.00354	21.3604	-5.24529	-4.69362	-4.75202	13.6446	6.73448	16.5057	20.4808	-6.52056	-5.13604	-4.5956	-6.66685	18.867	-18.1525	-6.865	-8.5542	-9.62972	-4.62741	-10.8599	-6.21439	-7.55974	-5.51964	-7.37222	-5.77208	-4.99879	-5.81468	-5.67928	-2.44558	-10.2476	-8.53627	-2.71598	21.1779	-2.67473	-5.45153	-11.4961	-6.08493
Q6NUT3	-3.9311	-9.21873	29.2121	-2.52627	0.241805	-2.62183	-5.04467	1.10807	-7.32148	-6.38827	-1.92673	4.5481	-1.32357	1.07578	-2.08763	-5.85224	-3.58708	31.4331	-5.29372	-27.3589	-9.9827	-3.11213	-32.4891	4.1156	-3.62144	-3.92836	-6.63736	-4.12979	-8.4634	-3.08196	-2.17373	-4.00963	-3.86155	-5.41012	2.82523	-6.21235	-0.362978	-4.97067	-7.09267	-5.42382	-7.8972	-9.36042	-7.31399	-4.06964	-3.8587	-7.14713	-6.87773	-7.39751	-7.26722
P09104	0.351019	21.2352	2.55987	0	1.06304	5.59654	-20.625	-20.026	2.48298	-22.3845	-1.44047	0.885762	-0.267913	23.4057	2.69767	0	21.867	1.61249	-20.3598	-3.44056	0.440952	0	-21.6558	0	0.309777	-20.7111	-20.8543	-0.25978	-0.886571	-24.0578	-1.13217	-22.8303	-2.89442	-2.10063	1.20753	-22.1347	-0.836273	-18.3446	-22.3379	-21.151	-16.163	-0.0514617	0	2.0466	-1.1165	0.0028244	21.3619	0.681888	0.338939
Q9H330	0.0528333	0.537418	-0.755104	1.15504	-0.12642	1.84838	-0.466789	1.64048	0.608664	2.72987	3.01072	0.149554	2.40618	-2.43681	-0.985091	-0.239775	-0.632359	1.87838	-1.0132	1.05884	0.327962	-0.393944	-1.86315	0.156734	-0.697656	0.0975602	-2.31801	0.576086	0.100024	1.58238	-1.26111	-0.517227	-1.20785	0.0500448	-0.801006	-1.48663	-1.32336	-0.826953	0.855089	-1.34949	2.63757	-0.960298	-1.72617	0.968899	-0.437941	-0.250589	-0.210957	-2.58206	-0.317576
O43683	0.578787	4.45546	1.27856	0.674653	4.39784	1.04352	-3.16931	3.0572	3.78569	-3.81728	2.31656	24.5837	-1.41414	-0.0660386	1.45268	21.8651	1.72546	3.83554	5.95034	-2.27547	2.20398	-4.01985	-2.29829	1.54343	-0.822759	-3.02417	-3.11825	-1.27327	-0.0823134	-1.76456	-0.0232829	-0.66213	2.94838	-4.10304	23.5619	-1.55927	-4.20567	-2.52944	3.70625	-3.14069	-2.58772	-5.46508	2.49723	-1.42463	0.38087	-5.02977	25.4468	-3.83799	0.748662
P23141	-2.01768	8.2535	-1.58423	-20.1571	0	0	-3.53994	0	1.07342	-1.68464	20.9287	-1.14948	-2.67565	0.365209	0	-21.6055	20.1575	21.8456	-20.2853	-22.3764	-3.09004	-22.309	-20.3699	0	-0.0744471	0.463045	-21.2188	0	-21.5328	0	-2.30901	0	-0.067863	-3.35501	-22.2352	-22.8872	-3.35851	-21.0358	-21.4218	0	0	-22.6106	-21.9276	-20.3103	-1.62975	-21.9792	0.669802	-20.9638	-2.61992
P01857;P0DOX5	0.762681	2.01294	-0.0866702	0.590943	2.01452	0.845038	-2.72189	0.539539	3.02415	-4.79545	1.234	-0.627662	-2.37519	3.43607	2.51383	3.91883	-0.104071	0.937963	-1.40318	-2.67295	-2.19759	-3.15662	-1.80448	0.946259	0.910885	-2.38982	-3.56691	-2.83003	-0.417776	-3.64583	-3.67049	-2.04565	2.70346	-1.92922	-0.0963197	-2.79626	-2.01151	0.810702	-2.99842	-0.446967	-1.92334	-2.77478	2.201	-0.154906	-0.360665	-4.47563	5.61673	-0.989225	-0.190431
Q06190	-23.067	-0.968419	0	-1.49208	-22.2894	0	0	-21.6513	-3.31034	-2.26806	21.476	21.8529	0.397407	21.3879	-2.25689	0.344955	-1.58273	0	-5.1218	20.9601	22.2052	-2.25463	-6.34217	-1.36228	-5.4103	21.3051	-23.9865	-22.4432	-4.25242	-2.51307	1.17856	-3.21321	-1.51742	-2.4022	-0.514334	-1.58681	-3.489	-23.9777	-1.49924	-23.9999	22.2539	-4.70672	-2.86863	-2.05859	-22.3355	-1.72921	-2.59576	-24.3006	-24.2492
Q9P2H5	-4.57119	-2.95651	1.31846	-1.02095	22.7219	3.35454	24.8997	-2.72245	-1.03991	-2.48558	-3.11123	21.3328	-0.714217	3.28186	1.17695	1.08856	-2.83831	2.93761	-6.61606	-0.291271	0.260098	-0.169166	0.000979944	-3.15305	-4.68342	-6.66875	-4.30768	-4.02478	-22.67	-2.81383	-1.11537	-4.4702	-3.22533	-0.882959	-2.9668	-5.79379	-2.32562	-0.566877	-3.89203	0.724958	-3.02263	-2.19399	-1.17553	-6.02727	-24.2921	-2.03981	-3.49432	4.42037	0.875623
Q15582	0.799361	1.73273	-0.163136	0.394885	2.32087	2.66766	-3.10042	0.356934	2.0131	-2.87848	1.94471	0.0943439	-2.90271	3.38596	0.189306	0.16593	0.256092	4.24275	-0.769691	-2.66303	-1.03748	-4.36896	-1.75775	0.32469	-0.338365	-1.97642	-1.63056	-1.97771	-1.48845	-2.01371	-2.44025	-1.50701	3.61141	-2.55628	0.469167	-2.75957	-2.64021	1.78441	-2.9538	-1.56401	-2.12038	-2.32418	1.41601	-0.502827	0.233069	-3.78933	2.70666	-0.718173	-0.287758
Q96EP5	22.8359	0	20.8257	0	22.126	20.2786	0	24.7966	1.84716	2.1572	23.8137	21.9478	2.06601	20.048	0	0	19.794	19.7545	0	-20.5325	1.97955	22.3379	0	0	22.6413	-20.7808	0	0	-21.1845	0	-20.2968	0	21.1497	0	22.339	-2.27802	-19.9963	0	24.883	0	0	-21.4729	24.3191	-21.601	5.76356	-0.0543839	22.0366	0	-3.34221
C9J798;O43374	-1.15319	-1.7699	-1.08118	1.61019	-1.04824	-23.1464	-3.54238	1.21855	-2.50858	-3.92472	-0.418379	-3.25625	-0.548652	-0.695434	-25.6676	-1.90172	-26.0544	-0.432127	-25.3514	-2.13052	-1.73864	-1.11051	-25.3304	-0.506036	-4.1212	-2.98557	-2.71961	0	-25.2758	-27.087	-2.49781	-3.41605	-2.94593	-1.57807	-4.02322	-5.48984	-3.92972	-24.0406	-1.94537	-4.42301	-0.0840354	-3.45626	-2.28778	-3.43672	-1.82984	-2.03786	-2.33903	-3.81322	-3.21049
P02462	-0.0917845	1.08707	0.843789	19.4882	21.3753	4.49265	-4.17463	0.301469	3.22987	-2.91668	1.07352	-2.0096	-5.96118	23.2366	21.7612	21.9721	22.1571	3.71533	0	-3.86775	-1.03852	-4.56675	-22.2655	20.0872	-0.435754	-23.7471	-21.9821	0	-1.32422	-21.4364	-2.51073	0.812089	1.46011	-22.1907	21.9458	-3.2728	-2.95885	0.774813	-2.01653	0.0197066	-21.9705	-5.18079	1.06335	-1.42378	-0.289727	-5.5307	22.6257	1.88473	-20.6971
Q02952	-1.81754	-3.26408	-0.697679	-2.63695	-1.7078	-2.6223	-4.46703	-2.6281	-2.64693	-3.6219	-2.39301	-2.84156	0.107993	-1.7304	-1.58699	-4.81212	-2.48212	0.433453	-5.26151	-2.53801	-3.24801	-2.33806	-3.82249	-0.893392	-5.96251	-2.82928	-2.64513	-5.44314	-3.95483	-3.98984	-1.95563	-2.71939	-3.1439	-3.3153	-3.9776	-3.10045	-4.07158	-3.57394	-3.66666	-5.02088	-2.10909	-3.6335	-3.305	-2.32261	-3.18593	-0.525855	-2.13684	-3.31641	-3.05738
Q53RY4	-0.355747	0.712931	3.35366	-0.37806	0.0248514	-0.879413	0.865164	-0.259043	-1.22184	1.15678	-0.373802	0.586527	1.26837	0.808961	0.323485	-25.8165	-0.130585	-4.24102	1.17783	3.60316	25.8893	26.8362	2.39938	1.35569	2.49062	25.2496	2.90579	26.0502	3.0958	2.23374	1.69241	26.9302	1.94195	4.25697	3.46126	24.965	26.0438	0.88992	1.13377	25.0997	2.81571	26.5625	25.7298	2.26313	2.64803	24.2123	0.690923	2.30112	1.1523
P42685	-0.402482	0.806286	-2.74217	0.270292	0.0833583	-0.383251	-0.456702	-0.290948	-0.891007	2.47723	0.0786551	0.620827	0.685295	0.742871	-3.04084	-1.25168	0.216978	0.423992	2.99779	1.59478	24.8847	26.1854	1.09332	25.0204	-0.881712	24.5237	1.1663	24.1699	24.6605	1.54151	0.998671	24.9353	0.149359	25.1404	24.6249	23.7909	24.2743	24.4185	25.0085	24.8173	1.46424	24.0372	24.9878	24.8473	1.15809	24.1873	23.13	23.8807	0.22377
Q96HE9	4.34541	-0.609846	4.30669	2.24432	-1.77215	-2.76128	23.4163	3.36599	1.31679	3.81587	3.48935	2.0777	-1.03166	24.1113	23.4385	1.45031	3.30613	1.18585	0	22.5804	23.7451	24.6312	27.4415	23.0998	18.4529	21.9901	24.6857	0	24.6218	26.9392	23.8181	25.5064	24.6078	25.7624	23.0679	22.6646	25.5019	24.3638	26.4457	26.8332	26.2797	25.048	24.9374	25.9447	25.6792	25.0184	25.0423	24.8585	25.2982
Q9GZU1	-0.411018	-5.07632	2.80379	-0.635122	-1.56574	0.51618	0.273196	-0.0993474	-0.375048	-0.00247231	-1.13483	-0.825825	0.145667	0.588399	0.61714	-1.24072	-0.685276	-1.0454	-22.0436	1.27267	1.16534	24.0857	-0.209204	23.3846	24.209	23.5727	0.918138	25.1092	1.00195	0	0.569234	24.6378	-0.21233	1.75387	24.6584	0.57925	1.12071	0.366636	24.1367	22.87	23.29	23.4962	-0.158779	22.8234	1.21475	1.3989	1.4774	22.3277	2.09514
Q86U42	1.38207	1.09363	22.2251	-2.04743	1.07253	-2.23519	21.713	-0.951149	-0.208112	2.70757	0.236891	21.6934	-0.628113	0.966913	21.246	21.8011	0	-2.67719	3.50017	22.2018	23.245	22.0956	22.864	21.9881	22.7877	20.6167	22.6674	23.7443	23.3503	22.8167	2.47601	22.5104	-0.143431	22.3857	22.4897	22.723	0.23885	1.56132	23.0572	22.1905	0.542389	22.6533	21.8524	22.2495	22.181	0	21.7314	21.112	21.6644
Q86YV5	0.435961	3.03458	0.756007	1.16279	-0.853231	1.0477	1.76723	0.414029	0.776498	0.318963	0.0894966	2.93498	-0.144235	-0.0423411	0.742584	0.29394	-0.0846959	0.0160216	0.403396	1.35972	23.6248	23.2512	3.12654	1.63781	0.415139	1.66571	1.19814	3.8166	1.47065	1.16045	24.4947	24.8389	1.37226	1.6829	24.3692	24.7236	24.8792	1.51551	24.4529	23.4587	1.27561	22.9858	24.4664	2.6872	3.23053	25.0005	1.30368	-0.35445	1.77498
Q9BUZ4	2.57939	1.39483	2.22027	0.720704	-0.483535	-0.758408	24.3762	1.8804	22.6652	3.10248	0.523684	1.65216	1.01845	-23.7177	-0.217931	-0.308052	-0.114842	-0.71109	1.50563	24.2323	23.6162	23.3165	3.16851	23.2406	22.7	25.7684	0.833319	23.472	22.8495	2.10227	1.61334	25.7086	0.325443	23.4952	23.7419	22.474	24.2691	26.2874	24.1371	25.4669	4.76628	23.5987	24.4948	1.99154	24.3872	24.0632	22.3073	22.9109	24.5019
Q8N612	1.00278	-0.187171	-0.113655	20.8781	-2.5884	-0.681833	22.962	-0.422055	-1.4054	-1.44286	-0.815362	-0.189036	1.14582	-1.30054	-0.812679	0.542947	1.14596	-1.22724	2.7413	-0.183286	22.1918	21.5571	0.484773	22.53	20.0424	1.18344	1.12722	23.1875	-0.131643	0.545246	1.47994	21.7596	-0.230544	22.6699	23.7263	23.5882	22.3249	1.0399	1.32055	22.7077	21.8681	22.7871	21.8761	-0.0949374	3.2029	23.3655	1.28669	1.29716	1.04724
Q8N1P7	1.92938	3.2818	21.992	-1.79319	-1.19095	0	23.451	-0.699636	1.21736	23.8561	1.75621	23.9135	0.0349697	-1.20692	0	17.145	0.395546	-0.042354	1.83109	24.7147	25.0848	24.0427	22.878	24.901	25.6422	24.6571	23.5578	25.3422	-1.74054	23.479	25.115	23.668	3.05735	22.6706	25.8634	23.4031	24.7463	1.33292	25.4832	23.7479	23.467	24.2018	23.9078	25.3142	24.8867	24.927	1.64218	2.59029	3.1364
Q96CF2	1.04927	3.12727	0.0457775	2.27801	-2.45543	1.81013	24.2233	3.28096	21.3812	24.0747	2.54666	1.32512	1.87907	1.04201	0.725746	3.98839	-27.1132	-1.06745	23.9888	22.9571	24.877	23.3547	22.2008	23.9008	19.4182	23.4985	22.7238	5.89061	23.193	4.01291	21.1184	23.6091	22.486	23.5906	23.2566	23.3551	23.5109	22.8341	24.4979	24.0451	23.9742	22.5456	24.7458	23.5057	22.6806	20.9349	2.7353	24.0865	23.8801
Q9HCY8	-24.2117	-1.5452	-1.28782	-1.5527	-2.0638	-3.8121	-0.0440682	-0.989229	0.452038	-24.2216	-0.556439	0.874629	-1.68263	0.917026	1.73672	23.898	-0.846403	-20.9321	2.93461	3.25347	1.66343	25.3023	-0.502953	25.9004	22.8218	3.4114	2.64999	23.7014	2.12447	0	3.1401	23.451	2.78002	22.1622	25.0518	23.4962	23.8442	0	-0.704627	22.3715	-1.28617	24.4501	21.9679	2.85233	0.59933	-0.80348	1.18757	1.74695	3.15898
Q8NF50	0.406335	-0.76699	-1.65211	-0.189588	-1.20287	-1.66093	27.9961	-0.439288	0.783395	1.65548	-0.00424754	0.14671	1.41342	0.472667	-0.234412	-1.48446	-1.52009	-1.30229	-0.905347	-0.547456	25.1763	26.8123	0.536063	1.18439	0.865269	28.6231	1.50952	27.9698	0.242188	28.5477	28.2571	28.0155	1.21785	28.8689	2.43844	28.9291	29.0234	1.71504	1.73258	27.8326	3.13104	27.9196	28.6566	1.29087	1.08029	27.9345	0.14278	0.701372	-0.0727927
Q96NW7	-27.3119	1.58281	0.843694	-1.19523	-0.840875	-1.83865	27.0462	-0.742843	-1.44622	26.1565	-1.40074	0.561394	0.17088	-2.81409	0	-0.380809	-0.969196	-0.586215	26.7706	26.7777	26.575	26.7358	-26.5219	26.354	27.0809	24.1483	0.612939	26.1542	25.1543	0.274891	26.6521	25.7221	24.7324	26.5001	27.1224	26.3863	26.8755	23.7467	25.8728	25.9212	0.869021	26.8782	0.124211	0.712113	26.6104	25.6045	0.514432	25.5022	-0.0942725
P56748	-25.3338	0.167339	0	-23.5992	-22.9165	-31.5932	0	-25.874	-1.82286	0	0	0	-0.887354	-26.0863	-23.387	28.2287	-2.92445	-27.0495	0	0	27.8354	22.1081	-22.6309	2.82143	-23.398	-1.4341	4.30189	24.8019	-23.4094	1.00535	1.73779	25.3758	0.4683	23.5673	-0.713989	21.1799	23.8088	3.65403	2.42192	0	24.8628	21.0977	22.1978	0.295281	21.0192	22.5876	3.3244	-22.3128	0.247483
Q9H6T0	1.77185	2.46293	0	-0.0673661	2.76055	-26.3311	25.6969	0.0783807	-0.325561	5.36236	-1.03428	-0.16645	0.230869	-1.65459	-0.120815	26.5449	0.0717139	-3.01215	3.50897	2.03777	24.8527	23.2798	-5.79746	15.3514	24.9457	24.5769	4.7986	5.1929	1.48174	-3.17606	2.05502	26.7473	25.5039	26.0768	27.3291	27.3944	26.3957	4.97089	2.66093	26.5939	26.5934	26.367	26.3695	0.870482	1.71785	25.2082	1.00297	4.8246	0.920689
O43353	0.319004	21.5996	0.84077	1.66204	1.01233	-1.26218	21.8041	0.413413	0.510478	2.49796	1.80917	0.647746	0.485121	0.122273	21.6655	0.613564	-0.397187	0.412577	3.27531	21.274	23.1937	23.1956	20.5583	21.6811	-1.8367	6.54345	3.63796	24.6247	2.32256	1.83487	3.1605	23.2558	2.32639	2.14549	22.7248	22.0917	22.6187	0.290806	4.14595	21.9875	23.7818	22.4356	23.4119	2.39704	2.31753	23.6451	1.20206	23.0332	23.5594
A6NEL2	1.14198	1.55615	4.13461	22.0736	-0.335759	-1.31884	22.6553	0.236634	-0.99383	23.0973	-0.598667	1.69836	1.50394	-1.70848	-22.6874	0.544134	1.51299	-1.37562	2.48974	0.200782	22.7454	25.2976	4.88086	-0.513105	24.0042	2.08318	1.51756	25.8306	3.25816	1.64693	1.34494	23.9155	0.911377	23.6264	24.2822	24.7393	24.2963	1.158	24.5577	23.6692	2.07466	24.6382	25.0595	0.913816	2.17245	22.3628	1.15003	1.01467	2.48185
Q8NDX1	2.07591	-0.0291221	2.65408	0.735394	-0.900411	0.725461	-0.450302	0.742417	-0.348799	3.07237	-0.810618	0.222605	0.0544946	-1.1554	1.095	-0.726085	-0.0136177	-0.787952	-1.31113	0.159452	24.5342	24.2072	1.0354	24.3173	1.07599	24.7205	1.6163	24.4515	1.81289	24.648	24.3644	24.5321	0.861545	24.2936	25.1375	26.5671	24.7256	1.26831	1.83413	25.2055	1.85163	24.5432	25.0539	24.6501	0.498753	24.6079	1.6036	0.0591874	1.41149
Q13882	1.72544	1.64591	1.44314	-26.0037	0.581816	-25.7755	24.7301	1.72244	1.05175	0	0.35814	1.3548	-0.880153	-0.671648	-25.5163	-23.9286	-3.82641	-26.2385	22.9783	-2.71408	1.87064	23.4699	-23.5567	23.936	23.8548	0.229659	-2.40885	25.3122	-2.32281	0	1.95553	23.0163	0.759126	26.3621	26.0162	26.2894	26.5576	2.11049	27.0255	22.5013	1.32883	25.3006	25.3967	2.59946	2.25552	24.519	0.993188	24.8096	-0.0122704
P04035	0.255122	1.62674	-0.655857	0.937307	0.876218	0.555557	23.8353	-0.645121	-0.585586	4.42144	0.882977	2.4206	0.410693	0.395003	-0.427433	1.62165	2.15269	-1.19613	1.42623	2.03877	24.8364	22.3119	2.49937	21.0865	23.4555	1.2298	3.46862	25.6626	5.00972	1.84492	0.665968	25.2449	0.675378	24.1499	26.1199	23.6513	24.9919	1.46929	24.8782	24.4167	1.68484	24.0836	24.1207	1.36778	1.47165	23.6416	1.83805	1.5989	0.820775
Q6NT16	-1.1328	1.94942	0.273404	-1.02935	-0.00590161	0.179141	1.54247	-5.01729	-0.307562	21.9935	-0.491978	0.482137	1.19537	2.41326	0.565972	-2.0192	-1.4389	-5.30642	0.905689	0.307405	0.312542	24.6998	1.11211	23.9253	1.44995	3.29827	1.34066	23.8415	24.8412	1.26843	2.12414	25.9686	-0.164658	1.69559	2.03627	-1.11108	2.31579	0.16627	1.25618	22.9485	0.592721	23.2577	24.8023	26.0107	24.6291	25.2046	24.5349	3.3185	2.18537
Q86UZ6	-0.762002	2.139	0.671239	0.443699	-0.218112	20.7448	21.3152	-0.0679776	0.543565	21.9673	-0.0127999	1.2283	-0.205648	-0.851058	1.53602	20.3905	21.6978	0.798202	-0.190166	22.4766	21.5226	20.9553	21.243	0	21.5477	0.519449	1.78186	21.8791	21.2299	21.5671	22.0198	22.3967	1.30872	21.9545	21.5723	3.3668	20.826	2.18248	22.3633	21.3601	3.71723	23.0532	23.5936	1.08724	21.6293	22.3595	21.5998	22.2263	22.0889
Q9BSE5	-0.738389	-4.26201	-3.4697	-0.787344	-1.0645	0.56057	-0.830953	1.60045	22.4952	23.0413	-0.795849	0.365479	0.299106	0.400317	-3.47263	0.598974	-0.160283	-0.94048	23.5373	3.45019	-1.34033	24.6889	0.810706	0.984077	-1.13667	23.6853	1.67814	22.4347	24.2322	0.921714	-0.199201	26.0696	0.92809	24.5521	23.472	22.4273	23.5567	0	4.88487	25.4268	0.390936	22.5432	21.5001	2.07008	4.07043	0	24.1328	25.6361	4.47551
Q14571	0.813095	0.132885	-1.23273	0.092256	-3.83221	-26.8415	0.609868	-26.8033	-0.13964	0.865662	1.18264	1.27189	-0.687865	0.40988	1.83084	-0.44245	0.77328	-23.9951	3.2291	26.7874	27.0935	27.8085	0	26.8829	19.9854	23.6975	21.901	24.9544	21.1697	2.63386	21.7351	26.0996	22.5981	0	23.0283	3.84093	2.68407	23.4296	-0.518465	26.4431	0.410925	23.9444	0	24.6666	-0.338347	23.1223	24.4437	2.06243	2.13528
Q96A59	-3.57488	-24.6449	20.6469	3.53528	-3.16965	-0.169581	0.596123	2.04271	-0.642374	24.1364	0.357202	0.376402	0.28471	-0.254117	0	0.000300525	0.0887535	0.430248	-0.0158671	20.1241	22.4671	20.6245	-0.440471	-25.3337	25.1402	20.4744	24.8119	18.841	25.5567	20.8838	0.976805	20.244	-24.0232	21.0583	0	24.1199	23.4801	1.31347	2.90544	23.979	23.3897	25.6378	24.1747	24.3506	22.8741	23.5761	22.4535	1.15823	22.5112
Q6PIF6	1.24347	-0.904812	0	-22.4511	-0.443897	-21.1368	-27.313	-2.5168	-1.48129	-1.39731	-2.43403	0.0152104	0.830011	-1.49529	-24.8624	-24.5235	-22.2938	1.0979	0	1.33587	22.2731	19.8535	0	0	-20.8204	22.9509	1.05145	21.6465	0	2.64566	-0.183021	24.7841	1.18824	0	21.8785	22.0763	22.4993	-1.39663	19.9158	0	23.4118	22.6041	-24.354	21.0806	21.0915	24.3049	-1.01965	0.541168	-0.673777
P08263;P09210	-2.73828	-0.0179385	23.5699	-0.323704	-0.0123449	-24.2138	-17.1383	21.1031	22.8337	0	23.0431	1.39184	25.5699	1.66102	-6.04633	-26.6216	1.14802	-0.868149	0	-2.64611	24.3469	0	23.2754	22.2214	-1.98843	23.9212	21.1597	5.32239	23.5575	0.71144	23.8777	5.6013	20.1148	23.9635	22.2593	22.6605	19.9808	0	0.862585	20.5724	24.9145	0	23.8571	1.26774	-0.62825	24.0443	2.0416	22.7257	0.592508
Q6P0N0	0.663453	1.70335	21.6114	1.39933	0.820492	-0.0598986	0.168153	0.745545	0.779003	25.1166	2.0802	0.438632	-0.379052	1.16149	24.3389	17.7631	2.27891	-0.146852	2.55686	4.83405	24.0034	24.0112	2.10952	0.807729	5.13598	21.8149	2.75153	24.3822	22.7902	0.843531	23.7204	24.8353	2.16667	24.4876	23.982	24.21	24.0166	7.65953	25.0172	25.0537	2.15431	23.3966	8.06514	5.09886	4.9907	24.1632	2.31031	4.16729	4.15615
P05186	24.6781	-1.20372	1.60963	-1.45393	-0.963143	-2.31812	21.9048	-1.27801	-1.12856	2.89816	0.137441	-1.67211	3.45668	-1.68076	3.90467	-23.587	-2.19874	21.7142	23.0006	24.3548	25.3314	21.7026	-1.63545	-0.594118	23.5121	23.331	2.67717	0	23.5587	3.8302	23.5169	23.0318	22.2688	24.3169	24.3269	24.2541	24.5317	23.0297	24.2854	22.6898	-0.379402	24.5172	0	5.15558	23.8905	22.7285	2.59655	23.5376	24.0246
Q6ZNB6	-1.2782	0.0771415	22.2009	2.7476	-1.32338	8.69413	1.17256	-0.00259932	0.821242	0.382151	0.210378	-0.709189	0.117102	-3.04325	0.867767	7.5407	21.7059	-0.484728	22.4729	24.4827	24.6559	23.589	4.714	20.1826	20.904	23.1489	21.062	23.1937	22.0581	24.0633	5.69368	23.6995	0.997015	21.6283	23.3723	0.727289	-0.988153	-1.67533	23.7656	23.1019	-2.08843	23.945	22.8068	23.5545	22.6909	22.4688	22.2036	23.6751	0.840833
Q2TB10	1.25759	0.901926	0.777731	23.2454	-1.45339	0.790633	23.0547	0.834127	-0.991068	4.74748	1.61372	2.20235	0.525044	-1.66184	-0.591105	2.48096	1.2719	-0.360145	-0.298031	4.18265	24.3635	24.7741	1.15622	0.959918	-2.2165	23.765	23.5869	24.6419	1.76823	0.207409	23.7478	23.9323	0.540589	20.2085	24.1686	3.44393	24.7663	22.9032	24.1995	24.0657	24.2273	24.6831	24.5227	23.6361	1.88339	23.593	0.462011	23.9023	0.800969
Q6UXG2	0.0246606	-0.675414	-5.84823	0.574464	-0.881958	-24.0379	-3.27986	-0.328145	0.431309	2.67416	-1.08314	0.264159	-0.135882	-0.497854	24.3084	6.00791	0.361246	-22.8669	-0.886436	22.6997	22.9963	25.5484	5.71078	21.8247	1.28002	22.5423	2.35443	23.6907	1.3703	0.82384	22.2522	24.1093	1.32901	23.5845	-0.626196	22.6674	2.92473	-21.8779	1.29287	21.9149	-0.420052	22.0022	24.6625	23.5939	24.7389	22.497	23.075	4.41205	1.4835
Q9C0H2	2.72119	1.33766	0.439596	1.74804	-0.23203	1.41041	23.8998	0.736399	0.320226	0.841423	1.00852	1.58776	0.699986	1.83866	-2.76295	-0.116413	1.772	2.45593	-0.773329	0.734179	25.4882	3.89524	1.49211	23.8815	3.54547	23.3247	2.09975	24.1778	2.55796	0.641332	24.1299	23.4084	23.9215	24.6415	2.10831	0.627767	2.08174	2.5013	1.78287	22.8406	1.32317	25.4257	22.0521	23.5864	1.76952	24.3994	0.774991	2.13771	2.95708
P55085	0.923587	-1.63921	-2.77223	0.0013713	-23.2486	-0.145219	3.39153	0.239424	-1.12762	1.21876	-1.1046	-1.62863	0.0861444	-0.0646481	-1.0488	-23.5575	-0.684411	-24.9008	1.80524	24.4054	24.6591	25.8701	-26.1547	0.118886	-3.7781	-1.00873	23.514	24.8466	1.33278	0.772185	-0.368251	0	0.669445	25.4721	1.67301	25.214	26.0767	23.168	0.611283	24.4711	2.14504	24.5526	24.2212	-0.148392	-23.6411	23.5435	1.49382	0	0.416537
Q9UKT9	0.939776	2.22468	0	0	-0.3542	-23.1907	0	20.2945	-2.87291	0	-0.614827	18.563	22.5776	0	3.2289	-24.5281	0.620076	0	2.54794	24.2894	21.1381	24.816	-19.4616	22.2263	22.7674	19.2609	-20.6561	19.7246	23.9365	20.4845	23.7505	23.5334	23.9381	22.2417	20.8361	23.5563	21.6038	0	23.4121	0	23.9769	21.039	23.1895	22.2918	23.9956	22.3327	22.7462	-21.302	-21.7064
Q8TAD7	-0.703681	1.59838	0	-1.3238	-5.70281	-24.8225	1.09984	-0.852903	0.905926	2.15236	-0.931821	0.0233565	1.66718	-1.29211	1.05039	-1.08449	-0.813121	-1.13034	0.236632	0	23.8962	24.0009	0.614589	23.6445	-0.938851	23.1541	0.206202	23.5107	2.02747	2.38028	1.38315	24.1184	23.3289	3.11653	1.85629	-0.132263	24.217	0.953951	1.73341	-20.6858	2.02208	24.5577	-22.1321	3.00137	-0.156777	23.9717	24.5206	24.236	1.55546
Q9BRR9	4.91104	-22.6107	-1.80184	1.11689	-22.0898	0.689039	1.25402	-1.97106	22.1219	20.6359	-0.764125	0.572918	-19.8008	-0.0810252	0.628442	-1.04254	-0.207849	-0.885306	-2.99181	0.17156	21.9609	0	3.63695	-0.26243	0	21.8999	21.5902	0	20.9291	1.98163	21.3984	20.9237	3.00855	21.3336	21.7869	22.0034	22.8813	1.54575	0.394745	20.3473	1.65079	20.7376	22.2649	-20.9148	0.836962	21.3736	21.722	-0.216342	21.1752
P37023	0.305408	-0.954772	0.388783	-23.9567	-3.15825	-22.4	1.23065	0.0196172	-0.383107	23.4578	-1.42424	-1.03024	0.278605	-3.24892	22.4049	-3.42206	-24.8207	-2.99977	-0.36663	0.987911	4.38177	23.5795	-23.1309	1.33608	0.0166979	21.5116	0.897801	22.8949	-22.9608	-0.861746	0.216961	22.6792	0.0888482	23.8324	24.2414	1.56752	23.9214	22.6031	24.0504	0	-0.0827937	0	21.4301	0.30548	0.19443	22.2065	0.524234	22.7424	0.0243832
Q6MZZ7	-22.9657	0	0	0	-23.9912	-22.5647	0	-22.9091	-0.731389	0	-22.6025	0	-21.0125	-23.7869	0	-23.7474	-24.5573	-24.5389	23.3777	0	21.6566	20.6273	-22.5203	0	0	22.9909	0.28747	0	-23.3058	0	0	0	0	0	24.6567	23.0115	22.828	0	0	0	0	23.1486	21.8213	-23.513	-0.597417	0	23.3171	0	-0.86911
Q76N89	0.523456	21.171	-0.774779	-24.5494	0.0243237	3.24352	0.54097	-1.88173	-0.571324	0.97896	0.445813	-0.0807288	-1.30526	-1.20607	23.9079	-0.308416	0.912177	-1.38052	-1.52734	24.115	24.4937	23.386	-26.3869	22.4172	24.0151	0.226764	4.13163	23.1415	21.2417	0	20.5193	24.2698	21.3975	25.0151	22.3904	-0.0294949	-1.18658	22.1401	24.1799	22.3103	0.3659	18.5774	24.0066	19.8498	-0.613187	18.4801	0.566019	23.8309	0.766897
Q8WU67	-0.0692245	-2.32821	0	-1.49514	-2.08528	-0.661895	0	-3.97004	-9.39873	0	-28.133	26.358	0.789891	-1.346	0	0	-1.8527	-29.4694	0.791279	2.49387	28.2404	0	-3.37954	-26.8708	-26.0558	27.8919	2.44462	0	28.9052	-27.1823	27.2801	28.927	0.455293	30.2588	25.6438	27.0229	26.8032	0	-0.348651	0	1.09248	0	27.6401	-0.828878	-0.257123	0	0.901655	25.6162	1.75221
Q9H773	1.37426	-1.98389	21.1726	1.72365	-1.00814	0.830065	24.2874	1.27329	0.0598967	22.4238	0.157182	0.146998	0.670145	2.08272	3.01102	3.39929	3.71168	-3.09574	-1.4978	23.5495	24.8969	19.804	21.9502	23.1502	20.696	21.8246	3.30228	18.7102	20.7899	22.9883	0.424612	23.9225	23.665	23.9637	22.7643	21.9695	22.9795	1.08561	3.03042	22.9569	22.5763	20.9446	22.2685	22.1547	2.85902	22.3595	22.9193	22.782	3.45211
Q4KWH8	-0.425851	0.202772	7.39799	0.000588703	-0.270383	0.192641	7.709	1.05506	0.436474	3.98489	1.91005	1.50908	-0.526961	2.2057	23.8709	0.912275	0.450416	-2.0183	1.59441	0.492804	24.6962	24.3466	-20.95	23.9086	24.8649	24.4826	5.13971	23.9026	1.58417	1.23455	-3.04245	24.062	24.322	23.7367	24.8199	24.5342	24.812	1.36848	24.7649	-1.14369	1.43348	22.998	23.9184	1.91273	2.00359	23.1494	1.59576	23.4481	1.28958
Q9H981	-4.15127	0.63899	1.25078	9.44878	0.498681	0.759349	-0.831695	-0.181549	-1.38174	25.2752	0.516793	0.522957	0.618381	0.388787	1.00699	1.29208	1.25039	0.0534691	0.845498	-1.37993	-0.0144987	25.8424	-0.00342435	3.97653	25.8841	1.7123	0.985417	25.958	1.19217	1.31121	1.21233	25.5741	0.519645	3.76481	1.48768	25.5466	25.0728	1.8349	0.31129	26.9231	1.19499	25.7843	24.7948	1.31393	25.3967	24.4749	0.711265	25.0124	1.94893
Q96RQ1	-2.9561	-0.297945	23.7111	-0.923768	-2.11676	-1.16861	26.2043	0.219241	-0.668422	0.357928	1.17949	1.70866	-0.0785963	0.189685	1.31157	25.4667	1.1508	1.93316	2.27574	-0.473598	26.2154	22.3296	19.2641	0.349603	25.619	22.7148	1.89805	24.0377	18.6763	23.5672	24.3306	25.2679	25.1715	2.09486	26.0194	24.3405	26.0044	1.76959	2.1788	25.7344	1.48664	24.8553	24.5088	0.914672	1.77105	24.2118	23.5695	24.8528	0.41723
P15311	-0.795848	1.82948	1.21229	-22.5337	-0.371986	-2.85064	19.7501	-1.90176	2.79686	-2.50097	-0.189206	-1.01757	-2.0733	17.6157	0.0651464	-0.747515	-21.6013	-1.89949	-21.2048	-2.85696	21.0195	21.0383	3.24134	2.06021	3.35486	21.8355	1.56605	20.2233	-0.172937	1.57021	-22.2844	0	24.0727	22.7713	22.3809	3.17999	-1.02605	0	2.59448	0	-23.2875	0	21.0093	22.4631	0.413526	1.58743	23.5239	1.13105	22.8441
P48552	0.195359	1.82694	21.8119	-1.13967	-0.040301	1.82246	22.4744	1.35602	-1.25879	23.5967	-0.193976	22.681	0.530541	-0.186559	0.787781	0.0664611	0.0486355	-22.7601	1.12164	23.2432	23.2009	0	22.7512	21.8661	21.2518	22.485	1.02705	22.2917	23.3799	21.3063	22.2682	22.8635	-0.755227	21.9983	22.8641	21.6138	21.1538	22.1521	22.9628	22.5989	22.9285	22.6149	23.4921	0.835609	23.3091	21.0458	21.7767	0.423564	1.10864
A8MQ27	0	-20.7009	0.89464	-19.4368	1.5857	-22.0965	-19.8681	-21.871	0	-20.8429	0.478527	-20.6344	-21.207	-21.275	0	20.4965	22.9665	-0.589967	22.4368	20.6805	22.4537	0	0	0	24.5117	21.3925	22.0467	0	0	0	22.0681	0	22.6568	22.2262	0	23.0933	22.4327	0.874948	24.0291	0	21.6314	22.5969	-0.430504	-18.9335	3.81853	0	0	20.7857	22.9965
Q86Y97	-20.6023	-3.55339	22.3479	-0.238093	0.159588	-22.7846	23.0154	-1.33283	0.624623	19.7598	-1.25931	0.271868	-0.284644	0	24.9966	-0.687043	-0.204604	-22.1277	3.9755	21.8499	22.4316	23.0265	22.6811	15.2005	23.1157	21.8018	20.9796	23.0514	18.7883	17.6205	0	0	16.3948	23.0513	21.3253	0	18.9378	22.5836	21.1674	0	1.9307	22.3444	16.3311	22.6342	24.3818	21.365	21.615	21.3769	0
P54198	0.296335	1.59465	22.6213	-0.216524	2.05298	0.0982017	23.2189	-0.792108	-0.850048	1.55659	0.181405	1.95401	0.605416	0.730173	0.908122	1.5217	1.46005	-0.428213	0.414694	22.343	23.6147	21.7786	0.629146	22.0851	20.9596	2.54165	3.11876	22.2346	22.3644	22.5673	-0.125805	23.8275	-0.238137	23.0521	21.9031	22.9537	22.4058	0.998377	1.60933	24.2341	2.90475	22.611	22.9696	1.77348	2.18697	0	1.72358	22.5786	2.26833
O95997;Q9NZH5	24.1614	-1.53614	1.68078	-4.02556	1.81664	1.11042	24.8282	1.12965	0.925048	25.6795	1.57286	2.44821	0.304528	2.01103	22.4014	1.96784	2.74363	-0.916747	-1.82674	3.08313	25.5347	25.0181	3.6817	0	-0.951383	3.80495	2.50101	19.9214	23.0313	4.20074	2.77914	22.8968	2.97972	23.3151	23.6094	25.022	24.0464	24.3253	6.84143	24.9234	4.97495	22.4126	25.7252	3.71416	24.6196	21.9447	2.87188	24.4131	4.26151
Q5W0Z9	2.77986	18.6589	1.1049	-0.643742	22.4992	-0.0470191	17.9087	-0.0299148	-8.0459	25.8602	-1.15383	0.62746	-0.166532	0.35079	21.4382	1.03796	0	-1.92899	1.78784	21.427	22.6996	17.8062	-21.6314	21.1604	21.2187	21.833	3.83281	19.6539	22.0054	22.2185	22.4308	21.1253	21.1669	18.7165	26.1109	0	1.11649	23.6258	24.2738	22.4783	0	24.5505	22.4708	22.3562	22.4368	22.6214	22.5981	19.8679	20.4847
Q8IVI9	0.321339	1.06455	5.28012	-2.81861	0.0254316	-23.9343	24.9413	-2.60537	20.324	-2.57407	-1.42582	-1.28707	-0.531867	0.0865991	0	1.00576	0.0238351	1.41608	-1.02197	23.8842	23.0579	24.4887	5.64024	1.70503	22.431	23.1278	4.26277	21.9724	1.3473	-2.64538	22.0333	22.6709	-0.622772	23.6304	21.0036	-2.29102	23.2585	1.48497	23.543	0	22.6112	22.0745	23.6909	22.923	23.6066	0	23.0856	23.2589	4.64417
Q9P1Q0	0.862393	25.3602	0	19.8105	-0.193058	-22.0074	19.6761	-0.878945	-6.81045	18.8533	-22.2704	0	0.629767	-0.0137662	0	0	0.897599	20.8725	-21.3452	20.3639	20.4851	20.1473	0	19.0137	-27.9743	20.4657	20.7741	0	21.7036	0	22.5267	0	19.3658	0	19.1727	21.7876	22.6434	23.458	21.5196	21.5065	22.928	22.5384	22.1329	21.4021	21.8672	21.5823	-0.767721	22.018	21.0168
Q7Z402	0.726418	-1.17307	0.57016	22.877	0.170514	-23.0588	23.98	0.640685	-1.24987	2.43682	1.21935	1.3038	0.897765	-1.90781	23.5998	1.53456	0.314166	-2.74979	-0.939241	24.4129	22.6912	22.8785	-1.60401	-1.5648	23.8559	23.9897	-0.484597	24.426	25.0533	0.485427	24.6383	24.7988	1.68499	5.45068	24.5394	26.1454	24.8452	23.0237	2.42767	23.854	1.06159	24.7776	24.404	1.78386	2.38536	23.8422	1.77793	24.375	24.2735
Q9UPM8	0.834109	2.27219	0	-23.3835	-0.404082	0.661188	0	23.4873	-25.1697	0	0.78171	1.87354	23.8849	0.714676	0	0.930023	-25.753	-25.8698	1.93071	0.874171	24.9488	25.4782	1.03856	-24.3222	0	26.0779	0.675346	23.8929	-25.9591	25.7691	0.805984	25.7547	25.6821	25.7282	0	22.1829	25.4058	3.84594	23.9033	0	0.414088	25.9749	24.9576	1.80986	23.065	26.1118	25.8941	0	1.12383
O14929	2.02465	-0.745838	2.44795	1.71319	1.55276	0.76894	23.16	-0.932594	0.441158	24.3933	1.26785	0.641029	-1.04273	0.997532	25.6395	1.74872	1.75644	-0.115313	0.926016	0.11415	22.5431	23.9165	24.9373	0.342418	23.9019	23.8575	0.258313	24.5783	-0.840449	24.6785	23.2585	23.8947	25.0248	24.295	24.8439	24.772	23.0297	2.51152	2.03992	24.5866	24.8983	22.8291	23.6865	24.4671	2.57273	22.9372	0.248523	24.5547	2.38357
O75626	1.24211	25.6853	24.2975	0	-0.0639722	-3.12791	24.8029	0.892147	1.2047	23.7307	1.30508	23.7456	2.18639	0.176577	23.7319	-0.544908	24.6738	0.367682	20.6749	1.76623	24.836	23.6668	25.2544	0	24.6296	23.662	0.860195	18.5013	24.9658	19.6821	24.6285	23.753	24.6749	23.3922	24.6043	24.5626	24.7236	1.02563	23.9525	23.0947	24.357	24.5771	24.1481	23.5876	23.8429	23.6398	0.818242	24.8647	24.0203
Q8IZ41	-0.608381	23.4012	22.3101	0	0.0883222	2.9725	22.9633	-0.522949	5.01374	21.2576	-1.05597	-0.361375	2.36195	-0.73811	0	0	-2.72745	0	-0.0449523	24.4406	21.841	26.5379	0	21.7225	22.4502	2.49929	21.6395	23.9052	23.5085	-0.0189146	22.7688	26.1588	22.8717	0	23.7631	21.6464	23.6938	0	22.8517	21.5927	-0.521614	21.4331	23.7027	-0.191621	22.4301	25.0973	21.3519	23.9035	1.47332
Q92674	-0.410132	-0.200101	0.598547	-0.370328	-1.6022	-0.569713	25.6881	0.634992	0.123296	0.362819	-1.23146	-0.00197134	-0.362952	-1.44048	0.301695	0.996733	1.42658	-0.470422	0.584213	24.8833	25.7074	25.8387	0.696387	0.0213458	1.93716	23.7001	-0.136138	24.5399	-0.280755	-1.03334	0.979111	24.1066	-1.15413	25.1202	25.2179	25.4441	24.8089	2.2615	1.92844	27.6067	-0.570775	23.2792	0	0.157672	24.6787	24.4932	0.153596	2.26517	1.68646
P48764	0.842668	0.958211	-1.41625	-3.82584	-4.32379	-25.6571	-0.647747	2.97714	-0.233661	-2.35858	-2.45604	-0.3451	1.06574	-0.659238	-2.0206	0.0686167	1.21594	-23.7578	1.5206	-0.317039	24.8156	26.4583	-0.696118	0.615039	0.399918	25.2184	-0.446318	0	-4.99404	3.43568	-0.388879	24.4028	-0.857069	0.181413	1.41143	24.6305	25.1195	0.209788	3.78449	24.1744	-0.0371013	3.77238	4.00856	0.951224	0.468576	28.2584	0.927141	21.0864	3.18933
O96005	-0.857583	20.6831	0.151857	0	-1.73675	1.40603	19.8044	-0.066109	2.10254	-1.43921	4.08595	-2.67944	-1.0094	-0.615298	21.251	21.5114	0	-22.4995	19.7035	0	22.2797	21.9411	0	20.1068	17.4656	1.74992	20.3097	0	18.6101	3.37263	20.8309	0	22.7213	20.1741	20.3866	0	21.6637	21.2392	22.4766	21.8161	19.0054	22.5533	18.3431	24.3084	21.8995	0	0.0189203	21.3025	21.2009
O94886	2.83474	-3.41895	2.07288	-1.85275	-2.15267	-2.51622	0.340002	1.66572	2.79952	2.54851	0.0787609	2.12125	-22.4261	3.55637	2.4349	23.8502	3.37445	0.0775584	2.60565	21.9109	23.9873	26.4336	1.02612	2.22412	23.0063	-0.402953	0.795289	23.2735	23.0066	2.42642	2.17491	23.2804	1.11623	23.1333	24.446	-0.234143	25.0606	2.22519	24.7336	22.9612	1.29545	24.6353	22.9618	23.3929	2.02955	22.9142	23.0168	23.3722	23.4364
O94986	23.8577	0.51598	23.7586	1.31643	-0.774422	5.90868	24.5271	0.61222	0.759627	24.7778	1.21726	1.2795	0.659145	-0.25938	2.07829	0.666753	1.59922	-0.422288	0.905656	24.5066	24.2073	23.6929	24.3274	3.87495	24.6353	2.36301	22.9412	24.7393	23.0639	0.988893	2.42196	24.5564	2.44106	23.4934	24.2721	22.3888	23.3166	23.5215	24.1565	20.4622	2.89079	25.06	23.1342	2.0051	23.6685	22.0348	22.619	23.5381	24.3648
Q86UW2	-4.19602	1.62538	0.867643	0.58715	0.529013	-25.8426	0.255949	-0.0964541	-24.8292	-4.40103	-5.95143	-1.29644	0.293852	-25.4568	-2.96628	-4.49108	-2.1302	-24.7965	-4.079	3.41192	-0.337142	2.2431	-0.621031	2.79321	-24.857	1.10154	0.11821	0.0782145	-3.25453	1.16612	-0.954786	24.9299	-1.79216	25.0775	1.94463	22.7827	23.3901	0.124485	1.96913	0	-2.24956	25.6639	23.4803	-0.336712	1.2891	0	-0.11048	-2.13246	-0.837377
Q96J92	0.0805087	21.3852	21.2649	21.0306	-22.7865	-0.759765	0	-20.887	0	20.9899	-22.3613	20.9392	0.143517	-1.14875	-19.7233	0	0.459886	-22.4196	-19.9731	20.521	22.6762	22.072	21.5362	0	17.1722	18.7014	0	20.2381	21.5461	20.5727	18.4811	21.7845	-0.0566571	0	19.7578	20.3565	22.9644	-21.4184	22.1606	0	20.9974	0	19.5212	21.1992	23.5459	21.0491	21.3839	-20.8004	-0.485682
Q8WXX7	0.654596	-0.302549	-2.43785	1.34288	-1.59275	1.81056	0.085667	0.778305	-0.674787	25.6731	-1.8631	25.1962	0.0525545	-8.28576	24.5775	26.0791	1.51577	-2.72734	24.547	27.145	27.6457	22.9216	-2.66911	0	25.5694	23.4985	26.9793	25.7557	23.4589	24.4575	1.34541	25.292	25.1725	24.3262	26.9921	25.5104	26.8282	2.72189	3.20837	26.0477	1.33944	26.247	25.7087	23.5552	1.61698	24.2019	3.91923	23.9575	1.28561
Q53GA4	4.49199	7.13998	23.5965	0	0.409876	-3.17915	22.6559	1.7106	19.8373	22.3847	1.79336	0.558016	4.7007	-0.0162991	21.8723	22.4842	1.73338	1.36395	24.0515	3.96095	22.5196	22.4046	21.8525	21.6524	22.664	21.8644	22.0537	23.3081	23.3768	21.8224	20.9197	22.5212	22.3129	21.6104	22.6272	21.743	20.5689	-0.263014	25.0419	20.7781	23.7361	21.7729	22.8754	3.27599	22.4386	22.8388	22.8474	22.3629	0.979939
Q92565	0.498441	-0.0432117	22.3987	-22.9015	-23.488	-23.2931	0	-0.346824	-1.27274	0.544052	-0.59233	0.527988	0.370151	-1.41145	0	-23.5697	-0.774516	0	0.498166	21.1971	23.7625	22.2795	-23.9622	-0.310132	19.6594	22.3722	1.14111	21.696	1.41371	1.58702	22.6206	0	1.03206	-0.565665	22.9395	22.8354	23.5173	0	-0.152691	24.7484	23.0931	0	22.6873	0	0.973517	23.075	-0.89041	0	-22.5189
P51684	-0.557502	-1.05096	0	-0.143686	-2.25459	-21.6334	-0.50819	-0.0622366	-1.18981	4.00786	-1.52089	-1.75222	1.03842	0	1.85039	-25.2021	-0.319537	-23.3379	-22.6468	22.8215	23.1651	23.9266	-20.7677	21.659	1.89404	23.2271	19.9389	18.2992	0	-0.445447	1.01325	22.3045	2.50506	21.0417	0.398402	-2.13204	23.1888	-23.2588	0.946576	-23.469	21.7566	21.7117	22.3498	-0.469469	-1.3523	0	1.60717	0	-0.537873
O15264	2.27319	-0.488513	20.5078	0	-0.385316	2.41218	21.5761	0.767808	1.61292	21.5373	3.04841	1.55237	4.08974	1.5101	0	21.9724	22.5911	-20.4813	21.4363	20.7313	19.8824	20.6163	22.5679	21.0785	21.8567	2.84228	20.8732	22.3418	-0.564008	-0.946513	22.6735	22.8099	21.5649	22.6224	19.1741	21.3118	20.198	21.3596	22.5785	22.3315	23.447	0	23.5013	1.20537	22.0794	19.9508	2.30124	21.6274	5.92887
P31947	-1.30483	2.43232	22.2715	1.66871	25.6845	-1.49636	0	-3.65487	-0.753779	1.45972	23.5635	1.60955	-0.104512	1.37489	-0.95413	22.9093	1.66503	-19.8248	22.4152	0	24.2386	22.6644	3.03864	0	22.7058	24.1841	0	6.53058	1.65282	21.8051	23.3597	20.9648	22.1101	22.1633	21.3585	23.6446	23.9392	0	1.35109	23.9378	22.7148	22.4814	22.4399	23.7946	24.9427	23.3596	23.2991	23.1588	3.54171
O14896	2.33642	-0.285597	23.7183	6.29658	0.190578	-22.8008	-0.596482	1.30091	-0.674112	23.4859	-0.688638	-0.369693	23.5093	0.274298	9.06908	1.25258	2.64083	-1.68287	2.47082	22.7602	24.8009	23.8534	2.15736	-20.3606	22.9205	17.3022	-0.384652	24.2093	-0.270421	3.18133	23.605	24.7125	24.1534	23.4909	23.9005	23.7338	23.8489	2.54208	24.2534	13.6301	23.6735	24.0998	22.5628	2.78296	23.0004	11.518	1.78506	3.03981	2.33537
Q8N5K1	1.30486	1.91603	2.66604	-3.43332	22.128	0.995583	3.00918	0.95092	2.44978	-2.57459	0.857848	0.503662	-1.41546	1.55152	22.3025	-19.6467	20.4213	21.3892	2.61709	3.38173	3.84001	14.6581	-0.992594	21.2264	21.7165	20.6915	22.4194	21.8443	20.9751	19.512	6.89521	21.5585	22.241	-4.2269	22.6264	22.2521	0.812653	21.2787	0.908517	21.7361	0.33656	21.9048	20.8231	21.2497	22.0424	21.4506	22.8728	0.82409	22.0109
P55160	0.650199	-1.01261	23.1518	-23.4588	-24.99	-1.9802	0	-1.41706	-2.40494	0.466871	-1.15827	-23.5352	0.361555	22.2764	0.74305	-24.3282	-23.2191	-2.61788	-23.9135	22.8464	23.2175	0	21.791	2.08133	-22.8372	22.5672	-0.388818	0	-22.3817	22.4655	22.8365	22.1771	23.0351	24.0546	22.096	22.7159	22.4577	0.277512	-22.1569	20.3109	23.1475	0	2.90996	1.124	-0.130918	0	22.1039	0	23.1423
Q96NY7	2.57004	-1.81109	3.5352	0.58223	-0.237513	-25.2398	0.792091	-3.0681	1.28518	22.1257	-1.03543	23.2031	1.75901	-2.41791	24.1465	-1.29095	-2.42148	-1.58621	-23.7129	23.6303	23.841	24.1105	0.448876	24.0383	1.6609	-1.34523	2.99803	0	2.29024	-0.663033	23.6588	24.1408	23.8269	25.6067	2.06299	24.5598	23.0633	21.3939	2.33522	0	0.652423	24.84	0	1.6463	23.5956	23.8681	1.96286	1.96674	1.74302
Q8NBA8	2.65565	-0.0264098	-0.0772852	-22.643	-2.6546	0.595618	20.296	23.4724	0.437265	22.9929	0.55213	-0.402083	1.56488	-0.280129	24.0067	-1.04121	0.488041	0	0.399513	0.941953	22.7615	23.3176	24.7186	0	0	24.0654	22.4642	21.952	23.581	23.2356	21.486	22.7277	-3.01812	24.679	24.3902	2.07331	23.0181	-0.233408	1.41156	23.7046	24.3836	0	-21.5845	23.6008	23.5929	23.1733	23.1623	23.5489	24.2858
Q7Z7G8	-0.822421	0.766331	23.2611	2.93181	-1.23764	2.74207	1.48016	-0.457072	1.16464	1.05161	0.480329	1.09409	0.00744159	-0.525994	1.45634	-0.644461	-1.24373	-1.43241	1.81008	24.1747	24.4975	22.9443	21.0456	22.8555	23.0109	23.4147	1.77041	24.225	0.216178	3.68165	4.9502	24.0123	1.98918	23.7203	22.4932	23.2728	-3.18447	0.965105	-1.00101	0.245471	23.0295	21.8035	22.6922	23.9656	1.02192	21.7967	23.447	22.2297	0.386256
B0I1T2	23.3341	2.14619	1.37728	-23.1291	0.203524	-0.344026	1.8855	1.6086	0.396522	20.7601	-0.444574	-0.31593	1.04124	-0.0378423	-1.91099	-1.04917	-0.0431004	0.0300781	-1.5115	2.24646	21.4573	19.8849	0	10.8108	0	21.6498	-1.11695	21.256	20.2784	1.40132	0.339298	21.3505	-0.140952	0	22.0942	21.968	21.1615	0.983871	21.9517	20.4474	21.5579	21.3091	20.6511	2.23825	20.9409	21.1827	22.1622	-0.797124	0.937747
P04183	24.9404	-25.5653	24.5861	2.37453	0.749439	-6.60154	24.7475	0.471135	0.494141	26.8198	0.950746	-1.75829	1.09971	0.288034	0.466848	-1.10459	-0.562604	-1.32861	1.71872	25.9047	18.9866	25.3628	3.87117	0.966271	2.08161	4.1021	-4.49043	5.31165	3.30828	2.63303	23.0383	26.2289	1.84409	4.63747	23.2304	23.3246	22.3455	3.27319	2.41658	25.445	4.7492	23.4279	25.2365	23.95	23.457	0	2.96903	24.0942	25.349
O60548	1.35546	0.0181084	25.2118	-24.94	-0.720164	-25.9151	0	-25.8204	-24.5435	23.3267	-1.72868	25.0755	-25.5242	-3.68023	0	0	0.191839	-25.146	-1.15798	25.4719	24.671	0	0.397682	0	-23.6961	24.0556	25.5692	24.0083	1.84368	23.2008	25.7696	25.6981	24.7729	0	2.07536	23.7787	0	24.4306	24.909	0	0.0400375	0	25.1058	0	0.510447	22.0182	2.52908	0	1.76106
Q9H1C4	-0.473309	-0.19618	24.268	-23.173	-2.86671	-3.4584	23.2343	-0.0765477	0.225423	24.4884	0.656824	0.68881	-0.406736	0.0997717	1.74961	26.6281	22.5256	-21.9188	0.0619612	23.1985	23.621	23.4765	16.587	22.3551	23.3364	0.974856	1.11542	25.6347	24.4306	1.61471	23.7632	24.6539	1.07225	24.0973	26.1973	-0.785917	24.9073	0.992904	-0.0355441	24.7153	-0.491033	25.1561	0	2.63411	1.68309	25.3129	-1.04698	26.0008	24.9929
Q9NXC5	3.52099	-3.59512	-24.6669	-24.9379	0.123119	1.10444	26.4298	22.1114	24.5534	-23.7074	-0.329447	0	1.09722	0.550933	0	0	0.596884	-25.1199	20.8868	20.9073	22.2765	-24.4587	26.9541	0	26.5349	1.97119	19.2339	20.2588	1.26168	0	0	-24.6712	1.04236	25.4859	26.629	25.5448	22.1011	-1.86194	-4.69749	25.5789	0	0	0	1.99547	1.35774	-21.5395	-0.590919	1.08051	0.773831
O94923	3.47697	-4.77486	25.7155	24.1445	-5.02292	5.46874	23.765	-0.837337	-0.25149	0.688254	0.66702	-0.73628	0.889443	0.321549	23.2209	-24.1647	-0.921439	24.7852	-0.472169	25.0368	25.4043	24.3177	0.618517	23.2965	23.57	0	0.34514	22.3522	24.3417	-0.239313	0.00096747	23.4536	20.6713	24.9996	23.3049	24.8741	23.2782	1.52724	23.6048	23.6995	-0.213909	23.8807	23.0998	23.5447	1.49684	0	0.336073	1.11593	24.0873
Q9BX97	-0.893676	-1.15285	26.4871	-0.295374	-27.0991	-27.8175	25.8278	-0.736989	0.304978	-2.77242	-1.55293	-1.96851	0.48599	24.3997	-24.4655	-3.07058	0	-25.5111	-26.0707	5.77506	26.727	27.0593	26.2557	26.3798	-20.8396	-0.786496	-0.598662	24.6739	24.3467	0	26.7116	25.9681	24.0606	0.435814	20.0031	26.6128	0.494046	-4.49041	14.2386	-0.0459436	-0.386631	24.9195	24.3017	24.1989	24.4127	0	24.8529	0	-21.2065
P17568	-0.265772	1.08031	0.326338	0	-0.0244807	-19.2632	-4.86266	0.0455011	-0.914058	-2.16919	0.0715879	-1.39107	-2.36662	-0.451021	0.245394	0	0.972638	-21.8176	1.67017	-3.20254	3.57994	-21.4107	-18.7736	21.4205	21.8134	20.1433	15.947	18.2645	-0.502372	0.0553692	-0.302937	17.5052	24.1519	21.6552	21.6367	-4.26804	1.23145	20.5588	1.32704	21.7741	21.6675	-22.4921	23.7168	20.7875	-21.3257	-2.61044	22.6248	-0.48452	21.422
O43745	1.25463	-0.0874157	0	-21.9147	-23.097	-22.8271	0	-3.22235	1.54693	-22.8387	-22.8583	20.4277	2.37619	-22.2058	-23.5655	-23.5958	-22.6069	-23.268	-21.504	22.4344	23.3455	0	-19.8511	-1.02356	0	24.9723	-1.16696	0	0	-23.8995	21.5453	0	1.6251	21.8861	0	0	0	0	4.63077	0	22.4496	20.8768	21.6244	21.1381	0	0	0	0	0
Q8TDW5	0.1574	0.489552	23.5225	-0.505114	-5.65363	0	0	-2.25616	5.12048	0	-1.51791	-0.00182551	1.04112	-0.306217	0	25.4974	-22.5409	-24.146	-22.9448	23.6965	22.7151	24.2454	24.6339	-1.86618	-21.6017	21.7322	1.29415	0	-0.977714	22.1852	2.88813	21.7688	22.0331	21.1033	24.2569	22.6349	22.6935	0	22.1696	0	-1.07962	0	23.0365	22.4226	-3.41213	21.4483	-1.36102	1.40288	23.2238
Q9UHI5	1.51969	-2.04962	-3.85591	-0.401821	0.698405	-23.237	22.9531	-1.60924	-2.99559	0	-1.41762	-1.24134	0	1.61131	-1.24989	-3.69416	-23.5339	-0.282741	-20.536	24.6359	23.5326	23.9314	0.663121	23.9798	-3.33607	23.2309	-24.1048	0	-1.96451	-2.36685	24.2274	24.6271	-0.980016	24.5021	1.0803	21.3064	23.0734	22.5282	0.174851	23.0408	0	24.6569	0	22.4338	0.939221	0	22.1518	0.492059	24.6963
P26045	0.353827	0.0387569	-1.04578	-2.24378	-0.565062	-0.0716637	23.797	2.03158	0.399311	26.4879	1.00016	1.99142	1.23794	0.285587	1.08604	3.59092	2.20647	-1.45605	-0.0945441	-4.79597	24.2798	25.7513	-0.671002	0	0.172428	-0.400209	0.941459	26.8914	25.7724	2.77206	25.6183	25.6145	-0.26608	26.3457	26.3241	26.9104	26.5021	26.1597	4.02709	24.9537	1.64411	26.7842	25.0705	2.35095	2.22553	24.944	2.51664	24.4897	25.5629
Q1W6H9	3.82028	-0.148587	1.63336	-24.322	2.06737	-20.3113	0	0.478832	1.89681	-0.157542	-1.68522	-0.335809	1.54949	0.0824507	22.0608	21.7243	0.2552	-2.36943	1.35186	22.2956	22.4038	22.7312	0	-5.06851	19.6371	-0.532636	10.2922	24.0384	-21.0173	-1.22244	0.269322	18.7079	0.437682	0	22.8263	21.8471	19.9906	-23.561	22.3503	22.4641	22.1366	23.3402	25.1288	2.06887	3.12028	0	1.42217	22.2414	22.6211
Q9Y320	-2.10592	-1.17727	4.94199	-2.08946	-2.99983	0.384348	24.6802	0.925754	-0.572398	2.45678	-0.876489	0.399438	-1.66649	1.11359	0.0904715	1.0876	0.228343	-0.51013	1.83967	23.8499	3.3768	24.6621	23.79	2.53251	1.37127	23.8379	-3.23202	25.1322	18.2635	24.0099	1.52065	24.9412	0.350793	24.9141	3.79828	-1.0894	24.8942	2.07263	0.17025	1.37318	-0.636049	1.01631	2.03092	1.70223	-0.680902	23.9962	1.69063	25.8379	2.27846
Q6U841	1.3933	-6.04578	-0.379394	1.49702	-22.2325	-23.4321	-24.6327	-1.05804	-0.268332	21.3062	1.18485	0.5426	1.74777	1.10931	0	-2.73647	-27.1551	-2.01686	-3.36808	25.5856	1.36061	25.1739	0.438692	-3.84751	0	5.00703	1.00236	-5.34355	23.1668	24.6463	-0.467559	21.9391	2.80425	23.9272	15.1645	-23.0248	19.9299	3.35365	24.6225	0	-2.02472	22.9618	24.7852	4.38631	2.90342	23.7023	0	0	26.7758
Q9UHR4	1.37211	0.50392	2.20634	-0.0319056	0.264709	0.481606	1.24107	2.48539	1.04393	2.65257	1.24347	1.12071	0.88084	-0.901845	-0.961205	2.45612	0.605464	1.78426	0.274956	24.8545	1.18618	25.3299	-0.365299	3.52038	24.3388	0.358417	0.968108	23.6583	0.787294	2.04373	1.03644	23.4822	0.810872	1.50962	25.0145	24.2904	25.6247	4.66567	5.83458	-0.499728	3.24768	23.7155	24.7382	-1.21173	-1.08681	23.9167	3.49413	3.21947	23.2898
P25440	24.3119	-0.363469	24.0093	22.9997	0.562037	0	23.751	-2.51531	1.04823	24.1179	-0.705233	23.3144	0.156234	0.318547	0.583653	0.563548	-0.0737903	-0.783666	22.4169	24.5757	25.2217	25.7472	25.4	24.0763	23.6112	22.7168	23.2519	22.3799	25.5352	23.5602	23.3932	21.9716	23.4084	23.5409	25.5776	24.4784	22.8648	22.9235	24.3717	23.4075	-23.3033	24.5492	24.5678	24.1009	23.7935	23.4651	24.2065	23.8644	23.3435
Q9Y5Y4	-24.5081	22.0682	-0.0802153	-1.0816	22.2919	-24.795	21.5682	-1.57756	-1.85551	2.4298	-4.54268	-1.36763	1.32305	20.3694	0	-25.0248	0.216748	-24.2386	0	23.2098	24.0361	0	-0.83811	23.3438	0	23.2843	-1.31678	0	19.4675	-0.307024	-0.191876	23.6306	-21.3146	23.3399	21.374	23.2813	23.3011	0	22.9216	0	-23.4158	0	23.2647	-0.737538	21.1074	0	0	1.66675	22.4399
Q6ICB4	-0.0530989	1.62167	23.9195	-0.0515083	-0.331279	-0.59252	23.9017	-24.0162	-23.3496	3.51709	0.1962	0.713445	-0.799088	-0.230054	-1.38453	-23.4037	-0.639837	-0.687747	-0.261829	0.964251	1.82739	21.9391	-23.5181	0	0	22.1804	0.879416	25.5174	0	0	1.50727	23.6041	0.614681	24.0659	24.1963	23.3411	22.7624	-1.88862	24.6582	24.9285	0	24.0506	-25.8813	2.61498	24.8509	23.7897	22.1871	23.034	22.8969
Q8TF76	1.76484	-0.635108	1.18046	1.36992	3.57599	-1.83541	1.06926	1.44988	0.153805	5.51272	1.07153	1.82175	0.125856	1.08752	2.94101	1.88951	2.65269	0.28118	1.41745	2.15923	-5.68041	25.0267	3.76645	0.202071	1.81246	4.20721	0.545104	0	0.503768	3.68259	2.11383	25.8426	24.2543	24.2351	0.60405	25.103	24.992	3.92855	26.0634	26.6879	1.65892	26.3512	25.2834	24.5525	3.44955	23.3904	0.345668	24.6977	26.4588
Q96LC7	27.158	0.619954	-0.49524	0.315544	0.164817	-0.439477	26.0676	-0.0427916	-0.0184516	0	0.918333	-0.989285	-0.734404	0.614422	1.19699	-1.71972	26.4671	-0.150636	-0.692243	0.186657	25.2737	26.2618	0.40895	25.186	-0.0313658	26.7584	-0.129978	22.752	27.6177	1.22193	-27.0228	26.8136	0.936292	23.6741	26.1476	26.5894	26.1858	26.0878	0.789431	25.5352	-0.192154	25.8434	26.9524	-0.129333	26.8064	25.7164	0	-0.643847	27.4206
Q17R89	1.45462	-4.983	0.732955	23.7871	0.119626	-23.0932	-22.317	-25.2626	-2.8702	0	-1.05228	23.0186	1.33536	-1.79423	0	0	-1.05668	-23.6596	-0.137879	0.0943636	21.1804	0	2.9993	-26.1546	2.61727	24.1292	2.8209	26.5998	1.63598	0.96125	-3.62961	22.0512	23.2037	24.3519	-0.119197	22.8174	22.4247	-2.30252	23.9153	22.2004	22.9133	24.2345	1.27354	-3.2626	-1.18439	0	23.5452	21.9613	-0.101067
Q96AD5	0.949451	1.10745	-1.19797	25.622	3.37057	-0.037929	2.21447	-1.05414	0.293083	1.91046	-0.18391	0.219002	1.6221	-0.206628	-0.385297	-0.507173	0.139493	-0.812576	-4.98002	2.2691	22.1865	25.2294	21.5414	25.5813	-0.732152	23.613	-0.140234	23.4781	0.299245	0.942346	1.48064	24.9635	23.6082	1.15825	24.5624	24.1198	23.8206	1.15489	23.7934	23.7232	0.518323	23.7241	24.5486	23.0574	-0.551895	21.6956	23.6081	23.5399	0.369083
Q96S59	1.76354	22.657	1.2172	-1.8037	-2.52648	-24.227	20.0655	0.781796	-1.83495	-0.083594	-0.967407	-0.0624119	0.284482	0.785	22.1755	-1.22945	22.2866	-22.3675	-2.39382	23.8712	20.0646	22.5403	0	23.6546	21.7613	25.5063	21.5256	21.7894	0	21.7985	-1.83704	22.5194	0.461686	21.6815	22.4423	21.3902	23.1334	0	22.4859	24.8042	-0.17667	23.2019	23.602	1.45175	21.7242	24.7242	22.258	23.0588	1.97907
P05129	22.6973	-0.870768	21.854	-0.558894	-25.3306	-25.912	28.4785	1.70366	23.3211	0	-2.8742	3.97597	-3.91763	2.75143	13.1812	-24.4898	8.81221	1.39429	17.171	23.9324	24.8474	24.3554	26.7998	19.603	22.9672	24.8978	4.97378	24.1028	23.3823	-6.37144	24.7081	23.9091	26.3128	6.66678	0	8.30466	19.8913	19.9971	21.4556	21.9743	18.8353	22.6867	17.7128	24.9301	23.472	20.0722	23.0298	0	14.5752
Q9H0H5	2.11627	-3.08168	22.1283	1.71692	1.85483	0.443044	21.0026	18.8232	-0.588765	23.114	3.06961	0.981508	-0.187593	-0.232405	0	21.9843	2.63861	1.37102	1.14014	26.4067	22.0369	21.1484	-2.06549	20.6731	21.3958	0.148245	21.3079	21.435	-2.60473	21.9707	20.0241	20.1391	20.2627	20.3651	-0.0305115	22.8728	21.5356	20.6503	23.33	4.18896	11.2691	19.2037	20.2564	2.08911	22.2521	21.5431	22.2745	23.2172	22.275
Q6UXY8	2.70284	0.991524	-3.64357	24.411	-0.309998	-0.0611073	24.3614	3.92048	0.833718	25.614	1.45579	1.17632	0.457856	25.0528	-24.5208	1.02947	15.67	23.6688	23.7801	2.23722	24.5166	24.1837	3.40919	23.7751	22.7706	24.2581	-0.631513	23.5691	0.83301	5.56289	1.28836	22.9071	3.19211	23.8788	24.9523	23.9605	24.098	24.4627	25.4431	24.7177	3.58201	24.6257	24.9584	24.6475	24.282	25.3022	24.4561	24.6081	23.5895
Q8N0S6	0.485385	1.15074	3.97503	1.81129	3.98322	-0.245006	22.4383	0.27447	1.3261	23.1503	-0.128017	0.841032	-0.336802	0.973898	22.1438	-2.64169	23.3742	0.228999	0.564894	20.882	22.0377	22.8503	2.05627	0	22.5444	19.5611	3.71377	22.7933	23.5184	-0.693975	20.1765	20.87	1.12778	22.9924	21.8257	22.3264	22.0294	2.48795	-0.016985	22.381	1.26614	23.4059	23.966	21.7228	21.5106	21.2123	21.897	22.3882	22.6763
Q96F15	-1.48453	22.2096	-0.427006	-24.1669	-23.5182	-1.36045	23.4603	-24.3353	-0.610458	-1.26473	-0.761402	-1.09645	0.937233	-1.59873	1.20567	-1.72186	23.3333	-1.13609	-23.6782	0.0446886	22.9304	23.5217	-1.48299	-1.5294	1.01338	-0.0165269	-1.48652	0	0	0.21016	-1.34731	22.5042	21.7021	22.0552	22.4223	-2.11291	22.7978	0.473333	-0.880922	21.9577	2.6186	0.278443	23.0115	1.0211	-1.3511	21.3395	-22.7996	23.1012	21.499
Q96T88	1.98324	1.86832	0.123301	1.15842	0.509157	1.18863	-0.807518	0.53621	0.209414	4.98087	2.70037	1.80063	0.428937	3.2203	2.38271	1.57645	2.1209	0.207851	1.99769	0.920284	24.043	24.7809	-0.301993	-0.512412	1.59221	2.51202	0.284586	25.5376	-0.932995	3.3946	2.98252	24.9772	1.80452	24.2794	25.8291	25.2317	24.5046	3.93901	-2.9197	25.0124	0.607378	25.3208	24.8011	3.06231	3.99658	24.2964	-1.1734	24.5947	2.78906
P10721	-2.20743	-24.6326	0	21.4214	-22.934	-2.54953	-2.48773	-24.3105	-2.34085	0	1.98362	-25.7412	-19.4311	-24.588	0	-25.8855	0	-25.9071	24.514	-23.503	23.4338	0	-24.8003	-2.02503	0	23.4775	-1.94392	0	-23.9047	-1.77825	-0.38112	0	0	0	18.8482	23.5299	3.03781	-24.661	-1.03704	0	0	0	0	-1.66479	-23.3704	0	0	0	-1.98526
Q96IQ7	-3.50351	2.66876	25.1072	-22.5434	-0.430018	-23.7777	22.6818	-0.580742	-0.418814	21.7102	-2.15112	0.95376	0.579824	-26.5361	0	25.0969	-2.05033	-25.3122	-1.88827	5.22369	-0.597235	18.0262	0.581922	0.195215	0	-0.569176	25.4911	0.538163	1.00726	0.244881	-0.962032	25.0968	-1.16026	25.5158	26.1502	22.8968	23.8694	-2.5098	24.5146	23.1072	0	6.50465	24.3657	-1.36718	-0.0537784	25.7633	-0.286009	24.0879	-0.00732646
P21709	-0.15261	25.6334	24.7078	0.45295	0.458645	-0.151429	25.112	24.23	-22.4205	17.623	-0.800371	0.94554	-1.67903	0.286969	2.52595	-4.47593	-0.463748	0.80636	24.7637	22.9564	25.7731	21.996	-23.5431	21.2717	26.1652	4.08934	24.7667	25.3507	23.8769	-1.65875	20.698	20.4698	3.55422	24.3667	21.0506	17.0574	24.7576	23.4509	23.35	21.343	22.2377	24.4099	20.9136	25.2768	23.5754	23.0457	22.6633	23.1923	22.3325
P24941	3.94076	-2.48846	-0.0270668	1.25934	-2.40567	1.78286	23.354	1.70779	0.385454	6.49259	2.47867	1.96109	-0.590961	2.03557	3.41329	2.6749	2.84905	0.342372	0.204609	26.2416	25.1776	22.5916	-2.11667	0	26.8618	2.49752	-0.233151	27.6998	-2.07968	3.08559	1.86244	25.7781	3.03156	25.1294	25.3451	25.8776	25.1631	5.36951	1.33253	27.3024	0.49656	25.9283	24.5323	2.64857	2.94259	25.4989	0.940997	25.6366	2.7034
Q5U3C3	1.87286	0.192197	23.9711	-4.7881	2.10423	-22.0232	0	1.09653	-0.444018	24.2179	0.617705	-0.622498	0.462263	0.344366	24.954	-0.873668	-0.236998	-2.93178	2.13127	-2.78225	26.2364	23.9431	-0.466328	25.1559	0.811999	-0.394417	3.19698	23.4301	0.702878	0.862202	-21.7067	24.5361	-0.0511439	24.9132	24.8816	23.5966	24.0846	3.36441	2.18075	29.6501	0.606457	25.1713	24.8026	1.42182	-0.895097	25.1094	0.894836	24.7408	24.193
Q9Y6Q5	22.1134	22.0453	21.8488	0	-1.52231	-0.540708	24.2355	-0.440134	4.70188	21.7768	-0.279076	2.30037	0.440126	0.229382	0	21.8978	0.450008	-22.2087	22.2997	-2.37036	23.0971	25.8429	20.9936	0	21.1311	21.5471	21.8612	21.2245	24.6763	21.0266	21.4872	21.8985	2.58876	24.0503	20.7373	19.0104	20.464	17.6212	22.6629	23.0337	23.9624	21.5006	24.1371	1.12222	2.16842	21.0044	23.0017	22.0877	22.3733
Q969Z0	24.3957	-4.11128	-1.75338	0.0567231	21.7173	-0.0632786	23.6581	-3.31398	22.0426	0.881841	-1.94233	22.6997	-22.6537	23.351	12.3968	0.829027	3.52907	-21.9308	20.2078	21.9775	24.4041	19.6162	14.88	18.9278	22.3877	23.0729	22.6887	24.8114	24.8499	0	21.6071	18.7793	22.7864	23.2834	24.082	24.425	22.4267	1.20079	23.9562	22.3911	-4.88933	21.1133	22.7973	20.1438	23.2152	0	23.204	23.0636	-21.0208
Q6ZWK4	0.494503	-2.93907	-2.4486	-24.069	-24.4293	-22.4144	-22.6362	-0.671296	-0.148213	18.0918	-3.14638	-20.326	0.238761	-21.0903	0	-23.7715	-22.2619	-22.916	-20.8936	23.3086	19.6433	21.7991	-0.757766	0	-21.468	0	-1.12312	0	-19.3335	-21.3991	19.0977	21.1462	-22.6647	0	0	21.559	21.225	0	-2.06793	0	0	0	0	-21.1629	-1.481	0	-22.8643	-20.1248	20.2205
Q13761	0.542477	-0.317284	1.76701	2.08134	-22.8929	-1.51043	22.4642	-22.3081	0.929084	-22.0378	1.94687	3.07866	2.14608	0.296691	0.209985	-22.9117	1.99372	-0.562474	-1.50628	3.12675	22.7394	22.424	21.7867	-2.76738	5.21203	22.3894	-2.63646	0	22.2757	-0.133872	20.7363	21.3571	-0.974346	1.8313	24.1401	4.17702	3.81992	22.8621	22.8064	21.7347	-0.350575	22.2453	24.1634	-0.691366	21.8197	21.9642	23.5495	21.8743	0.0548962
Q9H6E5	-5.38596	2.5651	0	-1.22121	0.100605	-20.5276	19.0793	2.46864	-3.03445	20.8009	-2.68486	0.950269	5.45053	0.460667	1.3687	22.4917	1.4342	2.33986	-0.675019	-23.466	21.7562	19.7333	2.40874	24.7679	20.9012	21.879	22.2135	0	1.81059	22.3467	23.839	-2.71388	1.71718	0	20.6066	19.3336	20.3242	-5.16536	22.5118	0	22.4079	24.3788	21.7709	23.4902	21.9503	20.7921	-3.51964	0.853247	0.972855
Q15345	0.866797	0.360788	2.75934	0	-0.291868	1.89597	1.72883	-1.28293	0.560181	1.89153	1.18258	0.502967	-2.05505	1.20889	0	22.2902	2.72101	-0.738626	0.357552	-0.744666	23.7048	22.2411	1.11964	22.8296	0.936536	23.0558	-1.19368	22.383	1.847	21.9476	1.48132	0	1.03201	1.66101	22.7609	24.2697	24.5704	1.34763	22.7608	0.235282	2.47809	25.2157	5.48942	23.7848	0.524595	23.9729	22.4522	23.4458	0.0908319
Q9BS40	0.513211	-2.44778	20.0823	-1.97889	-2.50966	-24.196	0	-22.069	1.14019	-22.9872	1.0543	-0.800957	0.778764	0.84575	-1.78191	-23.2027	0	-2.43127	-3.10659	23.8297	22.1676	21.8368	-23.2148	22.8045	0	21.4165	0.168572	19.015	-21.0892	-2.91842	23.305	0	-1.04015	0	20.6423	2.08543	21.6966	-22.0997	1.01232	0	0	21.1029	0	-21.8125	-1.90606	23.2459	0.90035	0	21.5741
Q96D96	-3.15439	-1.69081	-0.419636	1.96753	-0.286212	-0.119524	23.118	-2.11037	0.654289	-4.75087	0.534123	0.733056	0.609059	2.20427	6.34162	-0.00329585	23.2912	-1.16666	-2.78913	24.5717	23.1214	23.3812	0	0	20.524	-0.623321	-5.36121	0	0	-0.269553	21.3768	24.9553	1.31447	0	21.9952	1.93236	20.5699	-20.9354	23.1646	22.5052	-23.2654	23.5966	0	1.71301	22.7869	23.5038	24.7211	22.6571	23.6677
Q9NQ86	-22.7201	-2.73079	24.2359	0	-24.0833	-22.5646	22.9433	-22.2754	0.715562	-24.5515	22.7654	1.0706	1.28279	-22.312	-23.3571	-22.0173	-0.646895	-22.5641	1.76644	22.9047	0	0	22.4183	0.408022	-1.53293	1.59041	1.13432	21.8386	0.639682	-1.44614	2.54573	0	22.3231	23.4122	21.9601	21.6898	22.4369	-0.119494	-0.730898	0	-26.2027	0	23.8104	1.12698	0	23.1957	-0.830283	-23.5082	1.11509
Q8IY42	-22.3696	2.12276	24.8482	-24.2061	3.19218	-23.894	24.4329	2.15393	0	0	-1.09914	1.17027	24.1921	1.84166	0	-24.8829	0.439663	-0.38722	-21.8079	25.1293	25.5223	25.1191	25.4056	24.1504	24.6949	21.4278	25.029	25.2878	25.7363	-23.2774	1.92677	0	0	0	25.2136	23.7462	0	0	24.0395	0	1.106	24.7484	25.062	0	0	23.4265	0	25.8589	24.1292
Q9C002	-0.98454	1.21716	0.790356	-1.35414	3.60388	-1.67719	-2.33348	1.11205	1.92846	-4.18039	0.29591	-0.220336	-2.25169	-20.685	-0.368269	0	-3.39971	-22.146	-20.7208	-1.48248	-3.37805	-0.274022	1.32922	22.3942	21.9546	3.98307	0.762657	2.38902	-0.422995	6.2107	-2.28022	21.7818	2.13765	21.862	23.7646	18.6336	24.3726	22.3236	-0.263592	21.6358	-1.08977	22.1211	22.8986	1.26474	0.0280316	-22.4815	24.5566	0.0258329	-0.560883
Q9P2J2	-0.258696	2.81915	22.7524	-6.92522	2.49589	-22.6525	22.415	-1.53914	-0.0773256	21.5235	-1.17275	22.9162	24.3726	-22.9248	0	22.3202	21.6764	-23.5154	2.50278	22.9888	23.6186	21.9478	-1.60258	18.6171	21.3823	23.9857	6.55113	24.1136	0	1.61315	-0.559245	22.6191	22.9427	25.1869	21.6293	20.5783	22.1911	15.7141	23.2557	22.7544	22.4865	23.8419	23.0681	23.5777	21.967	20.6386	22.1206	21.8534	-0.166413
Q8IYS0	-2.89425	0	0	-20.6099	-1.41724	-22.5366	-27.8539	0.659801	4.73222	-2.91915	-25.573	0	0.636105	-25.3209	-25.429	0.259408	-1.16667	-1.08312	-22.8338	22.9866	-4.47178	25.4314	0	0.936655	25.0413	27.0248	2.91919	23.6254	-23.4201	3.97011	-3.12557	0	-5.38554	21.1518	-3.77606	19.2446	27.5431	0	24.6156	0	-24.6488	26.2308	0	-0.374595	24.4475	22.7831	1.648	26.2795	1.93237
Q13477	-21.8649	-3.32216	-1.16523	-0.714022	-0.950362	-24.5415	0	0.773212	-1.54555	0	-2.0063	-23.2443	23.1813	0	0	-24.2659	-22.6835	-23.0556	-22.9649	23.2554	22.3866	0	2.13095	0	0	22.3442	23.0014	0	0	0	0	22.8938	22.6793	0	0	20.173	22.5986	-21.392	-3.11216	0	1.14616	0	0	0	-23.1652	0	-20.9846	0	0
A3KN83	2.48817	1.42107	21.7748	-18.995	0.623081	-22.4676	22.91	1.60058	-0.0798101	1.86132	0.470193	1.13158	-0.762944	1.25343	13.8458	-20.5553	0.0038989	0.502012	1.42173	19.0583	21.8477	21.7046	1.11157	2.35639	0.496774	20.7583	1.13944	21.3953	-2.623	-0.917651	0.615406	22.0329	23.8962	22.6168	22.851	24.9776	23.2715	0.8476	21.6317	22.0134	-1.65327	22.8165	1.56883	1.86747	22.8715	23.5388	0.125362	22.775	0.253662
P37231	0.931296	0.376308	26.7537	1.38854	-0.0946765	0.84097	27.0922	0.721134	-0.616535	26.2647	-1.02403	2.21492	-0.014063	-0.859602	24.4075	28.223	1.02589	-3.15845	0.578516	26.4361	26.9314	25.1757	2.58116	25.0932	25.7499	25.4765	1.81111	26.2598	0	3.04024	0.454608	26.7091	0.694752	26.2682	25.7878	25.8771	27.0671	0	27.3563	26.7723	1.57523	26.2799	26.617	0.585046	0.718599	24.7722	2.1904	25.8029	0.394328
Q13422	2.12733	2.7467	0	0.0299957	-0.402904	-25.4652	24.4592	1.29093	-1.17103	23.3848	-2.46276	23.1898	1.01144	22.658	1.75077	-25.4237	-0.719259	-24.5831	-6.09023	24.8368	24.5747	24.4645	-0.744339	1.628	-5.39838	23.8427	0.655607	23.0951	0.0232105	-0.611584	0.633208	23.648	-0.190763	23.335	24.6815	23.8292	24.0912	2.1299	0.301326	0	24.4937	24.7959	23.9403	0.219829	24.1558	22.9998	0.799927	-22.8666	0.546416
Q99816	-1.85376	2.35206	4.41008	-0.506038	0.537996	2.71934	24.3289	0.585803	0.918632	4.39797	0.146164	0.742482	-0.49213	2.04544	0	24.7928	23.3758	1.99744	1.59216	23.3559	0.873234	23.2922	-25.3896	22.2581	22.4098	26.2909	26.1679	26.3052	21.4152	25.8587	-2.35373	24.3844	-0.0736339	26.2843	25.1327	24.1588	24.6347	1.1401	25.9094	23.6114	-22.6972	22.7997	0	2.52827	23.6764	23.7839	1.36168	25.5168	23.6121
P30291	1.61019	0.707299	0	1.18497	0.979173	1.34712	23.2466	-0.549543	0.507119	6.18729	21.3719	22.9822	-0.173568	0.932089	22.435	-20.5869	2.79069	-21.202	0.29562	20.2387	21.8471	21.4775	22.0118	0	22.6464	21.7875	0	21.3108	21.992	22.6054	-3.32309	22.4174	0.753128	20.8617	22.6432	23.1733	22.0086	23.1656	22.7094	24.1815	21.8473	23.3728	-1.49394	21.8608	24.0296	21.953	2.31182	23.5186	3.4115
Q96GY3	-1.56743	-3.03325	23.5087	23.6877	1.37128	1.23324	24.9699	-1.59136	-6.4596	2.22749	0.273629	0.281379	-0.111429	-0.0303996	25.5064	-1.50003	25.8732	-2.28423	-1.27208	24.4485	23.9955	23.2299	28.1915	27.6088	23.9973	-2.02798	-4.0483	24.3788	29.0083	-4.13373	22.1007	29.6278	21.7036	22.6671	23.3178	25.2147	24.8167	25.9045	25.9033	25.1251	24.3604	25.035	0	2.63265	0.0766145	25.1455	-0.00491143	24.2649	25.3846
O43687	-1.39975	24.0079	2.09979	24.3949	-0.666468	-21.9344	-0.197897	-24.5014	-21.763	0	-22.9546	20.9354	-1.30993	-24.5631	-25.9012	-24.6741	0	-24.6255	1.02488	23.9956	25.5661	0	25.584	-24.2958	0	-2.21265	0.843137	0	23.385	0.0451279	23.965	0	-1.07728	0	22.814	0	23.676	0	21.6477	0	0	24.5085	0	0	0	0	23.3199	0	22.9603
Q9Y6N9	4.61433	3.3436	0	1.52914	-25.3724	0	0	0.566915	-24.3355	25.3325	26.1519	21.6915	1.39354	24.3536	-3.37142	-26.3909	1.35469	0	24.3422	0	25.3753	24.3415	24.8479	24.7129	2.15095	25.3519	0	25.5574	-24.0057	0.700451	25.2663	24.5084	25.5378	24.6519	22.7509	25.4434	24.762	-23.0448	26.1712	0	25.2997	22.9822	24.296	24.419	0	0	1.06496	2.82331	1.0919
O43709	22.9012	-4.16869	-2.60203	-0.701741	0.686143	1.60549	22.7033	23.6782	-3.01566	22.0858	-0.244693	-2.38056	2.76058	-0.22252	-2.07364	22.5354	-1.38711	-23.3342	0	23.6419	22.9105	0	-3.85932	-0.445985	21.7468	22.7844	-1.26432	0	23.2153	0	22.352	22.6376	21.5041	23.8758	24.0505	0.881627	22.3691	0	0.213207	22.8544	-2.91548	20.8338	22.6964	-0.48828	22.2486	26.2919	23.717	21.2661	21.5534
Q9NRC1	22.807	-23.3949	23.7878	0.230059	-22.3091	-22.2078	0	0.547257	-22.9037	0	0.157727	21.5075	0	0.723611	1.97666	0	1.01922	-21.9433	22.7524	0	25.0758	23.0012	1.95136	21.2017	22.7507	-22.3196	0	0	0	0	22.8911	23.3494	22.1146	22.5236	0	22.074	22.4739	0	-22.2961	24.8157	2.81026	23.8434	22.6806	0	23.5701	22.3809	21.895	22.8198	23.2031
Q6F5E8	1.27141	2.9751	0	-25.2651	-23.1037	-24.6003	0.742995	-0.265984	-0.114	6.81251	-2.43744	-0.183747	1.37696	0	0.362494	-24.4703	22.4447	-0.834997	-20.9562	-0.53812	24.2922	24.7836	0	22.6546	-0.540683	24.187	-1.99088	0	-1.3031	3.60702	4.5394	22.5936	3.02775	22.1274	20.835	22.6235	-1.04336	-0.783917	-1.45323	21.4704	24.7526	23.3682	0.0770529	23.3865	0.379772	24.3973	0.566383	-1.36144	-2.05957
Q92819	2.58392	0.706364	21.4424	-1.94239	2.14532	-0.699344	22.6751	0.638431	21.2993	3.43913	0.574219	0.28334	21.8817	2.23771	0	0.733139	24.32	0.605136	2.20286	22.0747	24.8884	23.7885	21.9628	20.1227	0	20.3312	22.6228	0	0	3.9512	22.9495	22.5277	0	20.6601	22.7531	24.6653	21.7099	0	23.0298	25.0459	22.2509	21.7436	23.1424	22.4952	22.4907	20.5558	20.9614	4.75771	1.7365
P01106	-0.164435	1.50845	21.8434	4.93598	4.23006	1.78566	22.4853	0.889827	2.05034	24.7026	1.69833	3.27417	-0.416546	2.33517	2.17218	1.08159	1.98889	1.16267	2.22935	2.63987	23.2671	22.1532	-1.18029	21.9771	3.4032	2.92159	2.37323	24.0871	22.9853	3.21577	3.19175	24.2686	23.6888	0.354731	23.1038	23.2171	22.8002	2.25063	2.20438	24.282	-0.0724069	22.7037	23.4328	23.5848	3.35104	21.5481	-1.50262	1.53123	1.10089
Q70CQ2	1.00812	0.961727	24.6202	0.858473	-1.96274	0.131875	23.9513	23.1513	-0.460895	1.13529	0.758298	0.69883	0.869722	-0.0507804	25.0591	0.0220332	-1.44532	0.122093	-1.40541	21.1044	24.8734	23.644	24.838	0	21.9761	2.36232	1.68749	22.9143	22.0765	0.235685	22.7412	21.7799	1.45339	26.399	23.315	1.47279	22.8671	23.9119	23.4699	24.2799	22.7486	24.0822	22.2213	0.0460549	23.5582	23.8838	-1.53162	22.9668	23.8747
P49768	1.70556	22.6179	1.58707	-0.259307	0.594075	0.505157	22.8579	-3.09098	0.742879	-0.587766	-0.598428	1.73175	-2.08432	-0.206243	22.8183	23.0731	-0.949145	0	24.68	23.8664	22.6681	22.9849	0	23.3666	23.799	21.5628	3.6502	23.3313	0	23.5245	1.24885	0	22.7475	0	23.4075	1.3123	23.0068	0.296765	23.7925	22.8585	1.52238	22.4477	0	1.81669	23.0725	-2.71677	0.378976	22.3499	23.5767
Q96BA8	20.6947	-21.7438	2.51689	-0.0560878	-2.28664	0	1.83369	-22.5138	0	0	-22.5489	-21.3425	-22.1043	21.6301	-21.2031	-1.32454	3.24143	-22.2851	0	22.4367	22.4162	0	1.14879	0.130088	0	0.909319	21.1798	-19.8509	23.479	-21.5	21.9048	0	-21.9039	22.8065	0	23.6862	0	0	-21.4194	0	0.747925	21.221	22.8861	-21.7068	20.1577	21.4555	-21.3948	-2.03193	21.3624
Q9NQX7	-3.30575	-2.14383	0.92478	0.20819	-2.32917	-22.0276	20.3571	-3.58614	1.37802	21.2833	-21.4541	0	0.934711	-22.217	-17.5378	0	0	-21.4853	-5.6076	20.9139	21.7042	21.6686	-1.31386	0.798207	21.4234	-1.32019	0.277063	0.254978	21.2672	-0.0562915	21.1938	21.3077	-2.13189	1.40631	21.8214	-2.16184	0	0	0.0539042	0	23.3692	21.5234	22.0108	1.79086	-0.285907	0	1.1024	22.2369	-0.588552
Q86WA9	0	0	-22.9265	-0.683372	-0.0683299	-0.56287	2.0832	23.8107	4.88541	-2.56605	23.8234	-23.6014	-23.2988	0	-24.3068	0	0	-23.3494	-23.02	23.7521	24.7318	0	0	24.8022	1.75501	23.0046	-0.0370358	0	23.9519	0	23.2744	0	0	0	1.22806	23.8091	1.41626	0.473543	0.695529	-22.4622	-23.0627	23.8447	22.3064	0	23.6765	21.3532	23.6463	1.41737	22.9371
P43489	4.65811	-1.96402	-0.996611	26.8734	-0.816621	-1.59177	25.9627	-1.09508	-2.16246	25.5899	1.12253	0.0986998	1.5498	0.177884	26.0602	-26.4596	24.4544	0.43792	-1.48587	24.5805	26.5876	24.1579	-2.48831	24.9979	21.2593	25.6401	-1.95286	21.1906	23.9889	25.2199	3.31293	26.0025	2.93082	22.1508	21.5071	22.1871	20.114	23.0354	26.6962	25.1675	26.3611	25.2355	24.9146	25.0476	23.6139	0	24.7366	2.29971	24.2226
Q5FBB7	2.99059	-2.13413	18.9513	-0.0331693	0.584683	-0.528485	20.7318	-1.03282	-1.73992	23.9182	23.5544	1.48479	22.4044	-0.868435	22.0807	24.7419	1.02937	1.62165	1.98032	23.0613	24.0819	18.6371	20.8539	0	22.3522	23.4262	1.72558	22.7994	22.1765	22.4933	24.3716	24.9548	24.1611	5.84181	23.1734	22.7285	21.5611	24.7631	24.7531	25.2712	-1.32248	23.199	22.6761	23.5175	23.4518	23.2132	20.8784	24.1511	23.4668
P24723	23.3057	-0.0311874	22.4129	-0.10433	-24.0364	-1.55977	21.7031	-2.8428	-2.03855	0.887646	2.57803	1.17761	22.2171	-20.5742	-4.47321	-23.9601	-0.680236	-22.8653	-1.30381	-0.789735	22.4031	23.222	23.57	-1.35324	20.5896	22.4782	20.9913	0	0	0	-2.35359	23.4813	0	22.1831	20.6499	20.1615	0	1.4276	-0.573103	21.6512	25.0358	0	21.4269	-1.24065	21.4441	22.5573	22.7085	-25.0501	0
P11836	23.3574	-2.02157	-0.676576	-0.559915	-2.63805	-21.0578	0.00172318	-1.9889	-1.56826	0	-2.18718	-3.0556	24.6473	0.356143	1.94557	-25.8849	0	-24.5221	-23.3011	23.8622	21.991	22.347	0	2.71683	-3.42592	23.5469	-5.41721	0	0	23.1093	-0.49268	22.1331	-0.65927	0	23.1436	21.6846	22.1022	-0.470333	-2.2575	0	0	24.0086	0	21.4042	-1.4712	23.0628	1.01161	20.5397	-0.692879
Q96BY6	1.32919	0.515577	1.61352	-2.79574	1.04541	-2.39027	2.06453	-1.74235	-1.39637	24.1385	-1.6145	-1.13528	1.25465	-1.37378	22.8949	-24.567	-24.2483	-2.5105	-2.93138	2.04147	22.9376	25.2509	-3.62253	26.6216	0	21.0038	-3.15264	0	-20.4511	2.54941	-5.67983	0	1.41799	23.502	22.8948	25.1471	22.0811	-1.53688	-1.80922	22.2497	-0.0920311	0	24.2138	-0.861958	1.10015	23.9813	3.64948	-2.74814	21.749
Q9Y6J9	-1.52071	0.450688	22.1161	-22.9321	-1.55429	-1.79801	24.187	-1.20581	0	-1.087	0.463816	-21.3721	0.662151	0.753162	0.885198	22.8589	25.3412	-0.224067	0	24.1325	1.1747	0	0	24.1604	22.5108	0.212646	0.110202	0	23.7129	0.92416	24.2131	24.6348	0.980079	23.4494	0	0.503485	22.022	1.19834	23.4734	22.7471	0	1.23472	0	1.26751	1.03691	23.0818	2.4512	22.8962	23.7769
Q5JTZ5	0.481308	-0.614903	25.1088	2.62364	-1.68975	-25.1249	23.8708	-24.494	-0.5515	0	-0.627203	2.53448	1.85754	-0.856538	23.8108	-25.0592	-0.288765	-24.878	2.38887	0.171542	22.9213	0	-25.4419	24.8715	0	2.5954	-0.865912	0	24.8893	-0.0558381	2.19827	22.8141	-24.1506	25.2866	23.3003	23.4794	23.6188	-24.7295	-0.712631	0	-24.153	24.2577	0	2.2797	0.577425	24.9036	-1.29083	24.057	24.8568
Q13887	-1.67166	5.22011	0	17.3641	-21.1608	-20.3179	0	0.90754	-2.05597	2.42618	-0.00735388	20.6184	-0.953767	2.02003	22.8722	19.7749	21.2346	-20.2931	4.40051	21.3492	18.3678	21.7997	0	-2.63224	18.8766	21.4279	-18.4524	18.134	0.722753	0.646404	20.1913	20.8812	21.2415	21.2867	18.9037	16.8003	21.1319	21.0601	3.87507	21.7194	21.5768	21.1733	22.8161	21.4833	0	20.7224	0	0	0
Q2WGJ9	-0.844089	-0.0542538	0.954672	-0.202495	1.222	1.15513	22.3519	-2.04653	-0.996311	3.51596	-24.2428	1.51816	0.691603	0.13188	-0.139273	-24.1304	-2.66735	-23.4004	-20.7836	24.068	0.349922	-0.956726	-22.1216	-1.49899	-2.53363	22.4419	2.94393	24.293	-22.4744	1.00994	21.4093	23.1774	-0.149217	23.0357	22.7832	21.5272	21.5863	0.0457835	-1.85754	22.7905	24.3069	21.2299	0	0.741078	2.18957	0	1.07273	-1.51441	23.6837
Q86Y56	2.20112	-19.4225	22.7509	20.626	2.08346	2.15529	21.4779	-20.4107	0	0	-19.1875	-20.3333	0	2.64415	21.4921	3.16796	0.527336	0.0518676	0	23.5022	22.4695	0	21.2008	20.298	0	21.4632	22.3822	0	21.3841	0	21.1154	21.2011	2.36272	22.1972	0	0	1.42802	3.1867	0	23.0475	2.63672	22.0494	23.0839	0	3.1493	21.5731	0	22.2791	23.3655
Q8IYL9	23.4435	0.119623	22.0385	-21.7826	-2.33085	-23.7268	21.7872	0.830464	0.0447286	21.6556	-0.158209	-23.8447	-21.8823	-21.2379	1.83704	-24.2461	2.18014	-1.37444	-6.08721	4.05548	22.4899	21.1032	-20.7322	2.29112	19.9133	0	0.458193	0	0	21.9354	0.366462	21.8392	0	20.5893	21.5466	4.13079	22.2606	20.5276	2.06297	20.9737	0	22.2624	0	-21.4572	-2.37206	0	21.3871	20.5789	21.4403
Q8NET6	-1.39856	-0.171227	-1.4729	0.137809	5.93619	1.11054	-0.576187	2.50014	-4.66165	27.3513	-0.226341	-1.77401	0.0738767	-0.928581	1.67453	-0.58902	-1.82373	-0.102892	1.04437	-1.33408	29.6325	-0.454238	2.29824	28.2596	1.93143	-1.52199	1.0331	29.4321	-0.85287	1.99838	27.7274	27.5506	-2.52081	3.84794	28.4909	27.1723	28.5049	25.0055	2.0067	-0.0198981	1.89324	25.2653	27.961	-1.48917	1.21921	28.0623	1.03079	-2.18443	0.255884
P27487	2.25178	-18.5281	23.1966	-23.2101	-2.28639	0	21.7392	-24.7432	1.78628	-1.9066	-0.393459	-1.78267	1.55408	-0.553047	-22.7778	-0.0528653	-24.1063	-1.7402	0	24.3713	20.4355	24.8922	2.78535	-1.07812	-24.4662	1.44061	-2.70881	22.8379	1.53761	0	1.91798	21.1272	-1.05387	23.4368	0.101544	19.4249	18.6534	0	-18.1	17.5269	0.755649	20.2213	-16.5852	1.75386	23.1748	19.7482	0.250166	-0.1802	0.731606
O94827	1.93263	-1.62416	-1.40138	26.1104	0.569601	1.09079	0.191926	-0.525635	0.110501	0.546666	1.15114	-0.804299	1.53908	1.14876	0.0825261	-21.5415	0.722254	0.620373	0.313518	-1.78272	23.1664	3.32553	8.13716	22.8357	24.2941	1.85922	-1.29262	25.4334	0.925108	-0.995099	0.796862	22.4762	-1.60009	-0.547541	24.0632	-0.262623	22.6101	1.21396	0.855284	21.821	22.5679	21.9766	-0.178031	-0.293528	0.716002	0.0269726	1.17381	24.6023	2.53415
O00421	2.24626	0.76035	0	0.916134	-0.444314	26.7309	23.9189	1.89411	2.40191	24.4399	1.54568	24.6321	1.29521	20.8097	-23.5706	1.47655	1.7903	-23.6115	0.360546	24.1582	24.966	23.1312	1.56667	24.4723	25.2653	24.0277	-21.6733	26.1292	25.5292	2.35043	2.08213	25.3211	2.04537	24.0515	24.3649	23.5992	24.5837	0	24.9773	27.3887	23.4873	25.6089	24.0022	23.0455	24.3363	22.5084	23.3504	-22.1442	1.34755
P0DJ93	0.296329	1.77713	24.9753	0	-1.55629	-24.2741	23.7012	23.6133	1.37616	2.0649	0.820705	1.97767	-21.8414	1.51116	25.4824	-24.4922	-2.26012	1.82525	25.2356	24.1664	3.21734	24.7625	25.079	23.9739	1.18293	23.7646	2.99496	24.2553	0.655586	1.84008	25.1964	24.89	24.8474	24.0667	2.48678	-0.68226	-1.08764	-0.587774	0.234723	25.3188	-2.89315	25.8322	0	-0.337373	24.8029	23.5401	24.3995	24.5423	24.2787
P78524	0.258875	-0.305263	-0.748608	-0.237459	-0.256554	-0.427485	0.64341	-0.738405	-1.30973	-0.779016	-0.309732	0.0498991	0.69176	-0.010287	-0.853738	-4.9652	1.30986	1.66393	-2.556	-2.03634	-0.887698	-1.39703	-3.31747	-0.708863	-0.826	-1.70737	-1.49412	-0.476498	-1.81387	-1.98688	-0.211076	-1.65364	-1.04195	-1.94809	-1.11074	-2.26458	-2.82332	-1.59866	-1.9344	-1.8851	-5.61211	-1.54677	-2.85119	-1.63351	-0.615279	2.80116	-0.652025	-0.437828	-0.537097
P02549	-0.280437	-0.979316	-2.27192	-3.09268	-1.1733	-18.9536	-4.56595	-19.9784	-0.407808	-0.949638	0.261166	1.57665	1.41953	1.23889	0.0187488	-1.19998	-0.693068	-21.1965	0.0262733	2.39465	23.4057	23.125	5.33912	3.29611	0.964125	2.1433	3.26061	0	1.88455	-18.0336	-0.174698	22.53	2.04423	-0.0537446	-2.7647	1.30897	0.908289	-0.374216	0.18741	2.77756	1.02185	-1.31203	1.6701	1.85035	1.48192	0.0409078	1.67765	-0.0386998	1.45511
Q9P0J7	1.53276	0.346897	1.25085	0	-24.5524	-0.886897	-0.203842	-0.940621	-0.692561	0.894443	-0.632778	-2.09447	-0.0153432	-0.656166	-0.521405	-0.588423	0.0517299	-0.720624	0.217715	1.33683	24.9996	23.2072	-1.6331	0.28901	1.12282	-0.411892	1.11438	23.9782	-0.712428	0	0.693312	1.71206	-0.0771914	0.733346	0.272115	1.52558	2.99379	1.48075	1.77531	0.585563	-0.392371	24.5676	-0.608285	-0.756132	1.42042	-24.1496	1.23965	0.0250364	0.895406
Q7Z5L7	-2.14616	0.332096	0.50255	0	0.68848	2.20606	-1.395	22.7056	1.73531	-1.36754	23.6003	-3.52908	-22.1879	-0.467597	-23.9723	-22.9728	1.4522	2.25812	-2.89267	-2.6706	-0.797748	21.3692	-25.4189	-25.6471	-27.7605	-3.12529	-2.507	24.2001	-3.35988	-26.1206	-26.3768	0.0471434	-25.1928	-1.41279	24.4312	-2.35758	-3.40271	-3.56123	-2.07824	-0.718346	-1.75698	-25.7534	-26.1654	-9.40775	-1.61175	-23.2446	20.422	-3.12007	-2.36332
Q08AE8	-0.301005	-1.89414	-1.29887	-2.07459	-0.111975	0.260404	-3.01003	0.502715	-1.55194	-25.7273	0.0969279	-1.02269	-0.956761	-0.145474	-1.98201	-1.64949	-2.71902	2.06825	-1.12861	-1.58519	-2.48443	-1.69645	-1.8239	-0.795545	-2.40815	-2.34074	-2.49516	-0.868933	-2.0403	-2.9108	-1.19062	-2.65006	-1.94501	-3.32422	-2.97574	-2.9315	-2.19381	-2.41058	-2.2595	-3.58829	-1.01835	-2.24134	-26.4163	-3.05412	-3.42087	-2.18136	-2.08011	-4.63578	-2.87921
Q9P227	-0.339957	-1.27013	-0.646374	-1.37833	-0.884236	-1.36278	-2.9004	-1.10939	-0.79947	-1.27165	-1.4122	-1.47119	0.282086	-0.351835	-1.21386	-25.1752	-1.02063	1.22958	-2.48393	-2.06367	-2.22493	-1.72737	-25.5859	-0.70246	-2.4554	-1.69679	-1.83373	-0.781241	-4.69788	-2.22268	-1.52612	-1.15412	-1.67981	-2.73925	-1.51516	-1.78504	-3.18724	-2.35828	-2.4982	-2.52726	-1.25624	-1.42367	-3.23816	-1.34543	-1.86701	-0.205485	-1.17717	-1.62597	-1.26044
Q92879	0.672005	1.87153	0.944567	25.1423	2.3903	-2.35976	1.4801	1.89899	0.741798	2.02535	1.67473	0.340217	0.553944	1.3317	-0.257065	3.33165	2.45066	-0.620169	2.88099	0.562772	23.6815	23.647	6.70313	0.517604	25.4296	0.254888	0.951069	25.5842	1.41748	24.9187	1.63966	25.3857	0.0341735	1.84286	25.6469	1.3591	1.10924	0.640771	25.9787	24.8654	-23.2958	0.98029	0.941055	0.470054	2.20814	22.6711	24.4772	1.88506	1.83846
Q6P4A7	2.92433	-0.932245	22.8235	1.26513	1.16043	-1.34631	24.2173	1.70289	22.0365	20.0921	3.33043	-21.8655	-2.49133	0	2.3567	1.25842	0	-23.471	22.4157	2.3466	22.356	22.8064	0	0	24.6492	3.96541	1.20855	0	0	23.9211	23.912	18.5079	22.0489	0	22.8842	0.411285	21.9116	20.0231	23.4852	23.3192	-25.0187	23.3624	0	23.1761	22.3364	22.4516	21.889	23.0047	26.1849
O60826	0.464139	1.57237	1.48902	0.179169	0.155033	-0.196334	4.73389	0.903758	-1.9562	2.55922	-0.602579	-0.553567	1.29385	0.601838	0.53625	1.91782	1.47477	0.110083	0.925938	0.646832	1.79534	3.72755	2.24513	-24.8985	5.06554	1.22991	0.777287	25.5936	1.75525	1.38517	1.58845	4.83542	-0.193604	1.78969	1.16314	0.48864	2.63626	0.825008	2.18823	3.19702	0.555118	22.489	1.64652	1.72116	2.36381	23.9481	1.96064	2.83567	1.95714
O43318	-1.6524	0.317718	-0.966671	-23.3292	-1.30724	-1.01075	-2.04694	-0.551739	-1.13717	-1.52008	0.491076	-1.32634	0.0579872	-0.328447	-2.27752	-1.91774	-0.610345	1.35913	1.06237	-0.624686	-1.04656	-1.56576	-25.3266	-1.21791	-3.67395	-1.66341	-2.63521	0.201379	-23.3944	-1.78389	-0.613052	0.363678	-2.56042	-3.77662	-2.33242	-1.60876	-2.53821	-2.04341	-2.46848	-3.40725	-23.606	-0.920076	-26.1077	-2.56896	-1.37817	-1.18393	-2.49799	-2.19555	-1.70503
Q9UJM3	-0.0623438	0.522493	0.972423	1.23761	1.63866	25.617	0.423802	0.254894	-24.0045	0.44553	1.89084	0.500637	1.23835	0.459764	4.81871	1.32358	-0.693262	2.28093	0.646537	4.82538	-0.516082	-22.9762	-0.957952	-0.747954	-1.78919	-1.43432	0.717236	25.732	-0.153605	-1.12267	0.308266	-1.09988	0.125198	-0.323301	0.182213	-0.908653	-0.607205	-2.12615	0.226401	5.61776	1.27213	-1.32154	-1.7884	-0.884265	-2.08676	0.731921	-1.25687	-0.472237	2.30349
A2RRP1	-4.57058	3.76378	26.6935	-19.8746	-0.94615	0	-18.6733	-19.7022	1.03863	0.3214	-0.780832	-0.925544	1.1459	3.65014	24.8682	0	19.5624	-23.5387	28.4511	21.2931	24.5277	0	-6.68659	20.8582	0	20.2966	3.50152	20.9753	-6.53067	27.8004	26.3128	28.233	21.1821	-23.3898	25.1937	0.178171	0.930327	-25.9149	28.2988	23.0371	0	0.578892	0	27.5209	25.2576	23.3836	23.5491	27.1368	-1.42297
Q717R9	-3.47456	0.209199	-1.88048	-24.8897	-1.51249	-0.223388	-4.50838	-2.74896	-4.439	-3.85526	-1.04723	-2.59956	-1.87672	-1.97671	-2.76819	-23.8082	-2.20401	0.942251	-23.4836	-23.9974	-2.35634	-0.431498	-24.75	-2.75314	-5.4663	-3.55188	-3.75879	-4.82103	-4.12295	-4.24232	-2.79534	-2.76621	-3.95929	-4.12739	-3.89834	-4.45837	-5.40183	-4.05716	-3.96504	-25.5825	-25.6735	-4.11737	-4.42601	-2.87859	-2.39452	-2.32395	-3.27596	-5.53349	-4.34359
Q7Z2Z1	-2.16225	-8.5852	-3.71175	-4.29676	0.978624	3.49767	-4.05034	-0.260849	-1.81454	-3.58004	1.46302	-2.88743	-1.03898	-1.43029	-3.66658	-1.04941	-4.84303	0.999241	-3.39186	-3.57292	-3.45826	-5.93992	-3.29931	-3.851	-3.26751	-5.74247	-5.8176	24.9105	-0.331892	-5.62596	-3.78158	-6.6498	-5.43857	-7.95686	-2.56913	-3.51026	-3.83564	-2.74516	-5.59223	-3.16406	0.180283	-5.55177	-5.52998	-5.3782	-2.9048	-3.47414	-1.49401	0.578507	-3.52395
Q92466	-0.721737	0.872599	0.770241	-1.70929	-1.93514	-1.06866	1.02796	-1.71599	-1.51501	-0.578527	-0.703993	-0.125037	0.396328	-2.15778	-0.356712	-2.10414	0.180612	-2.62645	0.0178999	0.998608	1.14353	1.24753	0.50427	-0.115527	0.0872259	0.354832	0.933319	27.267	1.40464	-0.634129	0.345386	3.60948	-1.02833	0.705492	0.499723	1.0762	0.303496	1.27026	0.135778	-0.975922	-0.392028	0.237371	-2.29197	-0.765775	-0.763917	2.52154	0.171259	1.12981	-0.0716693
P55285	-1.43393	-1.79644	0.106771	-1.70498	-0.841953	-1.20294	-1.49204	0.102658	-1.41833	-0.134269	-1.07122	-1.83396	-2.27365	-0.925812	-1.67505	-3.13125	-1.59089	0.2157	-1.03477	1.05369	-0.620905	0.870341	0.325656	-0.608467	23.2686	-0.132153	-1.54363	23.2344	-1.09579	1.56323	-1.36245	-0.374224	-1.87569	0.796803	-0.580405	0.0730889	-0.316054	-0.952598	-0.662297	0.605436	1.30066	-1.09216	0.743945	-0.968639	-1.4631	-1.24247	-0.709294	1.01776	-0.745527
Q9BTV4	0.272993	-0.89613	-0.737391	-2.83532	2.30531	1.59216	-2.96453	0.324865	1.60905	-2.78194	0.638797	-0.000495347	-4.9362	0.50283	-0.743581	1.39204	1.8424	1.64654	-0.575593	-0.791704	-2.02209	-2.50618	-2.71622	0	1.75901	-1.64093	-2.97034	-0.115122	-0.656188	4.21584	-2.39495	-4.97362	0.0671499	-26.3117	-0.812183	-2.70145	-2.33185	-22.9751	-4.22395	-4.53336	-2.04795	-1.63109	-2.45579	-0.887486	0.0229816	-2.15724	-0.351387	-1.27985	-1.96726
Q9UM54	-2.23667	0.30932	-0.177902	-1.0447	-0.136015	-0.523062	1.82479	-0.502235	0.807245	-1.24996	-0.582102	0.00138415	-0.809485	2.05564	-1.31804	-1.15752	0.0817606	-2.2737	-1.42645	2.3467	-0.309099	1.41264	1.12494	1.37885	2.10339	0.970456	2.16579	2.084	-0.0340228	1.86747	0.885392	-0.137243	1.06369	-0.146096	2.02703	0.369239	0.181233	0.831578	-1.20802	-2.68423	-2.03867	0.298632	2.62671	0.802599	0.763219	-0.302151	4.30657	0.798296	1.48715
Q14847	-1.60233	-0.596423	0.111714	-0.872868	0.690948	-0.766999	-0.286468	0.81037	0.845407	-1.15926	-0.558535	-1.20857	-2.51296	0.303188	-1.27267	-2.46203	-1.09305	0.768088	-2.28543	-1.63261	-0.393115	-1.88288	-1.67636	-1.53723	-1.92866	-0.744632	-0.661525	-1.30072	-1.08634	-0.659633	0.568401	1.57874	-0.340526	-1.08438	-0.832665	-1.22947	-2.77827	-0.535995	0.269597	-0.842894	-0.578355	-0.0918979	-2.89775	-1.70063	-1.10866	-2.1113	0.472483	-0.831077	-0.707765
O75695	-6.21722	-0.0702197	20.9451	-26.9465	6.22895	-22.5722	21.2365	-25.3228	-4.29439	-6.9235	-2.16528	-1.89736	-23.7283	22.6265	-0.181403	-24.2649	0	-0.68478	-0.903473	21.8199	-4.43655	0	-21.7914	0	0.253608	19.5318	-3.71862	25.597	0	-1.27579	0.608931	22.8084	-4.9568	25.5752	19.8725	-2.92452	-1.46807	-0.25264	-0.359961	-1.14026	0	23.9227	-24.3637	23.2881	21.4911	23.0755	22.7623	-2.59218	24.0627
Q9UI15	-2.22145	-1.18852	-22.3544	-21.7548	0.442124	0	-23.3169	0.536401	-0.189829	-6.78132	-1.61438	-3.16231	-3.82948	-0.377653	-0.530441	1.59815	-22.558	0.83867	-23.0369	1.88624	-3.39992	-26.7267	-24.3338	-0.389509	-6.45626	-1.46081	-3.98814	-3.53917	-4.95383	-4.53325	-4.4393	-25.6502	0.0934236	-5.00857	-4.39593	-5.4081	-7.1158	-23.2119	0.843521	-24.7568	-7.14171	-27.23	-2.66551	-2.29775	-0.646584	-6.91871	0.35986	-8.32735	-25.0466
P50151	-3.22681	0.0142626	-1.17023	-0.107273	-0.439184	0.950052	-0.871743	-0.521334	0.0784214	-0.158476	1.02457	-0.469961	0.668543	0.34521	2.80333	1.05195	-0.420563	1.18114	0.352726	1.5979	-1.70354	1.73282	-1.10945	-1.06449	-0.882735	-0.578674	-2.13163	22.2752	1.07012	-0.768012	-1.2259	-1.04194	-2.71159	-1.62958	-3.81477	-1.02341	-1.71711	-2.1671	-1.35355	1.53591	1.02618	-1.8152	-1.58452	-1.94294	-1.42057	1.45004	-1.69287	-0.492052	-0.588766
P22570	-1.29099	-1.81857	-22.8936	23.5865	-2.49698	-0.978497	-0.458531	-0.207604	-0.0241045	-0.76841	0.11122	-0.763424	-0.358579	-0.624039	22.2643	0.560767	-24.1223	0	-23.1495	-0.960271	-6.39006	-1.50361	-25.8738	-1.02868	-3.50216	-1.16514	0.273594	14.3265	0.243652	-16.8123	-1.0985	-2.18797	-1.37327	-0.98677	0	-0.737615	-1.98737	-2.57451	-2.2711	-1.97515	1.52287	-2.2443	-24.0041	-2.7045	-1.27171	0.902184	-4.00065	22.4977	21.3762
Q99570	-0.348325	0	0	0.495962	0.583763	2.0813	-24.0756	1.23171	21.7241	-0.709398	-0.0939555	-0.0236071	-1.22963	0.603946	0	0	1.9124	22.625	-20.9602	-19.8192	22.8204	0	18.379	0	21.2512	21.844	20.3078	0	0	21.2899	-1.59863	22.26	1.30048	21.064	21.7241	23.5685	21.5822	20.6059	22.4911	0	0	15.9224	0	0.0813576	1.39759	21.717	20.4658	0	-21.5936
P20309	-4.81248	-2.08611	-23.1956	0	0	-24.4599	0.61041	21.5483	-23.6267	-3.61233	20.7881	-2.42905	-4.08504	-21.7467	-26.4588	-22.1505	0	22.013	-0.737239	-23.9112	-3.11553	-24.1898	-22.9914	-0.648791	-4.16732	-1.93299	-0.200439	21.7441	-24.8409	-24.6313	-0.156602	-25.2713	-23.5415	-22.2865	-2.65364	-1.77907	-0.910174	-0.326172	-1.88114	-25.3762	-23.3271	-24.5122	-25.6052	-2.32441	-2.26986	-25.4647	-3.97538	-24.0283	-22.9851
Q8WUY3	-1.80965	-3.61084	-3.44054	-0.913214	-2.48757	0.818237	-2.52539	0.19645	-1.62688	-1.9832	-0.308523	-3.38417	-0.000145769	-1.04039	-2.09344	-25.9099	-2.85859	2.16474	-0.506636	-1.53977	-2.29804	-0.708598	-4.99604	-1.14134	-3.17436	-1.97033	-3.44363	-1.92542	-26.3702	-4.36122	-1.71883	-1.52242	-2.58682	-2.74602	-2.34977	-2.72843	-1.87953	-2.82101	-1.58854	-0.547495	-2.50464	-3.14636	-3.93897	-2.72775	-2.9646	-0.342604	-2.52595	-3.57957	-3.16499
P51957	0.357968	-1.77136	19.5819	-22.6246	0.177661	-2.36067	-0.575074	0.536044	-2.40382	1.05542	2.17561	-0.796852	-0.916556	-1.08363	0	-0.47118	1.02024	2.79901	-1.25319	-2.08643	-2.91463	-2.43741	-2.02568	-0.736459	-1.55628	-1.06829	-1.24474	-0.861159	-0.716807	0.0167316	-0.38227	-1.45349	-0.79667	-24.0982	-1.53093	0.66104	0.998572	-1.14114	-0.128854	-0.768039	-1.36667	-1.50259	-1.81908	-0.470742	-2.61445	-0.607307	-0.628665	-0.443614	-1.57836
Q96IF1	0.732931	1.78251	0.928779	23.3181	2.65777	2.40102	1.38916	2.00357	0.97709	1.61007	1.95101	1.2442	0.366897	0.384363	22.0499	23.4536	2.27414	2.92335	0.761325	1.06752	-0.259447	0.912536	1.6381	-0.0996693	1.04104	1.08341	-0.445734	24.2485	0.303675	-0.285429	0.401177	1.92119	0.847282	-1.07064	-0.380636	1.01465	1.02207	1.7112	23.3049	1.49662	2.03422	2.00561	0.110309	0.294372	1.58935	1.45534	0.794869	1.89019	1.57988
O14737	-4.85924	-5.18242	0	0	-26.8291	-25.9809	0	0	3.45864	0.083347	-0.583752	-7.46202	1.03505	0	0	0	0	0	-24.6021	0	8.7184	0	0	0	22.3056	5.12006	2.47974	21.9952	-27.7746	0.0321981	26.9406	26.5146	14.4624	0	0.312591	-2.6888	-5.19533	25.2287	27.1385	1.0405	0	27.4485	-26.6498	0	23.4204	-24.318	23.1041	25.9894	0
Q9C0G0	-0.258767	-2.1467	-0.804059	0	-4.64534	-1.46611	24.505	24.9692	-1.87778	23.1702	-1.85955	24.2065	-25.9885	-1.92427	24.3082	23.469	0.40259	0	25.3019	26.2792	25.8965	24.3867	0	0	24.5938	1.42472	2.64471	24.1835	25.5406	23.1506	0	25.8985	23.1424	26.8058	25.4784	0.739443	0.573956	-0.176367	-0.398007	24.6194	1.77288	25.4488	-0.682849	-0.0209925	-0.142113	0	-23.6787	23.6597	24.8018
Q96JB2	1.6933	2.10302	-31.5228	-0.0437083	-0.665363	0.466976	0.248855	0.27501	-0.22897	0.0100229	-0.313173	-1.36728	-1.65014	-0.222363	-0.910873	0.0487413	0.255432	-0.803806	-5.17565	-3.72699	18.0681	3.12575	-1.83287	0.676063	0.823661	0.0467149	2.44932	0.621607	0.414524	-26.813	1.44511	2.62585	1.71563	-24.9961	1.15371	3.21735	3.62718	1.39312	0.736479	-24.3362	-0.148133	-24.7939	3.2884	0.993692	0.123367	2.88294	0.834826	2.09233	0.49386
Q13683	-1.82291	-21.2992	-1.14109	-21.1902	0	0	-22.7216	15.8338	0.168493	-23.5785	0	-1.41391	-23.1089	1.39062	-23.4209	0	-12.3845	20.6883	3.68509	-23.1465	-22.9323	-23.927	-21.2105	-5.87095	-21.3016	-21.6568	-21.3474	-18.8756	-22.9192	-22.0316	-4.90688	-21.4278	1.52714	-21.3103	22.3809	-22.2184	-5.71191	-24.3458	-21.8625	-22.615	-22.5853	-23.1056	-0.893626	4.02841	-1.55038	-24.9178	-0.16308	4.77418	-21.1458
Q9H1J1	-23.0126	21.1021	0	23.6	24.4743	-24.166	0	-1.92783	0.279626	-1.88702	0	22.4994	0	24.0405	0	24.4621	24.9077	0	0.470763	-4.50727	0.887078	0	-2.59154	0	23.1735	22.2079	-4.94611	0	-24.8208	0.975943	-22.5998	-23.8189	22.2001	0	0	-0.836748	21.9497	23.9506	-2.66571	0	-5.33749	23.2766	-26.2607	-1.31035	-1.10085	22.6992	0.307426	1.7206	23.6318
P32119	1.35581	1.3654	0.483282	-0.208965	5.15155	22.8601	-3.56153	0.753693	2.08368	-3.91768	1.10204	0.347174	-2.91418	2.66051	0.833014	0.378434	-1.26138	-0.893598	-22.7389	-22.8958	-2.06435	-2.15166	-4.63609	-2.17703	0.909345	-2.36533	-2.89441	-1.52555	-0.255232	-22.4221	-3.30935	-1.29528	3.53777	-2.9307	-0.637801	-1.9392	-1.83831	1.04988	-22.4266	0.0708717	-1.87371	-2.9709	2.19987	-1.2144	-0.837541	-5.48969	5.91942	-0.700587	0.394521
Q9BW61	-0.178436	1.34788	4.01777	-0.449977	-0.559016	1.77136	0.642446	-0.763846	-0.0235505	0.9425	-1.85926	-2.40667	-0.492481	-1.2771	0.274806	-0.737659	0.507989	0.710636	0.0672546	-0.114336	1.48328	0.977405	-0.125228	0.788384	0.527285	0.66819	0.844188	3.24151	0.63179	1.3862	1.39558	2.26722	0.998999	-1.01633	0.310198	2.66461	0.691448	2.35464	1.28745	-2.4252	-2.25485	1.51935	-0.0980804	-0.907147	0.654506	1.10605	1.34463	0.669399	0.10286
Q9Y606	-1.87745	0.369613	29.0487	-27.877	22.2946	-7.29071	-20.3564	0	-0.505589	13.2049	-8.89572	0.851124	0.683511	25.1312	25.3025	0	0	24.5083	3.27634	-21.7727	8.41866	19.0741	0	0	23.4972	4.37827	1.65328	29.7079	0	3.96143	9.71056	30.7166	21.1252	0	29.0669	3.21971	21.2142	5.03635	29.7226	23.7809	-25.294	26.8002	0	25.0528	1.73015	24.8277	26.2665	22.9139	0
Q9P2N6	0.79369	0	-20.8748	-21.7027	0.0738158	-21.8979	-20.8264	0.0269853	1.26724	1.66646	-0.516237	0.538412	0.337682	1.8987	-1.52803	0	1.41534	0.00555447	1.13811	0.97002	23.1496	21.4436	-22.8187	23.3704	3.24392	23.257	-0.464425	0	1.95975	0.958522	-2.12683	21.7021	-3.20086	-23.046	0.766708	24.0429	23.7263	-22.1102	22.8313	23.039	-22.6894	22.1384	1.57815	22.4015	0.678835	21.7073	1.0921	1.68544	0.0862195
Q49A26	-1.52638	-1.36672	-1.1104	-0.413625	-0.817279	-28.0049	0.0819145	-0.659406	-1.57522	-0.682968	-0.651152	-0.566674	-0.33618	-1.81734	-0.441912	0.107744	0.750056	-1.22238	-0.778248	-2.41304	0.314672	0.456272	-0.732353	0.435318	0.376934	-0.946163	-0.299773	1.61549	0.259071	-0.195443	-0.939172	0.193596	-1.32881	-0.632554	-0.497373	-0.896306	1.25949	0.347956	-0.0648602	-26.7626	-0.636741	0.0543659	-1.29657	-1.12695	-0.28257	0.977412	-0.42983	0.907426	-1.00134
Q5M775	-2.78753	0.483756	0.765378	0.0530603	-0.20333	-0.676468	2.43452	-0.0368785	-0.682884	1.16385	-1.48868	0.647936	1.14229	-1.44509	0.0690547	-0.648662	1.70353	0.303079	-2.0045	1.33393	1.82485	1.20065	0.606408	0.848186	1.07659	1.50201	2.78292	4.14334	0.654207	-0.845655	1.51406	0.794165	0.0752872	-0.459906	0.308045	0.922682	1.42004	-2.19656	0.816031	1.22864	0.830327	1.2162	0.101388	0.828617	0.452665	7.27087	-0.357505	-0.364258	0.868849
Q96TC7	0.564217	-1.6938	1.23629	1.4042	0.0216842	-0.315966	0.8058	1.69996	0.891538	0.229967	-0.560471	0.62281	2.03881	-0.0781447	0.271251	0.383976	0.667581	0.46479	-0.691529	0.298537	4.3555	2.13793	0.939355	1.23539	1.54624	2.20804	-0.147124	2.73364	0.972862	1.64973	1.60375	3.78353	-1.08283	-0.988221	2.72144	2.12473	1.21071	0.16944	2.38561	1.6774	0.173989	2.65142	0.533243	1.05295	1.51437	0.146617	3.95325	2.02517	6.09183
P19174	0.826016	0.0670609	0	-20.8888	1.42949	0.442176	-20.2266	-0.895963	-0.501611	-0.612513	22.9274	0.143308	-0.101828	0.93167	-0.28001	-21.6965	0.324638	-1.52617	-1.77742	-15.2476	1.31665	-1.45616	-21.7394	-0.608822	-2.62158	22.6489	-2.7947	0	-4.77427	-2.11485	-1.18945	-2.61335	-0.332974	-2.47766	-4.02117	-1.17724	-1.52087	-23.1572	-1.542	0.0316506	-2.19713	-1.15058	-1.49811	-2.63172	-1.66706	-0.141348	-1.43237	-0.630911	-3.95768
P0CG38	-2.43025	-20.644	-3.15467	0	0	-3.79422	2.04602	20.8168	-1.48712	-3.83519	0	0.0534773	1.01885	0.0334446	2.48793	-1.64351	-4.52629	18.6377	0	0.0967156	-1.51669	0	0	23.7487	-3.26751	1.83891	-21.5916	-19.0737	-25.7807	5.17591	1.04022	-18.7378	-7.70766	-21.158	-3.29253	-2.95589	-5.93089	-24.3581	-24.1624	2.46746	-20.521	-2.39396	-4.83725	-6.54217	-6.4209	-3.60127	-22.5223	0	-23.7039
P29350	-4.0231	-1.80455	0.241403	-3.93608	1.93524	-1.66146	-2.16243	1.22509	1.38876	-23.774	0.689857	23.1521	-0.831375	-0.816752	-4.02608	3.76591	22.8659	-21.8174	-1.9334	-3.21228	22.1099	-3.94812	-3.8035	-1.66324	22.4294	22.3156	21.6578	22.1947	-3.33585	22.7573	0.130735	24.7255	3.62713	-3.70767	22.7306	23.2716	-1.08333	22.131	-0.512587	0	24.8654	23.6693	2.53586	24.572	23.4294	22.8316	-1.86082	-0.777344	1.10841
Q5HYI7	-1.09391	0.672586	0.239645	-22.2425	-21.2929	-21.7322	0.17731	-0.149089	2.36773	1.45939	0.38385	-1.35703	1.06122	-22.417	23.742	-22.55	-25.4993	-0.50003	1.16071	2.8986	24.6896	3.51667	-23.5457	-21.7539	-4.41517	25.5874	2.07224	19.8568	22.8839	22.8132	2.24042	23.9261	23.9013	0	22.8053	-2.07563	-2.7665	3.36372	-0.0651983	-24.949	-0.910477	24.4157	24.2611	-1.48194	-1.31995	0	0	1.79873	-1.01282
O94842	-0.690261	-6.08937	-0.206988	2.236	5.53769	-1.30262	23.2144	-25.7664	-1.20781	-18.5718	24.5092	0	-23.638	2.24438	23.1186	2.72945	0.82081	-8.75223	-20.7103	21.0009	23.5979	19.7495	-21.6191	-19.4951	22.4612	23.2729	14.5939	20.7401	0	14.1167	21.9359	6.06845	22.826	23.0737	20.3546	2.19461	0	23.2927	2.02185	2.43813	8.32265	22.1355	23.0435	-21.9925	2.16682	22.778	0	0	23.4617
O75132	23.32	6.14144	-0.0442122	-23.8659	-0.243129	-0.75383	0.757135	0.292628	0.996747	-0.00754272	-0.919262	-0.209938	-1.38925	-0.60005	0.754877	1.38082	-1.53536	-1.56872	5.35721	-2.84085	-1.24275	-0.516204	2.56557	0.504722	-1.95247	0.261399	-1.76724	-1.3611	-0.0129851	0.0914487	-1.41918	-2.89929	1.71846	-1.92706	-2.44042	-0.569492	-0.608138	0.06703	0.233378	-23.158	0.367866	-0.839477	-2.05068	0.778594	0.852879	-2.7817	0.74756	-2.24855	1.00205
O43822	23.7491	0.466018	-1.00774	0	24.1932	-24.6431	0	-0.456363	-1.45329	24.8175	-3.12824	1.06909	1.05925	-0.406718	0	0	0	-25.0807	1.96357	0	0	0	0	0	24.6186	24.9389	25.9369	0	0	-3.06157	1.03042	20.7059	0.863029	0	0	4.72868	16.8612	-1.06301	24.2708	22.9656	0	23.833	0	0.63108	0.602044	23.588	0	23.579	0
P13584	-24.3169	-17.9415	-4.53763	-24.2822	-21.7709	-19.6359	-25.6918	0	-25.7677	-23.8668	0.590279	-3.4481	-2.19917	-2.44138	0	0	-24.1954	-21.3808	-21.6345	-25.6373	-26.9341	0	-21.6194	-0.562087	-24.6042	-5.77492	-26.5242	0	-24.3244	-25.3537	-25.4252	-26.0692	-26.5828	-23.8809	-5.68547	-1.12593	-27.2041	-6.47591	-26.3734	-26.2714	-4.37928	-26.604	-27.7824	-3.59509	-25.908	-2.94141	-25.7338	0	-25.7816
Q9HC52	-0.452731	-2.35986	2.17549	0.0447884	1.85101	-0.346986	1.12345	1.7547	0.442688	3.36024	1.08678	0.37009	0.437676	1.28334	0	2.91183	0.990507	0.672587	0.0655704	-2.90467	4.27628	25.6882	1.69911	3.33213	0.673766	3.70009	2.00931	25.7638	-0.253902	3.46206	1.36595	4.79469	1.69699	0.18658	2.29258	2.88496	4.26214	1.10498	1.89985	2.86536	23.947	4.50338	0.929621	1.50338	0.504173	1.71076	0.298213	1.58558	-0.842962
Q9H8M2	-0.583059	0.464863	-0.357655	-0.720881	-1.26527	-25.8655	0.346733	0.139841	-0.0627068	1.46932	-1.09815	-2.22063	-0.62929	0.774039	1.02577	-0.626678	0.77549	0.407292	-1.0061	-0.239259	2.23866	23.6486	-1.24704	1.12946	1.02934	2.47319	1.0601	23.5486	-0.206911	-0.359605	0.827952	22.8296	-1.34496	-0.635217	2.4141	-0.516331	1.18571	0.627226	1.829	1.98613	-0.710972	25.0596	1.13181	0.403108	-0.143913	0.379602	-0.243541	-0.549709	-0.120118
Q9Y4E1	-0.928122	1.12711	0.28879	-0.26894	-1.44711	-0.385606	2.22942	0.260856	0.17575	-0.277418	1.62655	-0.235683	0.901925	-0.368509	-0.17473	-0.0100124	2.01765	-1.39637	0.511314	-0.262516	0.676947	0.299426	-1.96837	-0.342526	-1.59618	0.415685	-1.99425	-1.04119	-1.51072	0.790986	-0.695212	0.0328492	-0.764495	-2.77507	2.09859	-0.265385	1.29113	0.432398	-1.57043	-0.193969	-24.7676	0.0336733	-2.20024	1.05803	0.497935	-1.86338	-1.24547	-1.40217	-0.503935
Q9H2M9	20.751	-2.20716	-2.80822	-4.07811	-3.13765	-20.5502	20.0536	-0.941558	22.7463	-20.8092	-1.48715	-21.5577	3.27431	1.14272	-21.1837	-0.558466	-0.417293	-0.277719	1.25538	0	20.9754	0	-23.5971	-1.30873	-0.401658	-0.589426	-2.10967	21.148	0	0	22.1634	21.1734	-3.26873	-23.9438	19.2239	-0.791195	-0.497204	21.7477	-0.560164	0.149204	0	0	-4.09814	21.284	-1.38306	23.3316	-2.17711	18.1394	20.1795
P50552	-0.96786	-0.0953153	-1.12408	-2.18701	-0.0998561	0.0925419	-1.89199	0.800139	-0.577489	-2.13713	0.319123	-1.94506	0.319347	-0.127258	-1.18815	0.40151	-0.601798	-3.16893	-3.1474	-2.05454	-0.462532	-0.994633	-3.16507	-0.475855	-1.99101	-1.08604	-1.58366	-1.62976	-0.307846	-2.26576	-0.365836	-2.63743	-1.3995	-1.98438	-0.385253	-3.09958	-1.85142	-3.47872	-1.94828	-2.33922	-0.302974	-2.85375	-0.955345	-0.581337	-1.9009	-1.55265	-1.59684	0.530036	-0.752593
Q9H7U1	21.9583	-1.40358	-22.0337	0	-20.7467	0.659379	21.265	0	-0.717706	1.24014	2.38322	0	0	0	22.4608	0	21.224	22.6433	-22.4452	0	0	0	0	0	-23.5149	20.3696	-21.9434	0	0	0	22.1338	0	-21.7736	0	0.329341	1.26368	-1.46619	-1.23729	-1.47216	-24.3531	0	0	-22.457	-24.0057	0	0	20.9729	0.805446	-1.8398
Q8TEW8	-0.476606	-0.291365	-0.465382	0.180701	0.22242	-0.177191	-0.567522	-0.247605	-0.727809	0.454258	-0.387658	-0.48444	0.348983	-1.85322	-3.09182	-1.44256	0.516281	0.0521215	0.152676	0.0233413	1.21081	-1.05131	-0.035004	-0.555054	-0.879188	-0.527626	-0.921174	-0.444553	0.245712	-0.272687	-0.331126	-0.176073	-0.46718	-0.341661	-0.469721	-0.759586	-1.28343	-1.18617	-1.10926	-1.37486	-0.612971	0.528434	-1.00658	-1.48788	-1.39122	-1.3223	-0.587418	-1.7577	-1.56109
[truncated: 25 more columns]

## Sheet: 2. Subtype_pathway_enrichment
Pathway enrichment of S_I
Category	Term	Count	%	PValue	Genes	List Total	Pop Hits	Pop Total	Fold Enrichment
KEGG_PATHWAY	hsa04510:Focal adhesion	9	7.69231	0.00013508	COL4A1, ACTN1, FN1, LAMB1, LAMC1, MYL9, MYL12A, MYL12B, MYLK	66	203	8586	5.76758
KEGG_PATHWAY	hsa04520:Adherens junction	5	4.2735	0.00527692	ACTN1, SORBS1, MYL9, MYL12A, MYL12B	66	93	8586	6.99413
KEGG_PATHWAY	hsa04530:Tight junction	6	5.12821	0.00910097	TUBA1B, ACTN1, MYH11, MYL9, MYL12A, MYL12B	66	170	8586	4.59144
KEGG_PATHWAY	hsa04512:ECM-receptor interaction	4	3.4188	0.0296508	COL4A1, FN1, LAMB1, LAMC1	66	89	8586	5.84678
KEGG_PATHWAY	hsa04066:HIF-1 signaling pathway	4	3.4188	0.0493222	LDHB, TF, RPS6KB1, ENO2	66	109	8586	4.77398
Pathway enrichment of S_II
KEGG_PATHWAY	hsa04110:Cell cycle	7	4.34783	0.0010619	SGO1, WEE1, PTTG1, PTTG2, MYC, CDK2, SFN	65	157	8586	5.88947
KEGG_PATHWAY	hsa04750:Inflammatory mediator regulation of TRP channels	5	3.10559	0.00600878	PRKCG, PRKCH, F2RL1, ITPR2, MAPK13	65	98	8586	6.7394
KEGG_PATHWAY	hsa05130:Pathogenic Escherichia coli infection	6	3.72671	0.0157459	BAIAP2L1, CLDN8, NCKAP1L, EZR, MAPK13, MYO1G	65	198	8586	4.0028
KEGG_PATHWAY	hsa04218:Cellular senescence	5	3.10559	0.0287075	LIN37, MYC, CDK2, ITPR2, MAPK13	65	156	8586	4.23373
KEGG_PATHWAY	hsa05200:Pathways in cancer	9	5.59006	0.0425226	PRKCG, TRAF4, MYC, PLEKHG5, GSTA2, KIT, CDK2, GSTA1, PPARG	65	531	8586	2.23885
Pathway enrichment of S_III
KEGG_PATHWAY	hsa04660:T cell receptor signaling pathway	3	5.45455	0.0207761	PTPN6, PLCG1, MAP3K7	17	121	8586	12.5221
KEGG_PATHWAY	hsa05130:Pathogenic Escherichia coli infection	3	5.45455	0.0513642	MYO6, PTPN6, MAP3K7	17	198	8586	7.65241

## Sheet: 3. KSEA kinase scores
Kinase.Gene	mS	Enrichment	m	z.score	p.value	Subtype
CSNK2A1	2.63891	4.4964	33	2.89631	0.00188792	S_I
CDK1	1.73662	2.959	98	2.7965	0.002583	S_I
CDK2	1.57674	2.68659	126	2.72999	0.00316681	S_I
HIPK2	3.41741	5.82287	7	1.84001	0.0328832	S_I
MARK2	3.27891	5.58689	5	1.479	0.0695696	S_I
CDK7	3.25356	5.54368	5	1.46507	0.0714504	S_I
PLK1	2.69008	4.58359	6	1.26579	0.102795	S_I
MAPK1	1.1389	1.94055	55	1.00584	0.157246	S_I
MTOR	1.39205	2.37189	20	0.884707	0.188157	S_I
PRKCI	2.17788	3.71085	5	0.874093	0.191034	S_I
PRKAA1	1.25692	2.14165	15	0.637597	0.261868	S_I
RPS6KB1	1.52639	2.60079	7	0.610731	0.270689	S_I
MAPK8	1.12239	1.91243	10	0.416068	0.33868	S_I
MAPKAPK2	0.942259	1.6055	12	0.302462	0.38115	S_I
PRKG1	0.965249	1.64467	9	0.278886	0.390166	S_I
CDK5	0.83815	1.42811	19	0.26909	0.39393	S_I
CHEK2	1.02285	1.74282	6	0.262376	0.396516	S_I
PRKCQ	0.969286	1.65155	5	0.210087	0.4168	S_I
CHEK1	0.704672	1.20068	29	0.155837	0.438081	S_I
DYRK2	0.727918	1.24029	5	0.077479	0.469121	S_I
MAPK14	0.575813	0.981119	13	-0.00981665	0.496084	S_I
SRC	0.415992	0.708802	8	-0.118768	0.45273	S_I
PRKCD	0.305579	0.520672	13	-0.249213	0.401598	S_I
PAK1	0.213518	0.363809	15	-0.355303	0.361181	S_I
AKT1	0.210009	0.357831	38	-0.570831	0.284057	S_I
AURKB	-0.323336	-0.550927	13	-0.806361	0.210017	S_I
CAMK2A	-0.894875	-1.52476	5	-0.814089	0.207797	S_I
RPS6KA3	-0.819924	-1.39705	7	-0.91452	0.180222	S_I
GSK3B	-0.324667	-0.553196	18	-0.95023	0.170998	S_I
PRKD1	-0.583929	-0.994947	11	-0.9541	0.170016	S_I
PRKCE	-0.818443	-1.39453	8	-0.976634	0.164375	S_I
RPS6KA1	-0.649552	-1.10676	14	-1.1367	0.127832	S_I
MAPK3	-0.16757	-0.285521	46	-1.25726	0.10433	S_I
PRKCA	-0.423041	-0.720812	37	-1.50939	0.0655999	S_I
SGK1	-2.17677	-3.70897	7	-1.79656	0.036203	S_I
ROCK1	-2.16958	-3.69672	9	-2.0318	0.0210867	S_I
PRKACA	-0.710723	-1.21099	74	-2.74264	0.00304737	S_I
CDK2	4.05821	1.66454	126	3.20503	0.000675245	S_II
MAPK8	5.89317	2.41718	10	1.92553	0.0270816	S_II
CDK1	3.44121	1.41147	98	1.75015	0.040046	S_II
HIPK2	5.86672	2.40633	7	1.59868	0.0549457	S_II
CSNK2A1	3.74081	1.53436	33	1.3189	0.093601	S_II
MARK2	5.60512	2.29903	5	1.24804	0.106008	S_II
CDK7	4.87824	2.00089	5	0.961602	0.168125	S_II
PRKCD	3.75115	1.53859	13	0.834369	0.202036	S_II
PLK1	4.19566	1.72092	6	0.758728	0.224008	S_II
MAPK1	3.00642	1.23313	55	0.742858	0.228784	S_II
CHEK1	3.20364	1.31403	29	0.72659	0.233739	S_II
PRKCI	4.0006	1.64091	5	0.615754	0.269028	S_II
CHEK2	3.68224	1.51033	6	0.537096	0.295601	S_II
PRKCE	3.22479	1.3227	8	0.392166	0.347468	S_II
MAPKAPK2	2.99862	1.22993	12	0.342228	0.36609	S_II
MTOR	2.77771	1.13932	20	0.267705	0.394463	S_II
RPS6KA3	2.98962	1.22624	7	0.257186	0.398518	S_II
PRKAA1	2.78458	1.14214	15	0.236533	0.406509	S_II
SRC	2.39128	0.980823	8	-0.0233045	0.490704	S_II
AURKB	2.36151	0.968613	13	-0.0486237	0.48061	S_II
PRKD1	2.2438	0.92033	11	-0.113531	0.454805	S_II
MAPK14	2.14941	0.881615	13	-0.183398	0.427243	S_II
RPS6KB1	1.53514	0.629663	7	-0.420989	0.336881	S_II
CAMK2A	0.68761	0.282035	5	-0.689784	0.245165	S_II
PRKCQ	0.513527	0.210632	5	-0.758385	0.22411	S_II
PAK1	1.31356	0.538776	15	-0.767506	0.22139	S_II
PRKCA	1.69639	0.695802	37	-0.795026	0.213299	S_II
CDK5	1.2171	0.499214	19	-0.937894	0.174149	S_II
AKT1	1.50255	0.616297	38	-1.01628	0.154749	S_II
RPS6KA1	0.605357	0.248297	14	-1.20847	0.113434	S_II
DYRK2	-0.749634	-0.307474	5	-1.25615	0.10453	S_II
SGK1	-0.551567	-0.226234	7	-1.39395	0.0816664	S_II
MAPK3	1.1801	0.484038	46	-1.50356	0.0663471	S_II
PRKG1	-0.598543	-0.245502	9	-1.60543	0.0542	S_II
GSK3B	-0.931022	-0.381874	18	-2.51901	0.00588432	S_II
PRKACA	0.619141	0.253951	74	-2.75745	0.00291269	S_II
ROCK1	-3.34542	-1.37218	9	-3.05769	0.00111526	S_II
CDK2	2.28729	626.22	21	2.13215	0.0164975	S_III
MAPK1	3.39812	930.346	7	1.82979	0.0336409	S_III
CDK1	1.92403	526.764	19	1.70546	0.0440542	S_III
CSNK2A1	0.877854	240.341	8	0.503774	0.30721	S_III
MAPK14	0.859357	235.277	5	0.389841	0.348327	S_III
AKT1	-0.0974327	-26.6753	10	-0.0651279	0.474036	S_III
PRKACA	-1.83506	-502.408	14	-1.40171	0.080501	S_III
PRKCA	-3.4141	-934.721	9	-2.08902	0.0183531	S_III

## Sheet: 4. Kinase-phospho pairs 
Kinase	Phosphosubstrate (accessioin)	Phosphosubstrate (gene)	Correlation	Pvalue	Subtype
CDK1	P11388_S1354	TOP2A_S1354	0.642931	0.00494579	S_I
CDK1	Q9UPP1_S120	PHF8_S120	0.560372	0.0172292	S_I
CDK1	P48200_S157	IREB2_S157	0.525284	0.0270174	S_I
CDK1	Q96RL1_S677	UIMC1_S677	0.510836	0.0321441	S_I
CDK1	P11388_S1213	TOP2A_S1213	0.504644	0.0345628	S_I
CDK1	P06748_S70	NPM1_S70	0.48194	0.0446757	S_I
CDK1	O14980_S391	XPO1_S391	0.475748	0.0477973	S_I
CDK1	P06400_T373	RB1_T373	0.47162	0.0499704	S_I
CDK1	Q9UQR0_S590	SCML2_S590	0.455108	0.0594347	S_I
CDK1	P35611_S355	ADD1_S355	0.444788	0.0660107	S_I
CDK1	P11387_S394	TOP1_S394	0.430341	0.0761289	S_I
CDK1	Q12888_S1678	TP53BP1_S1678	0.417957	0.0856957	S_I
CDK1	P29692_S133	EEF1D_S133	0.409701	0.0925548	S_I
CDK1	Q15910_T487	EZH2_T487	0.407637	0.0943315	S_I
CDK1	P17706_S304	PTPN2_S304	0.401445	0.0998132	S_I
CDK1	O00267_S666	SUPT5H_S666	0.366357	0.135392	S_I
CDK1	P04183_S13	TK1_S13	0.353973	0.149884	S_I
CDK1	Q2M2I8_T389	AAK1_T389	0.350033	0.154456	S_I
CDK1	P18858_S76	LIG1_S76	0.349845	0.15495	S_I
CDK1	Q9H1A4_S688	ANAPC1_S688	0.343653	0.162773	S_I
CDK1	Q13501_T269	SQSTM1_T269	0.331269	0.179237	S_I
CDK1	P35611_S12	ADD1_S12	-0.327141	0.184971	S_I
CDK1	Q9UKX7_S221	NUP50_S221	-0.320949	0.193807	S_I
CDK1	O00443_S259	PIK3C2A_S259	-0.318885	0.196815	S_I
CDK1	P23396_T221	RPS3_T221	0.318885	0.196815	S_I
CDK1	O14745_S280	SLC9A3R1_S280	-0.316821	0.199855	S_I
CDK1	P23443_S447	RPS6KB1_S447	-0.316821	0.199855	S_I
CDK1	P18754_S11	RCC1_S11	0.314757	0.202926	S_I
CDK1	P33316_S99	DUT_S99	-0.301871	0.223437	S_I
CDK1	P21333_S1084	FLNA_S1084	0.281734	0.256431	S_I
CDK1	P0C1Z6_S180	TFPT_S180	0.277606	0.263704	S_I
CDK1	P02545_T19	LMNA_T19	-0.275542	0.267389	S_I
CDK1	Q13428_S156	TCOF1_S156	0.273478	0.271107	S_I
CDK1	Q9H1E3_S181	NUCKS1_S181	0.26935	0.278641	S_I
CDK1	P27816_S696	MAP4_S696	-0.267286	0.282457	S_I
CDK1	P49916_S210	LIG3_S210	0.263831	0.290115	S_I
CDK1	Q14157_S454	UBAP2L_S454	-0.261094	0.294103	S_I
CDK1	P02545_S392	LMNA_S392	-0.250774	0.314166	S_I
CDK1	P26368_S79	U2AF2_S79	0.250774	0.314166	S_I
CDK1	P50613_T170	CDK7_T170	0.247806	0.321465	S_I
CDK1	O95251_T88	KAT7_T88	0.242518	0.330804	S_I
CDK1	P54274_T371	TERF1_T371	0.238803	0.339918	S_I
CDK1	P31350_S20	RRM2_S20	0.22807	0.361167	S_I
CDK1	P21333_S1630	FLNA_S1630	0.226006	0.365633	S_I
CDK1	P47736_S484	RAP1GAP_S484	-0.21775	0.383815	S_I
CDK1	P02545_S22	LMNA_S22	-0.213622	0.393096	S_I
CDK1	Q9UQR0_S511	SCML2_S511	0.201262	0.423232	S_I
CDK1	P16949_S38	STMN1_S38	-0.180599	0.471758	S_I
CDK1	Q14980_T2015	NUMA1_T2015	-0.180972	0.472358	S_I
CDK1	P06748_T199	NPM1_T199	-0.17832	0.478981	S_I
CDK1	Q9UQ35_T866	SRRM2_T866	0.176471	0.482126	S_I
CDK1	P17096_T53	HMGA1_T53	0.174407	0.487352	S_I
CDK1	P29590_S518	PML_S518	0.155831	0.53564	S_I
CDK1	Q8IXJ6_S368	SIRT2_S368	-0.151703	0.546667	S_I
CDK1	Q8WX93_S641	PALLD_S641	0.149639	0.552219	S_I
CDK1	P49792_S2251	RANBP2_S2251	0.145511	0.5634	S_I
CDK1	Q09666_S5763	AHNAK_S5763	0.139319	0.58036	S_I
CDK1	P49792_S2276	RANBP2_S2276	-0.139607	0.580606	S_I
CDK1	Q9UJ70_S76	NAGK_S76	0.139391	0.581199	S_I
CDK1	O00571_T323	DDX3X_T323	0.135191	0.591788	S_I
CDK1	Q13428_S583	TCOF1_S583	0.135191	0.591788	S_I
CDK1	O60566_S543	BUB1B_S543	-0.131131	0.604006	S_I
CDK1	Q9Y3Z3_T592	SAMHD1_T592	0.128999	0.609109	S_I
CDK1	P49792_S2280	RANBP2_S2280	0.121371	0.631408	S_I
CDK1	P27824_S583	CANX_S583	-0.120743	0.632523	S_I
CDK1	O75154_S102	RAB11FIP3_S102	0.117837	0.641445	S_I
CDK1	P24928_S1920	POLR2A_S1920	0.115643	0.64771	S_I
CDK1	P24928_S1934	POLR2A_S1934	0.115643	0.64771	S_I
CDK1	O00429_S616	DNM1L_S616	0.110423	0.662279	S_I
CDK1	P27816_S787	MAP4_S787	-0.109495	0.665377	S_I
CDK1	P19338_T121	NCL_T121	-0.0959752	0.704776	S_I
CDK1	P50613_S164	CDK7_S164	-0.0902502	0.721737	S_I
CDK1	Q14247_S405	CTTN_S405	-0.0856553	0.735676	S_I
CDK1	Q9NZT2_S378	OGFR_S378	-0.0856553	0.735676	S_I
CDK1	Q53EZ4_S428	CEP55_S428	-0.082602	0.744539	S_I
CDK1	P17096_S36	HMGA1_S36	0.0815273	0.748151	S_I
CDK1	Q99728_T299	BARD1_T299	0.0794634	0.754412	S_I
CDK1	Q04637_S1231	EIF4G1_S1231	-0.0773994	0.760688	S_I
CDK1	P16949_S25	STMN1_S25	-0.0712074	0.779603	S_I
CDK1	Q13501_S272	SQSTM1_S272	0.0608875	0.811395	S_I
CDK1	P21333_S1533	FLNA_S1533	0.0588235	0.81779	S_I
CDK1	Q13541_T70	EIF4EBP1_T70	-0.0546956	0.830614	S_I
CDK1	Q06413_S396	MEF2C_S396	0.0526316	0.837042	S_I
CDK1	Q15717_S202	ELAVL1_S202	0.0516262	0.83879	S_I
CDK1	O95835_S613	LATS1_S613	-0.0505676	0.84348	S_I
CDK1	Q01581_S495	HMGCS1_S495	0.0497932	0.844446	S_I
CDK1	Q86WB0_S395	ZC3HC1_S395	0.0381837	0.8823	S_I
CDK1	Q96JH7_S768	VCPIP1_S768	-0.0371709	0.883581	S_I
CDK1	Q9Y6Q9_S728	NCOA3_S728	-0.0363075	0.886269	S_I
CDK1	Q9Y4H2_S391	IRS2_S391	0.0336368	0.894589	S_I
CDK1	P26358_S154	DNMT1_S154	-0.0313159	0.901827	S_I
CDK1	P62136_T320	PPP1CA_T320	0.0278638	0.914856	S_I
CDK1	P02545_S390	LMNA_S390	-0.0237358	0.927919	S_I
CDK1	Q96C19_S74	EFHD2_S74	-0.0196484	0.938318	S_I
CDK1	P49792_S2246	RANBP2_S2246	-0.0159476	0.949921	S_I
CDK1	P21333_S1459	FLNA_S1459	0.0154799	0.954095	S_I
CDK1	P22392_T94	NME2_T94	-0.0113519	0.967203	S_I
CDK1	P20700_S23	LMNB1_S23	-0.00722394	0.980318	S_I
CDK2	P24928_S1882	POLR2A_S1882	0.618386	0.00622771	S_I
CDK2	Q13428_S583	TCOF1_S583	0.605779	0.00900242	S_I
CDK2	Q12906_S384	ILF3_S384	0.594406	0.00928138	S_I
CDK2	P18858_T195	LIG1_T195	0.595459	0.0105105	S_I
CDK2	P50613_T170	CDK7_T170	0.570986	0.0133257	S_I
CDK2	Q9UFC0_S243	LRWD1_S243	0.576883	0.0137353	S_I
CDK2	P06400_T373	RB1_T373	0.574819	0.0141379	S_I
CDK2	P26358_S154	DNMT1_S154	-0.559366	0.0157962	S_I
CDK2	P62136_T320	PPP1CA_T320	-0.558308	0.0177118	S_I
CDK2	Q99708_T315	RBBP8_T315	-0.558308	0.0177118	S_I
CDK2	P48200_S157	IREB2_S157	0.556244	0.0182052	S_I
CDK2	P57740_S11	NUP107_S11	0.55418	0.0187095	S_I
CDK2	Q53ET0_S433	CRTC2_S433	0.54001	0.0207042	S_I
CDK2	O00267_S666	SUPT5H_S666	0.53354	0.0243928	S_I
CDK2	Q14195_T509	DPYSL3_T509	-0.525284	0.0270174	S_I
CDK2	Q32P44_T881	EML3_T881	0.52322	0.0277072	S_I
CDK2	P06400_T821	RB1_T821	0.519092	0.0291287	S_I
CDK2	P06748_S70	NPM1_S70	0.508772	0.0329351	S_I
CDK2	O95295_S133	SNAPIN_S133	0.496388	0.0380074	S_I
CDK2	P18858_S76	LIG1_S76	0.494324	0.0389091	S_I
CDK2	Q12906_S382	ILF3_S382	0.484446	0.0416114	S_I
CDK2	P31350_S20	RRM2_S20	0.48194	0.0446757	S_I
CDK2	Q9Y2K7_T550	KDM2A_T550	0.464737	0.0519963	S_I
CDK2	Q8IYB3_S769	SRRM1_S769	0.442534	0.0659123	S_I
CDK2	Q03252_S37	LMNB2_S37	-0.444788	0.0660107	S_I
CDK2	Q9UQR0_S590	SCML2_S590	0.442724	0.0673898	S_I
CDK2	P23396_T221	RPS3_T221	0.424149	0.0808061	S_I
CDK2	Q9H3P2_T157	NELFA_T157	0.420021	0.084042	S_I
CDK2	P49736_S41	MCM2_S41	0.405573	0.0961333	S_I
CDK2	Q9H211_S31	CDT1_S31	-0.392121	0.107524	S_I
CDK2	O94776_S435	MTA2_S435	0.391125	0.109466	S_I
CDK2	Q15047_S1066	SETDB1_S1066	0.385132	0.114505	S_I
CDK2	P29374_S1140	ARID4A_S1140	0.377457	0.122535	S_I
CDK2	P29374_S1145	ARID4A_S1145	0.377457	0.122535	S_I
CDK2	P50613_S164	CDK7_S164	0.364113	0.137426	S_I
CDK2	P49916_S210	LIG3_S210	0.357684	0.145032	S_I
CDK2	Q15717_S202	ELAVL1_S202	0.354156	0.149326	S_I
CDK2	Q05519_S207	SRSF11_S207	0.339525	0.168138	S_I
CDK2	Q9P270_S48	SLAIN2_S48	0.338668	0.169216	S_I
CDK2	P17706_S304	PTPN2_S304	0.337461	0.170867	S_I
CDK2	Q15554_S365	TERF2_S365	0.337461	0.170867	S_I
CDK2	Q8WXE1_S224	ATRIP_S224	0.337461	0.170867	S_I
CDK2	Q14247_S405	CTTN_S405	0.329205	0.182089	S_I
CDK2	Q6Y7W6_S593	GIGYF2_S593	0.329205	0.182089	S_I
CDK2	P31943_S104	HNRNPH1_S104	0.325077	0.187885	S_I
CDK2	Q5JTV8_S143	TOR1AIP1_S143	0.324267	0.189253	S_I
CDK2	Q86XL3_S528	ANKLE2_S528	0.32318	0.190826	S_I
CDK2	Q8N3F8_S621	MICALL1_S621	-0.314757	0.202926	S_I
CDK2	O95251_T88	KAT7_T88	0.312693	0.206029	S_I
CDK2	P52948_S612	NUP98_S612	-0.306502	0.215529	S_I
CDK2	Q86WB0_S395	ZC3HC1_S395	-0.306502	0.215529	S_I
CDK2	P78347_T558	GTF2I_T558	0.304438	0.21876	S_I
CDK2	Q9NPF5_T445	DMAP1_T445	0.298246	0.228645	S_I
CDK2	Q96C19_S74	EFHD2_S74	0.296795	0.231705	S_I
CDK2	P49736_S139	MCM2_S139	0.296182	0.232005	S_I
CDK2	Q9BVC5_S193	C2orf49_S193	0.296182	0.232005	S_I
CDK2	P18858_S51	LIG1_S51	0.294118	0.235397	S_I
CDK2	P29966_S134	MARCKS_S134	0.280516	0.259526	S_I
CDK2	P17096_S36	HMGA1_S36	0.27967	0.260051	S_I
CDK2	Q9NYB0_S203	TERF2IP_S203	-0.265222	0.286306	S_I
CDK2	Q08999_S1112	RBL2_S1112	0.261634	0.294298	S_I
CDK2	Q08999_S413	RBL2_S413	0.252838	0.310088	S_I
CDK2	P49736_S27	MCM2_S27	0.24871	0.318277	S_I
CDK2	O75533_T354	SF3B1_T354	0.247157	0.322776	S_I
CDK2	Q9BUJ2_S716	HNRNPUL1_S716	-0.234747	0.348428	S_I
CDK2	P12956_T455	XRCC6_T455	0.232198	0.35233	S_I
CDK2	Q13573_S224	SNW1_S224	0.230134	0.356732	S_I
CDK2	P29966_S27	MARCKS_S27	0.22807	0.361167	S_I
CDK2	P35611_T614	ADD1_T614	0.22807	0.361167	S_I
CDK2	Q9H7L9_S237	SUDS3_S237	-0.223942	0.370131	S_I
CDK2	P08670_S56	VIM_S56	-0.213622	0.393096	S_I
CDK2	O75533_T261	SF3B1_T261	-0.199277	0.427915	S_I
CDK2	Q08999_S1068	RBL2_S1068	0.195046	0.436393	S_I
CDK2	Q9P2B4_S563	CTTNBP2NL_S563	0.19205	0.445194	S_I
CDK2	Q9H1E3_S181	NUCKS1_S181	-0.190918	0.44635	S_I
CDK2	Q86WB0_S394	ZC3HC1_S394	-0.186725	0.458151	S_I
CDK2	P30050_S38	RPL12_S38	0.184727	0.461507	S_I
CDK2	P19338_T121	NCL_T121	-0.184727	0.461507	S_I
CDK2	P29966_T150	MARCKS_T150	0.182663	0.466618	S_I
CDK2	O00429_S616	DNM1L_S616	0.168215	0.503201	S_I
CDK2	O75533_T142	SF3B1_T142	-0.164087	0.513905	S_I
CDK2	Q9UQR0_S511	SCML2_S511	0.163721	0.516244	S_I
CDK2	P16949_S25	STMN1_S25	-0.162023	0.519299	S_I
CDK2	P35269_T446	GTF2F1_T446	0.159753	0.5266	S_I
CDK2	Q16204_S244	CCDC6_S244	0.151703	0.546667	S_I
CDK2	P10644_S83	PRKAR1A_S83	-0.151703	0.546667	S_I
CDK2	Q9Y3Z3_T592	SAMHD1_T592	0.147575	0.557797	S_I
CDK2	O75533_T313	SF3B1_T313	-0.141383	0.574682	S_I
CDK2	P29966_S132	MARCKS_S132	0.136931	0.587952	S_I
CDK2	P08621_S226	SNRNP70_S226	0.135191	0.591788	S_I
CDK2	Q9Y266_S139	NUDC_S139	0.132437	0.600375	S_I
CDK2	Q9C0C2_S435	TNKS1BP1_S435	0.131745	0.602298	S_I
CDK2	Q04323_S200	UBXN1_S200	-0.130351	0.606176	S_I
CDK2	Q7KZ85_T1523	SUPT6H_T1523	0.126558	0.616785	S_I
CDK2	P04183_S13	TK1_S13	0.124871	0.620771	S_I
CDK2	P24928_S1917	POLR2A_S1917	0.120743	0.632523	S_I
CDK2	P13639_T435	EEF2_T435	0.110423	0.662279	S_I
CDK2	Q8IWS0_S155	PHF6_S155	0.106295	0.674325	S_I
CDK2	O75533_T211	SF3B1_T211	0.104231	0.680377	S_I
CDK2	O75179_S2401	ANKRD17_S2401	0.100103	0.69254	S_I
CDK2	P25054_S1360	APC_S1360	0.0941057	0.710325	S_I
CDK2	Q13330_S522	MTA1_S522	0.0920374	0.71644	S_I
CDK2	O14497_S363	ARID1A_S363	-0.0918473	0.717085	S_I
CDK2	Q9BZL4_S509	PPP1R12C_S509	-0.0794634	0.754412	S_I
CDK2	Q05519_S209	SRSF11_S209	-0.0767645	0.762081	S_I
CDK2	P49790_T388	NUP153_T388	-0.0719539	0.77662	S_I
CDK2	Q08999_S952	RBL2_S952	0.069503	0.784056	S_I
CDK2	P06748_T199	NPM1_T199	0.065697	0.795637	S_I
CDK2	O60934_S432	NBN_S432	0.0568771	0.822628	S_I
CDK2	P16949_S38	STMN1_S38	-0.0546956	0.830614	S_I
CDK2	Q9H8Y8_T225	GORASP2_T225	-0.0526316	0.837042	S_I
CDK2	P29590_S518	PML_S518	0.0505676	0.84348	S_I
CDK2	P29374_S864	ARID4A_S864	0.0485036	0.849928	S_I
CDK2	Q99728_T299	BARD1_T299	0.0464396	0.856385	S_I
CDK2	Q13573_S232	SNW1_S232	-0.0443756	0.862851	S_I
CDK2	Q6PKG0_S774	LARP1_S774	0.0443756	0.862851	S_I
CDK2	P19338_S67	NCL_S67	-0.0402477	0.875809	S_I
CDK2	Q9UKM9_S135	RALY_S135	-0.0361197	0.888798	S_I
CDK2	O75533_T426	SF3B1_T426	-0.0319917	0.901814	S_I
CDK2	P29966_S118	MARCKS_S118	-0.0278782	0.912563	S_I
CDK2	Q8N3F8_S471	MICALL1_S471	0.0258532	0.918893	S_I
CDK2	Q6PKG0_T649	LARP1_T649	0.0154799	0.954095	S_I
CDK2	Q9C0C2_S691	TNKS1BP1_S691	0.0113519	0.967203	S_I
CDK2	P29966_S135	MARCKS_S135	-0.00722394	0.980318	S_I
CDK2	Q8IXJ6_S368	SIRT2_S368	0.00722394	0.980318	S_I
CDK2	Q9Y2J2_S962	EPB41L3_S962	-0.00103199	1	S_I
CSNK2A1	Q13547_S421	HDAC1_S421	0.657379	0.00384122	S_I
CSNK2A1	P08238_S255	HSP90AB1_S255	0.556244	0.0182052	S_I
CSNK2A1	P49736_S27	MCM2_S27	0.50258	0.0354	S_I
CSNK2A1	Q15596_S493	NCOA2_S493	0.448916	0.063317	S_I
CSNK2A1	P49736_S139	MCM2_S139	0.442724	0.0673898	S_I
CSNK2A1	Q92769_S394	HDAC2_S394	0.436533	0.0716586	S_I
CSNK2A1	P25490_S118	YY1_S118	0.428277	0.0776647	S_I
CSNK2A1	Q14676_S299	MDC1_S299	0.396271	0.103526	S_I
CSNK2A1	P29692_S162	EEF1D_S162	0.376561	0.123497	S_I
CSNK2A1	Q14676_S376	MDC1_S376	0.373158	0.127201	S_I
CSNK2A1	P05114_S7	HMGN1_S7	-0.285913	0.250081	S_I
CSNK2A1	P05455_S366	SSB_S366	0.25903	0.29805	S_I
CSNK2A1	Q13563_S812	PKD2_S812	-0.254153	0.308818	S_I
CSNK2A1	P49736_S41	MCM2_S41	0.246646	0.32242	S_I
CSNK2A1	P07910_S260	HNRNPC_S260	0.244582	0.326595	S_I
CSNK2A1	P52907_S9	CAPZA1_S9	0.240454	0.335044	S_I
CSNK2A1	Q15185_S113	PTGES3_S113	0.210635	0.401489	S_I
CSNK2A1	P05114_S89	HMGN1_S89	0.209494	0.402501	S_I
CSNK2A1	Q93009_S18	USP7_S18	0.184727	0.461507	S_I
CSNK2A1	P35580_S1975	MYH10_S1975	-0.172343	0.492607	S_I
CSNK2A1	P05114_S86	HMGN1_S86	-0.169089	0.502387	S_I
CSNK2A1	P20042_S2	EIF2S2_S2	0.141383	0.574682	S_I
CSNK2A1	P51636_S36	CAV2_S36	-0.135894	0.59081	S_I
CSNK2A1	P42575_S157	CASP2_S157	-0.114575	0.650765	S_I
CSNK2A1	Q8NE71_S109	ABCF1_S109	0.0588235	0.81779	S_I
CSNK2A1	P07900_S263	HSP90AA1_S263	-0.0546956	0.830614	S_I
CSNK2A1	Q9UQE7_S1067	SMC3_S1067	-0.0465358	0.854516	S_I
PRKACA	P39880_S1270	CUX1_S1270	-0.538978	0.0209962	S_I
PRKACA	Q9H0K1_S358	SIK2_S358	0.541796	0.0219748	S_I
PRKACA	P54253_S775	ATXN1_S775	0.510836	0.0321441	S_I
PRKACA	P21731_S329	TBXA2R_S329	0.458119	0.0558876	S_I
PRKACA	Q14432_S428	PDE3A_S428	0.442724	0.0673898	S_I
PRKACA	Q05209_S435	PTPN12_S435	-0.420021	0.084042	S_I
PRKACA	Q15746_S1773	MYLK_S1773	0.407637	0.0943315	S_I
PRKACA	Q14738_S573	PPP2R5D_S573	0.386997	0.113513	S_I
PRKACA	Q92934_S118	BAD_S118	0.370485	0.130792	S_I
PRKACA	Q8N5S9_S74	CAMKK1_S74	0.364293	0.137735	S_I
PRKACA	Q14432_S312	PDE3A_S312	0.345717	0.160135	S_I
PRKACA	Q02952_S627	AKAP12_S627	0.343366	0.163004	S_I
PRKACA	Q13535_S435	ATR_S435	-0.311822	0.207788	S_I
PRKACA	Q06210_S205	GFPT1_S205	0.287042	0.248133	S_I
PRKACA	O76074_S102	PDE5A_S102	0.285862	0.249289	S_I
PRKACA	P35240_S518	NF2_S518	0.275542	0.267389	S_I
PRKACA	Q96PU5_S448	NEDD4L_S448	0.276112	0.267395	S_I
PRKACA	P27708_S1406	CAD_S1406	0.26935	0.278641	S_I
PRKACA	P35222_S552	CTNNB1_S552	0.267286	0.282457	S_I
PRKACA	Q9H3Z4_S10	DNAJC5_S10	-0.261094	0.294103	S_I
PRKACA	Q9UMX1_S346	SUFU_S346	0.244582	0.326595	S_I
PRKACA	P16949_S63	STMN1_S63	0.241704	0.333906	S_I
PRKACA	P21980_S216	TGM2_S216	0.241704	0.333906	S_I
PRKACA	P13612_S1021	ITGA4_S1021	0.219814	0.379222	S_I
PRKACA	Q9Y6Q9_S857	NCOA3_S857	-0.218895	0.38284	S_I
PRKACA	P04439_S343	HLA-A_S343	0.216537	0.388115	S_I
PRKACA	P11137_S1782	MAP2_S1782	-0.213776	0.39434	S_I
PRKACA	Q92934_S99	BAD_S99	0.201238	0.421685	S_I
PRKACA	P19174_S1248	PLCG1_S1248	0.20021	0.42571	S_I
PRKACA	P50552_S239	VASP_S239	0.20021	0.42571	S_I
PRKACA	P12931_S17	SRC_S17	0.192982	0.441356	S_I
PRKACA	P37802_S163	TAGLN2_S163	0.192982	0.441356	S_I
PRKACA	P31323_S114	PRKAR2B_S114	0.188854	0.451372	S_I
PRKACA	Q9GZU1_S557	MCOLN1_S557	-0.174407	0.487352	S_I
PRKACA	Q8TCU6_S436	PREX1_S436	0.174149	0.48949	S_I
PRKACA	O60825_S466	PFKFB2_S466	0.170279	0.49789	S_I
PRKACA	O00231_S14	PSMD11_S14	-0.170279	0.49789	S_I
PRKACA	P08670_S39	VIM_S39	0.159959	0.524719	S_I
PRKACA	Q00536_S110	CDK16_S110	0.151044	0.549659	S_I
PRKACA	P13569_S660	CFTR_S660	0.144553	0.567133	S_I
PRKACA	P04792_S82	HSPB1_S82	0.143447	0.569028	S_I
PRKACA	Q07954_S4520	LRP1_S4520	-0.143744	0.569329	S_I
PRKACA	P13796_S5	LCP1_S5	0.141383	0.574682	S_I
PRKACA	P08151_S640	GLI1_S640	0.139607	0.580606	S_I
PRKACA	P16070_S697	CD44_S697	0.136931	0.587952	S_I
PRKACA	P04049_S621	RAF1_S621	-0.135471	0.591977	S_I
PRKACA	Q13185_S93	CBX3_S93	0.133819	0.596543	S_I
PRKACA	Q9UH99_S116	SUN2_S116	-0.128999	0.609109	S_I
PRKACA	P21333_S2152	FLNA_S2152	0.126935	0.614929	S_I
PRKACA	Q13370_S318	PDE3B_S318	-0.124871	0.620771	S_I
PRKACA	Q9UH99_S12	SUN2_S12	-0.122009	0.629603	S_I
PRKACA	Q9UH99_S54	SUN2_S54	-0.106515	0.674001	S_I
PRKACA	P50402_S49	EMD_S49	-0.106295	0.674325	S_I
PRKACA	Q13370_S296	PDE3B_S296	0.0920374	0.71644	S_I
PRKACA	P05023_S943	ATP1A1_S943	0.0918473	0.717085	S_I
PRKACA	Q00536_S153	CDK16_S153	-0.0902502	0.721737	S_I
PRKACA	O14558_S16	HSPB6_S16	0.0897833	0.723265	S_I
PRKACA	P08670_S73	VIM_S73	0.0897833	0.723265	S_I
PRKACA	Q12802_S1565	AKAP13_S1565	-0.0837644	0.74106	S_I
PRKACA	Q14847_S146	LASP1_S146	0.0835913	0.741905	S_I
PRKACA	Q92597_S330	NDRG1_S330	0.0815273	0.748151	S_I
PRKACA	P27708_S1859	CAD_S1859	-0.0732714	0.773284	S_I
PRKACA	P26678_S16	PLN_S16	0.0712074	0.779603	S_I
PRKACA	P08670_S72	VIM_S72	-0.0629515	0.805012	S_I
PRKACA	Q9Y2K6_S333	USP20_S333	-0.0588235	0.81779	S_I
PRKACA	P04049_S43	RAF1_S43	0.0448408	0.859765	S_I
PRKACA	Q15052_S684	ARHGEF6_S684	0.0423117	0.869326	S_I
PRKACA	P06241_S21	FYN_S21	-0.0402477	0.875809	S_I
PRKACA	Q00536_S119	CDK16_S119	-0.0381837	0.8823	S_I
PRKACA	P50895_S621	BCAM_S621	-0.0196484	0.938318	S_I
PRKACA	P16949_S16	STMN1_S16	-0.0175529	0.944887	S_I
PRKACA	P29474_S1177	NOS3_S1177	-0.0175439	0.947546	S_I
PRKACA	Q96PU5_S342	NEDD4L_S342	0.0113519	0.967203	S_I
PRKACA	Q5S007_S910	LRRK2_S910	0.00103413	0.996751	S_I
ROCK1	Q8N264_S415	ARHGAP24_S415	-0.356037	0.147396	S_I
ROCK1	Q14160_S1378	SCRIB_S1378	0.20743	0.407251	S_I
ROCK1	O14974_T696	PPP1R12A_T696	-0.192982	0.441356	S_I
ROCK1	P08670_S72	VIM_S72	0.164087	0.513905	S_I
ROCK1	P17661_S60	DES_S60	0.136293	0.589709	S_I
ROCK1	Q14160_S1508	SCRIB_S1508	-0.135191	0.591788	S_I
ROCK1	P35241_T564	RDX_T564	0.12967	0.608077	S_I
ROCK1	Q9UPT6_S365	MAPK8IP3_S365	-0.103736	0.68208	S_I
ROCK1	Q9NRY4_S1150	ARHGAP35_S1150	-0.0518679	0.838044	S_I
CDK1	P17706_S304	PTPN2_S304	0.664515	9.34872e-06	S_II
CDK1	P18858_S76	LIG1_S76	0.575134	0.000158674	S_II
CDK1	Q12888_S1678	TP53BP1_S1678	0.480468	0.00252964	S_II
CDK1	P11388_S1213	TOP2A_S1213	0.467338	0.00340627	S_II
CDK1	Q9H1E3_S181	NUCKS1_S181	0.447861	0.00519502	S_II
CDK1	P16949_S38	STMN1_S38	-0.439545	0.00617921	S_II
CDK1	Q13541_T70	EIF4EBP1_T70	-0.438451	0.00632005	S_II
CDK1	Q9UPP1_S120	PHF8_S120	0.433855	0.00694242	S_II
CDK1	P17096_T53	HMGA1_T53	0.431666	0.00725699	S_II
CDK1	P11388_S1354	TOP2A_S1354	0.425006	0.00781828	S_II
CDK1	P06748_S70	NPM1_S70	0.41963	0.00921692	S_II
CDK1	P31350_S20	RRM2_S20	0.403874	0.0124587	S_II
CDK1	P02545_S392	LMNA_S392	-0.397527	0.0140162	S_II
CDK1	P29692_S133	EEF1D_S133	0.386585	0.0170913	S_II
CDK1	P49792_S2280	RANBP2_S2280	-0.371704	0.0221759	S_II
CDK1	O95251_T88	KAT7_T88	0.370609	0.0225952	S_II
CDK1	Q15910_T487	EZH2_T487	0.363409	0.0249186	S_II
CDK1	P48200_S157	IREB2_S157	0.358921	0.0269012	S_II
CDK1	P06400_T373	RB1_T373	0.357698	0.0280671	S_II
CDK1	P27816_S787	MAP4_S787	-0.35327	0.0295815	S_II
CDK1	P33316_S99	DUT_S99	0.347926	0.0323148	S_II
CDK1	P0C1Z6_S180	TFPT_S180	0.345224	0.03436	S_II
CDK1	P02545_S390	LMNA_S390	-0.341722	0.0363223	S_II
CDK1	Q9H1A4_S688	ANAPC1_S688	0.339753	0.037466	S_II
CDK1	Q53EZ4_S428	CEP55_S428	0.33575	0.0393211	S_II
CDK1	P21333_S1459	FLNA_S1459	-0.335157	0.0402503	S_II
CDK1	P20700_S23	LMNB1_S23	-0.33275	0.0417751	S_II
CDK1	P17096_S36	HMGA1_S36	0.332312	0.0420573	S_II
CDK1	O14745_S280	SLC9A3R1_S280	0.324871	0.0470989	S_II
CDK1	P27816_S696	MAP4_S696	-0.317868	0.0522827	S_II
CDK1	P26358_S154	DNMT1_S154	-0.316011	0.0532607	S_II
CDK1	Q01581_S495	HMGCS1_S495	0.308521	0.0594865	S_II
CDK1	P23443_S447	RPS6KB1_S447	-0.287887	0.079911	S_II
CDK1	P50613_T170	CDK7_T170	-0.286793	0.0811027	S_II
CDK1	P21333_S1630	FLNA_S1630	-0.283948	0.0842665	S_II
CDK1	Q9Y4H2_S391	IRS2_S391	0.282739	0.0854341	S_II
CDK1	Q99728_T299	BARD1_T299	0.281585	0.0867728	S_II
CDK1	Q9UQR0_S511	SCML2_S511	0.276372	0.0930245	S_II
CDK1	Q9NZT2_S378	OGFR_S378	0.27038	0.100704	S_II
CDK1	P49916_S210	LIG3_S210	-0.268358	0.103303	S_II
CDK1	Q86WB0_S395	ZC3HC1_S395	0.266441	0.105912	S_II
CDK1	Q96C19_S74	EFHD2_S74	0.264748	0.108206	S_II
CDK1	Q14980_T2015	NUMA1_T2015	0.26374	0.109606	S_II
CDK1	O00267_S666	SUPT5H_S666	0.260969	0.113484	S_II
CDK1	Q9Y3Z3_T592	SAMHD1_T592	0.248495	0.132285	S_II
CDK1	P50613_S164	CDK7_S164	-0.243243	0.140865	S_II
CDK1	Q9UQ35_T866	SRRM2_T866	0.235584	0.154111	S_II
CDK1	Q13428_S583	TCOF1_S583	-0.229506	0.165718	S_II
CDK1	Q06413_S396	MEF2C_S396	0.22885	0.166966	S_II
CDK1	P49792_S2246	RANBP2_S2246	0.226365	0.171749	S_II
CDK1	Q9Y6Q9_S728	NCOA3_S728	-0.216885	0.190895	S_II
CDK1	P02545_S22	LMNA_S22	-0.197286	0.234226	S_II
CDK1	Q8WX93_S641	PALLD_S641	-0.195973	0.237402	S_II
CDK1	P49792_S2276	RANBP2_S2276	-0.184594	0.266166	S_II
CDK1	O14980_S391	XPO1_S391	0.181132	0.276461	S_II
CDK1	P47736_S484	RAP1GAP_S484	0.17956	0.2796	S_II
CDK1	P23396_T221	RPS3_T221	0.175849	0.290943	S_II
CDK1	Q96RL1_S677	UIMC1_S677	0.168618	0.310318	S_II
CDK1	Q13428_S156	TCOF1_S156	0.163585	0.325147	S_II
CDK1	Q9UQR0_S590	SCML2_S590	0.14317	0.391164	S_II
CDK1	P18754_S11	RCC1_S11	0.139293	0.402837	S_II
CDK1	Q8IXJ6_S368	SIRT2_S368	0.131415	0.430173	S_II
CDK1	O00429_S616	DNM1L_S616	-0.123536	0.458523	S_II
CDK1	P16949_S25	STMN1_S25	-0.122223	0.463344	S_II
CDK1	O75154_S102	RAB11FIP3_S102	0.1226	0.463386	S_II
CDK1	P29590_S518	PML_S518	0.122005	0.464151	S_II
CDK1	P22392_T94	NME2_T94	0.114345	0.49284	S_II
CDK1	Q09666_S5763	AHNAK_S5763	-0.108898	0.515171	S_II
CDK1	P11387_S394	TOP1_S394	-0.107999	0.51729	S_II
CDK1	Q15717_S202	ELAVL1_S202	0.102834	0.538972	S_II
CDK1	O60566_S543	BUB1B_S543	0.101871	0.541461	S_II
CDK1	P21333_S1533	FLNA_S1533	0.0993745	0.552783	S_II
CDK1	P49792_S2251	RANBP2_S2251	0.0970778	0.562043	S_II
CDK1	P24928_S1920	POLR2A_S1920	0.0961812	0.564384	S_II
CDK1	P24928_S1934	POLR2A_S1934	0.0961812	0.564384	S_II
CDK1	P21333_S1084	FLNA_S1084	-0.0902725	0.588656	S_II
CDK1	P35611_S12	ADD1_S12	-0.0876464	0.599592	S_II
CDK1	Q04637_S1231	EIF4G1_S1231	-0.07561	0.650811	S_II
CDK1	O00443_S259	PIK3C2A_S259	-0.0657621	0.693954	S_II
CDK1	P35611_S355	ADD1_S355	0.0609476	0.715412	S_II
CDK1	Q13501_T269	SQSTM1_T269	0.0594157	0.722286	S_II
CDK1	Q14157_S454	UBAP2L_S454	0.0550388	0.742046	S_II
CDK1	Q2M2I8_T389	AAK1_T389	0.0492396	0.769085	S_II
CDK1	P54274_T371	TERF1_T371	-0.0446715	0.790002	S_II
CDK1	O95835_S613	LATS1_S613	-0.0392822	0.814469	S_II
CDK1	P19338_T121	NCL_T121	-0.0362184	0.828753	S_II
CDK1	Q9UJ70_S76	NAGK_S76	-0.028528	0.864996	S_II
CDK1	P02545_T19	LMNA_T19	0.0252763	0.880183	S_II
CDK1	P26368_S79	U2AF2_S79	0.022869	0.891572	S_II
CDK1	P62136_T320	PPP1CA_T320	0.0171801	0.918459	S_II
CDK1	P04183_S13	TK1_S13	0.01324	0.93732	S_II
CDK1	Q96JH7_S768	VCPIP1_S768	0.0123646	0.941491	S_II
CDK1	Q13501_S272	SQSTM1_S272	0.00820659	0.961323	S_II
CDK1	P27824_S583	CANX_S583	0.00605807	0.971205	S_II
CDK1	Q9UKX7_S221	NUP50_S221	0.00601816	0.971772	S_II
CDK1	Q14247_S405	CTTN_S405	0.00426743	0.980134	S_II
CDK1	O00571_T323	DDX3X_T323	-0.00164132	0.99268	S_II
CDK1	P06748_T199	NPM1_T199	0.000771027	0.996334	S_II
CDK2	P24928_S1917	POLR2A_S1917	0.395251	0.0140481	S_II
CDK2	Q5JTV8_S143	TOR1AIP1_S143	-0.394379	0.0142805	S_II
CDK2	P04183_S13	TK1_S13	0.394047	0.0143699	S_II
CDK2	P29966_S118	MARCKS_S118	-0.37448	0.0205399	S_II
CDK2	Q03252_S37	LMNB2_S37	-0.325983	0.0457925	S_II
CDK2	Q13573_S232	SNW1_S232	-0.314839	0.0541986	S_II
CDK2	Q9BVC5_S193	C2orf49_S193	-0.298205	0.0689912	S_II
CDK2	Q9Y2J2_S962	EPB41L3_S962	-0.271708	0.0989067	S_II
CDK2	Q15554_S365	TERF2_S365	0.271598	0.099048	S_II
CDK2	P57740_S11	NUP107_S11	-0.264595	0.108418	S_II
CDK2	Q9BZL4_S509	PPP1R12C_S509	-0.255403	0.121716	S_II
CDK2	O75533_T426	SF3B1_T426	-0.252667	0.125901	S_II
CDK2	Q9BUJ2_S716	HNRNPUL1_S716	-0.248453	0.132555	S_II
CDK2	Q9UQR0_S590	SCML2_S590	0.245933	0.136657	S_II
CDK2	P78347_T558	GTF2I_T558	0.236144	0.153482	S_II
CDK2	Q9H7L9_S237	SUDS3_S237	0.230672	0.163519	S_II
CDK2	P50613_S164	CDK7_S164	0.227718	0.169132	S_II
CDK2	Q05519_S209	SRSF11_S209	0.223174	0.178033	S_II
CDK2	Q13330_S522	MTA1_S522	0.222839	0.178701	S_II
CDK2	Q05519_S207	SRSF11_S207	-0.2207	0.183016	S_II
CDK2	Q9NYB0_S203	TERF2IP_S203	0.219741	0.184975	S_II
CDK2	P49736_S27	MCM2_S27	0.212289	0.200699	S_II
CDK2	O75533_T261	SF3B1_T261	0.210308	0.205031	S_II
CDK2	Q8IWS0_S155	PHF6_S155	0.204955	0.217062	S_II
CDK2	P29966_S27	MARCKS_S27	-0.204082	0.219071	S_II
CDK2	P18858_S76	LIG1_S76	0.199967	0.228703	S_II
CDK2	Q9P270_S48	SLAIN2_S48	-0.194561	0.241792	S_II
CDK2	P06400_T821	RB1_T821	0.193354	0.244783	S_II
CDK2	Q9Y2K7_T550	KDM2A_T550	-0.190185	0.252751	S_II
CDK2	Q8IXJ6_S368	SIRT2_S368	0.188434	0.257229	S_II
CDK2	Q9H8Y8_T225	GORASP2_T225	-0.188215	0.257792	S_II
CDK2	P06748_T199	NPM1_T199	0.176575	0.288926	S_II
CDK2	Q86WB0_S395	ZC3HC1_S395	0.173004	0.298943	S_II
CDK2	P23396_T221	RPS3_T221	0.166776	0.31694	S_II
CDK2	P18858_S51	LIG1_S51	0.166661	0.317279	S_II
CDK2	P25054_S1360	APC_S1360	-0.159064	0.340149	S_II
CDK2	Q9P2B4_S563	CTTNBP2NL_S563	0.157037	0.346418	S_II
CDK2	P16949_S25	STMN1_S25	0.154073	0.355707	S_II
CDK2	P06748_S70	NPM1_S70	0.153198	0.35848	S_II
CDK2	O00429_S616	DNM1L_S616	0.150462	0.367229	S_II
CDK2	Q9Y266_S139	NUDC_S139	-0.149626	0.36993	S_II
CDK2	Q08999_S1112	RBL2_S1112	0.149038	0.371835	S_II
CDK2	P29966_S134	MARCKS_S134	0.147863	0.37566	S_II
CDK2	P12956_T455	XRCC6_T455	0.147398	0.377177	S_II
CDK2	P31350_S20	RRM2_S20	0.143897	0.38874	S_II
CDK2	P49736_S139	MCM2_S139	0.142749	0.392575	S_II
CDK2	Q15717_S202	ELAVL1_S202	-0.140774	0.399222	S_II
CDK2	P29374_S1140	ARID4A_S1140	-0.140344	0.40068	S_II
CDK2	P29374_S1145	ARID4A_S1145	-0.140344	0.40068	S_II
CDK2	P17096_S36	HMGA1_S36	0.134486	0.42082	S_II
CDK2	Q16204_S244	CCDC6_S244	0.131094	0.432738	S_II
CDK2	P16949_S38	STMN1_S38	0.130765	0.433901	S_II
CDK2	Q14247_S405	CTTN_S405	-0.130547	0.434677	S_II
CDK2	P18858_T195	LIG1_T195	0.124767	0.455457	S_II
CDK2	O95295_S133	SNAPIN_S133	0.120158	0.472407	S_II
CDK2	Q9C0C2_S691	TNKS1BP1_S691	0.119954	0.473163	S_II
CDK2	Q8N3F8_S471	MICALL1_S471	0.115791	0.488764	S_II
CDK2	O00267_S666	SUPT5H_S666	0.114133	0.495054	S_II
CDK2	P50613_T170	CDK7_T170	0.114023	0.495471	S_II
CDK2	Q99708_T315	RBBP8_T315	0.112817	0.500072	S_II
CDK2	P49790_T388	NUP153_T388	-0.112602	0.500894	S_II
CDK2	Q86XL3_S528	ANKLE2_S528	-0.111178	0.506359	S_II
CDK2	O75533_T142	SF3B1_T142	-0.109318	0.513543	S_II
CDK2	Q6Y7W6_S593	GIGYF2_S593	-0.10702	0.522487	S_II
CDK2	P29966_S132	MARCKS_S132	-0.105673	0.527763	S_II
CDK2	P10644_S83	PRKAR1A_S83	0.101877	0.542778	S_II
CDK2	Q96C19_S74	EFHD2_S74	-0.10168	0.543561	S_II
CDK2	Q9H1E3_S181	NUCKS1_S181	0.100345	0.548893	S_II
CDK2	Q9Y3Z3_T592	SAMHD1_T592	-0.0994693	0.552403	S_II
CDK2	Q8WXE1_S224	ATRIP_S224	0.0981562	0.557687	S_II
CDK2	O75179_S2401	ANKRD17_S2401	0.0973902	0.56078	S_II
CDK2	O75533_T313	SF3B1_T313	0.0972861	0.561201	S_II
CDK2	Q12906_S384	ILF3_S384	0.094988	0.570531	S_II
CDK2	Q9C0C2_S435	TNKS1BP1_S435	-0.0942105	0.573703	S_II
CDK2	P35611_T614	ADD1_T614	-0.087104	0.603065	S_II
CDK2	P29966_S135	MARCKS_S135	-0.0833792	0.618708	S_II
CDK2	P08670_S56	VIM_S56	0.081856	0.625154	S_II
CDK2	P49916_S210	LIG3_S210	-0.0766152	0.647539	S_II
CDK2	P19338_S67	NCL_S67	0.0755047	0.652322	S_II
CDK2	P06400_T373	RB1_T373	-0.0740822	0.65847	S_II
CDK2	Q08999_S952	RBL2_S952	-0.0739728	0.658944	S_II
CDK2	Q8IYB3_S769	SRRM1_S769	0.073457	0.661179	S_II
CDK2	P13639_T435	EEF2_T435	0.0730973	0.662739	S_II
CDK2	P19338_T121	NCL_T121	0.0727691	0.664165	S_II
CDK2	P29374_S864	ARID4A_S864	0.0714559	0.669878	S_II
CDK2	Q8N3F8_S621	MICALL1_S621	0.0702522	0.675132	S_II
CDK2	P62136_T320	PPP1CA_T320	0.0699278	0.67655	S_II
CDK2	Q99728_T299	BARD1_T299	0.0688674	0.681194	S_II
CDK2	Q9H3P2_T157	NELFA_T157	0.0687202	0.68184	S_II
CDK2	Q6PKG0_T649	LARP1_T649	-0.0662034	0.692912	S_II
CDK2	P08621_S226	SNRNP70_S226	-0.0618263	0.712318	S_II
CDK2	P24928_S1882	POLR2A_S1882	0.0616743	0.712995	S_II
CDK2	Q13428_S583	TCOF1_S583	-0.0614021	0.714209	S_II
CDK2	P52948_S612	NUP98_S612	0.0610737	0.715673	S_II
CDK2	Q04323_S200	UBXN1_S200	0.0599258	0.720801	S_II
CDK2	O75533_T211	SF3B1_T211	0.0597472	0.7216	S_II
CDK2	P29966_T150	MARCKS_T150	0.0587624	0.72601	S_II
CDK2	Q15047_S1066	SETDB1_S1066	0.0573398	0.732396	S_II
CDK2	Q86WB0_S394	ZC3HC1_S394	0.056584	0.735796	S_II
CDK2	Q12906_S382	ILF3_S382	0.0565501	0.735949	S_II
CDK2	P30050_S38	RPL12_S38	0.0530722	0.751659	S_II
CDK2	Q08999_S413	RBL2_S413	0.0503365	0.764086	S_II
CDK2	Q32P44_T881	EML3_T881	0.0478197	0.77557	S_II
CDK2	Q7KZ85_T1523	SUPT6H_T1523	-0.0472714	0.778079	S_II
CDK2	O94776_S435	MTA2_S435	-0.0453028	0.787102	S_II
CDK2	Q08999_S1068	RBL2_S1068	-0.0444274	0.791124	S_II
CDK2	P49736_S41	MCM2_S41	0.0432237	0.796663	S_II
CDK2	Q14195_T509	DPYSL3_T509	-0.0424577	0.800192	S_II
CDK2	Q53ET0_S433	CRTC2_S433	-0.0396343	0.813236	S_II
CDK2	Q9UFC0_S243	LRWD1_S243	0.0393938	0.81435	S_II
CDK2	Q9UQR0_S511	SCML2_S511	0.0388892	0.816687	S_II
CDK2	Q9NPF5_T445	DMAP1_T445	-0.0372052	0.824498	S_II
CDK2	O14497_S363	ARID1A_S363	0.0326093	0.845899	S_II
CDK2	P29590_S518	PML_S518	0.0273568	0.87049	S_II
CDK2	Q13573_S224	SNW1_S224	0.0231986	0.890045	S_II
CDK2	O75533_T354	SF3B1_T354	-0.0180902	0.914155	S_II
CDK2	P31943_S104	HNRNPH1_S104	0.0168518	0.920012	S_II
CDK2	Q9H211_S31	CDT1_S31	-0.0166025	0.921192	S_II
CDK2	P26358_S154	DNMT1_S154	-0.0156417	0.92574	S_II
CDK2	O60934_S432	NBN_S432	-0.0128037	0.939185	S_II
CDK2	P48200_S157	IREB2_S157	0.0126942	0.939704	S_II
CDK2	Q9UKM9_S135	RALY_S135	0.0113804	0.945935	S_II
CDK2	P17706_S304	PTPN2_S304	0.0109427	0.948012	S_II
CDK2	Q6PKG0_S774	LARP1_S774	-0.00962959	0.954243	S_II
CDK2	P35269_T446	GTF2F1_T446	0.0094397	0.955145	S_II
CDK2	O95251_T88	KAT7_T88	-0.00711276	0.966194	S_II
GSK3B	Q9NYF8_S531	BCLAF1_S531	-0.375862	0.0206415	S_II
GSK3B	P13807_S645	GYS1_S645	0.341066	0.0367003	S_II
GSK3B	Q8N122_S877	RPTOR_S877	0.199694	0.228478	S_II
GSK3B	P35612_S613	ADD2_S613	0.154393	0.353355	S_II
GSK3B	Q14195_T509	DPYSL3_T509	0.127476	0.444223	S_II
GSK3B	Q15746_S1776	MYLK_S1776	0.124193	0.456122	S_II
GSK3B	Q16555_T509	DPYSL2_T509	0.103622	0.5345	S_II
GSK3B	P01106_T58	MYC_T58	-0.103518	0.536261	S_II
GSK3B	Q9UKT5_S12	FBXO4_S12	-0.10119	0.545516	S_II
GSK3B	Q8N122_S722	RPTOR_S722	0.0924659	0.580851	S_II
GSK3B	Q13131_S486	PRKAA1_S486	-0.0904929	0.588982	S_II
GSK3B	Q02156_S346	PRKCE_S346	0.089276	0.594022	S_II
GSK3B	Q8N122_S863	RPTOR_S863	0.0769231	0.645139	S_II
GSK3B	Q00613_S303	HSF1_S303	-0.0703578	0.67369	S_II
GSK3B	Q14103_S83	HNRNPD_S83	-0.0690826	0.680251	S_II
GSK3B	Q00653_S222	NFKB2_S222	-0.0440991	0.792634	S_II
GSK3B	O15516_S427	CLOCK_S427	-0.0370938	0.824666	S_II
GSK3B	Q16555_T514	DPYSL2_T514	0.0111616	0.946973	S_II
PRKACA	P50402_S49	EMD_S49	0.533866	0.000669887	S_II
PRKACA	P27708_S1859	CAD_S1859	-0.464055	0.00366321	S_II
PRKACA	P13612_S1021	ITGA4_S1021	-0.457052	0.00426872	S_II
PRKACA	P04049_S43	RAF1_S43	-0.427556	0.00741733	S_II
PRKACA	P16070_S697	CD44_S697	-0.424002	0.0079811	S_II
PRKACA	O76074_S102	PDE5A_S102	0.406718	0.0118101	S_II
PRKACA	P35240_S518	NF2_S518	0.406281	0.011908	S_II
PRKACA	Q9GZU1_S557	MCOLN1_S557	-0.383521	0.0180485	S_II
PRKACA	P37802_S163	TAGLN2_S163	-0.374986	0.0209568	S_II
PRKACA	Q15746_S1773	MYLK_S1773	0.366451	0.02425	S_II
PRKACA	P50895_S621	BCAM_S621	-0.339418	0.0370911	S_II
PRKACA	P35222_S552	CTNNB1_S552	-0.302987	0.0648313	S_II
PRKACA	Q9UMX1_S346	SUFU_S346	-0.283291	0.0850102	S_II
PRKACA	P13796_S5	LCP1_S5	-0.282635	0.0857589	S_II
PRKACA	O60825_S466	PFKFB2_S466	-0.265565	0.107096	S_II
PRKACA	Q92934_S118	BAD_S118	-0.262501	0.111323	S_II
PRKACA	Q14432_S312	PDE3A_S312	0.258781	0.116626	S_II
PRKACA	P21333_S2152	FLNA_S2152	0.23821	0.14947	S_II
PRKACA	Q00536_S119	CDK16_S119	0.23111	0.162699	S_II
PRKACA	P13569_S660	CFTR_S660	-0.229675	0.164938	S_II
PRKACA	P11137_S1782	MAP2_S1782	-0.226174	0.17161	S_II
PRKACA	Q00536_S153	CDK16_S153	0.217201	0.190232	S_II
PRKACA	P26678_S16	PLN_S16	0.205384	0.215282	S_II
PRKACA	Q13185_S93	CBX3_S93	-0.198162	0.232124	S_II
PRKACA	P29474_S1177	NOS3_S1177	-0.194162	0.242779	S_II
PRKACA	Q12802_S1565	AKAP13_S1565	-0.192253	0.246561	S_II
PRKACA	P08670_S73	VIM_S73	-0.182186	0.272536	S_II
PRKACA	P06241_S21	FYN_S21	0.179341	0.280194	S_II
PRKACA	Q13370_S296	PDE3B_S296	0.179538	0.28078	S_II
PRKACA	P54253_S775	ATXN1_S775	0.177591	0.284976	S_II
PRKACA	Q9UH99_S12	SUN2_S12	-0.171397	0.303522	S_II
PRKACA	P04792_S82	HSPB1_S82	0.159864	0.336389	S_II
PRKACA	O00231_S14	PSMD11_S14	0.157273	0.345684	S_II
PRKACA	P08151_S640	GLI1_S640	-0.156801	0.345826	S_II
PRKACA	P08670_S39	VIM_S39	0.153299	0.35681	S_II
PRKACA	P50552_S239	VASP_S239	-0.143889	0.387369	S_II
PRKACA	P27708_S1406	CAD_S1406	-0.139074	0.403583	S_II
PRKACA	Q9UH99_S54	SUN2_S54	0.13372	0.423495	S_II
PRKACA	Q9Y6Q9_S857	NCOA3_S857	-0.133608	0.423887	S_II
PRKACA	Q9H0K1_S358	SIK2_S358	-0.132845	0.426563	S_II
PRKACA	P21731_S329	TBXA2R_S329	0.132631	0.427313	S_II
PRKACA	P16949_S16	STMN1_S16	0.127326	0.44619	S_II
PRKACA	Q13535_S435	ATR_S435	0.12114	0.468767	S_II
PRKACA	Q92597_S330	NDRG1_S330	-0.118284	0.477972	S_II
PRKACA	Q06210_S205	GFPT1_S205	0.117216	0.483396	S_II
PRKACA	Q00536_S110	CDK16_S110	0.108608	0.516295	S_II
PRKACA	P39880_S1270	CUX1_S1270	-0.106575	0.524227	S_II
PRKACA	O14558_S16	HSPB6_S16	0.10406	0.532767	S_II
PRKACA	P08670_S72	VIM_S72	0.103403	0.535368	S_II
PRKACA	Q9H3Z4_S10	DNAJC5_S10	-0.102965	0.537105	S_II
PRKACA	P04049_S621	RAF1_S621	-0.0942116	0.572423	S_II
PRKACA	Q8N5S9_S74	CAMKK1_S74	0.0913667	0.584126	S_II
PRKACA	Q07954_S4520	LRP1_S4520	-0.0905111	0.588907	S_II
PRKACA	Q9Y2K6_S333	USP20_S333	-0.086771	0.603257	S_II
PRKACA	P04439_S343	HLA-A_S343	0.0859443	0.607917	S_II
PRKACA	Q8TCU6_S436	PREX1_S436	-0.0735213	0.6609	S_II
PRKACA	Q02952_S627	AKAP12_S627	0.0675129	0.686209	S_II
PRKACA	Q92934_S99	BAD_S99	0.0609476	0.715412	S_II
PRKACA	Q14738_S573	PPP2R5D_S573	0.05482	0.743038	S_II
PRKACA	Q5S007_S910	LRRK2_S910	-0.0540047	0.747436	S_II
PRKACA	Q14847_S146	LASP1_S146	0.050662	0.761972	S_II
PRKACA	Q9UH99_S116	SUN2_S116	-0.0486924	0.770989	S_II
PRKACA	P19174_S1248	PLCG1_S1248	-0.0419106	0.802716	S_II
PRKACA	Q96PU5_S342	NEDD4L_S342	-0.0399058	0.81198	S_II
PRKACA	Q13370_S318	PDE3B_S318	-0.0324981	0.846171	S_II
PRKACA	P16949_S63	STMN1_S63	-0.0316227	0.85028	S_II
PRKACA	P12931_S17	SRC_S17	0.0283401	0.865724	S_II
PRKACA	Q14432_S428	PDE3A_S428	0.0191498	0.909147	S_II
PRKACA	Q96PU5_S448	NEDD4L_S448	-0.0142906	0.932139	S_II
PRKACA	P21980_S216	TGM2_S216	0.0128093	0.939159	S_II
PRKACA	P05023_S943	ATP1A1_S943	-0.0111027	0.947253	S_II
PRKACA	Q15052_S684	ARHGEF6_S684	0.00864427	0.959235	S_II
PRKACA	P31323_S114	PRKAR2B_S114	0.00492395	0.976997	S_II
PRKACA	Q05209_S435	PTPN12_S435	-0.000328263	0.998954	S_II
ROCK1	Q14160_S1508	SCRIB_S1508	-0.396871	0.0141863	S_II
ROCK1	Q9NRY4_S1150	ARHGAP35_S1150	-0.286231	0.08148	S_II
ROCK1	Q8N264_S415	ARHGAP24_S415	0.25331	0.12477	S_II
ROCK1	Q14160_S1378	SCRIB_S1378	-0.250684	0.128828	S_II
ROCK1	O14974_T696	PPP1R12A_T696	-0.236897	0.151777	S_II
ROCK1	P08670_S72	VIM_S72	-0.124193	0.456122	S_II
ROCK1	Q9UPT6_S365	MAPK8IP3_S365	-0.102693	0.539531	S_II
ROCK1	P35241_T564	RDX_T564	0.0200625	0.904836	S_II
ROCK1	P17661_S60	DES_S60	0.0156472	0.925858	S_II
CDK1	P0C1Z6_S180	TFPT_S180	0.498452	0.0371221	S_III
CDK1	P06748_S70	NPM1_S70	0.409701	0.0925548	S_III
CDK1	P06400_T373	RB1_T373	0.372549	0.128535	S_III
CDK1	O14745_S280	SLC9A3R1_S280	-0.364293	0.137735	S_III
CDK1	O00443_S259	PIK3C2A_S259	-0.347781	0.157528	S_III
CDK1	O14980_S391	XPO1_S391	-0.329205	0.182089	S_III
CDK1	P04183_S13	TK1_S13	0.323013	0.19083	S_III
CDK1	O60566_S543	BUB1B_S543	0.30031	0.225318	S_III
CDK1	P02545_T19	LMNA_T19	0.30031	0.225318	S_III
CDK1	P02545_S390	LMNA_S390	0.287926	0.245767	S_III
CDK1	O00267_S666	SUPT5H_S666	0.211558	0.397783	S_III
CDK1	P02545_S22	LMNA_S22	-0.188854	0.451372	S_III
CDK1	P06748_T199	NPM1_T199	0.175423	0.486269	S_III
CDK1	O75154_S102	RAB11FIP3_S102	0.163903	0.515773	S_III
CDK1	O95835_S613	LATS1_S613	-0.141383	0.574682	S_III
CDK1	O95251_T88	KAT7_T88	0.126935	0.614929	S_III
CDK1	P02545_S392	LMNA_S392	-0.0897833	0.723265	S_III
CDK1	O00571_T323	DDX3X_T323	-0.0877193	0.729462	S_III
CDK1	O00429_S616	DNM1L_S616	0.0319917	0.901814	S_III
CDK2	O94776_S435	MTA2_S435	0.476733	0.0454673	S_III
CDK2	O00429_S616	DNM1L_S616	-0.449846	0.0610553	S_III
CDK2	O60934_S432	NBN_S432	0.414763	0.0869996	S_III
CDK2	P06400_T373	RB1_T373	-0.35057	0.153782	S_III
CDK2	P04183_S13	TK1_S13	0.319546	0.19615	S_III
CDK2	O75533_T313	SF3B1_T313	0.283497	0.254281	S_III
CDK2	O75533_T261	SF3B1_T261	0.272351	0.274233	S_III
CDK2	P06748_T199	NPM1_T199	0.248231	0.320608	S_III
CDK2	O95251_T88	KAT7_T88	0.224406	0.370671	S_III
CDK2	P06400_T821	RB1_T821	-0.151061	0.549616	S_III
CDK2	O00267_S666	SUPT5H_S666	0.143744	0.569329	S_III
CDK2	P08670_S56	VIM_S56	-0.0651837	0.797202	S_III
CDK2	O75179_S2401	ANKRD17_S2401	0.0651501	0.797305	S_III
CDK2	O75533_T426	SF3B1_T426	-0.0630818	0.803618	S_III
CDK2	O14497_S363	ARID1A_S363	-0.0568771	0.822628	S_III
CDK2	O75533_T142	SF3B1_T142	0.0527405	0.835355	S_III
CDK2	O95295_S133	SNAPIN_S133	0.0465358	0.854516	S_III
CDK2	O75533_T354	SF3B1_T354	0.0365739	0.885439	S_III
CDK2	O75533_T211	SF3B1_T211	0.0155119	0.951287	S_III
CDK2	P08621_S226	SNRNP70_S226	0.0072389	0.977258	S_III
CDK2	P06748_S70	NPM1_S70	-0.00103413	0.996751	S_III
MAPK1	P01106_S62	MYC_S62	-0.455108	0.0594347	S_III
MAPK1	P00533_T693	EGFR_T693	-0.395253	0.105526	S_III
MAPK1	C9JLW8_S21	MCRIP1_S21	-0.393189	0.107483	S_III
MAPK1	O00429_S616	DNM1L_S616	0.271414	0.274858	S_III
MAPK1	P01106_T58	MYC_T58	-0.20743	0.407251	S_III
MAPK1	P00558_S203	PGK1_S203	-0.0650155	0.79864	S_III
MAPK1	O43524_S294	FOXO3_S294	0.0154799	0.954095	S_III
PRKCA	P07355_S26	ANXA2_S26	0.636739	0.00549168	S_III
PRKCA	P05556_S785	ITGB1_S785	0.528653	0.0240978	S_III
PRKCA	P08670_S5	VIM_S5	-0.351084	0.153137	S_III
PRKCA	P08670_S10	VIM_S10	0.255488	0.306195	S_III
PRKCA	O94806_S731	PRKD3_S731	0.221878	0.37466	S_III
PRKCA	P08670_S7	VIM_S7	0.130351	0.606176	S_III
PRKCA	P04049_S43	RAF1_S43	-0.128644	0.610943	S_III
PRKCA	P07355_S12	ANXA2_S12	0.0402477	0.875809	S_III
PRKCA	O14493_S194	CLDN4_S194	-0.0134437	0.957777	S_III
